# Supplementary material for: Infinity: An In-Silico Tool for Genome-Wide Prediction of Specific DNA Matrices in miRNA Genomic Loci
Source: PLoS One. 2016 Apr 15;11(4):e0153658. doi: 10.1371/journal.pone.0153658 (PMC4833383; doi:10.1371/journal.pone.0153658)
Supplement: S1 Table — (XLSM) [file pone.0153658.s001.xlsm]

## Sheet: Foglio1
pre-miRNA	-60kb (from 5'premiR) +5kb from 3'premiR) analized	TSS position (distance of TSS from pre-miRNA)	n° of CCAAT matrices	CCAAT matrices	position of matrices respect to pre-miRNA	position of matrices respect to TSS	Host Gene
hsa-mir-1302-2	Chr1: -29634 - 35504 [+]		3	gtgattggAga_x000D_ tccattggcca_x000D_ tggccaatgcT_x000D_	-55050 _x000D_ -55532 _x000D_ -55527 _x000D_	_x000D_ _x000D_ _x000D_	defined by RP11-34P13.3 TSS
hsa-mir-200b	Chr1: 1042484 - 1107579 [+]	1098321 (4163)	33	agaccaatcag_x000D_ AgTattgggga_x000D_ cacattggAAc_x000D_ ttAattggggc_x000D_ ggcattggtgG_x000D_ ctcattggAgc_x000D_ agaccaatTac_x000D_ gcTattggctG_x000D_ ggcattgggAa_x000D_ gcaccaatcag_x000D_ gcaccaatcgc_x000D_ aaTccaatAtc_x000D_ ggcattggggc_x000D_ gggccaatcaa_x000D_ ggcccaatAag_x000D_ cccattgggga_x000D_ gcTccaatTaa_x000D_ Cagccaatccc_x000D_ gtgattggttt_x000D_ ggAattggtgt_x000D_ gccattggAca_x000D_ …	-59489 _x000D_ -49737 _x000D_ -11367 _x000D_ -30366 _x000D_ -1283 _x000D_ -55987 _x000D_ -22713 _x000D_ -38036 _x000D_ -37686 _x000D_ -59827 -59786 -59665 _x000D_ -59624 _x000D_ -11721 _x000D_ -34803 _x000D_ -59441 _x000D_ -55238 _x000D_ -14376 -14075 -14032 -13645 _x000D_ -23079 _x000D_ -6087 _x000D_ -8085 _x000D_ -30935 _x000D_ -29377 _x000D_ -4854 _x000D_ -59465 _x000D_ -6766 _x000D_ -59706 _x…	-55326 _x000D_ -45574 _x000D_ -7204 _x000D_ -26203 _x000D_ 2880 _x000D_ -51824 _x000D_ -18550 _x000D_ -33873 _x000D_ -33523 _x000D_ -55664 -55623 -55502 _x000D_ -55461 _x000D_ -7558 _x000D_ -30640 _x000D_ -55278 _x000D_ -51075 _x000D_ -10213 -9912 -9869 -9482 _x000D_ -18916 _x000D_ -1924 _x000D_ -3922 _x000D_ -26772 _x000D_ -25214 _x000D_ -691 _x000D_ -55302 _x000D_ -2603 _x000D_ -55543 _x000D_ -…
hsa-mir-200a	Chr1: 1043243 - 1108333 [+]	1098321 (4922)	25	ggcccaatAag_x000D_ cccattgggga_x000D_ gcTccaatTaa_x000D_ Cagccaatccc_x000D_ AgTattgggga_x000D_ cacattggAAc_x000D_ ttAattggggc_x000D_ gtgattggttt_x000D_ ggcattggtgG_x000D_ ctcattggAgc_x000D_ agaccaatTac_x000D_ ggAattggtgt_x000D_ gccattggAca_x000D_ gcTattggctG_x000D_ ggcattgggAa_x000D_ cccattggggt_x000D_ ctgattgggtc_x000D_ tccccaatTtT_x000D_ gagattggcca_x000D_ aaTccaatAtc_x000D_ ggcattggggc_x000D_ …	-55997 _x000D_ -15135 -14834 -14791 -14404 _x000D_ -23838 _x000D_ -6846 _x000D_ -50496 _x000D_ -12126 _x000D_ -31125 _x000D_ -8844 _x000D_ -2042 _x000D_ -56746 _x000D_ -23472 _x000D_ -31694 _x000D_ -30136 _x000D_ -38795 _x000D_ -38445 _x000D_ -5613 _x000D_ -7525 _x000D_ -13012 _x000D_ -5066 _x000D_ -12480 _x000D_ -35562 _x000D_ -20337 _x000D_	-51075 _x000D_ -10213 -9912 -9869 -9482 _x000D_ -18916 _x000D_ -1924 _x000D_ -45574 _x000D_ -7204 _x000D_ -26203 _x000D_ -3922 _x000D_ 2880 _x000D_ -51824 _x000D_ -18550 _x000D_ -26772 _x000D_ -25214 _x000D_ -33873 _x000D_ -33523 _x000D_ -691 _x000D_ -2603 _x000D_ -8090 _x000D_ -144 _x000D_ -7558 _x000D_ -30640 _x000D_ -15415 _x000D_
hsa-mir-429	Chr1: 1044385 - 1109468 [+]	1098321 (6064)	25	ggcccaatAag_x000D_ cccattgggga_x000D_ gcTccaatTaa_x000D_ Cagccaatccc_x000D_ AgTattgggga_x000D_ cacattggAAc_x000D_ ttAattggggc_x000D_ gtgattggttt_x000D_ ggcattggtgG_x000D_ ctcattggAgc_x000D_ agaccaatTac_x000D_ ggAattggtgt_x000D_ gccattggAca_x000D_ gcTattggctG_x000D_ ggcattgggAa_x000D_ cccattggggt_x000D_ ctgattgggtc_x000D_ tccccaatTtT_x000D_ gagattggcca_x000D_ aaTccaatAtc_x000D_ ggcattggggc_x000D_ …	-57139 _x000D_ -16277 -15976 -15933 -15546 _x000D_ -24980 _x000D_ -7988 _x000D_ -51638 _x000D_ -13268 _x000D_ -32267 _x000D_ -9986 _x000D_ -3184 _x000D_ -57888 _x000D_ -24614 _x000D_ -32836 _x000D_ -31278 _x000D_ -39937 _x000D_ -39587 _x000D_ -6755 _x000D_ -8667 _x000D_ -14154 _x000D_ -6208 _x000D_ -13622 _x000D_ -36704 _x000D_ -21479 _x000D_	-51075 _x000D_ -10213 -9912 -9869 -9482 _x000D_ -18916 _x000D_ -1924 _x000D_ -45574 _x000D_ -7204 _x000D_ -26203 _x000D_ -3922 _x000D_ 2880 _x000D_ -51824 _x000D_ -18550 _x000D_ -26772 _x000D_ -25214 _x000D_ -33873 _x000D_ -33523 _x000D_ -691 _x000D_ -2603 _x000D_ -8090 _x000D_ -144 _x000D_ -7558 _x000D_ -30640 _x000D_ -15415 _x000D_
hsa-mir-4251	Chr1: 2984539 - 3049600 [+]	3028528 (16011)	53	cacattggcAG_x000D_ ctTattggtgt_x000D_ tggccaatgtc_x000D_ gggccaatgac_x000D_ ccTattggAtt_x000D_ gcTattggAgt_x000D_ CgaccaatAgc_x000D_ tggattggAAa_x000D_ tggattgggtc_x000D_ gcaccaatgcT_x000D_ ctAattggAgt_x000D_ tgcccaatgta_x000D_ tgcattggcAa_x000D_ gagattggAct_x000D_ gTgccaatggc_x000D_ gggccaatTgg_x000D_ gggattggggt_x000D_ gccattggAAa_x000D_ ctgattggtca_x000D_ tgcccaatgcc_x000D_ tgcccaatggg_x000D_ …	-47500 _x000D_ -33319 _x000D_ -45633 _x000D_ -11618 _x000D_ -24624 _x000D_ -19412 _x000D_ -36800 _x000D_ -7005 _x000D_ -56039 _x000D_ -3443 _x000D_ -15177 _x000D_ -34175 _x000D_ -15211 _x000D_ -12528 _x000D_ -1656 _x000D_ -10620 _x000D_ -35183 _x000D_ 3605 _x000D_ -50295 _x000D_ -12183 _x000D_ -49056 _x000D_ -16156 _x000D_ -1407 _x000D_ 718 _x000D_ 1719 _x000D_ -10647 _x000D_ -37388 _x000D_ 3973 …	-31489 _x000D_ -17308 _x000D_ -29622 _x000D_ 4393 _x000D_ -8613 _x000D_ -3401 _x000D_ -20789 _x000D_ 9006 _x000D_ -40028 _x000D_ 12568 _x000D_ 834 _x000D_ -18164 _x000D_ 800 _x000D_ 3483 _x000D_ 14355 _x000D_ 5391 _x000D_ -19172 _x000D_ 19677 _x000D_ -34284 _x000D_ 3828 _x000D_ -33045 _x000D_ -145 _x000D_ 14604 _x000D_ 16790 _x000D_ 17791 _x000D_ 5364 _x000D_ -21377 _x000D_ 20045 _x000D_ -37494 _…	defined by PRDM16 TSS
hsa-mir-551a	Chr1: 3472258 - 3537354 [-]	3512135 (34781)	37	ggTattggcct_x000D_ ggcattggcAt_x000D_ ggAattggggt_x000D_ ccTattggctG_x000D_ tgcattggtgt_x000D_ ggAattggctG_x000D_ gtTattgggga_x000D_ gtgattggggt_x000D_ ggAattgggAt_x000D_ ggAattgggtG_x000D_ Atcattggtct_x000D_ aTTccaatgga_x000D_ CaaccaatTta_x000D_ agTccaatgtg_x000D_ aTTccaatgcc_x000D_ gtgattggtct_x000D_ ggcattggcca_x000D_ agTccaatctT_x000D_ Atcattggcct_x000D_ ttTattgggtt_x000D_ gacattggAcc_x000D_ …	-8565 _x000D_ -34815 _x000D_ 3110 _x000D_ 2058 _x000D_ -34253 _x000D_ -25852 _x000D_ -46534 _x000D_ -58497 _x000D_ -54736 _x000D_ -33964 _x000D_ -21432 _x000D_ 425 _x000D_ 1808 _x000D_ -23433 _x000D_ -49259 _x000D_ -20890 _x000D_ -17943 _x000D_ -47717 _x000D_ -46019 _x000D_ -46873 _x000D_ 2532 _x000D_ -3878 _x000D_ -51082 _x000D_ -25617 _x000D_ 4272 _x000D_ -18461 _x000D_ -19896 _x000D_ -19298 _x…	26216 _x000D_ -34 _x000D_ 37987 _x000D_ 36935 _x000D_ 528 _x000D_ 8929 _x000D_ -11753 _x000D_ -23716 _x000D_ -19955 _x000D_ 817 _x000D_ 13349 _x000D_ 35302 _x000D_ 36685 _x000D_ 11348 _x000D_ -14478 _x000D_ 13891 _x000D_ 16838 _x000D_ -12936 _x000D_ -11238 _x000D_ -12092 _x000D_ 37409 _x000D_ 30903 _x000D_ -16301 _x000D_ 9164 _x000D_ 39149 _x000D_ 16320 _x000D_ 14885 _x000D_ 15483 _x000D_ 24652 _…	defined by MEGF6 TSS
hsa-mir-4252	Chr1: 6484893 - 6549956 [-]	6520592 (30636)	44	cagattgggtG_x000D_ gaTattggctG_x000D_ tggccaatggc_x000D_ Ccgccaatccc_x000D_ ggTattgggtG_x000D_ AggattggggG_x000D_ aaTccaatgaa_x000D_ tagccaatAgg_x000D_ ccAattggctc_x000D_ ccTattggcct_x000D_ aggccaatccT_x000D_ taTattggAtt_x000D_ Cagccaatgtg_x000D_ caAattggcct_x000D_ ctcattggccc_x000D_ ccTattgggtt_x000D_ accccaatTcc_x000D_ accccaatTgg_x000D_ tTTccaatccc_x000D_ gggccaatAca_x000D_ tcAattggggc_x000D_ …	-50801 -28174 _x000D_ -14886 _x000D_ -26990 _x000D_ -18074 _x000D_ -14671 _x000D_ 2054 _x000D_ -12313 _x000D_ 1831 _x000D_ -31895 _x000D_ 3117 _x000D_ -14860 _x000D_ -54244 _x000D_ -34738 _x000D_ -27558 _x000D_ -13795 _x000D_ -8249 _x000D_ -142 _x000D_ -31898 _x000D_ -1422 _x000D_ -25683 _x000D_ -21260 _x000D_ -8215 _x000D_ -26856 _x000D_ -21158 _x000D_ -38440 _x000D_ -6344 _x000D_ -54046 _x000D_…	-20165 2462 _x000D_ 15750 _x000D_ 3646 _x000D_ 12562 _x000D_ 15965 _x000D_ 32753 _x000D_ 18323 _x000D_ 32530 _x000D_ -1259 _x000D_ 33816 _x000D_ 15776 _x000D_ -23608 _x000D_ -4102 _x000D_ 3078 _x000D_ 16841 _x000D_ 22387 _x000D_ 30494 _x000D_ -1262 _x000D_ 29214 _x000D_ 4953 _x000D_ 9376 _x000D_ 22421 _x000D_ 3780 _x000D_ 9478 _x000D_ -7804 _x000D_ 24292 _x000D_ -23410 _x000D_ -12190 _x000D_ 1120…
hsa-mir-34a	Chr1: 9206726 - 9271836 [-]	9259025 (47189)	64	gccccaatccc_x000D_ cccattggctt_x000D_ tcaccaatTgc_x000D_ agaccaatTcc_x000D_ aaaccaatcag_x000D_ tgTccaatAca_x000D_ ttAattgggAa_x000D_ Cacccaatctc_x000D_ ctcattggcca_x000D_ gggccaatgaa_x000D_ gcgattgggAc_x000D_ accccaatgtc_x000D_ ggAattggtga_x000D_ AtcattgggAc_x000D_ gagattggggG_x000D_ Ccaccaatgac_x000D_ Cagccaatgcc_x000D_ AgAattgggtc_x000D_ cccattggcAc_x000D_ ttgattggcAc_x000D_ AgcattgggtG_x000D_ …	-11218 _x000D_ -34319 _x000D_ 1321 _x000D_ -40176 _x000D_ -8540 _x000D_ -36789 _x000D_ -35508 _x000D_ -17920 _x000D_ -8575 _x000D_ 1709 _x000D_ -59224 _x000D_ -20586 _x000D_ -57364 _x000D_ -5800 _x000D_ -10122 _x000D_ -40328 _x000D_ 3694 _x000D_ -8565 _x000D_ -29099 _x000D_ -23234 _x000D_ -49479 _x000D_ -34632 _x000D_ -11289 _x000D_ -59748 _x000D_ -38483 _x000D_ -46988 _x000D_ -33305 _x000D_ 3219…	35971 _x000D_ 12870 _x000D_ 48620 _x000D_ 7013 _x000D_ 38649 _x000D_ 10400 _x000D_ 11681 _x000D_ 29269 _x000D_ 38614 _x000D_ 49008 _x000D_ -12035 _x000D_ 26603 _x000D_ -10175 _x000D_ 41389 _x000D_ 37067 _x000D_ 6861 _x000D_ 50993 _x000D_ 38624 _x000D_ 18090 _x000D_ 23955 _x000D_ -2290 _x000D_ 12557 _x000D_ 35900 _x000D_ -12559 _x000D_ 8706 _x000D_ 201 _x000D_ 13884 _x000D_ 50518 _x000D_ 27801 _x0…
hsa-mir-1273d	Chr1: 10227776 - 10292862 [+]	10270627 (17149)	56	tacattggAtt_x000D_ gaTccaatTag_x000D_ caAattggtgG_x000D_ AagattggAca_x000D_ cacattggtcc_x000D_ CTgccaatcac_x000D_ Cggccaatctc_x000D_ gTcccaatAac_x000D_ tgaccaatAtg_x000D_ ggcccaatgca_x000D_ ctAattggAta_x000D_ AgTattggtta_x000D_ ttAattggtgt_x000D_ tccccaatTaT_x000D_ taTattggcca_x000D_ ttgattgggAa_x000D_ AcgattggctG_x000D_ tggattgggtt_x000D_ tgAattggtga_x000D_ AaTattggtca_x000D_ gaAattgggtG_x000D_ …	-59190 _x000D_ -46377 _x000D_ -30980 _x000D_ -36543 _x000D_ -52539 _x000D_ -19416 _x000D_ -25253 _x000D_ -7467 _x000D_ -24447 _x000D_ 3879 _x000D_ -1743 _x000D_ -10804 _x000D_ -47165 _x000D_ -357 _x000D_ -52937 _x000D_ 1340 _x000D_ -17308 _x000D_ -6651 _x000D_ -44343 _x000D_ 2472 _x000D_ -29540 _x000D_ 2577 _x000D_ -23862 _x000D_ -24550 _x000D_ -56675 _x000D_ -12936 _x000D_ -23415 _x000D_ -13376 …	-42041 _x000D_ -29228 _x000D_ -13831 _x000D_ -19394 _x000D_ -35390 _x000D_ -2267 _x000D_ -8104 _x000D_ 9682 _x000D_ -7298 _x000D_ 21114 _x000D_ 15406 _x000D_ 6345 _x000D_ -30016 _x000D_ 16792 _x000D_ -35788 _x000D_ 18575 _x000D_ -159 _x000D_ 10498 _x000D_ -27194 _x000D_ 19707 _x000D_ -12391 _x000D_ 19812 _x000D_ -6713 _x000D_ -7401 _x000D_ -39526 _x000D_ 4213 _x000D_ -6266 _x000D_ 3773 _x000D_ 21…	defined by KIF1B TSS
hsa-mir-1290	Chr1: 19218564 - 19283642 [-]	19228940 (5298)	76	taTattggctt_x000D_ ctgattggcca_x000D_ tggccaatAgg_x000D_ tagccaatAgg_x000D_ gccccaatgca_x000D_ ctgattggggc_x000D_ gaaccaatgtT_x000D_ gtcattggggc_x000D_ Aggattgggga_x000D_ AagattggAct_x000D_ taAattgggtt_x000D_ tgcattggctG_x000D_ tggccaatAtg_x000D_ tgcattggcct_x000D_ tgcattggAtG_x000D_ CaTccaatcca_x000D_ ggcccaatAcT_x000D_ gcTattggctc_x000D_ CcaccaatTcc_x000D_ gagattggtta_x000D_ acaccaatggc_x000D_ …	-7174 _x000D_ -10985 _x000D_ -17391 _x000D_ -15711 _x000D_ -24097 _x000D_ -30526 _x000D_ -36258 _x000D_ -56885 _x000D_ -8631 _x000D_ -15226 _x000D_ -17046 _x000D_ 1365 _x000D_ -14600 _x000D_ -39024 _x000D_ -22390 _x000D_ -28752 _x000D_ -22942 _x000D_ -57401 _x000D_ -6664 _x000D_ -43257 _x000D_ -33091 _x000D_ -44355 _x000D_ -26597 _x000D_ -5721 _x000D_ -8787 _x000D_ -100 _x000D_ -18237 _x000D_ -28…	-1876 _x000D_ -5687 _x000D_ -12093 _x000D_ -10413 _x000D_ -18799 _x000D_ -25228 _x000D_ -30960 _x000D_ -51587 _x000D_ -3333 _x000D_ -9928 _x000D_ -11748 _x000D_ 6741 _x000D_ -9302 _x000D_ -33726 _x000D_ -17092 _x000D_ -23454 _x000D_ -17644 _x000D_ -52103 _x000D_ -1366 _x000D_ -37959 _x000D_ -27793 _x000D_ -39057 _x000D_ -21299 _x000D_ -423 _x000D_ -3489 _x000D_ 5198 _x000D_ -12939 _x000D_ -23663 …	defined by ALDH4A1 TSS
hsa-mir-1256	Chr1: 21309806 - 21374925 [-]	21352929 (38004)	78	gTaccaatcag_x000D_ AccattgggAt_x000D_ tgTattggtAt_x000D_ cacattgggAa_x000D_ ttcattggtca_x000D_ ttAattggtga_x000D_ CaaccaatTag_x000D_ tgAattgggct_x000D_ ggTattggcAt_x000D_ AacattggggG_x000D_ tTTccaatgtc_x000D_ ctTattggtta_x000D_ gagccaatgtT_x000D_ tggccaatAtg_x000D_ caAattggtca_x000D_ tagccaatggT_x000D_ ccTattggctt_x000D_ accccaatAtT_x000D_ gTgccaatAca_x000D_ ccAattggAga_x000D_ aTaccaatAta_x000D_ …	1988 _x000D_ -37591 _x000D_ -37540 _x000D_ -17325 _x000D_ -52238 _x000D_ -57293 _x000D_ -30861 _x000D_ -49286 _x000D_ -5776 _x000D_ -30211 _x000D_ -58032 _x000D_ -15797 _x000D_ -31560 _x000D_ 3938 _x000D_ -52217 -31771 _x000D_ -11296 _x000D_ -24196 _x000D_ -10240 _x000D_ -12868 _x000D_ -47095 _x000D_ -38703 _x000D_ -15370 _x000D_ -21432 _x000D_ -24966 _x000D_ -49132 _x000D_ -49837 _x000D_ -52423 …	40111 _x000D_ 413 _x000D_ 464 _x000D_ 20679 _x000D_ -14234 _x000D_ -19289 _x000D_ 7143 _x000D_ -11282 _x000D_ 32228 _x000D_ 7793 _x000D_ -20028 _x000D_ 22207 _x000D_ 6444 _x000D_ 42061 _x000D_ -14213 6233 _x000D_ 26708 _x000D_ 13808 _x000D_ 27764 _x000D_ 25136 _x000D_ -9091 _x000D_ -699 _x000D_ 22634 _x000D_ 16572 _x000D_ 13038 _x000D_ -11128 _x000D_ -11833 _x000D_ -14419 _x000D_ 522 _x000D_ 1617…	defined by EIF4G3 TSS
hsa-mir-4253	Chr1: 23184651 - 23249719 [-]	23235557 (45838)	68	gaAattggcAt_x000D_ tggccaatAgg_x000D_ gtgattgggtc_x000D_ CacccaatccT_x000D_ Aacattgggcc_x000D_ ccAattgggcG_x000D_ accccaatctg_x000D_ tacattggggt_x000D_ CaTccaatggg_x000D_ aggccaatTcT_x000D_ acgccaatTcc_x000D_ aTcccaatgtc_x000D_ tacccaatTac_x000D_ accccaatccc_x000D_ gcTccaatccT_x000D_ CagccaatAgg_x000D_ CagccaatAca_x000D_ gacattggccc_x000D_ ctgattggtct_x000D_ tggattggcct_x000D_ ccTattgggAc_x000D_ …	-38925 _x000D_ -10257 _x000D_ -59149 _x000D_ -48 _x000D_ -8020 _x000D_ -45040 _x000D_ -4313 _x000D_ -42949 _x000D_ -22353 _x000D_ 4380 _x000D_ -25462 _x000D_ -12915 _x000D_ -21682 _x000D_ -16065 _x000D_ -32046 _x000D_ -19271 _x000D_ -17185 _x000D_ -58758 _x000D_ -53769 _x000D_ -39852 _x000D_ -49481 _x000D_ -13055 _x000D_ -35191 _x000D_ -56629 _x000D_ -45708 _x000D_ -12463 _x000D_ -46936 _x000D_ -…	6913 _x000D_ 35581 _x000D_ -13311 _x000D_ 45790 _x000D_ 37818 _x000D_ 798 _x000D_ 41525 _x000D_ 2889 _x000D_ 23485 _x000D_ 50286 _x000D_ 20376 _x000D_ 32923 _x000D_ 24156 _x000D_ 29773 _x000D_ 13792 _x000D_ 26567 _x000D_ 28653 _x000D_ -12920 _x000D_ -7931 _x000D_ 5986 _x000D_ -3643 _x000D_ 32783 _x000D_ 10647 _x000D_ -10791 _x000D_ 130 _x000D_ 33375 _x000D_ -1098 _x000D_ 34434 _x000D_ -261 _x000D…
hsa-mir-3115	Chr1: 23310798 - 23375866 [+]	23346503 (24295)	80	caAattggcAa_x000D_ ctgattggAgc_x000D_ agcccaatTcc_x000D_ CacccaatTaa_x000D_ gtgattggtAa_x000D_ Aggattggggc_x000D_ taAattgggtt_x000D_ gaaccaatgta_x000D_ tggccaatAtg_x000D_ taAattggtAa_x000D_ taTccaatgga_x000D_ ggcccaatAtg_x000D_ CggccaatAtg_x000D_ CagccaatggT_x000D_ Aggattggggt_x000D_ tgTattggggc_x000D_ tcTccaatgtT_x000D_ ccAattggAga_x000D_ gtcattggtta_x000D_ tacccaatctg_x000D_ cagattgggga_x000D_ …	-55906 _x000D_ -25757 _x000D_ -52832 _x000D_ -47517 _x000D_ -9275 _x000D_ -46269 _x000D_ -19658 _x000D_ -39206 _x000D_ -54087 _x000D_ -19666 _x000D_ -15870 _x000D_ -31533 _x000D_ -38491 _x000D_ -59581 _x000D_ -46666 _x000D_ -40993 _x000D_ -21999 _x000D_ -48080 _x000D_ -9311 _x000D_ -57625 _x000D_ -45593 _x000D_ -58246 _x000D_ -3066 _x000D_ -29860 _x000D_ -42584 _x000D_ -22621 _x000D_ -58848 _x000…	-31611 _x000D_ -1462 _x000D_ -28537 _x000D_ -23222 _x000D_ 15020 _x000D_ -21974 _x000D_ 4637 _x000D_ -14911 _x000D_ -29792 _x000D_ 4629 _x000D_ 8425 _x000D_ -7238 _x000D_ -14196 _x000D_ -35286 _x000D_ -22371 _x000D_ -16698 _x000D_ 2296 _x000D_ -23785 _x000D_ 14984 _x000D_ -33330 _x000D_ -21298 _x000D_ -33951 _x000D_ 21229 _x000D_ -5565 _x000D_ -18289 _x000D_ 1674 _x000D_ -34553 _x000D_ 9451 _x000…	defined by KDM1,RP1-184J9.1 TSS
hsa-mir-1976	Chr1: 26821033 - 26886085 [+]	26856231 (24802)	53	gTTccaatcag_x000D_ tagccaatggg_x000D_ gtgattggctG_x000D_ ccTattgggta_x000D_ gcTattgggta_x000D_ tacccaatTtg_x000D_ gggattggttt_x000D_ CagccaatccT_x000D_ gaaccaatAta_x000D_ tagccaatAta_x000D_ Atcattggggt_x000D_ Cacccaatcga_x000D_ tgaccaatAtg_x000D_ aggccaatAaa_x000D_ tgcccaatccT_x000D_ cagattggAgG_x000D_ accccaatctc_x000D_ tgcattggcAG_x000D_ tggccaatTtT_x000D_ acTccaatTcc_x000D_ AgAattgggcc_x000D_ …	-49553 _x000D_ -24821 _x000D_ -8770 _x000D_ -9643 _x000D_ -8966 _x000D_ -29534 _x000D_ -51939 _x000D_ -7115 _x000D_ -2456 _x000D_ -42441 _x000D_ -32193 _x000D_ -44572 _x000D_ -41246 _x000D_ -43933 _x000D_ -57253 _x000D_ -8316 _x000D_ -51591 _x000D_ -8920 _x000D_ -9213 -4368 _x000D_ -35685 _x000D_ -15151 _x000D_ -33928 _x000D_ -56007 _x000D_ -50240 _x000D_ -10289 _x000D_ -3701 _x000D_ -9581 _x000D…	-24751 _x000D_ -19 _x000D_ 16032 _x000D_ 15159 _x000D_ 15836 _x000D_ -4732 _x000D_ -27137 _x000D_ 17687 _x000D_ 22346 _x000D_ -17639 _x000D_ -7391 _x000D_ -19770 _x000D_ -16444 _x000D_ -19131 _x000D_ -32451 _x000D_ 16486 _x000D_ -26789 _x000D_ 15882 _x000D_ 15589 20434 _x000D_ -10883 _x000D_ 9651 _x000D_ -9126 _x000D_ -31205 _x000D_ -25438 _x000D_ 14513 _x000D_ 21101 _x000D_ 15221 _x000D_ -23455 …	defined by RPS6KA1 TSS
hsa-mir-4254	Chr1: 32219260 - 32284336 [-]	32254187 (29851)	66	AggattggAgt_x000D_ tacccaatAgc_x000D_ tcTccaatgag_x000D_ tggccaatgga_x000D_ AggattggccG_x000D_ gccccaatggg_x000D_ gaAattggcAa_x000D_ CagccaatTag_x000D_ gagattggtgG_x000D_ tgTccaatgcc_x000D_ aacccaatTtg_x000D_ gcaccaatggc_x000D_ tgTccaatctc_x000D_ tgcccaatgtg_x000D_ acTccaatgac_x000D_ ggcccaatgga_x000D_ gacattgggga_x000D_ gacattgggca_x000D_ CcTccaatggg_x000D_ AtcattgggAa_x000D_ taTattggggt_x000D_ …	-22540 _x000D_ -59645 _x000D_ 3963 _x000D_ -17886 _x000D_ -3811 _x000D_ -8259 _x000D_ -16716 _x000D_ -53850 _x000D_ -3972 _x000D_ 2562 _x000D_ -49558 _x000D_ -39774 _x000D_ -22785 _x000D_ -59882 _x000D_ -12570 _x000D_ -41125 _x000D_ -2412 _x000D_ -45573 _x000D_ -22093 _x000D_ -8726 _x000D_ -40721 _x000D_ -20039 _x000D_ -24527 -201 _x000D_ -811 _x000D_ -29261 _x000D_ -49141 _x000D_ -19590 _x000D_ …	7311 _x000D_ -29794 _x000D_ 33890 _x000D_ 11965 _x000D_ 26040 _x000D_ 21592 _x000D_ 13135 _x000D_ -23999 _x000D_ 25879 _x000D_ 32489 _x000D_ -19707 _x000D_ -9923 _x000D_ 7066 _x000D_ -30031 _x000D_ 17281 _x000D_ -11274 _x000D_ 27439 _x000D_ -15722 _x000D_ 7758 _x000D_ 21125 _x000D_ -10870 _x000D_ 9812 _x000D_ 5324 29650 _x000D_ 29040 _x000D_ 590 _x000D_ -19290 _x000D_ 10261 _x000D_ -29873 _x000D_…	defined by BAI2 TSS
hsa-mir-552	Chr1: 35130199 - 35195295 [-]	35150911 (15616)	93	gcTattggtAt_x000D_ AagattggAgt_x000D_ gaTattggcAt_x000D_ tcTccaatAaa_x000D_ gacattggtta_x000D_ AggattggggG_x000D_ aTcccaatggc_x000D_ gtgattggggt_x000D_ ccAattggggt_x000D_ Aacattgggcc_x000D_ taaccaatcga_x000D_ taAattgggtt_x000D_ gtgattggAtc_x000D_ Aagattgggga_x000D_ gaaccaatccT_x000D_ aagccaatgag_x000D_ ccAattggcca_x000D_ tcAattggcca_x000D_ aagccaatcaT_x000D_ gcTattgggcG_x000D_ gtAattgggAt_x000D_ …	-52624 _x000D_ -1716 _x000D_ -38302 _x000D_ -4315 _x000D_ -24383 _x000D_ -24673 _x000D_ -33378 _x000D_ -23393 _x000D_ -52917 _x000D_ -51315 _x000D_ -56868 _x000D_ 1851 _x000D_ -11105 -1394 _x000D_ -5848 _x000D_ -26406 _x000D_ -2900 _x000D_ -50802 _x000D_ -2779 _x000D_ -49219 _x000D_ -37429 _x000D_ -14220 _x000D_ 2656 _x000D_ -2386 _x000D_ -33391 _x000D_ -8064 _x000D_ -6701 _x000D_ -37415 _x000D_ …	-37008 _x000D_ 13900 _x000D_ -22686 _x000D_ 11301 _x000D_ -8767 _x000D_ -9057 _x000D_ -17762 _x000D_ -7777 _x000D_ -37301 _x000D_ -35699 _x000D_ -41252 _x000D_ 17563 _x000D_ 4511 14222 _x000D_ 9768 _x000D_ -10790 _x000D_ 12716 _x000D_ -35186 _x000D_ 12837 _x000D_ -33603 _x000D_ -21813 _x000D_ 1396 _x000D_ 18368 _x000D_ 13230 _x000D_ -17775 _x000D_ 7552 _x000D_ 8915 _x000D_ -21799 _x000D_ -23490 _…
hsa-mir-4255	Chr1: 37567164 - 37632236 [+]		90	aagccaatTta_x000D_ ccTattgggtc_x000D_ ctgattggAgG_x000D_ gtTattggAca_x000D_ CgcccaatgcT_x000D_ tcaccaatcaa_x000D_ taTccaatAga_x000D_ aaaccaatcaa_x000D_ ccTattggggt_x000D_ Aggattggccc_x000D_ gcAattggctt_x000D_ gaTattgggAa_x000D_ gcaccaatTtT_x000D_ CacccaatAtc_x000D_ tTTccaatctg_x000D_ ccTattggAgt_x000D_ ggcattggtca_x000D_ tgTccaatcca_x000D_ aTTccaatgca_x000D_ gaaccaatAcT_x000D_ aagccaatgag_x000D_ …	-47533 _x000D_ -9186 _x000D_ -2258 _x000D_ 1050 _x000D_ -30811 _x000D_ -53211 _x000D_ -49411 _x000D_ -394 _x000D_ -473 _x000D_ -22871 _x000D_ -11034 _x000D_ -56659 _x000D_ -13188 _x000D_ -204 _x000D_ 2258 _x000D_ -18045 _x000D_ -52939 _x000D_ 1350 _x000D_ 964 _x000D_ -32271 _x000D_ -39061 _x000D_ -37931 _x000D_ -32459 _x000D_ -38889 _x000D_ -3159 _x000D_ 2794 _x000D_ -36701 _x000D_ -19023 _x000D_…	_x000D_ _x000D_ _x000D_ _x000D_ _x000D_ _x000D_ _x000D_ _x000D_ _x000D_ _x000D_ _x000D_ _x000D_ _x000D_ _x000D_ _x000D_ _x000D_ _x000D_ _x000D_ _x000D_ _x000D_ _x000D_ _x000D_ _x000D_ _x000D_ _x000D_ _x000D_ _x000D_ _x000D_ _x000D_ _x000D_ _x000D_ _x000D_ _x000D_ _x000D_ _x000D_ _x000D_ _x000D_ _x000D_ _x000D_ _x000D_ _x000D_ _x000D_ _x000D_ _x000D_ _x000D_ _x000D_ _x000D_ _x000D_ _x000D_ _x000D_…
hsa-mir-30e	Chr1: 41160027 - 41225119 [+]	41175016 (45011)	69	AaAattggttt_x000D_ Aagattgggct_x000D_ ttAattggcAc_x000D_ tggccaatAtg_x000D_ tcTattggtct_x000D_ tgcattgggta_x000D_ Aacattggcta_x000D_ CagccaatcgT_x000D_ AaAattggtgt_x000D_ Cagccaatggg_x000D_ tgTattgggga_x000D_ agTccaatgtT_x000D_ tgcattggtgc_x000D_ CagccaatAcc_x000D_ gccattggcAt_x000D_ tacccaatggT_x000D_ ttcattggAgc_x000D_ Atgattgggtt_x000D_ Aacattggttt_x000D_ AcTattgggca_x000D_ tggattggAtt_x000D_ …	-22404 _x000D_ -52413 _x000D_ -23326 _x000D_ -56184 -50423 _x000D_ -52231 _x000D_ -44478 _x000D_ -37627 _x000D_ -45128 _x000D_ -8111 _x000D_ -45087 _x000D_ 4499 _x000D_ -53338 _x000D_ -53206 _x000D_ 1787 _x000D_ -45618 _x000D_ -53422 _x000D_ -44992 _x000D_ -49655 _x000D_ -33088 _x000D_ -15031 _x000D_ -51639 _x000D_ 493 _x000D_ -37871 _x000D_ -4509 _x000D_ -18205 _x000D_ 3450 _x000D_ -34958 _x000D…	22607 _x000D_ -7402 _x000D_ 21685 _x000D_ -11173 -5412 _x000D_ -7220 _x000D_ 533 _x000D_ 7384 _x000D_ -117 _x000D_ 36900 _x000D_ -76 _x000D_ 49602 _x000D_ -8327 _x000D_ -8195 _x000D_ 46890 _x000D_ -607 _x000D_ -8411 _x000D_ 19 _x000D_ -4644 _x000D_ 11923 _x000D_ 29980 _x000D_ -6628 _x000D_ 45596 _x000D_ 7140 _x000D_ 40502 _x000D_ 26806 _x000D_ 48553 _x000D_ 10053 _x000D_ -3663 _x000D_ 41436 _x000…	defined by NFYC TSS
hsa-mir-30c-1	Chr1: 41162956 - 41228045 [+]	41185717 (37239)	72	AaAattggttt_x000D_ Aagattgggct_x000D_ ttAattggcAc_x000D_ tggccaatAtg_x000D_ tcTattggtct_x000D_ tgcattgggta_x000D_ Aacattggcta_x000D_ CagccaatcgT_x000D_ AaAattggtgt_x000D_ Cagccaatggg_x000D_ tgTattgggga_x000D_ agTccaatgtT_x000D_ tgcattggtgc_x000D_ CagccaatAcc_x000D_ gccattggcAt_x000D_ tacccaatggT_x000D_ ttcattggAgc_x000D_ Atgattgggtt_x000D_ Aacattggttt_x000D_ AcTattgggca_x000D_ tggattggAtt_x000D_ …	-25333 _x000D_ -55342 _x000D_ -26255 _x000D_ -59113 -53352 3154 _x000D_ -55160 _x000D_ -47407 _x000D_ -40556 _x000D_ -48057 _x000D_ -11040 _x000D_ -48016 _x000D_ 1573 _x000D_ -56267 _x000D_ -56135 _x000D_ -1050 _x000D_ -48547 _x000D_ -56351 _x000D_ -47921 _x000D_ -52584 _x000D_ -36017 _x000D_ -17960 _x000D_ -54568 _x000D_ -2344 _x000D_ -40800 _x000D_ -7438 _x000D_ -21134 _x000D_ 524 _x000D_ -3788…	11906 _x000D_ -18103 _x000D_ 10984 _x000D_ -21874 -16113 40482 _x000D_ -17921 _x000D_ -10168 _x000D_ -3317 _x000D_ -10818 _x000D_ 26199 _x000D_ -10777 _x000D_ 38901 _x000D_ -19028 _x000D_ -18896 _x000D_ 36189 _x000D_ -11308 _x000D_ -19112 _x000D_ -10682 _x000D_ -15345 _x000D_ 1222 _x000D_ 19279 _x000D_ -17329 _x000D_ 34895 _x000D_ -3561 _x000D_ 29801 _x000D_ 16105 _x000D_ 37852 _x000D_ -648 _x000…	defined by NFYC TSS
hsa-mir-761	Chr1: 52297015 - 52362074 [-]	52343730 (41656)	86	tcaccaatcag_x000D_ agTccaatAag_x000D_ agaccaatTgg_x000D_ gTcccaatcaT_x000D_ tagattggcAa_x000D_ CccccaatTtc_x000D_ ttAattgggAa_x000D_ gaTattgggAc_x000D_ aTTccaatcca_x000D_ aaTccaatgaT_x000D_ aaaccaatAaa_x000D_ gaaccaatAtc_x000D_ aaTccaatcaT_x000D_ CTgccaatgaa_x000D_ aagccaatgaT_x000D_ aTTccaatcta_x000D_ gcaccaatcgg_x000D_ taaccaatctc_x000D_ AtgattggctG_x000D_ Cagccaatgca_x000D_ ctAattggcgt_x000D_ …	-10759 _x000D_ -14534 _x000D_ -24230 _x000D_ -542 _x000D_ -57959 _x000D_ -54741 _x000D_ -24493 _x000D_ -7437 _x000D_ -53102 _x000D_ -44324 _x000D_ -46978 _x000D_ -5994 _x000D_ -21298 _x000D_ -59402 _x000D_ -8627 _x000D_ -49256 _x000D_ -10640 _x000D_ -52963 _x000D_ -42419 _x000D_ -55266 _x000D_ -58184 _x000D_ -25590 _x000D_ -42460 _x000D_ -1024 _x000D_ 3991 _x000D_ -57530 _x000D_ -38290 _x000D_ -2…	30897 _x000D_ 27122 _x000D_ 17426 _x000D_ 41114 _x000D_ -16303 _x000D_ -13085 _x000D_ 17163 _x000D_ 34219 _x000D_ -11446 _x000D_ -2668 _x000D_ -5322 _x000D_ 35662 _x000D_ 20358 _x000D_ -17746 _x000D_ 33029 _x000D_ -7600 _x000D_ 31016 _x000D_ -11307 _x000D_ -763 _x000D_ -13610 _x000D_ -16528 _x000D_ 16066 _x000D_ -804 _x000D_ 40632 _x000D_ 45706 _x000D_ -15874 _x000D_ 3366 _x000D_ 11745 _x000D_ 83…	defined by NRD1 TSS
hsa-mir-3116-1	Chr1: 62484458 - 62549532 [+]	62505598 (38860)	74	tTaccaatgtg_x000D_ gagattggtct_x000D_ ccAattgggtG_x000D_ gaAattggcAt_x000D_ agcccaatTcc_x000D_ CccccaatTtg_x000D_ ctAattggttG_x000D_ taaccaatTta_x000D_ gaTattggtct_x000D_ tgcccaatTcT_x000D_ tcaccaatTta_x000D_ AtcattggAct_x000D_ aaTccaatTgg_x000D_ tccccaatTcc_x000D_ AccattggcAc_x000D_ tggccaatTtg_x000D_ gaaccaatAgg_x000D_ tccattggtta_x000D_ caAattggAtt_x000D_ ctgattggttG_x000D_ ctTattggcAa_x000D_ …	-46201 _x000D_ -12551 _x000D_ -6242 _x000D_ 1370 _x000D_ -7498 _x000D_ -13986 _x000D_ -5793 _x000D_ -43363 _x000D_ -54401 _x000D_ -29736 _x000D_ -3315 _x000D_ 484 _x000D_ -41781 _x000D_ -29573 _x000D_ -35488 _x000D_ -43937 _x000D_ -23007 _x000D_ -49751 _x000D_ -8734 _x000D_ -11956 _x000D_ 3191 _x000D_ -6663 _x000D_ -50796 _x000D_ -54022 _x000D_ -8567 _x000D_ -40323 _x000D_ -8210 _x000D_ -16585 _x…	-7341 _x000D_ 26309 _x000D_ 32618 _x000D_ 40304 _x000D_ 31362 _x000D_ 24874 _x000D_ 33067 _x000D_ -4503 _x000D_ -15541 _x000D_ 9124 _x000D_ 35545 _x000D_ 39418 _x000D_ -2921 _x000D_ 9287 _x000D_ 3372 _x000D_ -5077 _x000D_ 15853 _x000D_ -10891 _x000D_ 30126 _x000D_ 26904 _x000D_ 42125 _x000D_ 32197 _x000D_ -11936 _x000D_ -15162 _x000D_ 30293 _x000D_ -1463 _x000D_ 30650 _x000D_ 22275 _x000D_ -15564…	defined by INADL TSS
hsa-mir-3116-2	Chr1: 62539460 - 62604528 [-]	62594508 (49980)	69	AcTattggtca_x000D_ gacattggtta_x000D_ Ccgccaatccg_x000D_ gtgattgggta_x000D_ aggccaatAaT_x000D_ tgAattgggtc_x000D_ taAattggtAt_x000D_ aaTccaatAaa_x000D_ agTccaatgaT_x000D_ aaTccaatgaT_x000D_ CacccaatgtT_x000D_ ggcccaatggT_x000D_ AacattggAta_x000D_ ttcattggcAc_x000D_ tacattggtAa_x000D_ aggccaatTtg_x000D_ Cagccaatctc_x000D_ Aggattgggtc_x000D_ tTgccaatAag_x000D_ AacattggctG_x000D_ agaccaatcac_x000D_ …	-18533 _x000D_ -33955 _x000D_ -53509 _x000D_ -21665 _x000D_ -55397 _x000D_ -46069 _x000D_ -14263 _x000D_ -44291 _x000D_ -498 _x000D_ -30643 _x000D_ -10065 _x000D_ -8793 _x000D_ -35745 _x000D_ 2294 _x000D_ -56041 _x000D_ -31617 _x000D_ -35090 _x000D_ -11368 _x000D_ -3205 _x000D_ -32049 _x000D_ -9626 _x000D_ -16613 _x000D_ -1845 _x000D_ -7735 _x000D_ -44279 _x000D_ -47051 _x000D_ -11607 _x000D_ -59…	31447 _x000D_ 16025 _x000D_ -3529 _x000D_ 28315 _x000D_ -5417 _x000D_ 3911 _x000D_ 35717 _x000D_ 5689 _x000D_ 49482 _x000D_ 19337 _x000D_ 39915 _x000D_ 41187 _x000D_ 14235 _x000D_ 52342 _x000D_ -6061 _x000D_ 18363 _x000D_ 14890 _x000D_ 38612 _x000D_ 46775 _x000D_ 17931 _x000D_ 40354 _x000D_ 33367 _x000D_ 48135 _x000D_ 42245 _x000D_ 5701 _x000D_ 2929 _x000D_ 38373 _x000D_ -9951 _x000D_ 48596 _x000…
hsa-mir-101-1	Chr1: 65519116 - 65584191 [-]	65532194 (8003)	75	Agcattggcca_x000D_ gtTattggAga_x000D_ taTattgggtt_x000D_ AgAattggggc_x000D_ AgAattgggca_x000D_ ccAattggctG_x000D_ ctTattggtta_x000D_ gtgattggAtc_x000D_ aagccaatAaT_x000D_ tggccaatAcT_x000D_ AacattggAta_x000D_ CcaccaatTcc_x000D_ gTcccaatcag_x000D_ aTgccaatctc_x000D_ Atcattggcct_x000D_ tcTattgggAt_x000D_ gagattgggca_x000D_ AtTattgggga_x000D_ tggccaatTtc_x000D_ cacattggctt_x000D_ cacattggAtt_x000D_ …	-7547 _x000D_ 1090 _x000D_ -5480 _x000D_ -3421 _x000D_ -33876 _x000D_ -25279 _x000D_ -16262 _x000D_ -53819 -52371 _x000D_ -24052 _x000D_ -54053 _x000D_ -39722 _x000D_ -49832 _x000D_ -15409 _x000D_ 1117 _x000D_ 2423 _x000D_ -46666 _x000D_ 3750 _x000D_ -7840 _x000D_ -52697 _x000D_ 4854 _x000D_ -14496 _x000D_ -59671 _x000D_ -30111 _x000D_ -3900 _x000D_ -48938 _x000D_ -32161 _x000D_ -28712 _x000D_ -2…	456 _x000D_ 9168 _x000D_ 2523 _x000D_ 4582 _x000D_ -25873 _x000D_ -17276 _x000D_ -8259 _x000D_ -45816 -44368 _x000D_ -16049 _x000D_ -46050 _x000D_ -31719 _x000D_ -41829 _x000D_ -7406 _x000D_ 9195 _x000D_ 10501 _x000D_ -38663 _x000D_ 11828 _x000D_ 163 _x000D_ -44694 _x000D_ 12932 _x000D_ -6493 _x000D_ -51668 _x000D_ -22108 _x000D_ 4103 _x000D_ -40935 _x000D_ -24158 _x000D_ -20709 _x000D_ -14910 _x…
hsa-mir-3117	Chr1: 67034123 - 67099201 [+]		97	tgAattggAtt_x000D_ AggattgggcG_x000D_ ctAattggtgt_x000D_ tTTccaatctc_x000D_ Atcattggctt_x000D_ gtgattggggt_x000D_ Agcattggttt_x000D_ gacattggttG_x000D_ gagccaatTaT_x000D_ Aacattggcct_x000D_ accccaatAtg_x000D_ gcTccaatTtc_x000D_ agaccaatAaa_x000D_ AtcattggtAa_x000D_ ctgattggttt_x000D_ tggattggtAc_x000D_ gaTccaatcac_x000D_ taTccaatTca_x000D_ ggTccaatgaa_x000D_ tgcattggAAc_x000D_ aTcccaatTaa_x000D_ …	-57328 -11042 _x000D_ -886 _x000D_ -55360 _x000D_ -11861 _x000D_ -33273 _x000D_ -57094 _x000D_ -4323 _x000D_ 1509 _x000D_ -7495 _x000D_ -26330 _x000D_ -2902 _x000D_ -3714 _x000D_ -47274 _x000D_ -22081 _x000D_ -32023 _x000D_ 2641 _x000D_ -29655 -7797 _x000D_ -23769 _x000D_ -28442 _x000D_ -51390 _x000D_ -15607 _x000D_ -43797 _x000D_ 266 _x000D_ 2621 _x000D_ -21399 _x000D_ -14409 _x000D_ -31268 _x00…	_x000D_ _x000D_ _x000D_ _x000D_ _x000D_ _x000D_ _x000D_ _x000D_ _x000D_ _x000D_ _x000D_ _x000D_ _x000D_ _x000D_ _x000D_ _x000D_ _x000D_ _x000D_ _x000D_ _x000D_ _x000D_ _x000D_ _x000D_ _x000D_ _x000D_ _x000D_ _x000D_ _x000D_ _x000D_ _x000D_ _x000D_ _x000D_ _x000D_ _x000D_ _x000D_ _x000D_ _x000D_ _x000D_ _x000D_ _x000D_ _x000D_ _x000D_ _x000D_ _x000D_ _x000D_ _x000D_ _x000D_ _x000D_ _x000D_ _x000D_…	defined by SGIP1 TSS
hsa-mir-1262	Chr1: 68644200 - 68709293 [-]	68697244 (47951)	80	aagccaatTgT_x000D_ tTcccaatgtg_x000D_ agTccaatAag_x000D_ ttTattgggAa_x000D_ AgTattgggga_x000D_ tagccaatccc_x000D_ AgTattggttt_x000D_ acaccaatTag_x000D_ Aagattgggct_x000D_ agaccaatAaT_x000D_ tcAattggttt_x000D_ taAattggcct_x000D_ taTccaatcca_x000D_ gccattggtAG_x000D_ tcTattggtta_x000D_ tagccaatAgT_x000D_ Atcattggcct_x000D_ Aagattgggca_x000D_ cacattgggAG_x000D_ cgTattggAtt_x000D_ tgaccaatAtg_x000D_ …	-47196 _x000D_ -31815 _x000D_ -36569 _x000D_ -42963 _x000D_ -6553 _x000D_ -38790 _x000D_ -53915 _x000D_ -18748 _x000D_ -55254 _x000D_ -35290 _x000D_ -44134 _x000D_ -46701 _x000D_ -38581 _x000D_ 106 _x000D_ 1405 _x000D_ -36577 _x000D_ -41104 _x000D_ -56772 _x000D_ 360 _x000D_ -46906 _x000D_ 416 _x000D_ -32517 _x000D_ -44595 _x000D_ -46457 _x000D_ -10467 _x000D_ 2489 _x000D_ -25633 _x000D_ -55172 _…	755 _x000D_ 16136 _x000D_ 11382 _x000D_ 4988 _x000D_ 41398 _x000D_ 9161 _x000D_ -5964 _x000D_ 29203 _x000D_ -7303 _x000D_ 12661 _x000D_ 3817 _x000D_ 1250 _x000D_ 9370 _x000D_ 48150 _x000D_ 49449 _x000D_ 11374 _x000D_ 6847 _x000D_ -8821 _x000D_ 48404 _x000D_ 1045 _x000D_ 48460 _x000D_ 15434 _x000D_ 3356 _x000D_ 1494 _x000D_ 37484 _x000D_ 50533 _x000D_ 22318 _x000D_ -7221 _x000D_ 37671 _x000D_ 5165…	defined by GPR177,RP11-518D3.2 TSS
hsa-mir-186	Chr1: 71528313 - 71593399 [-]	71536333 (2934)	87	aaaccaatTga_x000D_ cccattggctt_x000D_ tTcccaatgtg_x000D_ tggccaatgga_x000D_ ctcattggttt_x000D_ agaccaatAaT_x000D_ gagccaatAaa_x000D_ Atcattggctt_x000D_ aTcccaatAcc_x000D_ gTgccaatTtc_x000D_ tgTccaatcgg_x000D_ tgTccaatccc_x000D_ tTaccaatgtT_x000D_ gaTattggtct_x000D_ aacccaatTta_x000D_ aaaccaatAaa_x000D_ taAattggAgt_x000D_ gggattggttt_x000D_ cacattggtca_x000D_ tcTattggtgt_x000D_ ctAattggtgG_x000D_ …	-46070 _x000D_ -18454 _x000D_ -35302 _x000D_ -58917 _x000D_ -41441 _x000D_ -52109 _x000D_ -34068 _x000D_ -8530 _x000D_ -421 _x000D_ -17215 _x000D_ -19179 _x000D_ -34525 _x000D_ 3285 _x000D_ -42207 _x000D_ -33094 _x000D_ -53199 _x000D_ -16059 _x000D_ 2130 _x000D_ -24236 _x000D_ -57509 _x000D_ -12225 _x000D_ -35917 _x000D_ -8553 _x000D_ -58474 _x000D_ -29797 _x000D_ -16509 _x000D_ -37682 _x000D_ -5…	-43136 _x000D_ -15520 _x000D_ -32368 _x000D_ -55983 _x000D_ -38507 _x000D_ -49175 _x000D_ -31134 _x000D_ -5596 _x000D_ 2513 _x000D_ -14281 _x000D_ -16245 _x000D_ -31591 _x000D_ 6305 _x000D_ -39273 _x000D_ -30160 _x000D_ -50265 _x000D_ -13125 _x000D_ 5150 _x000D_ -21302 _x000D_ -54575 _x000D_ -9291 _x000D_ -32983 _x000D_ -5619 _x000D_ -55540 _x000D_ -26863 _x000D_ -13575 _x000D_ -34748 _x000D_ -51…	defined by ZRANB2 TSS
hsa-mir-760	Chr1: 94252388 - 94317468 [+]	94292348 (20040)	91	gTaccaatgac_x000D_ ttcattggtga_x000D_ CaTccaatctc_x000D_ cccattggctt_x000D_ ggAattggtgG_x000D_ tccccaatgac_x000D_ AaTattggccc_x000D_ acaccaatTag_x000D_ ggcattggtga_x000D_ gacattggttc_x000D_ taaccaatAca_x000D_ gtgattggAct_x000D_ AagattggAcc_x000D_ tggccaatAtg_x000D_ tcaccaatcaT_x000D_ gaTattggtct_x000D_ gcTattggcct_x000D_ cacattggtcc_x000D_ aTgccaatAtc_x000D_ tTcccaatctT_x000D_ gcTccaatgcT_x000D_ …	-18652 _x000D_ -30486 _x000D_ -45427 _x000D_ -58188 _x000D_ -5266 _x000D_ -59627 _x000D_ -51858 _x000D_ -26559 _x000D_ -26098 _x000D_ -37994 _x000D_ -48937 _x000D_ -26091 _x000D_ -58204 _x000D_ -44906 _x000D_ -10380 _x000D_ -53736 _x000D_ -3916 _x000D_ -15284 _x000D_ -12710 _x000D_ -29182 _x000D_ -35190 _x000D_ -15703 _x000D_ -45516 _x000D_ -32996 _x000D_ -47412 _x000D_ -47836 _x000D_ -21612 _x00…	1388 _x000D_ -10446 _x000D_ -25387 _x000D_ -38148 _x000D_ 14774 _x000D_ -39587 _x000D_ -31818 _x000D_ -6519 _x000D_ -6058 _x000D_ -17954 _x000D_ -28897 _x000D_ -6051 _x000D_ -38164 _x000D_ -24866 _x000D_ 9660 _x000D_ -33696 _x000D_ 16124 _x000D_ 4756 _x000D_ 7330 _x000D_ -9142 _x000D_ -15150 _x000D_ 4337 _x000D_ -25476 _x000D_ -12956 _x000D_ -27372 _x000D_ -27796 _x000D_ -1572 _x000D_ -12250 _x00…
hsa-mir-137	Chr1: 98506625 - 98571727 [-]	98515427 (3700)	100	tccccaatAag_x000D_ gtTattggggc_x000D_ ggcattggtcc_x000D_ tTcccaatccT_x000D_ aTTccaatgca_x000D_ tggattgggAa_x000D_ Aacattgggta_x000D_ tTgccaatAaa_x000D_ gtTattggAct_x000D_ tTcccaatctT_x000D_ CgTccaatctc_x000D_ tcaccaatTaT_x000D_ cccattgggAa_x000D_ gcAattggtcc_x000D_ Caaccaatgca_x000D_ tccattggcAt_x000D_ tTaccaatTca_x000D_ ttgattggtca_x000D_ acaccaatgca_x000D_ ttTattggtgc_x000D_ tgcattggttG_x000D_ …	-57662 _x000D_ -2645 _x000D_ -3773 _x000D_ -9666 _x000D_ -38024 _x000D_ -38821 _x000D_ -2207 _x000D_ -26048 _x000D_ -49087 _x000D_ -51516 _x000D_ 759 _x000D_ -11990 _x000D_ -3759 _x000D_ -12211 _x000D_ -24831 _x000D_ -22449 _x000D_ -34507 _x000D_ 3128 _x000D_ -13785 _x000D_ -31498 _x000D_ -28206 _x000D_ -8648 _x000D_ -29422 _x000D_ -28991 _x000D_ -49448 _x000D_ -19796 _x000D_ -1569 _x000D_ -42362…	-53962 _x000D_ 1055 _x000D_ -73 _x000D_ -5966 _x000D_ -34324 _x000D_ -35121 _x000D_ 1493 _x000D_ -22348 _x000D_ -45387 _x000D_ -47816 _x000D_ 4561 _x000D_ -8290 _x000D_ -59 _x000D_ -8511 _x000D_ -21131 _x000D_ -18749 _x000D_ -30807 _x000D_ 6930 _x000D_ -10085 _x000D_ -27798 _x000D_ -24506 _x000D_ -4948 _x000D_ -25722 _x000D_ -25291 _x000D_ -45748 _x000D_ -16096 _x000D_ 2131 _x000D_ -38662 _x000D_…	defined by MIR137 TSS
hsa-mir-553	Chr1: 100686797 - 100751865 [+]	100732522 (14275)	86	gccccaatAca_x000D_ aagccaatTgT_x000D_ ttAattgggAc_x000D_ tTTccaatgtg_x000D_ Caaccaatctc_x000D_ AagattggAta_x000D_ tTaccaatgta_x000D_ tTcccaatgcT_x000D_ CacccaatTaa_x000D_ agaccaatAaT_x000D_ aaaccaatcaa_x000D_ taAattggtAt_x000D_ CccccaatTta_x000D_ gtgattggAtc_x000D_ ctAattgggAt_x000D_ gaTattggtct_x000D_ tgcccaatTcT_x000D_ tgcattggggt_x000D_ ggcattgggAG_x000D_ CgaccaatAgg_x000D_ CcaccaatTcc_x000D_ …	-53828 _x000D_ -7841 _x000D_ -50579 _x000D_ -27969 _x000D_ -18575 _x000D_ -21615 _x000D_ -59725 _x000D_ -3898 _x000D_ -39689 _x000D_ -50554 _x000D_ -58592 _x000D_ -55166 _x000D_ -27886 _x000D_ -19774 _x000D_ 3829 _x000D_ -20468 _x000D_ -17949 _x000D_ -6759 _x000D_ -2076 _x000D_ -31330 _x000D_ -29663 _x000D_ -19385 _x000D_ -52674 _x000D_ -11699 _x000D_ -26646 _x000D_ -13848 _x000D_ -170 _x000D_ -5…	-39553 _x000D_ 6434 _x000D_ -36304 _x000D_ -13694 _x000D_ -4300 _x000D_ -7340 _x000D_ -45450 _x000D_ 10377 _x000D_ -25414 _x000D_ -36279 _x000D_ -44317 _x000D_ -40891 _x000D_ -13611 _x000D_ -5499 _x000D_ 18172 _x000D_ -6193 _x000D_ -3674 _x000D_ 7516 _x000D_ 12199 _x000D_ -17055 _x000D_ -15388 _x000D_ -5110 _x000D_ -38399 _x000D_ 2576 _x000D_ -12371 _x000D_ 427 _x000D_ 14105 _x000D_ -42318 _x000D…	defined by RTCD1 TSS
hsa-mir-197	Chr1: 110081515 - 110146590 [+]	110122162 (19353)	71	ggTccaatctT_x000D_ ggTattggtgG_x000D_ ggcattggcAt_x000D_ tcAattggcga_x000D_ ggcattggtgc_x000D_ ctTattggttc_x000D_ tacattggAtt_x000D_ AggattggggG_x000D_ AtcattggAtt_x000D_ aTcccaatAcc_x000D_ ctTattggtgt_x000D_ tgAattggtAa_x000D_ taAattggcct_x000D_ taaccaatTta_x000D_ tagccaatctg_x000D_ tgTccaatgcc_x000D_ CaaccaatgtT_x000D_ tcaccaatTca_x000D_ Aggattgggct_x000D_ CTgccaatcag_x000D_ tTgccaatAag_x000D_ …	-5000 _x000D_ -53314 _x000D_ -11889 _x000D_ -4756 _x000D_ -59145 _x000D_ -1878 _x000D_ -36180 _x000D_ -8662 _x000D_ -28805 _x000D_ -58449 _x000D_ -14446 -12293 _x000D_ -53660 _x000D_ -17335 _x000D_ 1971 _x000D_ -2016 _x000D_ -58036 _x000D_ -46631 _x000D_ -16012 _x000D_ -33173 _x000D_ -5769 _x000D_ -1340 _x000D_ -15875 _x000D_ -41661 _x000D_ -50935 _x000D_ -57247 _x000D_ -5917 _x000D_ -52867 _x000…	14353 _x000D_ -33961 _x000D_ 7464 _x000D_ 14597 _x000D_ -39792 _x000D_ 17475 _x000D_ -16827 _x000D_ 10691 _x000D_ -9452 _x000D_ -39096 _x000D_ 4907 7060 _x000D_ -34307 _x000D_ 2018 _x000D_ 21399 _x000D_ 17337 _x000D_ -38683 _x000D_ -27278 _x000D_ 3341 _x000D_ -13820 _x000D_ 13584 _x000D_ 18013 _x000D_ 3478 _x000D_ -22308 _x000D_ -31582 _x000D_ -37894 _x000D_ 13436 _x000D_ -33514 _x000D_ -25716 _x…
hsa-mir-4256	Chr1: 112999391 - 113064455 [-]	113051507 (47052)	82	aacccaatTcc_x000D_ ggAattggtgc_x000D_ AccattgggAt_x000D_ aggccaatTta_x000D_ tggccaatggc_x000D_ tggccaatgga_x000D_ Aggattgggca_x000D_ tgTccaatAca_x000D_ cagattggtct_x000D_ CccccaatTtc_x000D_ gtTattggggG_x000D_ taTattggAtt_x000D_ ccTattggcgt_x000D_ tagccaatgta_x000D_ ctcattggAcG_x000D_ tggattggcAG_x000D_ gtTattggAtc_x000D_ agaccaatAac_x000D_ tTTccaatgga_x000D_ agTccaatTta_x000D_ cacattgggAG_x000D_ …	-2459 _x000D_ -53192 _x000D_ -21079 _x000D_ -29300 _x000D_ -15414 _x000D_ -6752 _x000D_ -1939 _x000D_ -59337 _x000D_ -56151 _x000D_ -40985 _x000D_ -35701 _x000D_ -14098 _x000D_ -9789 _x000D_ -7478 _x000D_ -47107 _x000D_ 4651 _x000D_ 1786 _x000D_ -51250 _x000D_ -42152 _x000D_ -24678 _x000D_ -44431 _x000D_ 2239 _x000D_ -29081 _x000D_ -12952 _x000D_ -18729 _x000D_ -33956 _x000D_ -39099 _x000D_ -3857…	44593 _x000D_ -6140 _x000D_ 25973 _x000D_ 17752 _x000D_ 31638 _x000D_ 40300 _x000D_ 45113 _x000D_ -12285 _x000D_ -9099 _x000D_ 6067 _x000D_ 11351 _x000D_ 32954 _x000D_ 37263 _x000D_ 39574 _x000D_ -55 _x000D_ 51767 _x000D_ 48902 _x000D_ -4198 _x000D_ 4900 _x000D_ 22374 _x000D_ 2621 _x000D_ 49355 _x000D_ 17971 _x000D_ 34100 _x000D_ 28323 _x000D_ 13096 _x000D_ 7953 _x000D_ 8474 _x000D_ -5943 _x000D_…
hsa-mir-320b-1	Chr1: 117154371 - 117219450 [+]	117209270 (5101)	76	AcAattggtgc_x000D_ tcaccaatcag_x000D_ tcTccaatgaa_x000D_ ttgattgggAt_x000D_ gacccaatctT_x000D_ CacccaatggT_x000D_ cagattggttc_x000D_ tgAattgggtc_x000D_ gtTattggggG_x000D_ tgAattggggt_x000D_ tagattgggtt_x000D_ aTTccaatccc_x000D_ AagattggAca_x000D_ tggccaatAtg_x000D_ tcaccaatTcc_x000D_ tccccaatgaT_x000D_ tgaccaatAgg_x000D_ tTgccaatcac_x000D_ tTTccaatgcc_x000D_ AccattgggAa_x000D_ ggaccaatAcc_x000D_ …	-19481 _x000D_ -30844 _x000D_ 2460 _x000D_ 1959 _x000D_ -41101 _x000D_ -52408 _x000D_ -29166 _x000D_ -46395 _x000D_ -3140 _x000D_ -43882 _x000D_ -49937 _x000D_ -8089 _x000D_ -30653 _x000D_ -47855 _x000D_ -36492 _x000D_ -15750 _x000D_ -51225 _x000D_ -33296 _x000D_ -36198 _x000D_ -2831 _x000D_ -21091 _x000D_ -23696 _x000D_ -35928 _x000D_ -51416 _x000D_ -32544 _x000D_ -50765 _x000D_ -11108 _x000D_ -…	-14380 _x000D_ -25743 _x000D_ 7640 _x000D_ 7139 _x000D_ -36000 _x000D_ -47307 _x000D_ -24065 _x000D_ -41294 _x000D_ 1961 _x000D_ -38781 _x000D_ -44836 _x000D_ -2988 _x000D_ -25552 _x000D_ -42754 _x000D_ -31391 _x000D_ -10649 _x000D_ -46124 _x000D_ -28195 _x000D_ -31097 _x000D_ 2270 _x000D_ -15990 _x000D_ -18595 _x000D_ -30827 _x000D_ -46315 _x000D_ -27443 _x000D_ -45664 _x000D_ -6007 _x000D_ -293…
hsa-mir-942	Chr1: 117577265 - 117642351 [+]	117602055 (35210)	81	cagattgggAt_x000D_ gTcccaatTga_x000D_ tgaccaatTtT_x000D_ AaTattgggga_x000D_ tagccaatgca_x000D_ Caaccaatctg_x000D_ CacccaatTaa_x000D_ gtgattggtAc_x000D_ ctAattggttc_x000D_ gtAattggttt_x000D_ ttTattggcAa_x000D_ gtgattggAtG_x000D_ AagattggtAa_x000D_ ttgattggttG_x000D_ gcTattgggtG_x000D_ gcTattgggct_x000D_ agcccaatAaa_x000D_ taAattggtAa_x000D_ gtTattggcct_x000D_ agTccaatTta_x000D_ aggccaatTtc_x000D_ …	-22616 _x000D_ -11905 _x000D_ -37110 _x000D_ -12111 _x000D_ -52074 _x000D_ -3273 _x000D_ -31469 _x000D_ -13305 _x000D_ -11238 _x000D_ -21116 _x000D_ -44424 _x000D_ -4711 _x000D_ -18630 _x000D_ -5490 _x000D_ -25973 _x000D_ -893 _x000D_ -47833 _x000D_ -21430 _x000D_ -53678 _x000D_ -53120 _x000D_ -14695 _x000D_ -36384 _x000D_ -58237 _x000D_ -34466 _x000D_ -54112 _x000D_ -49180 _x000D_ -36661 _x000D_…	12594 _x000D_ 23305 _x000D_ -1900 _x000D_ 23099 _x000D_ -16864 _x000D_ 31937 _x000D_ 3741 _x000D_ 21905 _x000D_ 23972 _x000D_ 14094 _x000D_ -9214 _x000D_ 30499 _x000D_ 16580 _x000D_ 29720 _x000D_ 9237 _x000D_ 34317 _x000D_ -12623 _x000D_ 13780 _x000D_ -18468 _x000D_ -17910 _x000D_ 20515 _x000D_ -1174 _x000D_ -23027 _x000D_ 744 _x000D_ -18902 _x000D_ -13970 _x000D_ -1451 _x000D_ 5022 _x000D_ -1905…	defined by TTF2 TSS
hsa-mir-3118-1	Chr1: 142607289 - 142672364 [+]		82	CaaccaatccT_x000D_ taTattggctt_x000D_ gtgattggAgt_x000D_ taAattggAtt_x000D_ ttcattggtga_x000D_ acTccaatgtT_x000D_ agaccaatTgg_x000D_ AtcattggAtt_x000D_ aaTccaatgaa_x000D_ ccAattggcct_x000D_ tgAattggtAc_x000D_ gtgattggAct_x000D_ CcaccaatgaT_x000D_ ctTattggAgc_x000D_ AgTattggctc_x000D_ agaccaatAac_x000D_ CTgccaatgaa_x000D_ CTgccaatgac_x000D_ ggcattggcAa_x000D_ gaaccaatgga_x000D_ ttcattggttt_x000D_ …	-26705 _x000D_ -33516 _x000D_ -45986 _x000D_ -38860 _x000D_ -45901 _x000D_ -56087 _x000D_ -48821 _x000D_ -15861 _x000D_ -59992 _x000D_ -48818 _x000D_ -15906 _x000D_ -3925 _x000D_ -2620 _x000D_ -24086 _x000D_ -24758 _x000D_ -59542 _x000D_ -53495 _x000D_ -53768 _x000D_ -49779 _x000D_ -46973 _x000D_ -37379 _x000D_ -42388 _x000D_ -53895 _x000D_ -53359 -39238 -3581 _x000D_ -44521 _x000D_ -33480 _x000D…	_x000D_ _x000D_ _x000D_ _x000D_ _x000D_ _x000D_ _x000D_ _x000D_ _x000D_ _x000D_ _x000D_ _x000D_ _x000D_ _x000D_ _x000D_ _x000D_ _x000D_ _x000D_ _x000D_ _x000D_ _x000D_ _x000D_ _x000D_ _x000D_ _x000D_ _x000D_ _x000D_ _x000D_ _x000D_ _x000D_ _x000D_ _x000D_ _x000D_ _x000D_ _x000D_ _x000D_ _x000D_ _x000D_ _x000D_ _x000D_ _x000D_ _x000D_ _x000D_ _x000D_ _x000D_ _x000D_ _x000D_ _x000D_ _x000D_ _x000D_…	defined by AL583842.1,AL583842.7 TSS
hsa-mir-3118-2	Chr1: 143103750 - 143168823 [+]		63	CaaccaatccT_x000D_ taTattggctt_x000D_ ttcattggtga_x000D_ AaTattggccc_x000D_ AtcattggAtt_x000D_ tgAattggtAc_x000D_ Atcattgggtt_x000D_ CcaccaatgaT_x000D_ ctTattggAgc_x000D_ tcTattggtta_x000D_ gggccaatAaa_x000D_ gaaccaatgga_x000D_ Aacattggtta_x000D_ CagccaatAgg_x000D_ tccattggtct_x000D_ gggattggcca_x000D_ tagccaatgaT_x000D_ AaTattggtga_x000D_ agcccaatTta_x000D_ acaccaatAta_x000D_ tccattggtcc_x000D_ …	-24363 _x000D_ -31094 _x000D_ -44302 _x000D_ -33829 _x000D_ -13476 _x000D_ -13521 _x000D_ -16050 _x000D_ -2621 _x000D_ -21760 _x000D_ -33281 _x000D_ -27836 _x000D_ -45374 _x000D_ -39800 _x000D_ -8991 _x000D_ -3595 _x000D_ -42921 -28942 _x000D_ -31058 _x000D_ -39488 _x000D_ -45312 _x000D_ -39760 _x000D_ -28715 _x000D_ -13269 _x000D_ -35598 _x000D_ -12884 _x000D_ -17952 _x000D_ -22788 _x000D_ -2105…	_x000D_ _x000D_ _x000D_ _x000D_ _x000D_ _x000D_ _x000D_ _x000D_ _x000D_ _x000D_ _x000D_ _x000D_ _x000D_ _x000D_ _x000D_ _x000D_ _x000D_ _x000D_ _x000D_ _x000D_ _x000D_ _x000D_ _x000D_ _x000D_ _x000D_ _x000D_ _x000D_ _x000D_ _x000D_ _x000D_ _x000D_ _x000D_ _x000D_ _x000D_ _x000D_ _x000D_ _x000D_ _x000D_ _x000D_ _x000D_ _x000D_ _x000D_ _x000D_ _x000D_ _x000D_ _x000D_ _x000D_ _x000D_ _x000D_ _x000D_…	defined by BX571672.3,BX571672.6,BX571672.8 TSS
hsa-mir-3118-3	Chr1: 143419140 - 143484215 [-]	143468131 (43916)	80	aaaccaatgag_x000D_ CaaccaatccT_x000D_ ttcattggtga_x000D_ acTccaatgtT_x000D_ tcAattggAga_x000D_ agaccaatTgg_x000D_ AtcattggAtt_x000D_ tagattggAAa_x000D_ aaaccaatAac_x000D_ tgAattggtAc_x000D_ CcaccaatgaT_x000D_ ctTattggAgc_x000D_ tgcattgggtc_x000D_ CTgccaatgaa_x000D_ tacattggAct_x000D_ CTgccaatgac_x000D_ gggccaatAaa_x000D_ Atcattgggct_x000D_ gcaccaatgca_x000D_ gaaccaatgga_x000D_ CccccaatTga_x000D_ …	-54894 _x000D_ -27558 _x000D_ -40836 _x000D_ -50997 _x000D_ -57321 _x000D_ -43742 _x000D_ -16685 _x000D_ -45834 _x000D_ -54441 _x000D_ -16730 _x000D_ -2617 _x000D_ -24929 _x000D_ -48077 _x000D_ -48428 _x000D_ -57616 _x000D_ -48699 _x000D_ -31031 _x000D_ -19261 _x000D_ -57231 _x000D_ -41902 _x000D_ -55646 _x000D_ -8977 _x000D_ -39349 _x000D_ -48292 -3579 _x000D_ -39325 -32135 _x000D_ -43739 _x000D…	-10978 _x000D_ 16358 _x000D_ 3080 _x000D_ -7081 _x000D_ -13405 _x000D_ 174 _x000D_ 27231 _x000D_ -1918 _x000D_ -10525 _x000D_ 27186 _x000D_ 41299 _x000D_ 18987 _x000D_ -4161 _x000D_ -4512 _x000D_ -13700 _x000D_ -4783 _x000D_ 12885 _x000D_ 24655 _x000D_ -13315 _x000D_ 2014 _x000D_ -11730 _x000D_ 34939 _x000D_ 4567 _x000D_ -4376 40337 _x000D_ 4591 11781 _x000D_ 177 _x000D_ 9671 _x000D_ 6922 _x000D_…	defined by BX004987.7 TSS
hsa-mir-4257	Chr1: 150464405 - 150529491 [+]	150521438 (2967)	56	tccccaatgag_x000D_ cgcattgggAa_x000D_ agcccaatgac_x000D_ gacccaatAtT_x000D_ AagattggtAa_x000D_ tTTccaatctg_x000D_ gagccaatgtT_x000D_ aagccaatTca_x000D_ tggccaatAtg_x000D_ aagccaatTga_x000D_ tggccaatAtc_x000D_ ggAattgggAa_x000D_ tagccaatAtg_x000D_ CccccaatTcc_x000D_ caAattggctt_x000D_ gcAattgggAa_x000D_ accccaatccc_x000D_ cagattggAgG_x000D_ gagattggAta_x000D_ aTgccaatTta_x000D_ tggattgggta_x000D_ …	-14825 _x000D_ -55312 _x000D_ -22950 _x000D_ -55147 _x000D_ -30349 _x000D_ -52055 _x000D_ -46208 _x000D_ -58655 _x000D_ -59311 _x000D_ -19523 _x000D_ -37703 _x000D_ -55295 _x000D_ -16348 _x000D_ -9397 _x000D_ -13608 _x000D_ -7994 _x000D_ -1157 _x000D_ -59466 _x000D_ -40799 _x000D_ -30797 _x000D_ -42811 _x000D_ -22658 _x000D_ -36316 _x000D_ -14631 _x000D_ -48735 _x000D_ -53501 _x000D_ -46135 _x000…	-11858 _x000D_ -52345 _x000D_ -19983 _x000D_ -52180 _x000D_ -27382 _x000D_ -49088 _x000D_ -43241 _x000D_ -55688 _x000D_ -56344 _x000D_ -16556 _x000D_ -34736 _x000D_ -52328 _x000D_ -13381 _x000D_ -6430 _x000D_ -10641 _x000D_ -5027 _x000D_ 1810 _x000D_ -56499 _x000D_ -37832 _x000D_ -27830 _x000D_ -39844 _x000D_ -19691 _x000D_ -33349 _x000D_ -11664 _x000D_ -45768 _x000D_ -50534 _x000D_ -43168 _x000D…	defined by ADAMTSL4,RP11-54A4.1 TSS
hsa-mir-554	Chr1: 151458272 - 151523368 [+]	151512411 (5861)	62	gacccaatTaT_x000D_ ggcccaatctT_x000D_ Aggattgggcc_x000D_ gtgattggctG_x000D_ tagccaatAgg_x000D_ ggcattggtga_x000D_ ttAattgggAa_x000D_ ggcattggcAG_x000D_ AagattggAca_x000D_ tggccaatAtg_x000D_ gggccaatgac_x000D_ aagccaatgaT_x000D_ CTgccaatgac_x000D_ gcgccaatgtT_x000D_ acTccaatAaa_x000D_ ttAattggcAt_x000D_ taTattggggG_x000D_ gacattggccc_x000D_ AtcattggcAc_x000D_ gagattggcta_x000D_ caAattggtAt_x000D_ …	-8354 _x000D_ 2469 _x000D_ -13282 _x000D_ -24440 _x000D_ -59034 _x000D_ -31865 _x000D_ 185 _x000D_ -20063 _x000D_ -40972 _x000D_ -28828 _x000D_ -27026 _x000D_ -10486 _x000D_ -7699 _x000D_ -15519 _x000D_ -31115 _x000D_ -13820 _x000D_ -52786 _x000D_ -20000 _x000D_ -13784 _x000D_ -4815 _x000D_ -36613 _x000D_ -36999 _x000D_ -33303 _x000D_ -16975 _x000D_ -8680 _x000D_ -11525 _x000D_ -34144 _x000D_ -54…	-2493 _x000D_ 8426 _x000D_ -7421 _x000D_ -18579 _x000D_ -53173 _x000D_ -26004 _x000D_ 6142 _x000D_ -14202 _x000D_ -35111 _x000D_ -22967 _x000D_ -21165 _x000D_ -4625 _x000D_ -1838 _x000D_ -9658 _x000D_ -25254 _x000D_ -7959 _x000D_ -46925 _x000D_ -14139 _x000D_ -7923 _x000D_ 1046 _x000D_ -30752 _x000D_ -31138 _x000D_ -27442 _x000D_ -11114 _x000D_ -2819 _x000D_ -5664 _x000D_ -28283 _x000D_ -48364 _x…	defined by RP11-74C1.1,TUFT1 TSS
hsa-mir-190b	Chr1: 154161140 - 154226219 [-]	154209596 (43377)	81	gccccaatAca_x000D_ caTattggcAc_x000D_ tggccaatgca_x000D_ CacccaatgcT_x000D_ Aacattgggcc_x000D_ taAattggtAt_x000D_ agcccaatAaa_x000D_ tggccaatgta_x000D_ gtTattggAta_x000D_ CaTccaatcca_x000D_ ggAattggcAc_x000D_ gccccaatTtT_x000D_ cacattggtgG_x000D_ gaTattggtta_x000D_ Aacattggcta_x000D_ CcaccaatTta_x000D_ ctTattggttt_x000D_ tgTccaatAta_x000D_ AaAattggtgt_x000D_ gcTccaatgcT_x000D_ tgcccaatgtg_x000D_ …	-45449 _x000D_ -29896 _x000D_ 2976 _x000D_ -47179 _x000D_ -17898 _x000D_ -38849 _x000D_ -18028 _x000D_ -41976 _x000D_ -20608 _x000D_ -41479 _x000D_ -6749 _x000D_ -33456 _x000D_ -20892 _x000D_ -22063 _x000D_ -13514 _x000D_ -36690 _x000D_ -46866 _x000D_ 541 _x000D_ -18012 _x000D_ -55737 _x000D_ -3942 _x000D_ -7150 _x000D_ -48350 _x000D_ -33022 _x000D_ -14836 _x000D_ -54777 _x000D_ -29686 _x000D_ -4…	-2072 _x000D_ 13481 _x000D_ 46432 _x000D_ -3802 _x000D_ 25479 _x000D_ 4528 _x000D_ 25349 _x000D_ 1401 _x000D_ 22769 _x000D_ 1898 _x000D_ 36628 _x000D_ 9921 _x000D_ 22485 _x000D_ 21314 _x000D_ 29863 _x000D_ 6687 _x000D_ -3489 _x000D_ 43997 _x000D_ 25365 _x000D_ -12360 _x000D_ 39435 _x000D_ 36227 _x000D_ -4973 _x000D_ 10355 _x000D_ 28541 _x000D_ -11400 _x000D_ 13691 _x000D_ -5891 _x000D_ 40369 _x00…
hsa-mir-4258	Chr1: 154888169 - 154953260 [+]	154934031 (14138)	70	CaaccaatggT_x000D_ gTcccaatTcc_x000D_ tagccaatggc_x000D_ tTaccaatgta_x000D_ gccccaatgcc_x000D_ AggattggggG_x000D_ AgAattggcgc_x000D_ AagattggtAa_x000D_ ggcattggcAG_x000D_ tggccaatggT_x000D_ gacccaatgcT_x000D_ tggccaatctc_x000D_ gtgattgggtG_x000D_ Cagccaatgtc_x000D_ gcaccaatAta_x000D_ cacattggAAt_x000D_ CagccaatccT_x000D_ tTgccaatAag_x000D_ tccccaatTca_x000D_ ggaccaatAgg_x000D_ tgaccaatAtg_x000D_ …	-44155 _x000D_ 3820 _x000D_ -1246 _x000D_ -9378 _x000D_ -28838 _x000D_ -34946 -9707 _x000D_ -802 _x000D_ -41068 _x000D_ -29387 _x000D_ -7956 _x000D_ -44512 _x000D_ -39553 _x000D_ -2987 _x000D_ -33156 _x000D_ -47672 _x000D_ -21368 _x000D_ -3260 _x000D_ -21574 _x000D_ -26721 _x000D_ -1069 _x000D_ -45427 _x000D_ -37454 _x000D_ -59479 _x000D_ 124 _x000D_ -10786 _x000D_ 3980 _x000D_ 4 _x000D_ -31237 _…	-30017 _x000D_ 18049 _x000D_ 12892 _x000D_ 4760 _x000D_ -14700 _x000D_ -20808 4431 _x000D_ 13336 _x000D_ -26930 _x000D_ -15249 _x000D_ 6182 _x000D_ -30374 _x000D_ -25415 _x000D_ 11151 _x000D_ -19018 _x000D_ -33534 _x000D_ -7230 _x000D_ 10878 _x000D_ -7436 _x000D_ -12583 _x000D_ 13069 _x000D_ -31289 _x000D_ -23316 _x000D_ -45341 _x000D_ 14353 _x000D_ 3352 _x000D_ 18209 _x000D_ 14233 _x000D_ -17099…	defined by CKS1B TSS
hsa-mir-92b	Chr1: 155104968 - 155170064 [+]	155164787 (181)	73	gaAattggtgG_x000D_ Aacattgggca_x000D_ tccattgggga_x000D_ AgcattggAca_x000D_ gtcattgggcc_x000D_ cccattgggtt_x000D_ aTgccaatgga_x000D_ gacattggtct_x000D_ AccattggcAt_x000D_ tgTccaatcca_x000D_ CaTccaatggc_x000D_ aTgccaatgtg_x000D_ ggcccaatctc_x000D_ CagccaatggT_x000D_ ttAattggcAt_x000D_ gagattgggcc_x000D_ acaccaatcca_x000D_ gaaccaatAgg_x000D_ aTaccaatgta_x000D_ ttcattggttt_x000D_ gggattggAgc_x000D_ …	-6509 _x000D_ -59158 _x000D_ 4827 _x000D_ -42166 _x000D_ -18990 _x000D_ -7669 _x000D_ -44240 _x000D_ -36783 _x000D_ -8619 _x000D_ 4820 _x000D_ -42066 _x000D_ -7718 _x000D_ -5280 _x000D_ -21387 _x000D_ -15831 _x000D_ -39307 _x000D_ -9114 _x000D_ -31912 _x000D_ -46766 _x000D_ -34547 _x000D_ -526 _x000D_ -8953 _x000D_ -8914 _x000D_ -18801 _x000D_ 3155 _x000D_ -789 _x000D_ -28189 _x000D_ -7977 _x000D…	-6328 _x000D_ -58977 _x000D_ 5104 _x000D_ -41985 _x000D_ -18809 _x000D_ -7488 _x000D_ -44059 _x000D_ -36602 _x000D_ -8438 _x000D_ 5097 _x000D_ -41885 _x000D_ -7537 _x000D_ -5099 _x000D_ -21206 _x000D_ -15650 _x000D_ -39126 _x000D_ -8933 _x000D_ -31731 _x000D_ -46585 _x000D_ -34366 _x000D_ -345 _x000D_ -8772 _x000D_ -8733 _x000D_ -18620 _x000D_ 3432 _x000D_ -608 _x000D_ -28008 _x000D_ -7796 _x000D…
hsa-mir-555	Chr1: 155311140 - 155376236 [-]	155358524 (42288)	67	ggcattgggAt_x000D_ tacattggctt_x000D_ taaccaatAca_x000D_ ctcattggAga_x000D_ taAattggtAt_x000D_ tggccaatAtg_x000D_ tgcattggctc_x000D_ ccAattggAta_x000D_ CagccaatccT_x000D_ Aggattggggt_x000D_ tggccaatgtg_x000D_ tgTccaatcgT_x000D_ gcaccaatgca_x000D_ AccattgggAa_x000D_ tgaccaatAta_x000D_ tgcccaatTac_x000D_ ttcattggAgc_x000D_ gTgccaatAta_x000D_ taTattggtAa_x000D_ ggAattggAtt_x000D_ gtcattggtga_x000D_ …	-10399 _x000D_ 2051 _x000D_ -21076 _x000D_ -2091 _x000D_ -17983 _x000D_ 955 _x000D_ -27148 _x000D_ -58302 _x000D_ -31302 _x000D_ -16271 _x000D_ -51326 _x000D_ -10886 _x000D_ -20611 _x000D_ -33008 _x000D_ -13041 _x000D_ -11880 _x000D_ -48815 _x000D_ -25311 _x000D_ -33126 _x000D_ -58639 _x000D_ -41824 _x000D_ -28255 _x000D_ -19630 _x000D_ -46787 _x000D_ -49710 _x000D_ -1130 _x000D_ -6942 _x000D_ -1…	31889 _x000D_ 44435 _x000D_ 21212 _x000D_ 40197 _x000D_ 24305 _x000D_ 43339 _x000D_ 15140 _x000D_ -16014 _x000D_ 10986 _x000D_ 26017 _x000D_ -9038 _x000D_ 31402 _x000D_ 21677 _x000D_ 9280 _x000D_ 29247 _x000D_ 30408 _x000D_ -6527 _x000D_ 16977 _x000D_ 9162 _x000D_ -16351 _x000D_ 464 _x000D_ 14033 _x000D_ 22658 _x000D_ -4499 _x000D_ -7422 _x000D_ 41158 _x000D_ 35346 _x000D_ 29387 _x000D_ 46548 _x0…	defined by ASH1L TSS
hsa-mir-9-1	Chr1: 156385132 - 156450221 [-]	156391685 (1464)	79	tTaccaatgtg_x000D_ acTccaatgtT_x000D_ tggccaatggc_x000D_ ctgattgggga_x000D_ ggTattgggAt_x000D_ tccattgggca_x000D_ ggAattgggAt_x000D_ CaTccaatccc_x000D_ gagattgggAt_x000D_ tgaccaatAga_x000D_ tTTccaatcca_x000D_ tccccaatTcc_x000D_ AtcattggctG_x000D_ tTcccaatctT_x000D_ Aagattggggc_x000D_ acTccaatAaa_x000D_ gtTattgggct_x000D_ taTccaatAcg_x000D_ tgaccaatctc_x000D_ accccaatccg_x000D_ ctcattggtgc_x000D_ …	-32168 _x000D_ 4122 _x000D_ -56728 _x000D_ -23831 _x000D_ -50098 _x000D_ -6829 _x000D_ -57960 _x000D_ -36883 _x000D_ -56267 _x000D_ -3832 _x000D_ -40527 1627 _x000D_ -19674 _x000D_ -3042 _x000D_ -29135 _x000D_ -7939 _x000D_ -3764 _x000D_ -41039 _x000D_ -32369 _x000D_ -53639 _x000D_ -44747 _x000D_ -12660 _x000D_ -56853 _x000D_ -14264 _x000D_ -3806 _x000D_ -17123 _x000D_ -2744 _x000D_ -23844 _x000D…	-30704 _x000D_ 5675 _x000D_ -55264 _x000D_ -22367 _x000D_ -48634 _x000D_ -5365 _x000D_ -56496 _x000D_ -35419 _x000D_ -54803 _x000D_ -2368 _x000D_ -39063 3180 _x000D_ -18210 _x000D_ -1578 _x000D_ -27671 _x000D_ -6475 _x000D_ -2300 _x000D_ -39575 _x000D_ -30905 _x000D_ -52175 _x000D_ -43283 _x000D_ -11196 _x000D_ -55389 _x000D_ -12800 _x000D_ -2342 _x000D_ -15659 _x000D_ -1280 _x000D_ -22380 _x000D…	defined by C1orf61 TSS
hsa-mir-765	Chr1: 156900922 - 156966036 [-]		77	gcgccaatgcg_x000D_ AggattggAta_x000D_ gtgattggAta_x000D_ Agcattggccc_x000D_ gtcattggcca_x000D_ taTattggtAt_x000D_ gtTattggcca_x000D_ ggAattggcAt_x000D_ gccccaatgcc_x000D_ AaAattggttt_x000D_ tagccaatAgc_x000D_ ggcccaatctg_x000D_ aacccaatTta_x000D_ gggccaatcag_x000D_ accccaatctg_x000D_ gccattggtAt_x000D_ tgaccaatAgc_x000D_ tTTccaatgca_x000D_ gagattggggG_x000D_ tacattgggAa_x000D_ taTccaatgag_x000D_ …	-56088 _x000D_ 1361 _x000D_ -34041 _x000D_ 1068 _x000D_ -40588 _x000D_ -54888 _x000D_ -37787 _x000D_ -20631 _x000D_ -5690 _x000D_ -24790 _x000D_ -33560 _x000D_ -4540 _x000D_ -39157 _x000D_ -37546 _x000D_ -9292 _x000D_ -8400 _x000D_ -43026 _x000D_ 4968 _x000D_ -10657 _x000D_ -19492 _x000D_ -23179 _x000D_ -27323 _x000D_ -25420 _x000D_ 4755 _x000D_ -46889 _x000D_ -24164 _x000D_ -18457 _x000D_ -41231…	_x000D_ _x000D_ _x000D_ _x000D_ _x000D_ _x000D_ _x000D_ _x000D_ _x000D_ _x000D_ _x000D_ _x000D_ _x000D_ _x000D_ _x000D_ _x000D_ _x000D_ _x000D_ _x000D_ _x000D_ _x000D_ _x000D_ _x000D_ _x000D_ _x000D_ _x000D_ _x000D_ _x000D_ _x000D_ _x000D_ _x000D_ _x000D_ _x000D_ _x000D_ _x000D_ _x000D_ _x000D_ _x000D_ _x000D_ _x000D_ _x000D_ _x000D_ _x000D_ _x000D_ _x000D_ _x000D_ _x000D_ _x000D_ _x000D_ _x000D_…	defined by ARHGEF11 TSS
hsa-mir-4259	Chr1: 159864768 - 159929869 [-]	159870020 (151)	78	ccAattgggtG_x000D_ tccccaatgag_x000D_ gTcccaatTga_x000D_ cggattgggAt_x000D_ tggccaatgga_x000D_ AgTattggcca_x000D_ tTcccaatgcT_x000D_ tgcccaatcca_x000D_ tgAattgggtG_x000D_ tTTccaatctc_x000D_ tgTccaatcga_x000D_ tTcccaatTaa_x000D_ ttcattgggAt_x000D_ Aggattgggga_x000D_ gacccaatgtg_x000D_ tgaccaatcca_x000D_ AgTattggggc_x000D_ ccAattggccG_x000D_ ggcccaatgcc_x000D_ gggattggccc_x000D_ gggattggcgG_x000D_ …	-33507 _x000D_ 3582 _x000D_ 1722 _x000D_ -46698 _x000D_ -13979 _x000D_ -43592 _x000D_ 4163 _x000D_ -53079 _x000D_ <18> _x000D_ -3793 _x000D_ 4477 _x000D_ -23444 _x000D_ -48948 _x000D_ -13707 _x000D_ 4655 _x000D_ -53391 _x000D_ 4347 _x000D_ -45625 _x000D_ -16525 _x000D_ -24092 _x000D_ -45604 _x000D_ -6192 -2139 _x000D_ -47546 _x000D_ -19147 _x000D_ -16208 _x000D_ -46103 _x000D_ -35841 _x000D_ -216…	-33356 _x000D_ 3834 _x000D_ 1974 _x000D_ -46547 _x000D_ -13828 _x000D_ -43441 _x000D_ 4415 _x000D_ -52928 _x000D_ 169 _x000D_ -3642 _x000D_ 4729 _x000D_ -23293 _x000D_ -48797 _x000D_ -13556 _x000D_ 4907 _x000D_ -53240 _x000D_ 4599 _x000D_ -45474 _x000D_ -16374 _x000D_ -23941 _x000D_ -45453 _x000D_ -6041 -1988 _x000D_ -47395 _x000D_ -18996 _x000D_ -16057 _x000D_ -45952 _x000D_ -35690 _x000D_ -2153…	defined by CCDC19 TSS
hsa-mir-556	Chr1: 162252336 - 162317431 [+]		82	Aacattggccc_x000D_ ggTattggtgG_x000D_ caAattggcAc_x000D_ gTcccaatTga_x000D_ tccattggcgc_x000D_ cacattggcAG_x000D_ ttcattggtgG_x000D_ gTcccaatTcc_x000D_ gtAattggAga_x000D_ aaTccaatgac_x000D_ AgAattggggc_x000D_ tacccaatTtT_x000D_ CccccaatTtc_x000D_ tacattggtAG_x000D_ AgTattggcta_x000D_ tccattggttt_x000D_ gaTattggtta_x000D_ CagccaatAtc_x000D_ gtAattggAgc_x000D_ taAattggtAc_x000D_ tTcccaatctT_x000D_ …	-9362 _x000D_ -13542 _x000D_ -27921 _x000D_ -41556 _x000D_ -21269 _x000D_ -15864 4662 _x000D_ -53848 _x000D_ -39234 _x000D_ -41590 _x000D_ -19421 _x000D_ 939 _x000D_ -31936 _x000D_ -12915 _x000D_ -37346 _x000D_ -24939 _x000D_ 718 _x000D_ -9023 _x000D_ -29533 _x000D_ -21980 _x000D_ -33788 _x000D_ -51458 _x000D_ -54759 _x000D_ -15964 _x000D_ -16115 _x000D_ -28087 _x000D_ -45544 _x000D_ -48680 _x000…	_x000D_ _x000D_ _x000D_ _x000D_ _x000D_ _x000D_ _x000D_ _x000D_ _x000D_ _x000D_ _x000D_ _x000D_ _x000D_ _x000D_ _x000D_ _x000D_ _x000D_ _x000D_ _x000D_ _x000D_ _x000D_ _x000D_ _x000D_ _x000D_ _x000D_ _x000D_ _x000D_ _x000D_ _x000D_ _x000D_ _x000D_ _x000D_ _x000D_ _x000D_ _x000D_ _x000D_ _x000D_ _x000D_ _x000D_ _x000D_ _x000D_ _x000D_ _x000D_ _x000D_ _x000D_ _x000D_ _x000D_ _x000D_ _x000D_ _x000D_…	defined by NOS1AP TSS
hsa-mir-921	Chr1: 166118979 - 166184035 [-]	166136640 (12605)	88	aaaccaatgag_x000D_ ttcattggtga_x000D_ aggccaatTta_x000D_ tgTattggAtt_x000D_ AaTattgggga_x000D_ gcTattggctt_x000D_ gtcattggAgc_x000D_ Cgaccaatctc_x000D_ tccccaatgaa_x000D_ tagattggAAa_x000D_ AtAattgggct_x000D_ ccTattgggta_x000D_ ggcattggtgG_x000D_ Aagattggggt_x000D_ aTgccaatgcT_x000D_ ctcattggAca_x000D_ gTaccaatgaT_x000D_ tccattggttt_x000D_ agcccaatcaa_x000D_ tgaccaatAcc_x000D_ aTgccaatcta_x000D_ …	-59645 _x000D_ -5401 _x000D_ 3555 _x000D_ -15698 _x000D_ -43539 _x000D_ -12885 _x000D_ -15984 _x000D_ -12517 _x000D_ -14657 _x000D_ -46077 _x000D_ -47117 _x000D_ -14199 _x000D_ -3187 _x000D_ -29838 _x000D_ -18635 _x000D_ -2821 _x000D_ -38651 _x000D_ -41817 _x000D_ -33670 _x000D_ -5300 _x000D_ -5199 _x000D_ -59117 _x000D_ -41425 _x000D_ -33329 _x000D_ -8819 _x000D_ -58556 _x000D_ -35180 _x000D_ -3…	-47040 _x000D_ 7204 _x000D_ 16216 _x000D_ -3093 _x000D_ -30934 _x000D_ -280 _x000D_ -3379 _x000D_ 88 _x000D_ -2052 _x000D_ -33472 _x000D_ -34512 _x000D_ -1594 _x000D_ 9418 _x000D_ -17233 _x000D_ -6030 _x000D_ 9784 _x000D_ -26046 _x000D_ -29212 _x000D_ -21065 _x000D_ 7305 _x000D_ 7406 _x000D_ -46512 _x000D_ -28820 _x000D_ -20724 _x000D_ 3786 _x000D_ -45951 _x000D_ -22575 _x000D_ -18379 _x000D_ -37…	defined by FAM78B,RP11-9L18.1 TSS
hsa-mir-1255b-2	Chr1: 167907898 - 167972965 [+]	167951924 (15974)	80	ttcattggtga_x000D_ tTaccaatccT_x000D_ agTccaatTgg_x000D_ tTTccaatctc_x000D_ ctTattggAga_x000D_ gaaccaatgta_x000D_ AagattggAca_x000D_ gcaccaatAgT_x000D_ AaAattggtta_x000D_ AaAattggttc_x000D_ caAattggctt_x000D_ Agcattggctt_x000D_ tgcattggAAa_x000D_ taTattgggcc_x000D_ AggattggttG_x000D_ gacattgggga_x000D_ gagattggAgt_x000D_ aTgccaatTta_x000D_ AtAattggtca_x000D_ caTattggctG_x000D_ gcAattggcAt_x000D_ …	-44713 _x000D_ -48391 _x000D_ -48944 _x000D_ -22522 _x000D_ -25334 _x000D_ -49053 _x000D_ -32173 _x000D_ 1654 _x000D_ -10999 _x000D_ -13884 _x000D_ -48088 _x000D_ 628 _x000D_ 779 _x000D_ -13116 _x000D_ -53910 _x000D_ -1628 _x000D_ -30435 _x000D_ -23681 _x000D_ 3004 _x000D_ -26417 _x000D_ -21039 _x000D_ -45239 _x000D_ -32071 _x000D_ -59784 _x000D_ -42857 _x000D_ -26047 _x000D_ -8969 _x000D_ -48941…	-28739 _x000D_ -32417 _x000D_ -32970 _x000D_ -6548 _x000D_ -9360 _x000D_ -33079 _x000D_ -16199 _x000D_ 17695 _x000D_ 4975 _x000D_ 2090 _x000D_ -32114 _x000D_ 16669 _x000D_ 16820 _x000D_ 2858 _x000D_ -37936 _x000D_ 14346 _x000D_ -14461 _x000D_ -7707 _x000D_ 19045 _x000D_ -10443 _x000D_ -5065 _x000D_ -29265 _x000D_ -16097 _x000D_ -43810 _x000D_ -26883 _x000D_ -10073 _x000D_ 7005 _x000D_ -32967 _x00…	defined by IQWD1 TSS
hsa-mir-557	Chr1: 168284762 - 168349860 [+]	168338249 (6513)	99	tccattggAgc_x000D_ tgAattgggta_x000D_ gacccaatgtg_x000D_ gtgattgggtG_x000D_ tagccaatctc_x000D_ tagccaatcta_x000D_ gtTattggtAa_x000D_ CagccaatcgT_x000D_ ggcattggcAc_x000D_ AgcattggttG_x000D_ tcaccaatgaT_x000D_ cacattgggtt_x000D_ tccattggtct_x000D_ ttgattgggAc_x000D_ gtTattggtAt_x000D_ AtAattggtca_x000D_ ttgattgggAG_x000D_ taTattggctc_x000D_ tccattggtca_x000D_ tgTattgggtG_x000D_ aaaccaatcaT_x000D_ …	-46542 _x000D_ -36282 _x000D_ -57240 _x000D_ -6129 _x000D_ -43016 _x000D_ -48259 _x000D_ -3653 _x000D_ -57986 _x000D_ 3443 _x000D_ -54647 _x000D_ -27656 _x000D_ -33742 _x000D_ -15764 _x000D_ -3847 _x000D_ -20030 _x000D_ -13021 _x000D_ -13399 _x000D_ -44665 _x000D_ -40945 _x000D_ -22972 _x000D_ -38426 _x000D_ -12000 _x000D_ -1987 _x000D_ -32933 _x000D_ -56339 _x000D_ 1386 _x000D_ -42417 _x000D_ -2…	-40029 _x000D_ -29769 _x000D_ -50727 _x000D_ 384 _x000D_ -36503 _x000D_ -41746 _x000D_ 2860 _x000D_ -51473 _x000D_ 10054 _x000D_ -48134 _x000D_ -21143 _x000D_ -27229 _x000D_ -9251 _x000D_ 2666 _x000D_ -13517 _x000D_ -6508 _x000D_ -6886 _x000D_ -38152 _x000D_ -34432 _x000D_ -16459 _x000D_ -31913 _x000D_ -5487 _x000D_ 4526 _x000D_ -26420 _x000D_ -49826 _x000D_ 7997 _x000D_ -35904 _x000D_ -15590 _x0…
hsa-mir-3119-1	Chr1: 170115518 - 170180603 [-]	170133088 (12485)	103	tTaccaatTag_x000D_ gacccaatgtT_x000D_ aaTccaatgaa_x000D_ aaaccaatgac_x000D_ gacattggttG_x000D_ aTTccaatcca_x000D_ gTcccaatAaa_x000D_ taTccaatAcc_x000D_ tTcccaatgtT_x000D_ aTaccaatAgc_x000D_ Atcattgggta_x000D_ tccattggAga_x000D_ taaccaatAtc_x000D_ gacattggAgc_x000D_ gacccaatgca_x000D_ tggattggAta_x000D_ CagccaatAca_x000D_ tacccaatAgT_x000D_ acaccaatctc_x000D_ AcTattggcca_x000D_ CacccaatAta_x000D_ …	-10745 _x000D_ -21138 _x000D_ -6550 _x000D_ -10782 _x000D_ 4986 _x000D_ -26624 _x000D_ -25756 _x000D_ -28882 _x000D_ -29536 _x000D_ -64 _x000D_ -17104 _x000D_ 1058 _x000D_ -36190 _x000D_ -6037 _x000D_ -9977 _x000D_ -27197 _x000D_ -38475 _x000D_ -21397 _x000D_ -5737 _x000D_ -57591 _x000D_ -26867 _x000D_ -30703 _x000D_ -38043 _x000D_ -27876 _x000D_ -13925 _x000D_ -32738 _x000D_ -28607 _x000D_ -3272…	1740 _x000D_ -8653 _x000D_ 5935 _x000D_ 1703 _x000D_ 17556 _x000D_ -14139 _x000D_ -13271 _x000D_ -16397 _x000D_ -17051 _x000D_ 12421 _x000D_ -4619 _x000D_ 13628 _x000D_ -23705 _x000D_ 6448 _x000D_ 2508 _x000D_ -14712 _x000D_ -25990 _x000D_ -8912 _x000D_ 6748 _x000D_ -45106 _x000D_ -14382 _x000D_ -18218 _x000D_ -25558 _x000D_ -15391 _x000D_ -1440 _x000D_ -20253 _x000D_ -16122 _x000D_ -20243 _x000D…
hsa-mir-3119-2	Chr1: 170060519 - 170125604 [+]	170099678 (20841)	107	gcTattggtAt_x000D_ Caaccaatgtc_x000D_ aaaccaatcag_x000D_ caAattgggAa_x000D_ tTcccaatccT_x000D_ CaTccaatgtc_x000D_ tgAattggcct_x000D_ ctcattgggga_x000D_ gcaccaatccg_x000D_ ggcccaatgtc_x000D_ aagccaatTgc_x000D_ tgAattgggtt_x000D_ ctAattggtcc_x000D_ tgTccaatcgT_x000D_ Aagattggccc_x000D_ tagccaatTtg_x000D_ tccccaatgtT_x000D_ AtgattggAgt_x000D_ AaTattggtga_x000D_ AcTattggcca_x000D_ tcgccaatAcT_x000D_ …	53 _x000D_ -4997 _x000D_ -9202 _x000D_ -6461 _x000D_ -54779 _x000D_ -34621 _x000D_ -34997 _x000D_ -35476 _x000D_ -28780 _x000D_ -16600 _x000D_ -30880 _x000D_ -24808 _x000D_ -22389 _x000D_ -52042 _x000D_ -49463 _x000D_ -14110 _x000D_ 3416 _x000D_ -25836 _x000D_ -38429 _x000D_ -19963 _x000D_ -22320 _x000D_ -21606 _x000D_ -58517 -40214 _x000D_ -3419 _x000D_ -47229 _x000D_ -46055 _x000D_ -46375 -4177…	20979 _x000D_ 15844 _x000D_ 11639 _x000D_ 14380 _x000D_ -33938 _x000D_ -13780 _x000D_ -14156 _x000D_ -14635 _x000D_ -7939 _x000D_ 4241 _x000D_ -10039 _x000D_ -3967 _x000D_ -1548 _x000D_ -31201 _x000D_ -28622 _x000D_ 6731 _x000D_ 24342 _x000D_ -4995 _x000D_ -17588 _x000D_ 878 _x000D_ -1479 _x000D_ -765 _x000D_ -37676 -19373 _x000D_ 17422 _x000D_ -26388 _x000D_ -25214 _x000D_ -25534 -20937 _x000D_ …	defined by METTL11B TSS
hsa-mir-1295	Chr1: 171065868 - 171130947 [-]		96	tgcccaatAga_x000D_ ttTattgggAa_x000D_ Accattggtgc_x000D_ ccTattggtAa_x000D_ gacattggtct_x000D_ tggccaatAtg_x000D_ CaTccaatccc_x000D_ ctTattggAgc_x000D_ tgcccaatTcT_x000D_ gggattggttt_x000D_ tgaccaatgga_x000D_ gccattgggtt_x000D_ CTgccaatgac_x000D_ CagccaatAtc_x000D_ cagattggttt_x000D_ agaccaatcac_x000D_ gaTattgggAt_x000D_ tccccaatTgc_x000D_ tggccaatTtg_x000D_ ctcattggcAt_x000D_ tgcccaatctg_x000D_ …	-37073 _x000D_ -38235 _x000D_ -58107 _x000D_ -39179 _x000D_ -20133 _x000D_ -7945 _x000D_ -34169 _x000D_ -20298 _x000D_ -10666 _x000D_ -24207 _x000D_ -20748 -20715 _x000D_ -13552 _x000D_ -38277 _x000D_ 2806 _x000D_ -58897 _x000D_ -45908 _x000D_ -24213 _x000D_ -58149 _x000D_ -15411 _x000D_ -41878 _x000D_ -52899 _x000D_ -16737 _x000D_ -33942 _x000D_ -15581 _x000D_ -58915 _x000D_ -54830 _x000D_ -1430…	_x000D_ _x000D_ _x000D_ _x000D_ _x000D_ _x000D_ _x000D_ _x000D_ _x000D_ _x000D_ _x000D_ _x000D_ _x000D_ _x000D_ _x000D_ _x000D_ _x000D_ _x000D_ _x000D_ _x000D_ _x000D_ _x000D_ _x000D_ _x000D_ _x000D_ _x000D_ _x000D_ _x000D_ _x000D_ _x000D_ _x000D_ _x000D_ _x000D_ _x000D_ _x000D_ _x000D_ _x000D_ _x000D_ _x000D_ _x000D_ _x000D_ _x000D_ _x000D_ _x000D_ _x000D_ _x000D_ _x000D_ _x000D_ _x000D_ _x000D_…
hsa-mir-214	Chr1: 172102937 - 172168047 [-]	172109194 (1147)	88	aaaccaatgag_x000D_ CaaccaatggT_x000D_ CaTccaatgta_x000D_ aagccaatTtc_x000D_ gaaccaatAtT_x000D_ ggTattggtga_x000D_ AaTattggcca_x000D_ tTaccaatgtc_x000D_ ttTattgggAa_x000D_ ctcattggttt_x000D_ tcaccaatTgc_x000D_ taTccaatAga_x000D_ tcaccaatTga_x000D_ aaaccaatAac_x000D_ Aagattgggta_x000D_ tTTccaatctg_x000D_ Aggattggcca_x000D_ ctTattggtta_x000D_ aTgccaatggg_x000D_ taAattggAct_x000D_ aacccaatTgT_x000D_ …	-55172 _x000D_ -16997 _x000D_ 3994 _x000D_ -11344 _x000D_ -52727 _x000D_ -50333 _x000D_ -24636 _x000D_ -22624 _x000D_ 4125 _x000D_ 2931 _x000D_ -43951 _x000D_ -10476 _x000D_ -47792 _x000D_ -12468 _x000D_ -43893 _x000D_ 4695 _x000D_ 2075 _x000D_ -40838 _x000D_ -20227 _x000D_ -3108 _x000D_ -18363 _x000D_ -13984 _x000D_ -12535 _x000D_ 4809 _x000D_ -54645 _x000D_ -51095 _x000D_ -53218 _x000D_ -13242 …	-54025 _x000D_ -15850 _x000D_ 5251 _x000D_ -10197 _x000D_ -51580 _x000D_ -49186 _x000D_ -23489 _x000D_ -21477 _x000D_ 5382 _x000D_ 4188 _x000D_ -42804 _x000D_ -9329 _x000D_ -46645 _x000D_ -11321 _x000D_ -42746 _x000D_ 5952 _x000D_ 3332 _x000D_ -39691 _x000D_ -19080 _x000D_ -1961 _x000D_ -17216 _x000D_ -12837 _x000D_ -11388 _x000D_ 6066 _x000D_ -53498 _x000D_ -49948 _x000D_ -52071 _x000D_ -12095 _…
hsa-mir-3120	Chr1: 172047948 - 172113029 [+]	172075816 (32132)	95	aaaccaatgag_x000D_ gaaccaatctT_x000D_ tcTccaatgac_x000D_ tgcattgggtt_x000D_ cagattgggAt_x000D_ ctgattggAcG_x000D_ gagccaatAaa_x000D_ ctTattggtct_x000D_ tTcccaatgtc_x000D_ agTccaatTca_x000D_ gcAattggctt_x000D_ Aagattgggta_x000D_ ctTattggAga_x000D_ tggccaatccT_x000D_ gtTattggAgt_x000D_ gacccaatgtc_x000D_ tacattggAtG_x000D_ gtTattggctc_x000D_ tTcccaatgtT_x000D_ AaAattggtct_x000D_ gtTattggcct_x000D_ …	-2952 _x000D_ -45111 _x000D_ -23296 _x000D_ -59259 _x000D_ -42174 _x000D_ -52503 _x000D_ -35840 _x000D_ -12817 _x000D_ -42635 _x000D_ 296 _x000D_ -23201 _x000D_ -1603 _x000D_ -41353 _x000D_ -2096 _x000D_ -39031 _x000D_ -16366 _x000D_ -4015 _x000D_ -5541 _x000D_ -3216 _x000D_ -25110 _x000D_ -23446 _x000D_ -41341 _x000D_ 3116 _x000D_ -56347 -20572 _x000D_ -41930 _x000D_ -46910 _x000D_ -20281 _x000D…	29180 _x000D_ -12979 _x000D_ 8836 _x000D_ -27127 _x000D_ -10042 _x000D_ -20371 _x000D_ -3708 _x000D_ 19315 _x000D_ -10503 _x000D_ 32509 _x000D_ 8931 _x000D_ 30529 _x000D_ -9221 _x000D_ 30036 _x000D_ -6899 _x000D_ 15766 _x000D_ 28117 _x000D_ 26591 _x000D_ 28916 _x000D_ 7022 _x000D_ 8686 _x000D_ -9209 _x000D_ 35329 _x000D_ -24215 11560 _x000D_ -9798 _x000D_ -14778 _x000D_ 11851 _x000D_ 4969 _x000D_…	defined by DNM3 TSS
hsa-mir-199a-2	Chr1: 172108674 - 172173784 [-]	172114521 (737)	87	aaaccaatgag_x000D_ CaaccaatggT_x000D_ aagccaatTtc_x000D_ gaaccaatAtT_x000D_ ggTattggtga_x000D_ AaTattggcca_x000D_ tTaccaatgtc_x000D_ tcaccaatTgc_x000D_ taTccaatAga_x000D_ tcaccaatTga_x000D_ aaaccaatAac_x000D_ Aagattgggta_x000D_ ctTattggtta_x000D_ aTgccaatggg_x000D_ taAattggAct_x000D_ taaccaatTta_x000D_ aacccaatTgT_x000D_ tacattggtAa_x000D_ gaaccaatAgT_x000D_ agaccaatAac_x000D_ tTcccaatgtT_x000D_ …	-49435 _x000D_ -11260 _x000D_ -5607 _x000D_ -46990 _x000D_ -44596 _x000D_ -18899 _x000D_ -16887 _x000D_ -38214 _x000D_ -4739 _x000D_ -42055 _x000D_ -6731 _x000D_ -38156 _x000D_ -35101 _x000D_ -14490 _x000D_ 2519 _x000D_ -59210 _x000D_ -12626 _x000D_ -8247 _x000D_ -6798 _x000D_ -48908 _x000D_ -45358 _x000D_ -47481 _x000D_ -7505 _x000D_ -3531 _x000D_ -14808 _x000D_ -55597 _x000D_ -13482 _x000D_ -14…	-48698 _x000D_ -10523 _x000D_ -4870 _x000D_ -46253 _x000D_ -43859 _x000D_ -18162 _x000D_ -16150 _x000D_ -37477 _x000D_ -4002 _x000D_ -41318 _x000D_ -5994 _x000D_ -37419 _x000D_ -34364 _x000D_ -13753 _x000D_ 3366 _x000D_ -58473 _x000D_ -11889 _x000D_ -7510 _x000D_ -6061 _x000D_ -48171 _x000D_ -44621 _x000D_ -46744 _x000D_ -6768 _x000D_ -2794 _x000D_ -14071 _x000D_ -54860 _x000D_ -12745 _x000D_ -13…	defined by DNM3,RP5-1116C7.1 TSS
hsa-mir-488	Chr1: 176993498 - 177058581 [-]	177027956 (29375)	87	tgAattggAtt_x000D_ gaTattggcAt_x000D_ ccTattggctG_x000D_ CagccaatctT_x000D_ tggccaatcca_x000D_ tTaccaatgta_x000D_ AggattggggG_x000D_ ggcattggtga_x000D_ gtgattggcct_x000D_ aagccaatTcc_x000D_ tgcattggtAa_x000D_ aaTccaatgaT_x000D_ taAattggAtc_x000D_ tTTccaatggc_x000D_ AtgattggcAa_x000D_ taAattggtAc_x000D_ acTccaatcaa_x000D_ acTccaatAac_x000D_ gcAattggcAc_x000D_ gccattggtgc_x000D_ gagattgggcG_x000D_ …	-1739 1352 _x000D_ -14348 _x000D_ -6952 _x000D_ -52597 _x000D_ -13550 _x000D_ -10365 _x000D_ 139 _x000D_ 2869 _x000D_ 4692 _x000D_ -27822 _x000D_ -35586 _x000D_ -13545 _x000D_ -2811 _x000D_ -8131 _x000D_ 4551 _x000D_ 2747 _x000D_ -47525 _x000D_ -51215 _x000D_ -19826 _x000D_ -35768 _x000D_ -47548 _x000D_ -15988 _x000D_ -51879 _x000D_ -22002 _x000D_ -16614 _x000D_ -16733 _x000D_ 1357 _x000D_ -23198…	27636 30810 _x000D_ 15027 _x000D_ 22423 _x000D_ -23222 _x000D_ 15825 _x000D_ 19010 _x000D_ 29597 _x000D_ 32327 _x000D_ 34150 _x000D_ 1553 _x000D_ -6211 _x000D_ 15830 _x000D_ 26564 _x000D_ 21244 _x000D_ 34009 _x000D_ 32205 _x000D_ -18150 _x000D_ -21840 _x000D_ 9549 _x000D_ -6393 _x000D_ -18173 _x000D_ 13387 _x000D_ -22504 _x000D_ 7373 _x000D_ 12761 _x000D_ 12642 _x000D_ 30815 _x000D_ 6177 _x000D_ …	defined by ASTN1 TSS
hsa-mir-3121	Chr1: 180402448 - 180467525 [-]	180425770 (18245)	76	AggattggAta_x000D_ ggTattggtgG_x000D_ ggcattggcAt_x000D_ AaTattgggga_x000D_ taTattggtAt_x000D_ AtTattggctt_x000D_ cagattggtgt_x000D_ ttgattggttc_x000D_ ctTattggAga_x000D_ ggcattggcAG_x000D_ tgaccaatggc_x000D_ AacattggtAa_x000D_ Aacattggcct_x000D_ aacccaatTcT_x000D_ agTccaatTta_x000D_ aggccaatTtc_x000D_ tgcattggcAc_x000D_ tgcattggAAc_x000D_ AgTattggtgt_x000D_ tTaccaatAaa_x000D_ tccattggtct_x000D_ …	-8797 _x000D_ -37740 _x000D_ -10418 _x000D_ -55809 _x000D_ -47518 _x000D_ 1803 _x000D_ -2354 _x000D_ -55375 _x000D_ -53013 _x000D_ 3526 _x000D_ -18129 _x000D_ -19729 _x000D_ 1336 _x000D_ -55550 _x000D_ 1660 _x000D_ -4962 _x000D_ -42195 _x000D_ -37721 _x000D_ -9626 _x000D_ -45997 -33940 _x000D_ -26462 _x000D_ -12669 _x000D_ -23935 _x000D_ -14919 _x000D_ -13898 _x000D_ -53 _x000D_ -55745 _x000D_ -1…	9448 _x000D_ -19495 _x000D_ 7827 _x000D_ -37564 _x000D_ -29273 _x000D_ 20125 _x000D_ 15891 _x000D_ -37130 _x000D_ -34768 _x000D_ 21848 _x000D_ 116 _x000D_ -1484 _x000D_ 19658 _x000D_ -37305 _x000D_ 19982 _x000D_ 13283 _x000D_ -23950 _x000D_ -19476 _x000D_ 8619 _x000D_ -27752 -15695 _x000D_ -8217 _x000D_ 5576 _x000D_ -5690 _x000D_ 3326 _x000D_ 4347 _x000D_ 18192 _x000D_ -37500 _x000D_ 2444 _x000D_…	defined by ACBD6 TSS
hsa-mir-1278	Chr1: 193045633 - 193110714 [+]	193092301 (13332)	80	tcTccaatAag_x000D_ agaccaatcag_x000D_ gcTccaatAga_x000D_ gtcattggcca_x000D_ tccattggAgG_x000D_ Aacattgggga_x000D_ aTcccaatggc_x000D_ gTgccaatTtg_x000D_ ccTattggctc_x000D_ gacattggttc_x000D_ tgAattgggct_x000D_ tggattggcAc_x000D_ tggccaatAtg_x000D_ aacccaatTta_x000D_ ttcattggcAa_x000D_ tgaccaatAca_x000D_ gacccaatgta_x000D_ tacattggtAa_x000D_ ttAattggtgc_x000D_ ttcattgggAa_x000D_ Cagccaatcta_x000D_ …	-18261 _x000D_ -25700 _x000D_ -32395 _x000D_ -7699 _x000D_ 3765 _x000D_ -58716 _x000D_ -57666 _x000D_ -44374 _x000D_ -675 _x000D_ -26609 _x000D_ -27182 _x000D_ -26109 _x000D_ -28941 -28129 _x000D_ -56738 _x000D_ -3076 _x000D_ -26506 _x000D_ -30625 _x000D_ -45570 _x000D_ -47084 _x000D_ -51396 _x000D_ -57702 _x000D_ -57476 _x000D_ -15305 _x000D_ -1392 _x000D_ -25047 _x000D_ -22338 _x000D_ -15411 _x…	-4929 _x000D_ -12368 _x000D_ -19063 _x000D_ 5633 _x000D_ 17178 _x000D_ -45384 _x000D_ -44334 _x000D_ -31042 _x000D_ 12657 _x000D_ -13277 _x000D_ -13850 _x000D_ -12777 _x000D_ -15609 -14797 _x000D_ -43406 _x000D_ 10256 _x000D_ -13174 _x000D_ -17293 _x000D_ -32238 _x000D_ -33752 _x000D_ -38064 _x000D_ -44370 _x000D_ -44144 _x000D_ -1973 _x000D_ 11940 _x000D_ -11715 _x000D_ -9006 _x000D_ -2079 _x000…	defined by CDC73 TSS
hsa-mir-181b-1	Chr1: 198823001 - 198888111 [-]	198856545 (28434)	78	AcAattggtgc_x000D_ AccattgggAt_x000D_ Aacattgggca_x000D_ tacccaatAgc_x000D_ gaTccaatctT_x000D_ ttgattggtta_x000D_ AtTattggctt_x000D_ gTgccaatTtg_x000D_ aaaccaatcaa_x000D_ gaTattggtga_x000D_ ctcattggAgc_x000D_ agcccaatTga_x000D_ AgAattgggga_x000D_ ctcattggAga_x000D_ tgcccaatAca_x000D_ ggcattggcAc_x000D_ gtAattggAcc_x000D_ Agcattggctt_x000D_ tgcccaatAtg_x000D_ ctAattggAta_x000D_ gcTccaatgta_x000D_ …	-12140 _x000D_ -52438 _x000D_ -44616 _x000D_ -34697 _x000D_ -11257 _x000D_ -37289 _x000D_ -1248 _x000D_ -8676 _x000D_ -27013 _x000D_ -33152 _x000D_ -3589 _x000D_ -42154 _x000D_ -56547 _x000D_ -57769 _x000D_ -53551 _x000D_ -5914 _x000D_ -46754 _x000D_ -59652 _x000D_ -31007 _x000D_ -48905 _x000D_ -31910 _x000D_ -18985 _x000D_ -38452 _x000D_ -5392 _x000D_ -30155 _x000D_ -14267 _x000D_ -22011 _x000D_…	16294 _x000D_ -24004 _x000D_ -16182 _x000D_ -6263 _x000D_ 17177 _x000D_ -8855 _x000D_ 27186 _x000D_ 19758 _x000D_ 1421 _x000D_ -4718 _x000D_ 24845 _x000D_ -13720 _x000D_ -28113 _x000D_ -29335 _x000D_ -25117 _x000D_ 22520 _x000D_ -18320 _x000D_ -31218 _x000D_ -2573 _x000D_ -20471 _x000D_ -3476 _x000D_ 9449 _x000D_ -10018 _x000D_ 23042 _x000D_ -1721 _x000D_ 14167 _x000D_ 6423 _x000D_ 19107 _x000D_ …	defined by RP11-31E23.1 TSS
hsa-mir-181a-1	Chr1: 198823172 - 198888282 [-]	198856545 (28263)	78	AcAattggtgc_x000D_ AccattgggAt_x000D_ Aacattgggca_x000D_ tacccaatAgc_x000D_ gaTccaatctT_x000D_ ttgattggtta_x000D_ AtTattggctt_x000D_ gTgccaatTtg_x000D_ aaaccaatcaa_x000D_ gaTattggtga_x000D_ ctcattggAgc_x000D_ agcccaatTga_x000D_ AgAattgggga_x000D_ ctcattggAga_x000D_ tgcccaatAca_x000D_ ggcattggcAc_x000D_ gtAattggAcc_x000D_ Agcattggctt_x000D_ tgcccaatAtg_x000D_ ctAattggAta_x000D_ gcTccaatgta_x000D_ …	-11969 _x000D_ -52267 _x000D_ -44445 _x000D_ -34526 _x000D_ -11086 _x000D_ -37118 _x000D_ -1077 _x000D_ -8505 _x000D_ -26842 _x000D_ -32981 _x000D_ -3418 _x000D_ -41983 _x000D_ -56376 _x000D_ -57598 _x000D_ -53380 _x000D_ -5743 _x000D_ -46583 _x000D_ -59481 _x000D_ -30836 _x000D_ -48734 _x000D_ -31739 _x000D_ -18814 _x000D_ -38281 _x000D_ -5221 _x000D_ -29984 _x000D_ -14096 _x000D_ -21840 _x000D_…	16294 _x000D_ -24004 _x000D_ -16182 _x000D_ -6263 _x000D_ 17177 _x000D_ -8855 _x000D_ 27186 _x000D_ 19758 _x000D_ 1421 _x000D_ -4718 _x000D_ 24845 _x000D_ -13720 _x000D_ -28113 _x000D_ -29335 _x000D_ -25117 _x000D_ 22520 _x000D_ -18320 _x000D_ -31218 _x000D_ -2573 _x000D_ -20471 _x000D_ -3476 _x000D_ 9449 _x000D_ -10018 _x000D_ 23042 _x000D_ -1721 _x000D_ 14167 _x000D_ 6423 _x000D_ 19107 _x000D_ …	defined by RP11-31E23.1 TSS
hsa-mir-1231	Chr1: 201717739 - 201782831 [+]	201739707 (38032)	75	tgaccaatTtT_x000D_ gggattggttc_x000D_ tgTattgggtt_x000D_ ggcattgggAt_x000D_ tacattggctt_x000D_ tcTccaatAaa_x000D_ Cacccaatgta_x000D_ ggAattgggAt_x000D_ AccattggtgG_x000D_ tcAattggttt_x000D_ ggcattggtca_x000D_ AtAattgggta_x000D_ ggAattggcAa_x000D_ tagccaatccT_x000D_ aTTccaatgcc_x000D_ gaAattgggAa_x000D_ tgaccaatcgc_x000D_ AgTattggctc_x000D_ AtgattgggAc_x000D_ ctTattggttt_x000D_ tggccaatgtg_x000D_ …	-39843 _x000D_ -27952 _x000D_ -21926 _x000D_ -19772 _x000D_ -42413 _x000D_ -45562 _x000D_ -37735 _x000D_ -21186 _x000D_ -22133 _x000D_ -10745 _x000D_ -14933 _x000D_ -55259 _x000D_ -12372 _x000D_ -38461 _x000D_ -14528 _x000D_ -11172 _x000D_ 1958 _x000D_ -25830 _x000D_ -5189 _x000D_ -45857 _x000D_ -41352 _x000D_ -44784 _x000D_ 3217 _x000D_ -25740 _x000D_ -58482 _x000D_ -22987 _x000D_ 3791 _x000D_ -…	-1811 _x000D_ 10080 _x000D_ 16106 _x000D_ 18260 _x000D_ -4381 _x000D_ -7530 _x000D_ 297 _x000D_ 16846 _x000D_ 15899 _x000D_ 27287 _x000D_ 23099 _x000D_ -17227 _x000D_ 25660 _x000D_ -429 _x000D_ 23504 _x000D_ 26860 _x000D_ 40082 _x000D_ 12202 _x000D_ 32843 _x000D_ -7825 _x000D_ -3320 _x000D_ -6752 _x000D_ 41341 _x000D_ 12292 _x000D_ -20450 _x000D_ 15045 _x000D_ 41915 _x000D_ -21044 _x000D_ 34197 _…	defined by NAV1,RP11-90L20.1 TSS
hsa-mir-135b	Chr1: 205412429 - 205477526 [-]	205425195 (7669)	79	CaaccaatggT_x000D_ gcAattgggtt_x000D_ aacccaatTca_x000D_ CagccaatgtT_x000D_ AagattggAta_x000D_ CcgccaatAcc_x000D_ gcaccaatAgc_x000D_ agcccaatgag_x000D_ AgAattggcca_x000D_ tggccaatctg_x000D_ ctTattggAga_x000D_ gcgattgggAG_x000D_ gccattggAtt_x000D_ aagccaatAaT_x000D_ gaAattggcAc_x000D_ gtAattgggca_x000D_ gccattggtAG_x000D_ cggattgggAG_x000D_ tccattggttt_x000D_ tacattggAtG_x000D_ AgTattgggca_x000D_ …	-22301 _x000D_ -36441 _x000D_ 3131 _x000D_ -21018 _x000D_ -39591 _x000D_ -11905 _x000D_ -1909 _x000D_ -8850 _x000D_ -2879 1490 _x000D_ -50820 _x000D_ -5333 _x000D_ -15309 _x000D_ -25449 _x000D_ -46299 _x000D_ -22320 _x000D_ -18990 _x000D_ -49493 _x000D_ -8256 _x000D_ -46811 _x000D_ -23670 _x000D_ -6102 _x000D_ -45169 _x000D_ -46362 _x000D_ -5480 _x000D_ -766 _x000D_ -16004 _x000D_ -14767 _x000D_ …	-14632 _x000D_ -28772 _x000D_ 10897 _x000D_ -13349 _x000D_ -31922 _x000D_ -4236 _x000D_ 5760 _x000D_ -1181 _x000D_ 4790 9256 _x000D_ -43151 _x000D_ 2336 _x000D_ -7640 _x000D_ -17780 _x000D_ -38630 _x000D_ -14651 _x000D_ -11321 _x000D_ -41824 _x000D_ -587 _x000D_ -39142 _x000D_ -16001 _x000D_ 1567 _x000D_ -37500 _x000D_ -38693 _x000D_ 2189 _x000D_ 6903 _x000D_ -8335 _x000D_ -7098 _x000D_ 9075 _x00…	defined by LEMD1 TSS
hsa-mir-29c	Chr1: 207970196 - 208035284 [-]	207997156 (21872)	80	gtcattggcca_x000D_ tgcccaatAga_x000D_ agTccaatcag_x000D_ tccattggcca_x000D_ acaccaatgtg_x000D_ AgAattgggca_x000D_ tagattggAAc_x000D_ cagattggtct_x000D_ ttgattggttG_x000D_ Aagattggcca_x000D_ tggccaatTac_x000D_ tagccaatgcT_x000D_ aTgccaatgcT_x000D_ gaAattggcAa_x000D_ tggccaatgta_x000D_ taAattggtAa_x000D_ gagattggAAt_x000D_ Aacattggcct_x000D_ cagattggttt_x000D_ Atcattgggct_x000D_ tggccaatTcT_x000D_ …	-22956 _x000D_ -57459 _x000D_ -33243 _x000D_ -20920 _x000D_ -7366 _x000D_ -24538 _x000D_ -37042 _x000D_ -13128 _x000D_ -1614 _x000D_ -12962 _x000D_ -22844 _x000D_ -48978 _x000D_ -35832 _x000D_ -56234 _x000D_ -48007 _x000D_ 1983 _x000D_ -25211 _x000D_ -30641 _x000D_ -45242 _x000D_ -39347 _x000D_ -12957 _x000D_ -29690 _x000D_ -35516 _x000D_ 2297 _x000D_ -37323 _x000D_ -58634 _x000D_ -10465 _x000D_ …	-1084 _x000D_ -35587 _x000D_ -11371 _x000D_ 952 _x000D_ 14506 _x000D_ -2666 _x000D_ -15170 _x000D_ 8744 _x000D_ 20258 _x000D_ 8910 _x000D_ -972 _x000D_ -27106 _x000D_ -13960 _x000D_ -34362 _x000D_ -26135 _x000D_ 23943 _x000D_ -3339 _x000D_ -8769 _x000D_ -23370 _x000D_ -17475 _x000D_ 8915 _x000D_ -7818 _x000D_ -13644 _x000D_ 24257 _x000D_ -15451 _x000D_ -36762 _x000D_ 11407 _x000D_ -13231 _x000D_ …
hsa-mir-29b-2	Chr1: 207970787 - 208035868 [-]	207997156 (21288)	79	gtcattggcca_x000D_ tgcccaatAga_x000D_ agTccaatcag_x000D_ tccattggcca_x000D_ acaccaatgtg_x000D_ AgAattgggca_x000D_ tagattggAAc_x000D_ cagattggtct_x000D_ ttgattggttG_x000D_ Aagattggcca_x000D_ tggccaatTac_x000D_ tagccaatgcT_x000D_ aTgccaatgcT_x000D_ gaAattggcAa_x000D_ tggccaatgta_x000D_ taAattggtAa_x000D_ gagattggAAt_x000D_ Aacattggcct_x000D_ cagattggttt_x000D_ Atcattgggct_x000D_ tggccaatTcT_x000D_ …	-22372 _x000D_ -56875 _x000D_ -32659 _x000D_ -20336 _x000D_ -6782 _x000D_ -23954 _x000D_ -36458 _x000D_ -12544 _x000D_ -1030 _x000D_ -12378 _x000D_ -22260 _x000D_ -48394 _x000D_ -35248 _x000D_ -55650 _x000D_ -47423 _x000D_ 2574 _x000D_ -24627 _x000D_ -30057 _x000D_ -44658 _x000D_ -38763 _x000D_ -12373 _x000D_ -29106 _x000D_ -34932 _x000D_ 2888 _x000D_ -36739 _x000D_ -58050 _x000D_ -9881 _x000D_ -…	-1084 _x000D_ -35587 _x000D_ -11371 _x000D_ 952 _x000D_ 14506 _x000D_ -2666 _x000D_ -15170 _x000D_ 8744 _x000D_ 20258 _x000D_ 8910 _x000D_ -972 _x000D_ -27106 _x000D_ -13960 _x000D_ -34362 _x000D_ -26135 _x000D_ 23943 _x000D_ -3339 _x000D_ -8769 _x000D_ -23370 _x000D_ -17475 _x000D_ 8915 _x000D_ -7818 _x000D_ -13644 _x000D_ 24257 _x000D_ -15451 _x000D_ -36762 _x000D_ 11407 _x000D_ -13231 _x000D_ …
hsa-mir-205	Chr1: 209545478 - 209610588 [+]		87	tgAattggAtt_x000D_ tcaccaatcag_x000D_ aggccaatTta_x000D_ AagattggAta_x000D_ agcccaatTcc_x000D_ CagccaatctT_x000D_ AaTattgggca_x000D_ AggattggggG_x000D_ cagattggtgt_x000D_ CccccaatTtg_x000D_ cacattggcAa_x000D_ Cacccaatgtc_x000D_ tTcccaatggT_x000D_ tgTccaatAcc_x000D_ tgcattgggct_x000D_ gccattggAtt_x000D_ ctcattgggca_x000D_ tggccaatctc_x000D_ tggattgggAc_x000D_ gtgattgggtG_x000D_ Cagccaatctg_x000D_ …	-49904 _x000D_ -31290 _x000D_ -35202 _x000D_ -46785 _x000D_ -15214 _x000D_ -38241 _x000D_ -47280 _x000D_ -40879 _x000D_ -7535 _x000D_ -24542 _x000D_ -557 _x000D_ -32370 _x000D_ -51750 _x000D_ -14205 _x000D_ -38252 _x000D_ -30435 _x000D_ -2446 _x000D_ -30777 _x000D_ -19969 _x000D_ 897 _x000D_ -7722 _x000D_ -26960 _x000D_ 726 _x000D_ -15661 _x000D_ -34060 _x000D_ -23708 _x000D_ -10910 _x000D_ -3827…	_x000D_ _x000D_ _x000D_ _x000D_ _x000D_ _x000D_ _x000D_ _x000D_ _x000D_ _x000D_ _x000D_ _x000D_ _x000D_ _x000D_ _x000D_ _x000D_ _x000D_ _x000D_ _x000D_ _x000D_ _x000D_ _x000D_ _x000D_ _x000D_ _x000D_ _x000D_ _x000D_ _x000D_ _x000D_ _x000D_ _x000D_ _x000D_ _x000D_ _x000D_ _x000D_ _x000D_ _x000D_ _x000D_ _x000D_ _x000D_ _x000D_ _x000D_ _x000D_ _x000D_ _x000D_ _x000D_ _x000D_ _x000D_ _x000D_ _x000D_…	defined by CTA-55I10.1 TSS
hsa-mir-4260	Chr1: 209791788 - 209856855 [-]	209826411 (29556)	74	aagccaatTtc_x000D_ ttgattggtta_x000D_ gtAattggAga_x000D_ Cgaccaatcta_x000D_ gggattggtta_x000D_ tgAattgggtc_x000D_ tagccaatAgc_x000D_ ctcattggcca_x000D_ ggcccaatctc_x000D_ aagccaatgaT_x000D_ cgTattggctt_x000D_ tgaccaatTaa_x000D_ tTgccaatAtg_x000D_ accccaatAtc_x000D_ ctgattggttG_x000D_ cagattgggga_x000D_ aTgccaatTta_x000D_ caAattgggtt_x000D_ gacattgggca_x000D_ taTattggtAa_x000D_ gcAattggcAt_x000D_ …	-30134 _x000D_ -59284 _x000D_ -32113 _x000D_ -44254 _x000D_ 207 _x000D_ -8062 _x000D_ -56278 _x000D_ -40609 _x000D_ -33420 _x000D_ -8817 _x000D_ -40625 _x000D_ -15321 _x000D_ -20655 _x000D_ 294 _x000D_ -59237 -59202 _x000D_ 3892 _x000D_ -34550 -34534 _x000D_ -30982 _x000D_ 1728 _x000D_ -49762 _x000D_ -30804 _x000D_ -45324 _x000D_ -23069 _x000D_ -6594 _x000D_ -57088 _x000D_ -8725 _x000D_ -8571 _x0…	-578 _x000D_ -29728 _x000D_ -2557 _x000D_ -14698 _x000D_ 29830 _x000D_ 21494 _x000D_ -26722 _x000D_ -11053 _x000D_ -3864 _x000D_ 20739 _x000D_ -11069 _x000D_ 14235 _x000D_ 8901 _x000D_ 29917 _x000D_ -29681 -29646 _x000D_ 33515 _x000D_ -4994 -4978 _x000D_ -1426 _x000D_ 31351 _x000D_ -20206 _x000D_ -1248 _x000D_ -15768 _x000D_ 6487 _x000D_ 22962 _x000D_ -27532 _x000D_ 20831 _x000D_ 20985 _x000D_ 33…	defined by LAMB3 TSS
hsa-mir-3122	Chr1: 212190955 - 212256028 [+]	212208653 (42302)	73	tcTccaatgaa_x000D_ aaaccaatTca_x000D_ gtAattggAga_x000D_ caTattgggAa_x000D_ tTcccaatgcT_x000D_ cacattggAAa_x000D_ tgaccaatTtg_x000D_ aggccaatcaT_x000D_ tagattgggtt_x000D_ ctcattgggga_x000D_ taTccaatcca_x000D_ tgaccaatgga_x000D_ tTTccaatccc_x000D_ tTgccaatgaa_x000D_ Aagattggggc_x000D_ gaTattggttt_x000D_ tgTccaatTcc_x000D_ cccattggAAa_x000D_ ctgattggtgt_x000D_ Cggccaatggc_x000D_ tcTattggtgG_x000D_ …	-57905 _x000D_ -59085 _x000D_ 4897 _x000D_ -38779 _x000D_ -53803 _x000D_ -10582 _x000D_ -31840 _x000D_ -23164 _x000D_ -6217 _x000D_ -34158 _x000D_ -54474 _x000D_ 4521 _x000D_ -15280 _x000D_ -32926 _x000D_ -38184 _x000D_ -16780 _x000D_ -42266 _x000D_ 322 _x000D_ 4596 _x000D_ -39400 _x000D_ -1173 _x000D_ -28444 _x000D_ -54652 _x000D_ -8182 _x000D_ -41899 _x000D_ -42603 _x000D_ 959 _x000D_ -5717 _x0…	-15603 _x000D_ -16783 _x000D_ 47272 _x000D_ 3523 _x000D_ -11501 _x000D_ 31720 _x000D_ 10462 _x000D_ 19138 _x000D_ 36085 _x000D_ 8144 _x000D_ -12172 _x000D_ 46896 _x000D_ 27022 _x000D_ 9376 _x000D_ 4118 _x000D_ 25522 _x000D_ 36 _x000D_ 42697 _x000D_ 46971 _x000D_ 2902 _x000D_ 41129 _x000D_ 13858 _x000D_ -12350 _x000D_ 34120 _x000D_ 403 _x000D_ -301 _x000D_ 43334 _x000D_ 36585 _x000D_ 26232 _x000D_…	defined by DTL TSS
hsa-mir-215	Chr1: 220286194 - 220351304 [-]	220321512 (30208)	75	gtgattggAta_x000D_ ctgattggAga_x000D_ gacattgggAt_x000D_ acTccaatgtT_x000D_ aaaccaatTca_x000D_ aacccaatcaT_x000D_ gcTattggAtt_x000D_ tTaccaatgta_x000D_ AtcattggAtt_x000D_ tcTccaatAac_x000D_ Aagattggcca_x000D_ agcccaatAaa_x000D_ AtcattgggtG_x000D_ tgaccaatccc_x000D_ tggccaatAtg_x000D_ tcaccaatTcc_x000D_ tTaccaatctT_x000D_ CcaccaatTta_x000D_ accccaatAtT_x000D_ tTgccaatcag_x000D_ AaAattggtta_x000D_ …	-42994 _x000D_ -52578 _x000D_ -44883 _x000D_ -23534 _x000D_ -15488 _x000D_ -19236 _x000D_ -35995 _x000D_ -8580 _x000D_ -9045 _x000D_ -51707 _x000D_ -35341 _x000D_ 3127 _x000D_ -27116 _x000D_ -39034 _x000D_ -36972 _x000D_ -38811 _x000D_ -43936 _x000D_ -41637 _x000D_ -59882 _x000D_ -48475 _x000D_ -32989 _x000D_ -52484 _x000D_ -42925 _x000D_ -6384 _x000D_ -50086 _x000D_ -49778 _x000D_ -26253 _x000D_…	-12786 _x000D_ -22370 _x000D_ -14675 _x000D_ 6674 _x000D_ 14720 _x000D_ 10972 _x000D_ -5787 _x000D_ 21628 _x000D_ 21163 _x000D_ -21499 _x000D_ -5133 _x000D_ 33445 _x000D_ 3092 _x000D_ -8826 _x000D_ -6764 _x000D_ -8603 _x000D_ -13728 _x000D_ -11429 _x000D_ -29674 _x000D_ -18267 _x000D_ -2781 _x000D_ -22276 _x000D_ -12717 _x000D_ 23824 _x000D_ -19878 _x000D_ -19570 _x000D_ 3955 _x000D_ -9388 _x000D…
hsa-mir-194-1	Chr1: 220286498 - 220351583 [-]		78	gtgattggAta_x000D_ ctgattggAga_x000D_ gacattgggAt_x000D_ acTccaatgtT_x000D_ aaaccaatTca_x000D_ aacccaatcaT_x000D_ gcTattggAtt_x000D_ tTaccaatgta_x000D_ AtcattggAtt_x000D_ cggattggtga_x000D_ tcTccaatAac_x000D_ Aagattggcca_x000D_ agcccaatAaa_x000D_ AtcattgggtG_x000D_ tgaccaatccc_x000D_ tggccaatAtg_x000D_ tcaccaatTcc_x000D_ taAattggAgt_x000D_ tTaccaatctT_x000D_ CcaccaatTta_x000D_ accccaatAtT_x000D_ …	-42715 _x000D_ -52299 _x000D_ -44604 _x000D_ -23255 _x000D_ -15209 _x000D_ -18957 _x000D_ -35716 _x000D_ -8301 _x000D_ -8766 _x000D_ -59726 _x000D_ -51428 _x000D_ -35062 _x000D_ 3431 _x000D_ -26837 _x000D_ -38755 _x000D_ -36693 _x000D_ -38532 _x000D_ -59756 _x000D_ -43657 _x000D_ -41358 _x000D_ -59603 _x000D_ -48196 _x000D_ -32710 _x000D_ -52205 _x000D_ -6105 _x000D_ -42646 _x000D_ -49807 _x000D_…	_x000D_ _x000D_ _x000D_ _x000D_ _x000D_ _x000D_ _x000D_ _x000D_ _x000D_ _x000D_ _x000D_ _x000D_ _x000D_ _x000D_ _x000D_ _x000D_ _x000D_ _x000D_ _x000D_ _x000D_ _x000D_ _x000D_ _x000D_ _x000D_ _x000D_ _x000D_ _x000D_ _x000D_ _x000D_ _x000D_ _x000D_ _x000D_ _x000D_ _x000D_ _x000D_ _x000D_ _x000D_ _x000D_ _x000D_ _x000D_ _x000D_ _x000D_ _x000D_ _x000D_ _x000D_ _x000D_ _x000D_ _x000D_ _x000D_ _x000D_…
hsa-mir-664	Chr1: 220368879 - 220433961 [-]	220379779 (5818)	101	gtTattgggga_x000D_ Aggattgggcc_x000D_ aggccaatAaT_x000D_ agaccaatcaa_x000D_ gtcattggttt_x000D_ AtcattggctG_x000D_ tacattggAta_x000D_ tgTccaatAtc_x000D_ aTTccaatctc_x000D_ tggattggcAa_x000D_ tacattggcAG_x000D_ tagccaatTtg_x000D_ AtTattgggga_x000D_ tacattggcAa_x000D_ gagattggttt_x000D_ Caaccaatcca_x000D_ AaTattggtgc_x000D_ taTattggctG_x000D_ tgTattgggtG_x000D_ tagattggAct_x000D_ gtcattgggAt_x000D_ …	-47173 _x000D_ -31080 _x000D_ -24891 _x000D_ -16057 _x000D_ -40278 _x000D_ -23108 _x000D_ -13199 _x000D_ -32519 _x000D_ -6335 _x000D_ -6757 _x000D_ -7972 _x000D_ -23202 _x000D_ -19382 _x000D_ -26129 _x000D_ -6030 _x000D_ -37804 _x000D_ 4541 _x000D_ 3244 _x000D_ -56112 _x000D_ -36792 _x000D_ -42336 _x000D_ -15635 _x000D_ -58010 _x000D_ 939 _x000D_ -7848 _x000D_ -13290 _x000D_ -55271 _x000D_ -2589 …	-41355 _x000D_ -25262 _x000D_ -19073 _x000D_ -10239 _x000D_ -34460 _x000D_ -17290 _x000D_ -7381 _x000D_ -26701 _x000D_ -517 _x000D_ -939 _x000D_ -2154 _x000D_ -17384 _x000D_ -13564 _x000D_ -20311 _x000D_ -212 _x000D_ -31986 _x000D_ 10441 _x000D_ 9144 _x000D_ -50294 _x000D_ -30974 _x000D_ -36518 _x000D_ -9817 _x000D_ -52192 _x000D_ 6839 _x000D_ -2030 _x000D_ -7472 _x000D_ -49453 _x000D_ 3229 _x000…	defined by RAB3GAP2 TSS
hsa-mir-320b-2	Chr1: 224439705 - 224504843 [-]	224475279 (30436)	58	gtTattggAgc_x000D_ gaTattggtgc_x000D_ ttTattggcAa_x000D_ ggcattggtgG_x000D_ gcaccaatTtT_x000D_ tcAattggttt_x000D_ aaTccaatcaa_x000D_ tTTccaatgtc_x000D_ taTccaatAca_x000D_ tcTattggtgt_x000D_ ttgattggttt_x000D_ tggccaatgtg_x000D_ gtAattgggAt_x000D_ gggattggccc_x000D_ aagccaatAac_x000D_ tgaccaatAtg_x000D_ gtAattggcAt_x000D_ CcaccaatAac_x000D_ AggattggttG_x000D_ ttAattggtta_x000D_ ttTattggtgt_x000D_ …	-37235 _x000D_ -30684 _x000D_ -13687 _x000D_ -23291 _x000D_ -12966 _x000D_ -16500 _x000D_ -42254 _x000D_ -58520 _x000D_ -42770 _x000D_ -34949 _x000D_ -44989 _x000D_ -21299 _x000D_ -30347 _x000D_ -53236 _x000D_ -50870 _x000D_ 2701 _x000D_ 902 _x000D_ -36321 _x000D_ -12188 _x000D_ -31387 _x000D_ -52575 _x000D_ -43199 _x000D_ -42514 _x000D_ 4499 _x000D_ -56719 _x000D_ -32242 _x000D_ -51963 _x000D_ -…	-6799 _x000D_ -248 _x000D_ 16749 _x000D_ 7145 _x000D_ 17470 _x000D_ 13936 _x000D_ -11818 _x000D_ -28084 _x000D_ -12334 _x000D_ -4513 _x000D_ -14553 _x000D_ 9137 _x000D_ 89 _x000D_ -22800 _x000D_ -20434 _x000D_ 33275 _x000D_ 31476 _x000D_ -5885 _x000D_ 18248 _x000D_ -951 _x000D_ -22139 _x000D_ -12763 _x000D_ -12078 _x000D_ 35073 _x000D_ -26283 _x000D_ -1806 _x000D_ -21527 _x000D_ 3439 _x000D_ 9796…	defined by NVL TSS
hsa-mir-1182	Chr1: 231150573 - 231215670 [-]		74	cagattggtcG_x000D_ aaaccaatgag_x000D_ gcAattgggtt_x000D_ tcgattggAtc_x000D_ tggccaatAcc_x000D_ ccAattggcct_x000D_ gTgccaatTtc_x000D_ Cacccaatcta_x000D_ gtgattggAtc_x000D_ ggTattggtgt_x000D_ tggccaatAtg_x000D_ aagccaatAaT_x000D_ aTaccaatAca_x000D_ ggcccaatgta_x000D_ cacattggtcc_x000D_ tTcccaatgtT_x000D_ ttcattggcAG_x000D_ tccccaatAaT_x000D_ tacattggAtc_x000D_ aaTccaatTca_x000D_ cacattgggAG_x000D_ …	-2641 _x000D_ -59789 _x000D_ -46443 _x000D_ -9994 _x000D_ -31182 _x000D_ -16046 _x000D_ -21889 _x000D_ -4471 _x000D_ -37377 _x000D_ -1022 _x000D_ -54767 4564 _x000D_ -21720 _x000D_ -12189 _x000D_ -40885 _x000D_ 3299 _x000D_ -50758 _x000D_ -58538 _x000D_ -45213 _x000D_ -50560 _x000D_ -10461 _x000D_ -31910 _x000D_ -24734 _x000D_ -14081 _x000D_ -14433 _x000D_ 4299 _x000D_ -52713 _x000D_ -43122 _x000…	_x000D_ _x000D_ _x000D_ _x000D_ _x000D_ _x000D_ _x000D_ _x000D_ _x000D_ _x000D_ _x000D_ _x000D_ _x000D_ _x000D_ _x000D_ _x000D_ _x000D_ _x000D_ _x000D_ _x000D_ _x000D_ _x000D_ _x000D_ _x000D_ _x000D_ _x000D_ _x000D_ _x000D_ _x000D_ _x000D_ _x000D_ _x000D_ _x000D_ _x000D_ _x000D_ _x000D_ _x000D_ _x000D_ _x000D_ _x000D_ _x000D_ _x000D_ _x000D_ _x000D_ _x000D_ _x000D_ _x000D_ _x000D_ _x000D_ _x000D_…	defined by FAM89A TSS
hsa-mir-1537	Chr1: 236011299 - 236076360 [-]	236046978 (30618)	82	gccccaatcga_x000D_ aggccaatTgT_x000D_ gaTattggcAt_x000D_ ggAattggtgG_x000D_ gaTccaatgtT_x000D_ aaTccaatgac_x000D_ ccTattggctc_x000D_ acaccaatgcT_x000D_ aagccaatTtg_x000D_ ttAattgggAa_x000D_ taTattggAtt_x000D_ ctTattggAga_x000D_ acgccaatcac_x000D_ gacccaatgcT_x000D_ caAattggtca_x000D_ aaaccaatAaa_x000D_ tTgccaatAaa_x000D_ AacattggAta_x000D_ AagattggAga_x000D_ ggcccaatctc_x000D_ tagccaatAtg_x000D_ …	-58520 _x000D_ -16725 _x000D_ -43028 _x000D_ -11437 _x000D_ 1993 _x000D_ -43289 _x000D_ -14057 _x000D_ -57308 _x000D_ -49355 _x000D_ -2052 _x000D_ -23251 _x000D_ -1357 _x000D_ -58434 _x000D_ 4709 _x000D_ -9178 _x000D_ -48858 _x000D_ 1408 _x000D_ 105 _x000D_ -12541 _x000D_ -52816 _x000D_ -55332 _x000D_ -55805 _x000D_ -49422 _x000D_ -59034 _x000D_ 4038 _x000D_ 1454 _x000D_ -58028 _x000D_ -54479 _x0…	-27902 _x000D_ 13893 _x000D_ -12410 _x000D_ 19181 _x000D_ 32672 _x000D_ -12671 _x000D_ 16561 _x000D_ -26690 _x000D_ -18737 _x000D_ 28566 _x000D_ 7367 _x000D_ 29261 _x000D_ -27816 _x000D_ 35388 _x000D_ 21440 _x000D_ -18240 _x000D_ 32087 _x000D_ 30784 _x000D_ 18077 _x000D_ -22198 _x000D_ -24714 _x000D_ -25187 _x000D_ -18804 _x000D_ -28416 _x000D_ 34717 _x000D_ 32133 _x000D_ -27410 _x000D_ -23861 _x…	defined by LYST TSS
hsa-mir-3123	Chr1: 241235572 - 241300647 [+]	241277618 (17954)	72	tcaccaatgaa_x000D_ tcgattggcta_x000D_ tcTattggttt_x000D_ tTcccaatgtg_x000D_ CacccaatTaa_x000D_ tccattggccG_x000D_ tgTccaatAca_x000D_ tcaccaatgag_x000D_ tcTccaatAac_x000D_ gtgattggAtc_x000D_ ctTattggAga_x000D_ gaAattggcAa_x000D_ caAattggtca_x000D_ aagccaatAaT_x000D_ taTccaatAgc_x000D_ tacattggcct_x000D_ tTgccaatcaa_x000D_ gaaccaatgcT_x000D_ tgTccaatAtc_x000D_ acTccaatAaa_x000D_ Aacattggtct_x000D_ …	-52378 _x000D_ -48775 _x000D_ -59001 _x000D_ -45968 _x000D_ -14009 _x000D_ -32184 _x000D_ -38409 _x000D_ -35116 _x000D_ -22040 _x000D_ -16381 _x000D_ -54271 _x000D_ -56257 _x000D_ -48676 _x000D_ -2676 _x000D_ -57214 _x000D_ -9525 _x000D_ -34474 _x000D_ -1904 _x000D_ -51282 _x000D_ -29199 _x000D_ 4008 _x000D_ -38722 _x000D_ -6375 _x000D_ 1726 _x000D_ -49505 _x000D_ -46153 _x000D_ -34214 -15944 _x0…	-34424 _x000D_ -30821 _x000D_ -41047 _x000D_ -28014 _x000D_ 3945 _x000D_ -14230 _x000D_ -20455 _x000D_ -17162 _x000D_ -4086 _x000D_ 1573 _x000D_ -36317 _x000D_ -38303 _x000D_ -30722 _x000D_ 15278 _x000D_ -39260 _x000D_ 8429 _x000D_ -16520 _x000D_ 16050 _x000D_ -33328 _x000D_ -11245 _x000D_ 22037 _x000D_ -20768 _x000D_ 11579 _x000D_ 19755 _x000D_ -31551 _x000D_ -28199 _x000D_ -16260 2010 _x000D_ 1…
hsa-mir-3124	Chr1: 249060576 - 249125643 [+]	249107201 (13375)	89	aTgccaatAta_x000D_ ttTattgggAa_x000D_ gcgccaatggT_x000D_ tcaccaatTgc_x000D_ tccccaatAac_x000D_ Aggattggcca_x000D_ taAattggtAt_x000D_ aaTccaatAaa_x000D_ tcaccaatTcg_x000D_ AacattggAct_x000D_ tggccaatctc_x000D_ tagccaatgta_x000D_ tggccaatAtc_x000D_ gcgattgggAa_x000D_ gtgattgggct_x000D_ tTTccaatccc_x000D_ aggccaatTtg_x000D_ AcAattggtcc_x000D_ gagattgggcG_x000D_ gcTattggcAa_x000D_ tacccaatgcT_x000D_ …	-53080 _x000D_ -49660 _x000D_ -12794 _x000D_ 100 _x000D_ -55916 _x000D_ -2234 _x000D_ -55777 _x000D_ -2641 _x000D_ -53967 _x000D_ -31292 _x000D_ -43277 _x000D_ -30481 _x000D_ -48523 _x000D_ -33218 _x000D_ -36564 _x000D_ -28559 _x000D_ -17031 _x000D_ -52611 _x000D_ 2109 _x000D_ -5438 _x000D_ -48490 _x000D_ -50243 -4134 _x000D_ -27752 _x000D_ -8896 _x000D_ -5496 _x000D_ -54013 _x000D_ -9274 _x000D_…	-39705 _x000D_ -36285 _x000D_ 581 _x000D_ 13542 _x000D_ -42541 _x000D_ 11141 _x000D_ -42402 _x000D_ 10734 _x000D_ -40592 _x000D_ -17917 _x000D_ -29902 _x000D_ -17106 _x000D_ -35148 _x000D_ -19843 _x000D_ -23189 _x000D_ -15184 _x000D_ -3656 _x000D_ -39236 _x000D_ 15551 _x000D_ 7937 _x000D_ -35115 _x000D_ -36868 9241 _x000D_ -14377 _x000D_ 4479 _x000D_ 7879 _x000D_ -40638 _x000D_ 4101 _x000D_ -3529…
hsa-mir-4261	Chr2: 10327739 - 10392797 [-]	10379625 (46828)	67	ggAattggtgc_x000D_ AggattgggcG_x000D_ ctgattggAca_x000D_ ggAattggcAt_x000D_ tTaccaatgta_x000D_ Ccgccaatgcc_x000D_ Aggattggggc_x000D_ gTcccaatgaT_x000D_ tTcccaatctc_x000D_ tgAattggtAa_x000D_ taAattggAct_x000D_ CagccaatgcT_x000D_ accccaatccT_x000D_ ggcattgggAG_x000D_ tccccaatgaT_x000D_ agaccaatcaa_x000D_ ttcattgggAa_x000D_ agTccaatTta_x000D_ cacattgggAG_x000D_ acaccaatggc_x000D_ tTgccaatctg_x000D_ …	-21927 _x000D_ -51891 _x000D_ -17639 _x000D_ -42822 _x000D_ -55383 _x000D_ -49745 _x000D_ -13978 _x000D_ -11472 _x000D_ -54180 _x000D_ -37203 _x000D_ -56037 _x000D_ 3637 _x000D_ -36694 _x000D_ -33337 _x000D_ -19118 _x000D_ -58906 _x000D_ -43426 _x000D_ -18578 _x000D_ -18114 _x000D_ -55494 _x000D_ -18460 _x000D_ -21360 _x000D_ -14661 _x000D_ -43866 _x000D_ -18433 _x000D_ -38365 _x000D_ -55487 _x00…	24901 _x000D_ -5063 _x000D_ 29189 _x000D_ 4006 _x000D_ -8555 _x000D_ -2917 _x000D_ 32850 _x000D_ 35356 _x000D_ -7352 _x000D_ 9625 _x000D_ -9209 _x000D_ 50523 _x000D_ 10134 _x000D_ 13491 _x000D_ 27710 _x000D_ -12078 _x000D_ 3402 _x000D_ 28250 _x000D_ 28714 _x000D_ -8666 _x000D_ 28368 _x000D_ 25468 _x000D_ 32167 _x000D_ 2962 _x000D_ 28395 _x000D_ 8463 _x000D_ -8659 _x000D_ 16935 _x000D_ 45597 _x000…
hsa-mir-548s	Chr2: 11847570 - 11912652 [+]	11884447 (23123)	71	tTcccaatctg_x000D_ tgAattgggct_x000D_ ctAattggttc_x000D_ ggaccaatgta_x000D_ AtgattggcAc_x000D_ ctTattggAgc_x000D_ tgcattggctc_x000D_ gacccaatccT_x000D_ AgAattggttt_x000D_ CccccaatTca_x000D_ ttAattggcAt_x000D_ taTccaatTgg_x000D_ taTccaatTca_x000D_ tggccaatTcT_x000D_ Cagccaatgca_x000D_ AtTattggcca_x000D_ ttTattggtta_x000D_ gtcattggttG_x000D_ gggattggcca_x000D_ ccAattggttt_x000D_ cagattgggca_x000D_ …	-24698 _x000D_ -54513 _x000D_ 2548 _x000D_ -18366 _x000D_ -2693 _x000D_ -37891 _x000D_ -17449 _x000D_ 4797 _x000D_ -21730 _x000D_ -40546 _x000D_ -53843 _x000D_ -45451 _x000D_ -22385 _x000D_ -1035 _x000D_ -57002 _x000D_ -15077 _x000D_ -25479 _x000D_ -53296 _x000D_ -23219 _x000D_ -45448 _x000D_ 3667 _x000D_ -31272 _x000D_ -15684 _x000D_ -39755 _x000D_ -9213 _x000D_ -56025 _x000D_ -37953 _x000D_ -28…	-1575 _x000D_ -31390 _x000D_ 25753 _x000D_ 4757 _x000D_ 20430 _x000D_ -14768 _x000D_ 5674 _x000D_ 28002 _x000D_ 1393 _x000D_ -17423 _x000D_ -30720 _x000D_ -22328 _x000D_ 738 _x000D_ 22088 _x000D_ -33879 _x000D_ 8046 _x000D_ -2356 _x000D_ -30173 _x000D_ -96 _x000D_ -22325 _x000D_ 26872 _x000D_ -8149 _x000D_ 7439 _x000D_ -16632 _x000D_ 13910 _x000D_ -32902 _x000D_ -14830 _x000D_ -5034 _x000D_ -2340…	defined by LPIN1 TSS
hsa-mir-4262	Chr2: 11972058 - 12037112 [-]	12015280 (38168)	86	aaaccaatgag_x000D_ AaTattgggga_x000D_ AgTattgggga_x000D_ ctTattggttc_x000D_ AtAattgggtc_x000D_ gaaccaatgtT_x000D_ gaAattggtga_x000D_ tgTccaatAca_x000D_ tcAattggttt_x000D_ AgAattggcca_x000D_ gtgattggAtc_x000D_ tgcccaatTcT_x000D_ caAattggtgc_x000D_ tagccaatggT_x000D_ CacccaatgtT_x000D_ CagccaatggT_x000D_ CagccaatAtc_x000D_ gaaccaatggc_x000D_ tggccaatTtg_x000D_ cccattggcAa_x000D_ tgcccaatTaa_x000D_ …	-47693 _x000D_ -21699 _x000D_ -30140 _x000D_ -20036 _x000D_ 2958 _x000D_ -23625 _x000D_ -57720 _x000D_ -10318 _x000D_ -2951 _x000D_ -10804 _x000D_ -21325 _x000D_ -52899 _x000D_ -52911 _x000D_ -58609 _x000D_ -36851 _x000D_ 4276 _x000D_ -46598 _x000D_ -49413 _x000D_ 1259 _x000D_ 2457 _x000D_ -51188 _x000D_ -48454 _x000D_ -33026 _x000D_ -38592 _x000D_ -37823 _x000D_ -55065 _x000D_ -50351 _x000D_ -22…	-9525 _x000D_ 16469 _x000D_ 8028 _x000D_ 18132 _x000D_ 41180 _x000D_ 14543 _x000D_ -19552 _x000D_ 27850 _x000D_ 35217 _x000D_ 27364 _x000D_ 16843 _x000D_ -14731 _x000D_ -14743 _x000D_ -20441 _x000D_ 1317 _x000D_ 42498 _x000D_ -8430 _x000D_ -11245 _x000D_ 39481 _x000D_ 40679 _x000D_ -13020 _x000D_ -10286 _x000D_ 5142 _x000D_ -424 _x000D_ 345 _x000D_ -16897 _x000D_ -12183 _x000D_ 15388 _x000D_ 2621…
hsa-mir-3125	Chr2: 12817493 - 12882571 [+]	12856657 (20836)	92	cccattggAtt_x000D_ tcaccaatgaa_x000D_ tccattggcca_x000D_ cacattgggAa_x000D_ tTcccaatgtc_x000D_ ggcattggtcc_x000D_ aaaccaatgaa_x000D_ gacccaatgtg_x000D_ ggcccaatgcT_x000D_ aTTccaatccc_x000D_ gaTattggtct_x000D_ CTgccaatcaa_x000D_ AaTattggttt_x000D_ AggattggctG_x000D_ tcaccaatTta_x000D_ CagccaatAta_x000D_ tTgccaatgac_x000D_ gcaccaatTag_x000D_ taAattggcAa_x000D_ tagccaatTtg_x000D_ ctAattggAta_x000D_ …	-8896 _x000D_ -56202 _x000D_ -37144 _x000D_ -47312 _x000D_ -22857 _x000D_ -10708 _x000D_ -51271 _x000D_ 849 _x000D_ -20907 _x000D_ -9280 _x000D_ -27105 _x000D_ -41268 _x000D_ -52213 _x000D_ -2008 _x000D_ -7180 _x000D_ -55043 _x000D_ -50369 _x000D_ -59377 _x000D_ -27234 _x000D_ -38368 _x000D_ -47910 _x000D_ -59525 _x000D_ -58657 _x000D_ -7950 _x000D_ -37056 _x000D_ -26243 _x000D_ -51479 _x000D_ -3…	11940 _x000D_ -35366 _x000D_ -16308 _x000D_ -26476 _x000D_ -2021 _x000D_ 10128 _x000D_ -30435 _x000D_ 21763 _x000D_ -71 _x000D_ 11556 _x000D_ -6269 _x000D_ -20432 _x000D_ -31377 _x000D_ 18828 _x000D_ 13656 _x000D_ -34207 _x000D_ -29533 _x000D_ -38541 _x000D_ -6398 _x000D_ -17532 _x000D_ -27074 _x000D_ -38689 _x000D_ -37821 _x000D_ 12886 _x000D_ -16220 _x000D_ -5407 _x000D_ -30643 _x000D_ -18321 _…	defined by TRIB2 TSS
hsa-mir-1301	Chr2: 25546508 - 25611590 [-]	25564162 (12572)	52	AgcattggAga_x000D_ agTccaatTca_x000D_ ggaccaatgtc_x000D_ tcgattgggct_x000D_ gTgccaatTtc_x000D_ gtTattggggG_x000D_ ggcattggcAG_x000D_ gccattgggtG_x000D_ tcaccaatTca_x000D_ aacccaatTcT_x000D_ CTgccaatgac_x000D_ Cggccaatgcc_x000D_ tgcattgggAa_x000D_ accccaatgcc_x000D_ gacattggAca_x000D_ Aacattggtgt_x000D_ tTgccaatAtg_x000D_ tgcccaatTac_x000D_ AggattggttG_x000D_ taTattggtAa_x000D_ Cacccaatgcc_x000D_ …	-14743 _x000D_ -10183 _x000D_ -29505 _x000D_ -48126 _x000D_ -56683 _x000D_ -2114 _x000D_ -50308 _x000D_ -19826 _x000D_ -57983 _x000D_ -49043 _x000D_ -37987 _x000D_ -59592 _x000D_ -2927 _x000D_ -9288 _x000D_ -29019 _x000D_ -16981 _x000D_ -23635 _x000D_ -22466 _x000D_ -15487 _x000D_ -33890 _x000D_ -33966 _x000D_ -36680 _x000D_ 1377 _x000D_ -26715 _x000D_ -24065 _x000D_ 1440 _x000D_ -23792 _x000D_ -…	-2171 _x000D_ 2389 _x000D_ -16933 _x000D_ -35554 _x000D_ -44111 _x000D_ 10458 _x000D_ -37736 _x000D_ -7254 _x000D_ -45411 _x000D_ -36471 _x000D_ -25415 _x000D_ -47020 _x000D_ 9645 _x000D_ 3284 _x000D_ -16447 _x000D_ -4409 _x000D_ -11063 _x000D_ -9894 _x000D_ -2915 _x000D_ -21318 _x000D_ -21394 _x000D_ -24108 _x000D_ 14031 _x000D_ -14143 _x000D_ -11493 _x000D_ 14094 _x000D_ -11220 _x000D_ -8820 _x…	defined by DNMT3A TSS
hsa-mir-4263	Chr2: 28159234 - 28224317 [+]	28218852 (382)	91	ggTattggtca_x000D_ taAattggAtt_x000D_ tcTccaatgaa_x000D_ tcaccaatgaa_x000D_ acTccaatgtT_x000D_ taaccaatTtT_x000D_ gtTattgggga_x000D_ AaAattggttt_x000D_ tgcccaatAcc_x000D_ tTTccaatcta_x000D_ gtgattggAtG_x000D_ gaAattggtga_x000D_ ttcattgggAt_x000D_ tTcccaatctc_x000D_ ccTattggcta_x000D_ tTTccaatgta_x000D_ ctTattggAga_x000D_ ccgattggtAG_x000D_ ggcattgggAa_x000D_ ttAattgggAt_x000D_ tggattggcAG_x000D_ …	-2618 _x000D_ -20670 _x000D_ -22999 _x000D_ -49772 _x000D_ -17516 _x000D_ -39552 _x000D_ -44642 _x000D_ 2096 _x000D_ -8358 _x000D_ -50380 _x000D_ -104 _x000D_ -35237 _x000D_ -12511 _x000D_ -55969 _x000D_ -4209 _x000D_ -12450 _x000D_ -31359 _x000D_ -17609 _x000D_ -35357 _x000D_ -13755 _x000D_ -3159 _x000D_ -23840 _x000D_ -21143 _x000D_ -28836 _x000D_ -21588 _x000D_ -45777 _x000D_ 1357 _x000D_ -441…	-2236 _x000D_ -20288 _x000D_ -22617 _x000D_ -49390 _x000D_ -17134 _x000D_ -39170 _x000D_ -44260 _x000D_ 2561 _x000D_ -7976 _x000D_ -49998 _x000D_ 278 _x000D_ -34855 _x000D_ -12129 _x000D_ -55587 _x000D_ -3827 _x000D_ -12068 _x000D_ -30977 _x000D_ -17227 _x000D_ -34975 _x000D_ -13373 _x000D_ -2777 _x000D_ -23458 _x000D_ -20761 _x000D_ -28454 _x000D_ -21206 _x000D_ -45395 _x000D_ 1822 _x000D_ -4372…	defined by BRE,MRPL33 TSS
hsa-mir-558	Chr2: 32697220 - 32762314 [+]	32747274 (9946)	77	acaccaatAtT_x000D_ CaTccaatgta_x000D_ tTTccaatgtg_x000D_ taaccaatTtT_x000D_ ctcattggttt_x000D_ tcTccaatAaa_x000D_ taaccaatcgc_x000D_ Aagattgggta_x000D_ gtTattgggcc_x000D_ tcTattggtct_x000D_ gagattgggAt_x000D_ AagattggAga_x000D_ tcTattggttG_x000D_ tgaccaatAgg_x000D_ tTTccaatggc_x000D_ tccccaatcaT_x000D_ tggccaatgtg_x000D_ ctgattggttt_x000D_ AtcattggctG_x000D_ ttAattggtcc_x000D_ CcaccaatAag_x000D_ …	-14227 _x000D_ -13294 _x000D_ -42837 _x000D_ -57822 _x000D_ -9140 _x000D_ -41622 _x000D_ -46710 _x000D_ -7432 _x000D_ -59554 _x000D_ -36606 _x000D_ -19762 _x000D_ -59281 _x000D_ 129 _x000D_ -47216 _x000D_ -2650 _x000D_ -1563 _x000D_ -57134 _x000D_ -4930 _x000D_ -13737 _x000D_ -17155 _x000D_ -50864 _x000D_ 156 _x000D_ -34876 _x000D_ -23983 _x000D_ -56471 _x000D_ -45636 _x000D_ 4405 _x000D_ -8804 _…	-4281 _x000D_ -3348 _x000D_ -32891 _x000D_ -47876 _x000D_ 806 _x000D_ -31676 _x000D_ -36764 _x000D_ 2514 _x000D_ -49608 _x000D_ -26660 _x000D_ -9816 _x000D_ -49335 _x000D_ 10169 _x000D_ -37270 _x000D_ 7296 _x000D_ 8383 _x000D_ -47188 _x000D_ 5016 _x000D_ -3791 _x000D_ -7209 _x000D_ -40918 _x000D_ 10196 _x000D_ -24930 _x000D_ -14037 _x000D_ -46525 _x000D_ -35690 _x000D_ 14445 _x000D_ 1142 _x000D_ …	defined by BIRC6 TSS
hsa-mir-559	Chr2: 47544814 - 47609910 [+]	47597238 (7576)	47	CgaccaatggT_x000D_ accccaatTcT_x000D_ aTcccaatccc_x000D_ caTattggcca_x000D_ tcTccaatcac_x000D_ Aagattggcca_x000D_ gTcccaatcca_x000D_ tggccaatAtg_x000D_ aTgccaatgtg_x000D_ CagccaatgcT_x000D_ tggccaatAcT_x000D_ tcaccaatTaa_x000D_ tTgccaatAaa_x000D_ cacattggcct_x000D_ cgcattggctc_x000D_ gagattgggct_x000D_ tccccaatAcT_x000D_ cacattgggAG_x000D_ cccattggAcc_x000D_ ttgattggAAa_x000D_ aTcccaatggT_x000D_ …	-32082 _x000D_ -45014 _x000D_ -18430 _x000D_ -1770 _x000D_ -22054 _x000D_ -55115 _x000D_ -41044 _x000D_ -47375 _x000D_ -42663 _x000D_ -20918 _x000D_ -36206 _x000D_ -2202 _x000D_ -10591 _x000D_ -32994 _x000D_ -50205 _x000D_ -56945 _x000D_ -34060 _x000D_ -15146 _x000D_ -3472 _x000D_ -27964 _x000D_ -20198 _x000D_ -42650 _x000D_ -8085 _x000D_ -54830 _x000D_ -41413 _x000D_ -4022 _x000D_ -41085 _x000D_…	-24506 _x000D_ -37438 _x000D_ -10854 _x000D_ 5806 _x000D_ -14478 _x000D_ -47539 _x000D_ -33468 _x000D_ -39799 _x000D_ -35087 _x000D_ -13342 _x000D_ -28630 _x000D_ 5374 _x000D_ -3015 _x000D_ -25418 _x000D_ -42629 _x000D_ -49369 _x000D_ -26484 _x000D_ -7570 _x000D_ 4104 _x000D_ -20388 _x000D_ -12622 _x000D_ -35074 _x000D_ -509 _x000D_ -47254 _x000D_ -33837 _x000D_ 3554 _x000D_ -33509 _x000D_ -41948…	defined by EPCAM TSS
hsa-mir-217	Chr2: 56205101 - 56270211 [-]		96	tcaccaatcag_x000D_ ctgattgggga_x000D_ AaAattggttt_x000D_ ccTattggAct_x000D_ tgcccaatggc_x000D_ gTTccaatcaa_x000D_ aagccaatTtg_x000D_ gTaccaatAag_x000D_ tggccaatctc_x000D_ tacccaatTtg_x000D_ tacattggtAa_x000D_ gTcccaatcaa_x000D_ tcaccaatTgT_x000D_ ctAattggtcc_x000D_ tccccaatAaT_x000D_ Aggattggggt_x000D_ aTgccaatccT_x000D_ AggattggAct_x000D_ tcTattggtgG_x000D_ accccaatggc_x000D_ taaccaatccT_x000D_ …	-26238 _x000D_ -52347 _x000D_ -47707 _x000D_ -57741 _x000D_ -14128 _x000D_ -46183 _x000D_ -41736 _x000D_ -43405 _x000D_ -2663 _x000D_ -2866 _x000D_ -8711 _x000D_ -21638 _x000D_ -56891 _x000D_ -11600 _x000D_ -49980 _x000D_ -30408 _x000D_ -56427 _x000D_ 4907 _x000D_ -48205 _x000D_ -49967 _x000D_ -26863 _x000D_ -10002 _x000D_ -46921 _x000D_ -11770 _x000D_ -21596 _x000D_ -29743 _x000D_ -52798 _x000D_…	_x000D_ _x000D_ _x000D_ _x000D_ _x000D_ _x000D_ _x000D_ _x000D_ _x000D_ _x000D_ _x000D_ _x000D_ _x000D_ _x000D_ _x000D_ _x000D_ _x000D_ _x000D_ _x000D_ _x000D_ _x000D_ _x000D_ _x000D_ _x000D_ _x000D_ _x000D_ _x000D_ _x000D_ _x000D_ _x000D_ _x000D_ _x000D_ _x000D_ _x000D_ _x000D_ _x000D_ _x000D_ _x000D_ _x000D_ _x000D_ _x000D_ _x000D_ _x000D_ _x000D_ _x000D_ _x000D_ _x000D_ _x000D_ _x000D_ _x000D_…	defined by AC011306.2 TSS
hsa-mir-216a	Chr2: 56211084 - 56276194 [-]		97	tcaccaatcag_x000D_ ctgattgggga_x000D_ gTTccaatcaa_x000D_ tggccaatctc_x000D_ tacccaatTtg_x000D_ tacattggtAa_x000D_ ctAattggtcc_x000D_ tccccaatAaT_x000D_ tcTattggtgG_x000D_ accccaatggc_x000D_ Cccccaatgac_x000D_ ggcccaatcta_x000D_ aaaccaatTcT_x000D_ accccaatAtc_x000D_ taTattggcca_x000D_ tTaccaatcag_x000D_ gaTccaatcaT_x000D_ tcTccaatTac_x000D_ acaccaatgcc_x000D_ tacccaatAgg_x000D_ acaccaatTgT_x000D_ …	-20255 _x000D_ -46364 _x000D_ -40200 _x000D_ 3210 _x000D_ 3007 _x000D_ -2728 _x000D_ -5617 _x000D_ -43997 _x000D_ -42222 _x000D_ -43984 _x000D_ -4019 _x000D_ -40938 _x000D_ -15613 _x000D_ -54099 _x000D_ -48236 _x000D_ -26767 _x000D_ -48590 _x000D_ -3982 _x000D_ -8152 _x000D_ -8762 _x000D_ -55985 _x000D_ -4040 _x000D_ -16843 _x000D_ -33041 _x000D_ -17575 _x000D_ -59318 _x000D_ -30019 _x000D_ -2154…	_x000D_ _x000D_ _x000D_ _x000D_ _x000D_ _x000D_ _x000D_ _x000D_ _x000D_ _x000D_ _x000D_ _x000D_ _x000D_ _x000D_ _x000D_ _x000D_ _x000D_ _x000D_ _x000D_ _x000D_ _x000D_ _x000D_ _x000D_ _x000D_ _x000D_ _x000D_ _x000D_ _x000D_ _x000D_ _x000D_ _x000D_ _x000D_ _x000D_ _x000D_ _x000D_ _x000D_ _x000D_ _x000D_ _x000D_ _x000D_ _x000D_ _x000D_ _x000D_ _x000D_ _x000D_ _x000D_ _x000D_ _x000D_ _x000D_ _x000D_…	defined by AC011306.2 TSS
hsa-mir-216b	Chr2: 56222848 - 56287930 [-]		101	tcaccaatcag_x000D_ ctgattgggga_x000D_ gTTccaatcaa_x000D_ CcaccaatTgg_x000D_ ccAattggcca_x000D_ tccccaatAaT_x000D_ tcTattggtgG_x000D_ accccaatggc_x000D_ ggcccaatcta_x000D_ aaaccaatTcT_x000D_ accccaatAtc_x000D_ taTattggcca_x000D_ Aagattggtta_x000D_ tTaccaatcag_x000D_ gaTccaatcaT_x000D_ agaccaatTtc_x000D_ AaAattgggga_x000D_ acaccaatgcc_x000D_ tacccaatAgg_x000D_ acaccaatTgT_x000D_ taTattgggAt_x000D_ …	-8519 _x000D_ -34628 _x000D_ -28464 _x000D_ -56566 _x000D_ -56563 _x000D_ -32261 _x000D_ -30486 _x000D_ -32248 _x000D_ -29202 _x000D_ -3877 _x000D_ -42363 _x000D_ -36500 _x000D_ -57286 _x000D_ -15031 _x000D_ -36854 _x000D_ -53882 _x000D_ -58391 _x000D_ 3502 _x000D_ 2892 _x000D_ -44249 _x000D_ -49765 _x000D_ -5107 _x000D_ -21305 _x000D_ -52679 _x000D_ -5839 _x000D_ -47582 _x000D_ -18283 _x000D_ -5…	_x000D_ _x000D_ _x000D_ _x000D_ _x000D_ _x000D_ _x000D_ _x000D_ _x000D_ _x000D_ _x000D_ _x000D_ _x000D_ _x000D_ _x000D_ _x000D_ _x000D_ _x000D_ _x000D_ _x000D_ _x000D_ _x000D_ _x000D_ _x000D_ _x000D_ _x000D_ _x000D_ _x000D_ _x000D_ _x000D_ _x000D_ _x000D_ _x000D_ _x000D_ _x000D_ _x000D_ _x000D_ _x000D_ _x000D_ _x000D_ _x000D_ _x000D_ _x000D_ _x000D_ _x000D_ _x000D_ _x000D_ _x000D_ _x000D_ _x000D_…	defined by AC011306.2 TSS
hsa-mir-3126	Chr2: 69270814 - 69335888 [+]		92	acTccaatctT_x000D_ gTTccaatgac_x000D_ AtTattgggtt_x000D_ aaTccaatgag_x000D_ aTgccaatAta_x000D_ ttcattggtca_x000D_ tTaccaatAtg_x000D_ gtTattggcca_x000D_ tTcccaatgcT_x000D_ tgTccaatAga_x000D_ agTccaatTcc_x000D_ gaTattggtga_x000D_ aaTccaatcac_x000D_ gcaccaatTtT_x000D_ tgAattggctG_x000D_ gtgattggAct_x000D_ aaaccaatgaa_x000D_ tTTccaatgta_x000D_ gaaccaatccT_x000D_ gagattggtcc_x000D_ tgcattggtAa_x000D_ …	-43198 _x000D_ -24611 _x000D_ -1764 _x000D_ -17226 _x000D_ 2384 _x000D_ -17887 _x000D_ -52966 _x000D_ -884 _x000D_ -13995 _x000D_ 4262 _x000D_ -37707 _x000D_ -58667 _x000D_ -7154 _x000D_ -20188 _x000D_ -32030 _x000D_ -32216 _x000D_ -38732 _x000D_ -33324 _x000D_ -56499 _x000D_ -17597 _x000D_ -7253 _x000D_ -1871 _x000D_ -28716 _x000D_ -32850 _x000D_ -9274 _x000D_ -13172 _x000D_ -16192 _x000D_ -5955…	_x000D_ _x000D_ _x000D_ _x000D_ _x000D_ _x000D_ _x000D_ _x000D_ _x000D_ _x000D_ _x000D_ _x000D_ _x000D_ _x000D_ _x000D_ _x000D_ _x000D_ _x000D_ _x000D_ _x000D_ _x000D_ _x000D_ _x000D_ _x000D_ _x000D_ _x000D_ _x000D_ _x000D_ _x000D_ _x000D_ _x000D_ _x000D_ _x000D_ _x000D_ _x000D_ _x000D_ _x000D_ _x000D_ _x000D_ _x000D_ _x000D_ _x000D_ _x000D_ _x000D_ _x000D_ _x000D_ _x000D_ _x000D_ _x000D_ _x000D_…	defined by ANTXR1 TSS
hsa-mir-1285-2	Chr2: 70475049 - 70540137 [-]	70529245 (49108)	64	acTccaatctT_x000D_ tacccaatAgc_x000D_ gtcattggAga_x000D_ taTattggtAt_x000D_ tTcccaatTac_x000D_ agcccaatTga_x000D_ tgaccaatTtg_x000D_ taAattggtAt_x000D_ aacccaatTtc_x000D_ gcaccaatgcc_x000D_ tggccaatAtg_x000D_ gacccaatctg_x000D_ AacattggAta_x000D_ ggAattgggAa_x000D_ CcaccaatTcc_x000D_ cacattggtga_x000D_ aggccaatTtc_x000D_ CagccaatAta_x000D_ cacattgggAG_x000D_ gacattggAga_x000D_ gggattggccG_x000D_ …	-32993 _x000D_ -13975 _x000D_ -28915 _x000D_ -41513 _x000D_ -22441 _x000D_ -43290 _x000D_ 3095 _x000D_ -26484 _x000D_ -59608 _x000D_ -20869 _x000D_ 112 _x000D_ 4665 _x000D_ -18703 _x000D_ -44231 _x000D_ -6379 _x000D_ -25342 _x000D_ -23575 _x000D_ -19540 _x000D_ -16597 _x000D_ -881 _x000D_ -41465 _x000D_ -13204 _x000D_ -33735 _x000D_ -36406 _x000D_ -51067 _x000D_ -22259 _x000D_ -24692 _x000D_ -592…	16115 _x000D_ 35133 _x000D_ 20193 _x000D_ 7595 _x000D_ 26667 _x000D_ 5818 _x000D_ 52291 _x000D_ 22624 _x000D_ -10500 _x000D_ 28239 _x000D_ 49308 _x000D_ 53861 _x000D_ 30405 _x000D_ 4877 _x000D_ 42729 _x000D_ 23766 _x000D_ 25533 _x000D_ 29568 _x000D_ 32511 _x000D_ 48227 _x000D_ 7643 _x000D_ 35904 _x000D_ 15373 _x000D_ 12702 _x000D_ -1959 _x000D_ 26849 _x000D_ 24416 _x000D_ -10139 _x000D_ 53495 _x0…
hsa-mir-4264	Chr2: 79871419 - 79936485 [-]		77	AaTattggcca_x000D_ ctTattggttG_x000D_ AgTattggttt_x000D_ ccAattggggt_x000D_ aTcccaatcgc_x000D_ ccTattggAta_x000D_ aTgccaatgca_x000D_ caAattgggAc_x000D_ tgcccaatAca_x000D_ AtgattgggAa_x000D_ gaaccaatgta_x000D_ CcaccaatgaT_x000D_ ttcattggAAa_x000D_ tagccaatctg_x000D_ tacattggtAc_x000D_ tTgccaatAac_x000D_ tacattggtAa_x000D_ gaaccaatcca_x000D_ ttgattggAAa_x000D_ gtgattgggtt_x000D_ tccattggtct_x000D_ …	-46571 _x000D_ -48555 _x000D_ -6027 _x000D_ 3635 _x000D_ -51246 _x000D_ -18060 _x000D_ -58168 _x000D_ -37451 _x000D_ -36333 _x000D_ -4341 _x000D_ 4914 _x000D_ -1169 _x000D_ -50405 _x000D_ -49494 _x000D_ -44599 _x000D_ -25429 _x000D_ -52059 _x000D_ -51626 _x000D_ -19525 _x000D_ -3302 _x000D_ -42332 _x000D_ -15224 _x000D_ -30001 _x000D_ -1952 _x000D_ -22023 _x000D_ -52500 _x000D_ -36420 _x000D_ -30…	_x000D_ _x000D_ _x000D_ _x000D_ _x000D_ _x000D_ _x000D_ _x000D_ _x000D_ _x000D_ _x000D_ _x000D_ _x000D_ _x000D_ _x000D_ _x000D_ _x000D_ _x000D_ _x000D_ _x000D_ _x000D_ _x000D_ _x000D_ _x000D_ _x000D_ _x000D_ _x000D_ _x000D_ _x000D_ _x000D_ _x000D_ _x000D_ _x000D_ _x000D_ _x000D_ _x000D_ _x000D_ _x000D_ _x000D_ _x000D_ _x000D_ _x000D_ _x000D_ _x000D_ _x000D_ _x000D_ _x000D_ _x000D_ _x000D_ _x000D_…
hsa-mir-3127	Chr2: 97404015 - 97469091 [+]	97426106 (37909)	51	tggccaatAta_x000D_ tgcccaatggc_x000D_ agTccaatTca_x000D_ ctcattggAgc_x000D_ AccattggcAt_x000D_ AacattggAct_x000D_ gaaccaatAtc_x000D_ ggcccaatctc_x000D_ tgaccaatAga_x000D_ ccTattggctt_x000D_ gagccaatTcg_x000D_ gtAattgggAt_x000D_ accccaatggg_x000D_ tTgccaatAtc_x000D_ taTattggcca_x000D_ CcTccaatgca_x000D_ aacccaatAag_x000D_ gccccaatTaa_x000D_ gtcattggtga_x000D_ aacccaatctc_x000D_ AtTattggtgt_x000D_ …	-54265 _x000D_ -3250 _x000D_ -43647 _x000D_ -3291 _x000D_ -36453 _x000D_ -52453 _x000D_ -47071 _x000D_ -45814 _x000D_ -48283 _x000D_ -58159 _x000D_ -39305 _x000D_ -21854 _x000D_ -38116 _x000D_ -16151 _x000D_ -45171 _x000D_ -37457 _x000D_ -43556 _x000D_ -48065 _x000D_ -5038 _x000D_ -16556 _x000D_ -6976 _x000D_ -24212 _x000D_ -14355 _x000D_ -45644 _x000D_ 2921 _x000D_ -14499 _x000D_ -21464 _x000D_ …	-16356 _x000D_ 34659 _x000D_ -5738 _x000D_ 34618 _x000D_ 1456 _x000D_ -14544 _x000D_ -9162 _x000D_ -7905 _x000D_ -10374 _x000D_ -20250 _x000D_ -1396 _x000D_ 16055 _x000D_ -207 _x000D_ 21758 _x000D_ -7262 _x000D_ 452 _x000D_ -5647 _x000D_ -10156 _x000D_ 32871 _x000D_ 21353 _x000D_ 30933 _x000D_ 13697 _x000D_ 23554 _x000D_ -7735 _x000D_ 40906 _x000D_ 23410 _x000D_ 16445 _x000D_ -14672 _x000D_ 3018 …	defined by CNNM4 TSS
hsa-mir-4265	Chr2: 109752945 - 109818044 [-]		80	gaaccaatAtT_x000D_ tggccaatAcg_x000D_ tcaccaatAag_x000D_ tcTccaatgag_x000D_ agcccaatAaT_x000D_ ttTattgggAa_x000D_ AgAattggccc_x000D_ aacccaatgaT_x000D_ CaTccaatgtg_x000D_ ctAattggttc_x000D_ acaccaatgtc_x000D_ aagccaatTcT_x000D_ tcTccaatcac_x000D_ ccTattggcta_x000D_ tgcattgggct_x000D_ CTgccaatcaa_x000D_ tacccaatTtg_x000D_ tcaccaatTta_x000D_ gcaccaatccc_x000D_ acaccaatAcc_x000D_ Ccaccaatcag_x000D_ …	-50559 _x000D_ 3251 _x000D_ -25157 _x000D_ -53603 _x000D_ -30993 _x000D_ -30420 _x000D_ -32340 _x000D_ -26619 _x000D_ -12676 _x000D_ -25725 _x000D_ -41363 _x000D_ -17888 _x000D_ -49526 _x000D_ 2533 _x000D_ -35713 _x000D_ -6328 _x000D_ -6637 _x000D_ -41036 _x000D_ -9114 _x000D_ 4293 _x000D_ -7314 _x000D_ -695 _x000D_ -54722 _x000D_ -8142 _x000D_ -33695 _x000D_ -10440 _x000D_ -20269 _x000D_ -25946 …	_x000D_ _x000D_ _x000D_ _x000D_ _x000D_ _x000D_ _x000D_ _x000D_ _x000D_ _x000D_ _x000D_ _x000D_ _x000D_ _x000D_ _x000D_ _x000D_ _x000D_ _x000D_ _x000D_ _x000D_ _x000D_ _x000D_ _x000D_ _x000D_ _x000D_ _x000D_ _x000D_ _x000D_ _x000D_ _x000D_ _x000D_ _x000D_ _x000D_ _x000D_ _x000D_ _x000D_ _x000D_ _x000D_ _x000D_ _x000D_ _x000D_ _x000D_ _x000D_ _x000D_ _x000D_ _x000D_ _x000D_ _x000D_ _x000D_ _x000D_…
hsa-mir-4266	Chr2: 109925026 - 109990081 [-]	109935653 (5572)	78	CaaccaatTaa_x000D_ gtTattggAga_x000D_ taAattggctt_x000D_ ggAattggtcc_x000D_ tggccaatAcc_x000D_ ttTattgggAa_x000D_ aaTccaatgac_x000D_ gTaccaatAaa_x000D_ Atcattggctt_x000D_ Cacccaatctg_x000D_ tggccaatgtc_x000D_ tgaccaatccc_x000D_ gaTattggtct_x000D_ tggccaatctc_x000D_ gccccaatTtT_x000D_ ggcccaatctc_x000D_ aTTccaatcta_x000D_ taTccaatTca_x000D_ tgaccaatAtg_x000D_ Aacattggtct_x000D_ cagattggAga_x000D_ …	-49630 _x000D_ -7937 _x000D_ -7997 _x000D_ -17251 _x000D_ -32957 _x000D_ -13169 _x000D_ -11668 _x000D_ -41830 _x000D_ -54886 _x000D_ -20712 _x000D_ -18493 _x000D_ -8181 _x000D_ 2507 _x000D_ -36924 -23571 _x000D_ -32491 _x000D_ -55683 _x000D_ -9311 _x000D_ -26183 _x000D_ -56824 _x000D_ -55050 _x000D_ -27318 _x000D_ -17784 _x000D_ -29822 _x000D_ -32619 _x000D_ -46282 _x000D_ 4915 _x000D_ -26842 _x0…	-44058 _x000D_ -2365 _x000D_ -2425 _x000D_ -11679 _x000D_ -27385 _x000D_ -7597 _x000D_ -6096 _x000D_ -36258 _x000D_ -49314 _x000D_ -15140 _x000D_ -12921 _x000D_ -2609 _x000D_ 8134 _x000D_ -31352 -17999 _x000D_ -26919 _x000D_ -50111 _x000D_ -3739 _x000D_ -20611 _x000D_ -51252 _x000D_ -49478 _x000D_ -21746 _x000D_ -12212 _x000D_ -24250 _x000D_ -27047 _x000D_ -40710 _x000D_ 10542 _x000D_ -21270 _x00…
hsa-mir-4267	Chr2: 110822537 - 110887619 [-]	110857589 (29970)	71	aaaccaatgag_x000D_ gaAattggtca_x000D_ gtcattggAcc_x000D_ AgcattggcgG_x000D_ tccattggAca_x000D_ ggTattggtga_x000D_ aaaccaatTca_x000D_ ctAattggtgt_x000D_ aTcccaatgga_x000D_ acaccaatctg_x000D_ aTTccaatcca_x000D_ tgcattgggct_x000D_ aTcccaatTtg_x000D_ AggattgggtG_x000D_ agaccaatAac_x000D_ AggattggtAc_x000D_ Atcattggctc_x000D_ aTgccaatctc_x000D_ CagccaatAtc_x000D_ tggattggAAa_x000D_ acTccaatAaa_x000D_ …	-3414 _x000D_ -19510 _x000D_ -34921 _x000D_ -34931 _x000D_ -33207 _x000D_ -57469 _x000D_ -58103 _x000D_ -7050 _x000D_ -48573 _x000D_ -25710 _x000D_ -25886 _x000D_ -38228 _x000D_ -11598 _x000D_ -511 _x000D_ -2891 _x000D_ -40621 _x000D_ -9494 _x000D_ 2285 _x000D_ -2321 _x000D_ 3199 _x000D_ -36161 _x000D_ -44831 _x000D_ -19849 _x000D_ 3272 _x000D_ -23732 _x000D_ -25629 _x000D_ -50697 _x000D_ -8359 _…	26556 _x000D_ 10460 _x000D_ -4951 _x000D_ -4961 _x000D_ -3237 _x000D_ -27499 _x000D_ -28133 _x000D_ 22920 _x000D_ -18603 _x000D_ 4260 _x000D_ 4084 _x000D_ -8258 _x000D_ 18372 _x000D_ 29459 _x000D_ 27079 _x000D_ -10651 _x000D_ 20476 _x000D_ 32337 _x000D_ 27649 _x000D_ 33251 _x000D_ -6191 _x000D_ -14861 _x000D_ 10121 _x000D_ 33324 _x000D_ 6238 _x000D_ 4341 _x000D_ -20727 _x000D_ 21611 _x000D_ -1355…
hsa-mir-1302-3	Chr2: 114335535 - 114400673 [-]	114361245 (20572)	70	gacccaatgtT_x000D_ ttgattggtgt_x000D_ gccccaatcgg_x000D_ tccattggcca_x000D_ taTattgggtt_x000D_ aaTccaatcac_x000D_ gacattggtct_x000D_ gacccaatgtg_x000D_ AtgattgggAa_x000D_ tggccaatAtg_x000D_ gaaccaatAcT_x000D_ tccattggttt_x000D_ tcTattggtta_x000D_ AacattggtAc_x000D_ tggccaatgcT_x000D_ ctgattggtta_x000D_ gagattgggca_x000D_ gacccaatggg_x000D_ tacccaatctg_x000D_ tgcccaatTaa_x000D_ ttgattggcAa_x000D_ …	-49054 _x000D_ -15923 _x000D_ -22306 _x000D_ 4329 _x000D_ -4757 _x000D_ -8867 _x000D_ -58239 _x000D_ -26919 _x000D_ -58155 _x000D_ -21359 _x000D_ -34479 _x000D_ -13982 _x000D_ -49295 _x000D_ -58348 _x000D_ 4334 _x000D_ -7982 _x000D_ -33189 _x000D_ -26822 _x000D_ -45965 _x000D_ -38544 _x000D_ -4687 _x000D_ -49967 _x000D_ -10768 _x000D_ -5879 _x000D_ -17899 _x000D_ -40107 _x000D_ -184 _x000D_ -3591…	-28482 _x000D_ 4649 _x000D_ -1734 _x000D_ 25039 _x000D_ 15815 _x000D_ 11705 _x000D_ -37667 _x000D_ -6347 _x000D_ -37583 _x000D_ -787 _x000D_ -13907 _x000D_ 6590 _x000D_ -28723 _x000D_ -37776 _x000D_ 25044 _x000D_ 12590 _x000D_ -12617 _x000D_ -6250 _x000D_ -25393 _x000D_ -17972 _x000D_ 15885 _x000D_ -29395 _x000D_ 9804 _x000D_ 14693 _x000D_ 2673 _x000D_ -19535 _x000D_ 20388 _x000D_ -15338 _x000D_ …
hsa-mir-663b	Chr2: 133009538 - 133074653 [-]		79	CcgccaatAgc_x000D_ AcAattggtga_x000D_ tcTattggttt_x000D_ ttTattggcAc_x000D_ gtgattgggcc_x000D_ ttcattggtca_x000D_ gggattggtct_x000D_ gtgattgggtc_x000D_ ctcattggcga_x000D_ ccTattggAtc_x000D_ aTaccaatggc_x000D_ aTgccaatgcT_x000D_ tcaccaatTcc_x000D_ tacccaatTtg_x000D_ AacattggAta_x000D_ gTcccaatcac_x000D_ tggccaatAtc_x000D_ tggccaatcta_x000D_ tTgccaatcaa_x000D_ gccattgggtt_x000D_ AaAattggttc_x000D_ …	-4040 _x000D_ -54975 _x000D_ -28161 _x000D_ -50346 _x000D_ -33733 _x000D_ -47871 _x000D_ -18160 _x000D_ -23110 _x000D_ 2347 _x000D_ -55505 _x000D_ -32927 _x000D_ -24415 _x000D_ -30161 _x000D_ -50762 _x000D_ -56315 _x000D_ -6362 _x000D_ -34947 _x000D_ -29274 _x000D_ 3813 _x000D_ -25486 _x000D_ -59715 _x000D_ -22092 _x000D_ -52134 _x000D_ -51090 _x000D_ -49859 _x000D_ -7794 _x000D_ -57825 _x000D_ -…	_x000D_ _x000D_ _x000D_ _x000D_ _x000D_ _x000D_ _x000D_ _x000D_ _x000D_ _x000D_ _x000D_ _x000D_ _x000D_ _x000D_ _x000D_ _x000D_ _x000D_ _x000D_ _x000D_ _x000D_ _x000D_ _x000D_ _x000D_ _x000D_ _x000D_ _x000D_ _x000D_ _x000D_ _x000D_ _x000D_ _x000D_ _x000D_ _x000D_ _x000D_ _x000D_ _x000D_ _x000D_ _x000D_ _x000D_ _x000D_ _x000D_ _x000D_ _x000D_ _x000D_ _x000D_ _x000D_ _x000D_ _x000D_ _x000D_ _x000D_…	defined by NCRNA00164 TSS
hsa-mir-128-1	Chr2: 136362967 - 136428049 [+]	136419971 (2996)	69	aaaccaatgag_x000D_ gtgattggAgt_x000D_ tcaccaatgaa_x000D_ ctgattggAgG_x000D_ AaAattggttt_x000D_ AtcattggAtt_x000D_ agaccaatAaT_x000D_ ccTattggggt_x000D_ aaaccaatAac_x000D_ Aagattggggt_x000D_ AtAattggcct_x000D_ agcccaatAaa_x000D_ tggccaatAtg_x000D_ taAattggtAa_x000D_ tTaccaatgtT_x000D_ gaTattggtct_x000D_ accccaatccT_x000D_ aaaccaatAaa_x000D_ ttcattggAAc_x000D_ gccccaatTtT_x000D_ gaAattgggAa_x000D_ …	-3874 _x000D_ -9080 _x000D_ -12652 _x000D_ -2209 _x000D_ -56900 _x000D_ 2282 _x000D_ 2828 _x000D_ -44821 _x000D_ -5611 _x000D_ -33809 _x000D_ -17 _x000D_ -38010 _x000D_ -30948 _x000D_ -22887 _x000D_ -47676 _x000D_ -12805 _x000D_ -20657 _x000D_ -46708 _x000D_ 2759 _x000D_ -14883 _x000D_ -56931 _x000D_ -37578 _x000D_ -339 1176 _x000D_ -1142 _x000D_ -15223 _x000D_ -32785 _x000D_ -14000 _x000D_ 4431 …	-878 _x000D_ -6084 _x000D_ -9656 _x000D_ 787 _x000D_ -53904 _x000D_ 5360 _x000D_ 5906 _x000D_ -41825 _x000D_ -2615 _x000D_ -30813 _x000D_ 2979 _x000D_ -35014 _x000D_ -27952 _x000D_ -19891 _x000D_ -44680 _x000D_ -9809 _x000D_ -17661 _x000D_ -43712 _x000D_ 5837 _x000D_ -11887 _x000D_ -53935 _x000D_ -34582 _x000D_ 2657 4254 _x000D_ 1854 _x000D_ -12227 _x000D_ -29789 _x000D_ -11004 _x000D_ 7509 _x000…	defined by R3HDM1 TSS
hsa-mir-933	Chr2: 176027360 - 176092437 [-]	176032721 (284)	85	gtcattggAga_x000D_ gaAattggcAt_x000D_ tagccaatAcc_x000D_ tcgattggAct_x000D_ gtcattggccc_x000D_ CacccaatAtc_x000D_ taAattgggtt_x000D_ ctcattggcca_x000D_ gcTattggtAc_x000D_ gaTattggtct_x000D_ aagccaatAaT_x000D_ tgcccaatTcT_x000D_ tTgccaatAaa_x000D_ gcaccaatAta_x000D_ Cagccaatgta_x000D_ tTTccaatggc_x000D_ tagccaatAta_x000D_ agTccaatTtc_x000D_ Atcattggggt_x000D_ CTgccaatgag_x000D_ tgTccaatcaT_x000D_ …	2323 _x000D_ -40556 _x000D_ -20305 _x000D_ -46971 _x000D_ -58995 _x000D_ -13724 _x000D_ -31771 _x000D_ -4189 _x000D_ -58704 _x000D_ -22740 _x000D_ -18058 _x000D_ -5002 _x000D_ -14118 _x000D_ -58648 _x000D_ -29292 _x000D_ -35210 _x000D_ -26498 _x000D_ -18232 _x000D_ -3107 _x000D_ -47831 _x000D_ -703 _x000D_ -44603 _x000D_ -16651 _x000D_ -10498 _x000D_ -18215 _x000D_ -53449 _x000D_ -54918 _x000D_ -…	2684 _x000D_ -40272 _x000D_ -20021 _x000D_ -46687 _x000D_ -58711 _x000D_ -13440 _x000D_ -31487 _x000D_ -3905 _x000D_ -58420 _x000D_ -22456 _x000D_ -17774 _x000D_ -4718 _x000D_ -13834 _x000D_ -58364 _x000D_ -29008 _x000D_ -34926 _x000D_ -26214 _x000D_ -17948 _x000D_ -2823 _x000D_ -47547 _x000D_ -419 _x000D_ -44319 _x000D_ -16367 _x000D_ -10214 _x000D_ -17931 _x000D_ -53165 _x000D_ -54634 _x000D_ -…	defined by ATF2 TSS
hsa-mir-10b	Chr2: 176955031 - 177020141 [+]	177000951 (14080)	79	AaTattggcga_x000D_ CgaccaatggT_x000D_ ggTattggtgG_x000D_ AgcattggAgc_x000D_ cccattggctt_x000D_ tccattggAgG_x000D_ tcaccaatcac_x000D_ CccccaatTtg_x000D_ gtgattggggt_x000D_ tgTccaatAgg_x000D_ ctAattggttG_x000D_ ggcattggcAG_x000D_ aacccaatTta_x000D_ ttcattggcAa_x000D_ aagccaatTga_x000D_ Aagattgggcc_x000D_ AgAattggttt_x000D_ aaTccaatTgc_x000D_ ggcccaatccg_x000D_ tcTccaatgtT_x000D_ ctcattggtgc_x000D_ …	-19435 _x000D_ -27616 _x000D_ -2780 _x000D_ -52783 _x000D_ -15273 _x000D_ -17236 _x000D_ -59041 _x000D_ -1161 _x000D_ -51021 _x000D_ -49652 _x000D_ 245 _x000D_ -52523 _x000D_ -35523 _x000D_ -10730 _x000D_ -23809 _x000D_ -18049 _x000D_ -23154 _x000D_ -33141 _x000D_ -9323 _x000D_ -15906 _x000D_ -58871 _x000D_ -28903 _x000D_ -57699 _x000D_ -25866 _x000D_ -8945 _x000D_ -51145 _x000D_ -24075 _x000D_ -…	-5355 _x000D_ -13536 _x000D_ 11300 _x000D_ -38703 _x000D_ -1193 _x000D_ -3156 _x000D_ -44961 _x000D_ 12919 _x000D_ -36941 _x000D_ -35572 _x000D_ 14435 _x000D_ -38443 _x000D_ -21443 _x000D_ 3350 _x000D_ -9729 _x000D_ -3969 _x000D_ -9074 _x000D_ -19061 _x000D_ 4757 _x000D_ -1826 _x000D_ -44791 _x000D_ -14823 _x000D_ -43619 _x000D_ -11786 _x000D_ 5135 _x000D_ -37065 _x000D_ -9995 _x000D_ -41179 _x00…	defined by HOXD3 TSS
hsa-mir-1246	Chr2: 177460707 - 177525780 [-]	177491575 (25795)	72	tgcattgggtt_x000D_ tcaccaatgaa_x000D_ aTgccaatAta_x000D_ aaaccaatAac_x000D_ gaaccaatTaT_x000D_ taTattggAtt_x000D_ tacattggtAG_x000D_ tagccaatgtc_x000D_ tTaccaatgtT_x000D_ gagattggtgG_x000D_ aacccaatTgT_x000D_ aaaccaatAaa_x000D_ gaaccaatAgT_x000D_ tcTattggtta_x000D_ tagccaatAtc_x000D_ cagattggttt_x000D_ tggattggAAa_x000D_ tTgccaatgac_x000D_ ggaccaatctT_x000D_ gcTccaatTag_x000D_ tgTattgggga_x000D_ …	-10352 _x000D_ -14940 _x000D_ -46340 _x000D_ -23446 _x000D_ -14622 _x000D_ 4783 _x000D_ -10903 _x000D_ 2560 _x000D_ -11759 _x000D_ -9976 -7519 _x000D_ -40301 _x000D_ -9681 _x000D_ -59294 _x000D_ -59307 _x000D_ -22901 _x000D_ -34211 _x000D_ -39855 _x000D_ -50719 _x000D_ -49764 _x000D_ -9556 _x000D_ -19158 _x000D_ -13252 _x000D_ -7658 _x000D_ -46473 _x000D_ -48549 _x000D_ -26607 _x000D_ -2312 _x000…	15443 _x000D_ 10855 _x000D_ -20545 _x000D_ 2349 _x000D_ 11173 _x000D_ 30651 _x000D_ 14892 _x000D_ 28428 _x000D_ 14036 _x000D_ 15819 18276 _x000D_ -14506 _x000D_ 16114 _x000D_ -33499 _x000D_ -33512 _x000D_ 2894 _x000D_ -8416 _x000D_ -14060 _x000D_ -24924 _x000D_ -23969 _x000D_ 16239 _x000D_ 6637 _x000D_ 12543 _x000D_ 18137 _x000D_ -20678 _x000D_ -22754 _x000D_ -812 _x000D_ 23483 _x000D_ -28757 _x0…
hsa-mir-3128	Chr2: 178115672 - 178180738 [-]	178128808 (8070)	66	CaaccaatAtg_x000D_ tTaccaatgtg_x000D_ gcTattggctt_x000D_ AgcattggAca_x000D_ aacccaatcaT_x000D_ CacccaatccT_x000D_ aaaccaatcaa_x000D_ tTcccaatctg_x000D_ AaTattgggcc_x000D_ aagccaatTcT_x000D_ caAattgggAa_x000D_ ttcattgggAt_x000D_ Agcattggttt_x000D_ gtgattggAtc_x000D_ aacccaatTtc_x000D_ tgcattggtAc_x000D_ taaccaatTtg_x000D_ gggattggttt_x000D_ tacattggtAa_x000D_ ttcattgggAa_x000D_ Aagattgggca_x000D_ …	-50235 _x000D_ -33774 _x000D_ -23278 _x000D_ -44396 _x000D_ -31085 _x000D_ -19821 _x000D_ -22678 _x000D_ -59637 _x000D_ -15261 _x000D_ -19064 _x000D_ -14540 _x000D_ -6909 _x000D_ -36151 _x000D_ -55157 _x000D_ -53542 _x000D_ -3257 _x000D_ -17134 _x000D_ -38271 _x000D_ -21630 _x000D_ -33513 _x000D_ -10756 _x000D_ -33305 _x000D_ -38280 _x000D_ -59452 _x000D_ -41095 _x000D_ -11512 _x000D_ -58028 _x00…	-42165 _x000D_ -25704 _x000D_ -15208 _x000D_ -36326 _x000D_ -23015 _x000D_ -11751 _x000D_ -14608 _x000D_ -51567 _x000D_ -7191 _x000D_ -10994 _x000D_ -6470 _x000D_ 1161 _x000D_ -28081 _x000D_ -47087 _x000D_ -45472 _x000D_ 4813 _x000D_ -9064 _x000D_ -30201 _x000D_ -13560 _x000D_ -25443 _x000D_ -2686 _x000D_ -25235 _x000D_ -30210 _x000D_ -51382 _x000D_ -33025 _x000D_ -3442 _x000D_ -49958 _x000D_ -26…	defined by NFE2L2 TSS
hsa-mir-1258	Chr2: 180720562 - 180785635 [-]	180749217 (23582)	86	gtcattgggga_x000D_ gaAattggtgG_x000D_ aaaccaatcaa_x000D_ tTcccaatccT_x000D_ aTaccaatggc_x000D_ aacccaatTtc_x000D_ tggccaatgta_x000D_ tgcattgggta_x000D_ tcaccaatTca_x000D_ taaccaatTcT_x000D_ gcTccaatTtg_x000D_ gaTattggtta_x000D_ tTTccaatggc_x000D_ tggccaatTag_x000D_ taTccaatgcc_x000D_ gacattggAga_x000D_ gaaccaatAgg_x000D_ aggccaatAaa_x000D_ caTattggtAt_x000D_ tggccaatTta_x000D_ Cccccaatgaa_x000D_ …	-4792 _x000D_ -56322 _x000D_ -43456 _x000D_ -28016 _x000D_ -27139 _x000D_ -4084 _x000D_ -29036 _x000D_ -35971 _x000D_ -20214 _x000D_ -55906 _x000D_ -26758 _x000D_ -4849 _x000D_ -46089 _x000D_ -18191 1645 _x000D_ -42049 _x000D_ -38398 _x000D_ -5228 _x000D_ -28195 _x000D_ -52184 _x000D_ -46198 _x000D_ -32414 _x000D_ -9962 _x000D_ -54082 _x000D_ -58756 _x000D_ -37476 _x000D_ -24993 _x000D_ -35695 _x…	18790 _x000D_ -32740 _x000D_ -19874 _x000D_ -4434 _x000D_ -3557 _x000D_ 19498 _x000D_ -5454 _x000D_ -12389 _x000D_ 3368 _x000D_ -32324 _x000D_ -3176 _x000D_ 18733 _x000D_ -22507 _x000D_ 5391 25300 _x000D_ -18467 _x000D_ -14816 _x000D_ 18354 _x000D_ -4613 _x000D_ -28602 _x000D_ -22616 _x000D_ -8832 _x000D_ 13620 _x000D_ -30500 _x000D_ -35174 _x000D_ -13894 _x000D_ -1411 _x000D_ -12113 _x000D_ -361…	defined by ZNF385B TSS
hsa-mir-561	Chr2: 189102219 - 189167316 [+]	189157074 (5145)	81	aaaccaatgag_x000D_ tggccaatggg_x000D_ aagccaatTtc_x000D_ CagccaatgtT_x000D_ tcTattggttt_x000D_ gcTattggctt_x000D_ tcTccaatAaa_x000D_ AgTattggttt_x000D_ AaAattggttt_x000D_ agaccaatAaT_x000D_ ccTattgggta_x000D_ AaTattgggcc_x000D_ aaTccaatcaa_x000D_ Atcattgggtt_x000D_ aTTccaatgga_x000D_ aTTccaatcca_x000D_ CaTccaatctg_x000D_ gtgattggAtc_x000D_ gaaccaatccT_x000D_ tggccaatAtg_x000D_ Aacattgggta_x000D_ …	-6165 _x000D_ -16683 _x000D_ -58504 _x000D_ -2174 _x000D_ -16694 _x000D_ -40282 _x000D_ -54870 _x000D_ -51590 _x000D_ -8751 _x000D_ -36243 _x000D_ 1427 _x000D_ -24908 _x000D_ -30202 _x000D_ 4326 _x000D_ -30957 _x000D_ -48257 _x000D_ -45760 _x000D_ -13132 _x000D_ -40609 _x000D_ -21684 _x000D_ -13819 _x000D_ -37627 _x000D_ -10933 _x000D_ -49897 _x000D_ -14967 _x000D_ -58754 _x000D_ -30431 _x000D_ -…	-1020 _x000D_ -11538 _x000D_ -53359 _x000D_ 2971 _x000D_ -11549 _x000D_ -35137 _x000D_ -49725 _x000D_ -46445 _x000D_ -3606 _x000D_ -31098 _x000D_ 6669 _x000D_ -19763 _x000D_ -25057 _x000D_ 9568 _x000D_ -25812 _x000D_ -43112 _x000D_ -40615 _x000D_ -7987 _x000D_ -35464 _x000D_ -16539 _x000D_ -8674 _x000D_ -32482 _x000D_ -5788 _x000D_ -44752 _x000D_ -9822 _x000D_ -53609 _x000D_ -25286 _x000D_ -8019 …	defined by GULP1 TSS
hsa-mir-1245	Chr2: 189782818 - 189847888 [+]	189839326 (3492)	98	ggaccaatAtT_x000D_ ggTattggtga_x000D_ gtAattggAga_x000D_ tcgccaatTtc_x000D_ ctcattggttt_x000D_ acaccaatgtg_x000D_ ctTattggtct_x000D_ ctgattggccc_x000D_ ttTattggcAa_x000D_ gtAattggttt_x000D_ tTcccaatgta_x000D_ gtgattggAtc_x000D_ gaaccaatgta_x000D_ aacccaatTta_x000D_ taTccaatcca_x000D_ tgcccaatTcT_x000D_ tgcattggAtG_x000D_ aaaccaatAaa_x000D_ tacccaatTtg_x000D_ aTaccaatgga_x000D_ gcaccaatAca_x000D_ …	-423 _x000D_ -32670 _x000D_ -36264 _x000D_ -25503 _x000D_ -51105 _x000D_ 4813 _x000D_ -20711 _x000D_ -34100 _x000D_ -37337 _x000D_ -43004 -24286 _x000D_ -47086 _x000D_ -52967 _x000D_ 4644 _x000D_ -32854 _x000D_ -25761 _x000D_ -30249 _x000D_ 1262 _x000D_ -27774 _x000D_ -51586 _x000D_ -27579 _x000D_ -50897 _x000D_ -48248 _x000D_ -59425 _x000D_ -42350 _x000D_ -59514 _x000D_ -34003 _x000D_ 171 _x000D…	3069 _x000D_ -29178 _x000D_ -32772 _x000D_ -22011 _x000D_ -47613 _x000D_ 8375 _x000D_ -17219 _x000D_ -30608 _x000D_ -33845 _x000D_ -39512 -20794 _x000D_ -43594 _x000D_ -49475 _x000D_ 8206 _x000D_ -29362 _x000D_ -22269 _x000D_ -26757 _x000D_ 4824 _x000D_ -24282 _x000D_ -48094 _x000D_ -24087 _x000D_ -47405 _x000D_ -44756 _x000D_ -55933 _x000D_ -38858 _x000D_ -56022 _x000D_ -30511 _x000D_ 3733 _x000…	defined by COL3A1 TSS
hsa-mir-3129	Chr2: 189992761 - 190057837 [-]	190043815 (45978)	90	caTattggcAa_x000D_ accccaatctT_x000D_ ctTattggttc_x000D_ tTTccaatctc_x000D_ tTcccaatccT_x000D_ gtTattgggcc_x000D_ ttAattgggAa_x000D_ ggaccaatgta_x000D_ tgTccaatggc_x000D_ taaccaatTtc_x000D_ tacattggtAG_x000D_ taaccaatTgT_x000D_ gagattggtcc_x000D_ ttAattgggAt_x000D_ tgcattggggt_x000D_ CggccaatAtg_x000D_ AagattggAga_x000D_ tgcattggctc_x000D_ aTaccaatgga_x000D_ AaTattggttt_x000D_ ggAattgggAc_x000D_ …	-40342 _x000D_ -38641 _x000D_ -31642 _x000D_ -19618 _x000D_ -797 _x000D_ -9696 _x000D_ -20418 _x000D_ -51576 _x000D_ 1462 _x000D_ -58109 _x000D_ -41721 _x000D_ -7023 _x000D_ -4028 _x000D_ -1767 _x000D_ -43577 _x000D_ -42651 _x000D_ -50251 _x000D_ -5155 _x000D_ -33063 _x000D_ -25124 _x000D_ -49135 _x000D_ -58611 _x000D_ -22493 _x000D_ -48465 _x000D_ -23008 _x000D_ -8126 _x000D_ -8286 _x000D_ -2662…	5636 _x000D_ 7337 _x000D_ 14336 _x000D_ 26360 _x000D_ 45181 _x000D_ 36282 _x000D_ 25560 _x000D_ -5598 _x000D_ 47516 _x000D_ -12131 _x000D_ 4257 _x000D_ 38955 _x000D_ 41950 _x000D_ 44211 _x000D_ 2401 _x000D_ 3327 _x000D_ -4273 _x000D_ 40823 _x000D_ 12915 _x000D_ 20854 _x000D_ -3157 _x000D_ -12633 _x000D_ 23485 _x000D_ -2487 _x000D_ 22970 _x000D_ 37852 _x000D_ 37692 _x000D_ 19351 _x000D_ 40474 _x00…	defined by COL5A2 TSS
hsa-mir-3130-1	Chr2: 207642957 - 207708032 [-]		95	tcTccaatcag_x000D_ gtcattggcca_x000D_ AcAattggtga_x000D_ gccccaatccc_x000D_ gaTattggtga_x000D_ ggcattggtcc_x000D_ AtAattgggtc_x000D_ acaccaatTac_x000D_ gcaccaatTtT_x000D_ Cacccaatcta_x000D_ CaTccaatgtc_x000D_ gtgattggAtc_x000D_ AagattggAca_x000D_ tcaccaatcaT_x000D_ tgcattggAct_x000D_ aagccaatTgc_x000D_ agaccaatAac_x000D_ ccAattgggga_x000D_ ttcattggcAG_x000D_ ctAattggtcc_x000D_ CagccaatAta_x000D_ …	-24337 _x000D_ -37254 _x000D_ -3625 _x000D_ -28236 -28152 _x000D_ -57649 _x000D_ -49215 _x000D_ -52459 _x000D_ -57362 _x000D_ -6985 _x000D_ -20155 _x000D_ -41648 _x000D_ 3593 _x000D_ -44051 _x000D_ -24226 _x000D_ -42981 _x000D_ -40855 _x000D_ -59971 _x000D_ -52346 _x000D_ -33186 _x000D_ -31916 _x000D_ -37439 _x000D_ -8924 _x000D_ -48963 _x000D_ -10131 _x000D_ -5803 _x000D_ -40673 _x000D_ -4851 _x…	_x000D_ _x000D_ _x000D_ _x000D_ _x000D_ _x000D_ _x000D_ _x000D_ _x000D_ _x000D_ _x000D_ _x000D_ _x000D_ _x000D_ _x000D_ _x000D_ _x000D_ _x000D_ _x000D_ _x000D_ _x000D_ _x000D_ _x000D_ _x000D_ _x000D_ _x000D_ _x000D_ _x000D_ _x000D_ _x000D_ _x000D_ _x000D_ _x000D_ _x000D_ _x000D_ _x000D_ _x000D_ _x000D_ _x000D_ _x000D_ _x000D_ _x000D_ _x000D_ _x000D_ _x000D_ _x000D_ _x000D_ _x000D_ _x000D_ _x000D_…
hsa-mir-3130-2	Chr2: 207587958 - 207653033 [+]	207638635 (9323)	90	ggcattggcAt_x000D_ gtcattggAgG_x000D_ tcTccaatgaa_x000D_ gTaccaatAaa_x000D_ tggccaatctg_x000D_ AacattggAct_x000D_ AagattggAca_x000D_ gcTattggctG_x000D_ tagccaatccT_x000D_ tTgccaatAac_x000D_ CcaccaatTgg_x000D_ tcaccaatTgT_x000D_ tagccaatAtc_x000D_ AtAattgggtt_x000D_ aTTccaatcta_x000D_ ctAattggcAt_x000D_ tTTccaatgca_x000D_ tacccaatgtg_x000D_ gaTccaatcac_x000D_ tgaccaatTaa_x000D_ ccAattggAga_x000D_ …	-31452 _x000D_ -25251 _x000D_ -16125 _x000D_ -49263 _x000D_ -20247 _x000D_ -41658 _x000D_ -50177 _x000D_ -4614 _x000D_ -25871 _x000D_ -42986 _x000D_ -46263 _x000D_ 3614 _x000D_ -52419 _x000D_ -14453 _x000D_ -56148 _x000D_ -45600 _x000D_ -34409 _x000D_ -50295 _x000D_ -3604 _x000D_ -47199 _x000D_ -46260 _x000D_ 4840 _x000D_ -39386 _x000D_ -25221 _x000D_ -32062 _x000D_ -22784 _x000D_ -59709 _x000D_ …	-22129 _x000D_ -15928 _x000D_ -6802 _x000D_ -39940 _x000D_ -10924 _x000D_ -32335 _x000D_ -40854 _x000D_ 4709 _x000D_ -16548 _x000D_ -33663 _x000D_ -36940 _x000D_ 13012 _x000D_ -43096 _x000D_ -5130 _x000D_ -46825 _x000D_ -36277 _x000D_ -25086 _x000D_ -40972 _x000D_ 5719 _x000D_ -37876 _x000D_ -36937 _x000D_ 14238 _x000D_ -30063 _x000D_ -15898 _x000D_ -22739 _x000D_ -13461 _x000D_ -50386 _x000D_ -1…	defined by FASTKD2 TSS
hsa-mir-3130-3	Chr2: 207643030 - 207708030 [-]		95	tcTccaatcag_x000D_ gtcattggcca_x000D_ AcAattggtga_x000D_ gccccaatccc_x000D_ gaTattggtga_x000D_ AtAattgggtc_x000D_ ggcattggtcc_x000D_ acaccaatTac_x000D_ gcaccaatTtT_x000D_ Cacccaatcta_x000D_ CaTccaatgtc_x000D_ gtgattggAtc_x000D_ AagattggAca_x000D_ tcaccaatcaT_x000D_ tgcattggAct_x000D_ aagccaatTgc_x000D_ agaccaatAac_x000D_ ccAattgggga_x000D_ ttcattggcAG_x000D_ ctAattggtcc_x000D_ CagccaatAta_x000D_ …	-24339 _x000D_ -37256 _x000D_ -3627 _x000D_ -28238 -28154 _x000D_ -57651 _x000D_ -52461 _x000D_ -49217 _x000D_ -57364 _x000D_ -6987 _x000D_ -20157 _x000D_ -41650 _x000D_ 3666 _x000D_ -44053 _x000D_ -24228 _x000D_ -42983 _x000D_ -40857 _x000D_ -59973 _x000D_ -52348 _x000D_ -33188 _x000D_ -31918 _x000D_ -37441 _x000D_ -8926 _x000D_ -48965 _x000D_ -10133 _x000D_ -5805 _x000D_ -40675 _x000D_ -4853 _x…	_x000D_ _x000D_ _x000D_ _x000D_ _x000D_ _x000D_ _x000D_ _x000D_ _x000D_ _x000D_ _x000D_ _x000D_ _x000D_ _x000D_ _x000D_ _x000D_ _x000D_ _x000D_ _x000D_ _x000D_ _x000D_ _x000D_ _x000D_ _x000D_ _x000D_ _x000D_ _x000D_ _x000D_ _x000D_ _x000D_ _x000D_ _x000D_ _x000D_ _x000D_ _x000D_ _x000D_ _x000D_ _x000D_ _x000D_ _x000D_ _x000D_ _x000D_ _x000D_ _x000D_ _x000D_ _x000D_ _x000D_ _x000D_ _x000D_ _x000D_…
hsa-mir-3130-4	Chr2: 207587960 - 207652960 [+]	207638635 (9325)	90	ggcattggcAt_x000D_ gtcattggAgG_x000D_ tcTccaatgaa_x000D_ gTaccaatAaa_x000D_ tggccaatctg_x000D_ AacattggAct_x000D_ AagattggAca_x000D_ gcTattggctG_x000D_ tagccaatccT_x000D_ tTgccaatAac_x000D_ CcaccaatTgg_x000D_ tcaccaatTgT_x000D_ tagccaatAtc_x000D_ AtAattgggtt_x000D_ aTTccaatcta_x000D_ ctAattggcAt_x000D_ tTTccaatgca_x000D_ tacccaatgtg_x000D_ gaTccaatcac_x000D_ tgaccaatTaa_x000D_ ccAattggAga_x000D_ …	-31454 _x000D_ -25253 _x000D_ -16127 _x000D_ -49265 _x000D_ -20249 _x000D_ -41660 _x000D_ -50179 _x000D_ -4616 _x000D_ -25873 _x000D_ -42988 _x000D_ -46265 _x000D_ 3687 _x000D_ -52421 _x000D_ -14455 _x000D_ -56150 _x000D_ -45602 _x000D_ -34411 _x000D_ -50297 _x000D_ -3606 _x000D_ -47201 _x000D_ -46262 _x000D_ 4913 _x000D_ -39388 _x000D_ -25223 _x000D_ -32064 _x000D_ -22786 _x000D_ -59711 _x000D_ …	-22129 _x000D_ -15928 _x000D_ -6802 _x000D_ -39940 _x000D_ -10924 _x000D_ -32335 _x000D_ -40854 _x000D_ 4709 _x000D_ -16548 _x000D_ -33663 _x000D_ -36940 _x000D_ 13012 _x000D_ -43096 _x000D_ -5130 _x000D_ -46825 _x000D_ -36277 _x000D_ -25086 _x000D_ -40972 _x000D_ 5719 _x000D_ -37876 _x000D_ -36937 _x000D_ 14238 _x000D_ -30063 _x000D_ -15898 _x000D_ -22739 _x000D_ -13461 _x000D_ -50386 _x000D_ -1…	defined by FASTKD2 TSS
hsa-mir-2355	Chr2: 207969710 - 208034797 [-]	207999067 (24270)	109	taTattggctt_x000D_ aaaccaatgac_x000D_ AccattggtgG_x000D_ tgAattggcct_x000D_ tagccaatgcT_x000D_ taAattggcct_x000D_ ttcattggcAa_x000D_ ttcattgggAa_x000D_ AcgattggggG_x000D_ ctAattggcta_x000D_ gtAattggtga_x000D_ ttcattggtct_x000D_ gaTattggAcc_x000D_ taTattgggtc_x000D_ cccattggtcc_x000D_ ttcattggttc_x000D_ gagattggAgc_x000D_ gggattggcta_x000D_ taTattggtct_x000D_ ggTattggcgt_x000D_ gtgattgggAa_x000D_ …	-41884 _x000D_ -41639 _x000D_ -45277 _x000D_ -43997 _x000D_ -53180 _x000D_ -25813 _x000D_ 1254 _x000D_ -9609 _x000D_ -50170 _x000D_ -3640 _x000D_ -19988 _x000D_ -44875 _x000D_ -24697 _x000D_ -15115 _x000D_ -56163 _x000D_ -26695 _x000D_ -12876 _x000D_ -48701 _x000D_ -36370 _x000D_ -53988 _x000D_ -35636 _x000D_ -24608 _x000D_ -52528 _x000D_ -44470 _x000D_ -37626 _x000D_ -17587 _x000D_ -37466 _x000D…	-17614 _x000D_ -17369 _x000D_ -21007 _x000D_ -19727 _x000D_ -28910 _x000D_ -1543 _x000D_ 25611 _x000D_ 14661 _x000D_ -25900 _x000D_ 20630 _x000D_ 4282 _x000D_ -20605 _x000D_ -427 _x000D_ 9155 _x000D_ -31893 _x000D_ -2425 _x000D_ 11394 _x000D_ -24431 _x000D_ -12100 _x000D_ -29718 _x000D_ -11366 _x000D_ -338 _x000D_ -28258 _x000D_ -20200 _x000D_ -13356 _x000D_ 6683 _x000D_ -13196 _x000D_ 14187 _x00…	defined by KLF7 TSS
hsa-mir-1302-4	Chr2: 208128998 - 208194148 [-]		98	cccattggAtt_x000D_ tcaccaatgaa_x000D_ aaTccaatcag_x000D_ ccTattggctc_x000D_ tTcccaatctg_x000D_ gaAattggtga_x000D_ gaAattggtgc_x000D_ aTgccaatggg_x000D_ cacattggtga_x000D_ tacccaatTta_x000D_ gaaccaatgga_x000D_ tacccaatgtc_x000D_ Atcattggtga_x000D_ ctTattggcAa_x000D_ ttTattggtgt_x000D_ tgcccaatctT_x000D_ accccaatAta_x000D_ gtAattggtgc_x000D_ tgcccaatgca_x000D_ AagattggttG_x000D_ tggattggAtt_x000D_ …	2435 _x000D_ -17543 _x000D_ -27727 _x000D_ -2881 _x000D_ -32997 _x000D_ -33542 _x000D_ -5689 _x000D_ -17721 _x000D_ -21594 _x000D_ -38329 _x000D_ 4084 _x000D_ -1799 _x000D_ 945 _x000D_ -37657 _x000D_ -17067 _x000D_ -745 _x000D_ -37901 _x000D_ -22195 _x000D_ -48969 _x000D_ -6980 _x000D_ -3670 _x000D_ -20629 _x000D_ -11935 _x000D_ -21057 _x000D_ -53098 _x000D_ -37928 _x000D_ 1310 _x000D_ -14209 _x0…	_x000D_ _x000D_ _x000D_ _x000D_ _x000D_ _x000D_ _x000D_ _x000D_ _x000D_ _x000D_ _x000D_ _x000D_ _x000D_ _x000D_ _x000D_ _x000D_ _x000D_ _x000D_ _x000D_ _x000D_ _x000D_ _x000D_ _x000D_ _x000D_ _x000D_ _x000D_ _x000D_ _x000D_ _x000D_ _x000D_ _x000D_ _x000D_ _x000D_ _x000D_ _x000D_ _x000D_ _x000D_ _x000D_ _x000D_ _x000D_ _x000D_ _x000D_ _x000D_ _x000D_ _x000D_ _x000D_ _x000D_ _x000D_ _x000D_ _x000D_…	defined by AC007879.1,AC007879.3 TSS
hsa-mir-548f-2	Chr2: 213285986 - 213351084 [-]	213340961 (49877)	126	aaaccaatgag_x000D_ gaAattggtgG_x000D_ tagccaatgcc_x000D_ tgTattgggtt_x000D_ Atcattggctt_x000D_ agcccaatAag_x000D_ gaaccaatTaT_x000D_ aaTccaatcaa_x000D_ Agcattggttt_x000D_ ggaccaatAtg_x000D_ Aacattgggta_x000D_ AagattggAgc_x000D_ tgcccaatTtg_x000D_ AgTattggggc_x000D_ gcaccaatccc_x000D_ taTattggccc_x000D_ gccattggtgc_x000D_ gcTattggcAc_x000D_ AaTattggtgt_x000D_ taaccaatAtg_x000D_ Atgattggcct_x000D_ …	-2025 4956 _x000D_ -39668 _x000D_ -15787 _x000D_ -33397 _x000D_ -9273 _x000D_ -51624 _x000D_ -35313 _x000D_ -19875 -13799 _x000D_ -18432 _x000D_ -16908 _x000D_ -35146 _x000D_ -55234 _x000D_ -1815 _x000D_ -37336 _x000D_ -19714 _x000D_ -21352 _x000D_ -17776 _x000D_ -54282 _x000D_ -39743 _x000D_ 671 _x000D_ -56717 _x000D_ -1485 _x000D_ -59627 _x000D_ -26127 _x000D_ -45927 _x000D_ -57195 _x000D_ -131…	47852 54931 _x000D_ 10209 _x000D_ 34090 _x000D_ 16480 _x000D_ 40604 _x000D_ -1747 _x000D_ 14564 _x000D_ 30002 36078 _x000D_ 31445 _x000D_ 32969 _x000D_ 14731 _x000D_ -5357 _x000D_ 48062 _x000D_ 12541 _x000D_ 30163 _x000D_ 28525 _x000D_ 32101 _x000D_ -4405 _x000D_ 10134 _x000D_ 50646 _x000D_ -6840 _x000D_ 48392 _x000D_ -9750 _x000D_ 23750 _x000D_ 3950 _x000D_ -7318 _x000D_ 36776 _x000D_ -5331 _x00…	defined by ERBB4 TSS
hsa-mir-26b	Chr2: 219207369 - 219272446 [+]	219264448 (2921)	54	tacccaatAga_x000D_ tgcattggctt_x000D_ agcccaatgaa_x000D_ ggAattgggAt_x000D_ ctgattggggG_x000D_ ccTattggcta_x000D_ tggccaatAtg_x000D_ ttcattggAAa_x000D_ aacccaatTta_x000D_ CcaccaatTcc_x000D_ agaccaatgaa_x000D_ tccccaatTca_x000D_ tgaccaatAtg_x000D_ gTgccaatcca_x000D_ ctAattggAta_x000D_ gggattggAgc_x000D_ gacccaatcca_x000D_ tcgccaatgcc_x000D_ tcTccaatgtg_x000D_ Caaccaatggg_x000D_ gcgccaatggg_x000D_ …	-32452 _x000D_ -50317 _x000D_ 461 _x000D_ -19283 _x000D_ -20243 _x000D_ -50767 _x000D_ -46157 -40483 -26761 _x000D_ -41247 _x000D_ -48690 _x000D_ -44856 _x000D_ -48492 _x000D_ -7750 _x000D_ -27997 _x000D_ -30453 _x000D_ -46550 _x000D_ -19277 _x000D_ -44530 _x000D_ -48480 _x000D_ -18197 _x000D_ -7808 _x000D_ -2177 _x000D_ -52373 _x000D_ -52197 _x000D_ -50478 -41255 _x000D_ -45497 _x000D_ -10184 _x…	-29531 _x000D_ -47396 _x000D_ 3459 _x000D_ -16362 _x000D_ -17322 _x000D_ -47846 _x000D_ -43236 -37562 -23840 _x000D_ -38326 _x000D_ -45769 _x000D_ -41935 _x000D_ -45571 _x000D_ -4829 _x000D_ -25076 _x000D_ -27532 _x000D_ -43629 _x000D_ -16356 _x000D_ -41609 _x000D_ -45559 _x000D_ -15276 _x000D_ -4887 _x000D_ 744 _x000D_ -49452 _x000D_ -49276 _x000D_ -47557 -38334 _x000D_ -42576 _x000D_ -7263 _x00…	defined by CTDSP1 TSS
hsa-mir-375	Chr2: 219861366 - 219926430 [-]	219866698 (268)	72	accccaatTaT_x000D_ gTcccaatTga_x000D_ ctgattggAga_x000D_ ttgattgggAt_x000D_ gtTattggggc_x000D_ CccccaatTtc_x000D_ tagccaatAgc_x000D_ tgcattggtAc_x000D_ gaAattggcAc_x000D_ ggcccaatAcT_x000D_ gcTattggctc_x000D_ Cggccaatctc_x000D_ tggccaatgtg_x000D_ CccccaatTcc_x000D_ aTgccaatccT_x000D_ AggattggAtc_x000D_ gaaccaatcgg_x000D_ taTccaatTcc_x000D_ gagattgggca_x000D_ tagattgggtG_x000D_ aTcccaatTac_x000D_ …	2335 _x000D_ -25001 _x000D_ -46321 _x000D_ -32509 _x000D_ -57807 _x000D_ -5906 _x000D_ -38135 _x000D_ -53593 _x000D_ 2827 _x000D_ -14260 _x000D_ -57161 _x000D_ -50045 _x000D_ -52939 _x000D_ -21407 _x000D_ -2617 _x000D_ -9995 _x000D_ -27875 _x000D_ -7804 _x000D_ 4089 _x000D_ -10484 _x000D_ -32950 _x000D_ -33862 _x000D_ 3965 _x000D_ -17633 _x000D_ -46927 _x000D_ -20786 _x000D_ -40335 _x000D_ -36484…	2667 _x000D_ -24733 _x000D_ -46053 _x000D_ -32241 _x000D_ -57539 _x000D_ -5638 _x000D_ -37867 _x000D_ -53325 _x000D_ 3159 _x000D_ -13992 _x000D_ -56893 _x000D_ -49777 _x000D_ -52671 _x000D_ -21139 _x000D_ -2349 _x000D_ -9727 _x000D_ -27607 _x000D_ -7536 _x000D_ 4421 _x000D_ -10216 _x000D_ -32682 _x000D_ -33594 _x000D_ 4297 _x000D_ -17365 _x000D_ -46659 _x000D_ -20518 _x000D_ -40067 _x000D_ -36216…
hsa-mir-3131	Chr2: 219918409 - 219983472 [-]	219925536 (2064)	85	cccattggAtt_x000D_ aacccaatTca_x000D_ gTaccaatAaa_x000D_ gtTattggggc_x000D_ AaTattgggcc_x000D_ ggAattgggAt_x000D_ aaTccaatcac_x000D_ tTcccaatccT_x000D_ tccccaatAaa_x000D_ AgAattgggga_x000D_ ccTattggAtc_x000D_ Cagccaatgtg_x000D_ tgcattggtAc_x000D_ tcaccaatcaT_x000D_ tcgattgggtG_x000D_ ttAattgggAt_x000D_ CaTccaatcca_x000D_ accccaatccT_x000D_ ttcattggcAc_x000D_ gcTattggctc_x000D_ tggccaatgtg_x000D_ …	-11142 _x000D_ -17187 _x000D_ -3297 _x000D_ -765 _x000D_ -12694 _x000D_ -32423 _x000D_ -57416 _x000D_ -37831 _x000D_ -42386 _x000D_ -12846 _x000D_ -19580 _x000D_ -32684 _x000D_ 3386 _x000D_ -40421 _x000D_ -19096 _x000D_ -50222 _x000D_ -38664 _x000D_ -9206 _x000D_ -18413 _x000D_ -119 _x000D_ 4040 _x000D_ -29023 _x000D_ -25040 _x000D_ -52450 _x000D_ -36369 _x000D_ -57593 _x000D_ 1828 _x000D_ -16719…	-9078 _x000D_ -15123 _x000D_ -1233 _x000D_ 1299 _x000D_ -10630 _x000D_ -30359 _x000D_ -55352 _x000D_ -35767 _x000D_ -40322 _x000D_ -10782 _x000D_ -17516 _x000D_ -30620 _x000D_ 5513 _x000D_ -38357 _x000D_ -17032 _x000D_ -48158 _x000D_ -36600 _x000D_ -7142 _x000D_ -16349 _x000D_ 1945 _x000D_ 6167 _x000D_ -26959 _x000D_ -22976 _x000D_ -50386 _x000D_ -34305 _x000D_ -55529 _x000D_ 3955 _x000D_ -14655 …	defined by IHH TSS
hsa-mir-153-1	Chr2: 220153832 - 220218922 [-]	220167763 (8841)	87	tgTattggctt_x000D_ ttcattggtcc_x000D_ ggAattggtcc_x000D_ gaTccaatgtT_x000D_ AtTattggctt_x000D_ tcTccaatAaa_x000D_ tcgccaatTtg_x000D_ gaAattggtga_x000D_ ccAattggtAa_x000D_ taAattggAct_x000D_ gcaccaatccg_x000D_ taTccaatggc_x000D_ tggccaatggT_x000D_ taAattggtAa_x000D_ gaaccaatctc_x000D_ Aacattgggta_x000D_ accccaatccT_x000D_ aaaccaatAaa_x000D_ gggccaatcag_x000D_ gacccaatctc_x000D_ AggattggtAc_x000D_ …	-54752 _x000D_ -1300 _x000D_ -45218 _x000D_ -27698 _x000D_ -30904 _x000D_ -16054 _x000D_ -47806 _x000D_ -53982 _x000D_ -20434 _x000D_ -22771 _x000D_ -37845 _x000D_ -55417 _x000D_ -7006 _x000D_ -20676 _x000D_ -47199 _x000D_ -40253 _x000D_ -57901 _x000D_ -23703 _x000D_ -59477 _x000D_ -29311 _x000D_ -20767 _x000D_ -42016 _x000D_ -30657 _x000D_ -46027 _x000D_ -56718 _x000D_ -58203 _x000D_ -26885 _x00…	-45911 _x000D_ 7541 _x000D_ -36377 _x000D_ -18857 _x000D_ -22063 _x000D_ -7213 _x000D_ -38965 _x000D_ -45141 _x000D_ -11593 _x000D_ -13930 _x000D_ -29004 _x000D_ -46576 _x000D_ 1835 _x000D_ -11835 _x000D_ -38358 _x000D_ -31412 _x000D_ -49060 _x000D_ -14862 _x000D_ -50636 _x000D_ -20470 _x000D_ -11926 _x000D_ -33175 _x000D_ -21816 _x000D_ -37186 _x000D_ -47877 _x000D_ -49362 _x000D_ -18044 _x000D_…	defined by PTPRN TSS
hsa-mir-3132	Chr2: 220408794 - 220473869 [-]	220462760 (48891)	53	gacattgggAt_x000D_ tTaccaatTaa_x000D_ gagccaatcaa_x000D_ tgTccaatcca_x000D_ AtgattgggAa_x000D_ gTcccaatAaa_x000D_ tggccaatAtg_x000D_ Aacattgggta_x000D_ aaaccaatAaa_x000D_ CcaccaatTgg_x000D_ agaccaatcaa_x000D_ CccccaatTcc_x000D_ aggccaatTtc_x000D_ AcAattggtcc_x000D_ aTgccaatctg_x000D_ accccaatggg_x000D_ tgaccaatAtg_x000D_ gagccaatgaT_x000D_ gacattggcca_x000D_ CaaccaatAca_x000D_ gccccaatAta_x000D_ …	-28693 _x000D_ -25298 _x000D_ -33932 _x000D_ -37644 _x000D_ -33161 _x000D_ -55357 _x000D_ -50800 _x000D_ -54245 _x000D_ -12601 _x000D_ -40596 _x000D_ -16763 _x000D_ -393 _x000D_ -17527 _x000D_ -24208 _x000D_ -49485 _x000D_ -938 _x000D_ -31582 _x000D_ -25453 _x000D_ -7930 _x000D_ -26697 _x000D_ -20717 _x000D_ -29296 _x000D_ -41896 _x000D_ -6013 _x000D_ 175 _x000D_ -28390 _x000D_ -38010 _x000D_ -36…	20198 _x000D_ 23593 _x000D_ 14959 _x000D_ 11247 _x000D_ 15730 _x000D_ -6466 _x000D_ -1909 _x000D_ -5354 _x000D_ 36290 _x000D_ 8295 _x000D_ 32128 _x000D_ 48498 _x000D_ 31364 _x000D_ 24683 _x000D_ -594 _x000D_ 47953 _x000D_ 17309 _x000D_ 23438 _x000D_ 40961 _x000D_ 22194 _x000D_ 28174 _x000D_ 19595 _x000D_ 6995 _x000D_ 42878 _x000D_ 49141 _x000D_ 20501 _x000D_ 10881 _x000D_ 12409 _x000D_ 15268 _x00…
hsa-mir-4268	Chr2: 220766222 - 220831286 [-]		97	taAattggAtt_x000D_ tTTccaatgtg_x000D_ tccattggcca_x000D_ AaTattggccc_x000D_ tggccaatAgg_x000D_ AgTattggcca_x000D_ tcTccaatAaa_x000D_ cacattggcAa_x000D_ gccccaatgca_x000D_ taTattggAtt_x000D_ aTcccaatAgc_x000D_ ctcattggcca_x000D_ aTgccaatgcT_x000D_ tggccaatAtg_x000D_ gaTattggtct_x000D_ aaTccaatgaT_x000D_ ttcattggAAc_x000D_ agaccaatAac_x000D_ ccTattggctt_x000D_ tTTccaatcca_x000D_ tTTccaatgga_x000D_ …	-42127 _x000D_ -41706 _x000D_ -45896 _x000D_ -26962 _x000D_ 1122 _x000D_ -50208 _x000D_ -1831 _x000D_ -33982 -31864 _x000D_ -2553 _x000D_ -19213 _x000D_ -33875 _x000D_ -56633 _x000D_ -35953 _x000D_ -49434 _x000D_ -28833 _x000D_ -16818 _x000D_ -52760 _x000D_ -36064 _x000D_ -656 _x000D_ -23635 _x000D_ -10038 _x000D_ -21602 _x000D_ -20008 _x000D_ -53699 _x000D_ -18394 _x000D_ -7271 _x000D_ -20316 _x…	_x000D_ _x000D_ _x000D_ _x000D_ _x000D_ _x000D_ _x000D_ _x000D_ _x000D_ _x000D_ _x000D_ _x000D_ _x000D_ _x000D_ _x000D_ _x000D_ _x000D_ _x000D_ _x000D_ _x000D_ _x000D_ _x000D_ _x000D_ _x000D_ _x000D_ _x000D_ _x000D_ _x000D_ _x000D_ _x000D_ _x000D_ _x000D_ _x000D_ _x000D_ _x000D_ _x000D_ _x000D_ _x000D_ _x000D_ _x000D_ _x000D_ _x000D_ _x000D_ _x000D_ _x000D_ _x000D_ _x000D_ _x000D_ _x000D_ _x000D_…
hsa-mir-1244-1	Chr2: 232518024 - 232583109 [+]	232572895 (5129)	55	ccTattgggtG_x000D_ ggTattggtgG_x000D_ tagccaatgca_x000D_ tgcccaatgga_x000D_ aTgccaatccc_x000D_ aTgccaatgca_x000D_ ctgattgggcc_x000D_ tggccaatAtg_x000D_ Cagccaatctc_x000D_ Cggccaatgtg_x000D_ tgaccaatAtg_x000D_ accccaatggc_x000D_ taaccaatTag_x000D_ tgcattggtga_x000D_ CagccaatAgc_x000D_ gggattggAcc_x000D_ gggattggcgc_x000D_ caTattgggtc_x000D_ gggattggAtG_x000D_ gtAattggtct_x000D_ gagccaatgag_x000D_ …	-55206 _x000D_ -2726 _x000D_ -48744 _x000D_ -38747 _x000D_ -19250 _x000D_ -8575 _x000D_ -1001 _x000D_ -59246 _x000D_ -30826 _x000D_ -6192 _x000D_ -56200 _x000D_ -25403 _x000D_ -9367 _x000D_ -56840 _x000D_ -4865 _x000D_ -22710 _x000D_ -3474 _x000D_ -9042 _x000D_ -48172 _x000D_ -23407 _x000D_ -4897 _x000D_ -8359 _x000D_ -32532 _x000D_ 4029 _x000D_ -51476 _x000D_ -25104 _x000D_ -38824 _x000D_ -10215…	-50077 _x000D_ 2403 _x000D_ -43615 _x000D_ -33618 _x000D_ -14121 _x000D_ -3446 _x000D_ 4128 _x000D_ -54117 _x000D_ -25697 _x000D_ -1063 _x000D_ -51071 _x000D_ -20274 _x000D_ -4238 _x000D_ -51711 _x000D_ 264 _x000D_ -17581 _x000D_ 1655 _x000D_ -3913 _x000D_ -43043 _x000D_ -18278 _x000D_ 232 _x000D_ -3230 _x000D_ -27403 _x000D_ 9243 _x000D_ -46347 _x000D_ -19975 _x000D_ -33695 _x000D_ -5086 _x000D_…	defined by PTMA TSS
hsa-mir-1471	Chr2: 232751951 - 232817008 [-]	232768613 (11605)	83	tacccaatAga_x000D_ ggcccaatctT_x000D_ tgcccaatTtT_x000D_ ctgattggcca_x000D_ gacattggtgt_x000D_ ccAattggcta_x000D_ gcgccaatctc_x000D_ acaccaatgtc_x000D_ ggaccaatgtc_x000D_ gtcattggccc_x000D_ AgAattggcca_x000D_ ctgattgggcc_x000D_ accccaatgcT_x000D_ tggccaatAtg_x000D_ ctTattggAgc_x000D_ aTgccaatgtg_x000D_ accccaatccT_x000D_ gaaccaatcgT_x000D_ AacattggAta_x000D_ tggccaatcta_x000D_ gaAattgggAc_x000D_ …	-57207 _x000D_ -23538 _x000D_ -56023 _x000D_ 551 _x000D_ -44400 _x000D_ -25560 _x000D_ -33326 _x000D_ 4455 _x000D_ -22996 _x000D_ -34183 _x000D_ -28793 _x000D_ 610 _x000D_ -14243 _x000D_ -29120 2117 _x000D_ -45218 _x000D_ -4669 _x000D_ -28965 _x000D_ -46916 _x000D_ -43343 _x000D_ -46712 _x000D_ -281 _x000D_ -57605 _x000D_ -57518 _x000D_ -25563 _x000D_ -12244 _x000D_ -9367 _x000D_ -47139 _x000D_ -…	-45602 _x000D_ -11933 _x000D_ -44418 _x000D_ 12213 _x000D_ -32795 _x000D_ -13955 _x000D_ -21721 _x000D_ 16117 _x000D_ -11391 _x000D_ -22578 _x000D_ -17188 _x000D_ 12272 _x000D_ -2638 _x000D_ -17515 13779 _x000D_ -33613 _x000D_ 6936 _x000D_ -17360 _x000D_ -35311 _x000D_ -31738 _x000D_ -35107 _x000D_ 11324 _x000D_ -46000 _x000D_ -45913 _x000D_ -13958 _x000D_ -639 _x000D_ 2238 _x000D_ -35534 _x000D_…
hsa-mir-562	Chr2: 232977363 - 233042458 [+]	233006180 (31183)	79	acTccaatctT_x000D_ tccattggAgc_x000D_ caTattggcAa_x000D_ ttcattggtga_x000D_ tcTccaatgaa_x000D_ cacattgggAa_x000D_ tTaccaatctg_x000D_ AaTattggccc_x000D_ AacattggAcc_x000D_ ggcccaatAtT_x000D_ AaTattgggca_x000D_ tcAattggttt_x000D_ ccTattggcta_x000D_ gaTattggtct_x000D_ Aacattgggta_x000D_ aacccaatTtg_x000D_ CcaccaatcaT_x000D_ accccaatgtc_x000D_ aggccaatTtg_x000D_ AtcattggtAa_x000D_ cacattggtga_x000D_ …	-14626 _x000D_ -31024 _x000D_ -15678 _x000D_ -17127 _x000D_ -24189 _x000D_ -57499 _x000D_ -52774 _x000D_ -19134 _x000D_ -29720 _x000D_ -6697 _x000D_ -25858 _x000D_ -36984 _x000D_ -55995 _x000D_ -21012 _x000D_ -49216 _x000D_ -38519 _x000D_ -39149 _x000D_ -32240 _x000D_ -29515 _x000D_ -27209 _x000D_ -43338 _x000D_ -15297 _x000D_ -17406 _x000D_ -57539 _x000D_ -54326 _x000D_ -8720 _x000D_ -54606 _x00…	16557 _x000D_ 159 _x000D_ 15505 _x000D_ 14056 _x000D_ 6994 _x000D_ -26316 _x000D_ -21591 _x000D_ 12049 _x000D_ 1463 _x000D_ 24486 _x000D_ 5325 _x000D_ -5801 _x000D_ -24812 _x000D_ 10171 _x000D_ -18033 _x000D_ -7336 _x000D_ -7966 _x000D_ -1057 _x000D_ 1668 _x000D_ 3974 _x000D_ -12155 _x000D_ 15886 _x000D_ 13777 _x000D_ -26356 _x000D_ -23143 _x000D_ 22463 _x000D_ -23423 _x000D_ -3720 _x000D_ 28036 …	defined by DIS3L2 TSS
hsa-mir-4269	Chr2: 240167157 - 240232241 [+]	240182677 (44480)	46	gaAattgggta_x000D_ ctgattggAga_x000D_ ttgattgggtG_x000D_ gTTccaatcca_x000D_ aaTccaatccg_x000D_ aTcccaatAaa_x000D_ cagattggtct_x000D_ gagccaatcac_x000D_ AccattggctG_x000D_ tgTccaatAaa_x000D_ aTgccaatgcT_x000D_ gagccaatTaT_x000D_ aTTccaatcaa_x000D_ aagccaatTcc_x000D_ agaccaatAca_x000D_ accccaatTac_x000D_ gcaccaatgag_x000D_ aaTccaatTac_x000D_ ctAattggtAa_x000D_ Accattggggc_x000D_ gcaccaatggc_x000D_ …	-45950 _x000D_ -3263 _x000D_ -18134 _x000D_ -33222 _x000D_ -33217 _x000D_ -6067 _x000D_ -3770 _x000D_ -55950 _x000D_ -27329 _x000D_ -45001 _x000D_ -39824 _x000D_ -50031 _x000D_ -16570 _x000D_ -5819 _x000D_ -33546 _x000D_ -51733 _x000D_ -15070 _x000D_ -15426 _x000D_ -27115 _x000D_ -26631 _x000D_ -15094 _x000D_ -2748 _x000D_ 4814 _x000D_ -15917 _x000D_ -9146 _x000D_ 3796 _x000D_ 136 _x000D_ -21714 …	-1470 _x000D_ 41217 _x000D_ 26346 _x000D_ 11258 _x000D_ 11263 _x000D_ 38413 _x000D_ 40710 _x000D_ -11470 _x000D_ 17151 _x000D_ -521 _x000D_ 4656 _x000D_ -5551 _x000D_ 27910 _x000D_ 38661 _x000D_ 10934 _x000D_ -7253 _x000D_ 29410 _x000D_ 29054 _x000D_ 17365 _x000D_ 17849 _x000D_ 29386 _x000D_ 41732 _x000D_ 49378 _x000D_ 28563 _x000D_ 35334 _x000D_ 48360 _x000D_ 44700 _x000D_ 22766 27500 _x000D_ 27…
hsa-mir-149	Chr2: 241335418 - 241400507 [+]	241388727 (6691)	44	Ccgccaatcgc_x000D_ tcaccaatggg_x000D_ tgTattggtAt_x000D_ aaaccaatTca_x000D_ gccccaatAaa_x000D_ tggccaatgga_x000D_ AggattggggG_x000D_ ctgattggggc_x000D_ acaccaatTac_x000D_ gggattggAtt_x000D_ aTTccaatgcc_x000D_ aaTccaatgtc_x000D_ aTgccaatAtc_x000D_ tTTccaatgga_x000D_ ctAattgggtc_x000D_ ggcattggccc_x000D_ cacattgggAG_x000D_ tggattgggtc_x000D_ Ccaccaatcag_x000D_ Cagccaatcag_x000D_ tgTccaatTcc_x000D_ …	-2410 _x000D_ -9956 _x000D_ -40667 _x000D_ -30234 _x000D_ -36959 _x000D_ -43351 _x000D_ -55580 _x000D_ -20728 _x000D_ -58995 _x000D_ 2527 _x000D_ -46786 _x000D_ -27176 _x000D_ -26921 _x000D_ -57463 _x000D_ -13410 _x000D_ -37185 _x000D_ -35587 _x000D_ -21802 _x000D_ -37857 _x000D_ -29505 _x000D_ -28181 _x000D_ -58784 _x000D_ 3196 _x000D_ -36968 _x000D_ -1111 _x000D_ -33334 _x000D_ -27828 _x000D_ 2…	4281 _x000D_ -3265 _x000D_ -33976 _x000D_ -23543 _x000D_ -30268 _x000D_ -36660 _x000D_ -48889 _x000D_ -14037 _x000D_ -52304 _x000D_ 9307 _x000D_ -40095 _x000D_ -20485 _x000D_ -20230 _x000D_ -50772 _x000D_ -6719 _x000D_ -30494 _x000D_ -28896 _x000D_ -15111 _x000D_ -31166 _x000D_ -22814 _x000D_ -21490 _x000D_ -52093 _x000D_ 9976 _x000D_ -30277 _x000D_ 5580 _x000D_ -26643 _x000D_ -21137 _x000D_ 9131…	defined by AC110619.1,GPC1 TSS
hsa-mir-3133	Chr2: 242357320 - 242422398 [+]	242386155 (31165)	54	Agcattggccc_x000D_ AaTattgggca_x000D_ AtAattgggct_x000D_ tccattgggcc_x000D_ ttAattgggAa_x000D_ gggccaatcac_x000D_ CaTccaatcca_x000D_ tTgccaatAac_x000D_ Aagattgggcc_x000D_ tacattggcta_x000D_ Aacattgggtc_x000D_ gaaccaatccc_x000D_ gagattggggG_x000D_ tggccaatTtg_x000D_ gaaccaatAcc_x000D_ cccattggcAa_x000D_ taTattgggcc_x000D_ AgAattgggct_x000D_ Agcattgggct_x000D_ tacccaatccT_x000D_ cccattggtga_x000D_ …	-9390 _x000D_ -57695 _x000D_ -19097 _x000D_ 3315 _x000D_ -34506 _x000D_ -27174 _x000D_ -59656 _x000D_ 2277 _x000D_ -9095 _x000D_ -33704 _x000D_ -14827 _x000D_ -50300 _x000D_ -54615 _x000D_ -26636 _x000D_ -28936 _x000D_ -37342 _x000D_ -19705 _x000D_ -21810 _x000D_ -32348 _x000D_ -12106 _x000D_ -26566 _x000D_ -31310 _x000D_ -48376 _x000D_ -25299 _x000D_ -15627 _x000D_ -53979 _x000D_ -50330 _x000D_ …	21775 _x000D_ -26530 _x000D_ 12068 _x000D_ 34558 _x000D_ -3341 _x000D_ 3991 _x000D_ -28491 _x000D_ 33520 _x000D_ 22070 _x000D_ -2539 _x000D_ 16338 _x000D_ -19135 _x000D_ -23450 _x000D_ 4529 _x000D_ 2229 _x000D_ -6177 _x000D_ 11460 _x000D_ 9355 _x000D_ -1183 _x000D_ 19059 _x000D_ 4599 _x000D_ -145 _x000D_ -17211 _x000D_ 5866 _x000D_ 15538 _x000D_ -22814 _x000D_ -19165 _x000D_ 9795 _x000D_ 11614 _x…	defined by FARP2 TSS
hsa-mir-378b	Chr3: 10311913 - 10376970 [+]	10343170 (28743)	63	Agcattggccc_x000D_ aacccaatTca_x000D_ gtTattggAgc_x000D_ tcTattggttt_x000D_ gTcccaatTca_x000D_ aaTccaatAag_x000D_ agcccaatcag_x000D_ taaccaatAgc_x000D_ aTTccaatgga_x000D_ AcTattggtgt_x000D_ Cagccaatctg_x000D_ gTcccaatgac_x000D_ ttAattggtcc_x000D_ gaTattgggAt_x000D_ ccAattggAga_x000D_ taaccaatccT_x000D_ CgcccaatAcc_x000D_ gggccaatgag_x000D_ tggattggAta_x000D_ cagattggccc_x000D_ gcaccaatccT_x000D_ …	-15228 _x000D_ -35362 _x000D_ -243 _x000D_ -33518 _x000D_ -15650 _x000D_ -3594 _x000D_ -46056 _x000D_ -42403 _x000D_ -13976 _x000D_ -29682 _x000D_ -24544 _x000D_ -18574 _x000D_ -17173 -4670 _x000D_ -6874 _x000D_ 4648 _x000D_ -30637 _x000D_ -47309 _x000D_ -38486 _x000D_ -1873 _x000D_ -49475 _x000D_ -21592 _x000D_ -26579 _x000D_ -44967 _x000D_ -1987 _x000D_ -37781 _x000D_ -12454 _x000D_ -50427 _x00…	13515 _x000D_ -6619 _x000D_ 28500 _x000D_ -4775 _x000D_ 13093 _x000D_ 25149 _x000D_ -17313 _x000D_ -13660 _x000D_ 14767 _x000D_ -939 _x000D_ 4199 _x000D_ 10169 _x000D_ 11570 24073 _x000D_ 21869 _x000D_ 33448 _x000D_ -1894 _x000D_ -18566 _x000D_ -9743 _x000D_ 26870 _x000D_ -20732 _x000D_ 7151 _x000D_ 2164 _x000D_ -16224 _x000D_ 26756 _x000D_ -9038 _x000D_ 16289 _x000D_ -21684 _x000D_ -20399 _x000D…
hsa-mir-885	Chr3: 10431172 - 10496246 [-]	10485046 (48800)	69	agcccaatTca_x000D_ aacccaatTca_x000D_ gTTccaatgaa_x000D_ tggccaatccc_x000D_ ctgattgggga_x000D_ CccccaatTtg_x000D_ gtgattggcct_x000D_ CacccaatTac_x000D_ ggcattggtcc_x000D_ tTcccaatccT_x000D_ Agcattggttt_x000D_ tgcattggcct_x000D_ AagattggAgc_x000D_ tggattggcAG_x000D_ aTcccaatTtg_x000D_ cacattggtcc_x000D_ tcTattggtgt_x000D_ ttAattggtca_x000D_ AgcattggAtt_x000D_ gagattggAgt_x000D_ cacattggctt_x000D_ …	-26349 _x000D_ -14273 _x000D_ -48006 _x000D_ -38735 _x000D_ -46125 _x000D_ -56853 _x000D_ -41508 _x000D_ -23207 _x000D_ -29508 _x000D_ -38910 -24784 _x000D_ -3949 _x000D_ -58087 _x000D_ 919 _x000D_ -43873 _x000D_ -515 _x000D_ -52133 _x000D_ -10190 _x000D_ -35096 _x000D_ -55457 _x000D_ -6975 _x000D_ -25315 _x000D_ -31713 _x000D_ 3088 _x000D_ -7453 _x000D_ -40101 _x000D_ -50499 _x000D_ -56767 _x000…	22451 _x000D_ 34527 _x000D_ 794 _x000D_ 10065 _x000D_ 2675 _x000D_ -8053 _x000D_ 7292 _x000D_ 25593 _x000D_ 19292 _x000D_ 9890 24016 _x000D_ 44851 _x000D_ -9287 _x000D_ 49793 _x000D_ 4927 _x000D_ 48285 _x000D_ -3333 _x000D_ 38610 _x000D_ 13704 _x000D_ -6657 _x000D_ 41825 _x000D_ 23485 _x000D_ 17087 _x000D_ 51962 _x000D_ 41347 _x000D_ 8699 _x000D_ -1699 _x000D_ -7967 _x000D_ -7468 _x000D_ -9527 _x…	defined by ATP2B2 TSS
hsa-mir-4270	Chr3: 15532745 - 15597815 [-]	15563339 (25524)	110	gTaccaatcag_x000D_ agaccaatgac_x000D_ CaTccaatctc_x000D_ aaTccaatgac_x000D_ aaaccaatcac_x000D_ gtgattgggta_x000D_ AccattggtgG_x000D_ gtgattggctc_x000D_ ggcattgggAa_x000D_ ctcattggggc_x000D_ CagccaatTaa_x000D_ AgTattggggc_x000D_ gTaccaatTca_x000D_ AgcattggttG_x000D_ aTTccaatctc_x000D_ ggcattggcAa_x000D_ gacattggAga_x000D_ tgaccaatAtg_x000D_ tgcccaatctg_x000D_ gacattggcca_x000D_ ctTattggcAa_x000D_ …	-23387 _x000D_ -57031 _x000D_ -32361 _x000D_ -25305 _x000D_ 777 _x000D_ -57685 _x000D_ -21395 _x000D_ -45032 _x000D_ -18184 _x000D_ -45024 _x000D_ -46350 _x000D_ -28022 _x000D_ -55945 _x000D_ -15253 _x000D_ -53203 _x000D_ -57366 _x000D_ -47250 _x000D_ -38450 _x000D_ -36455 _x000D_ -15695 _x000D_ -57116 _x000D_ -25778 _x000D_ -28240 _x000D_ -2406 _x000D_ -50304 _x000D_ -32734 _x000D_ -49946 _x000D…	2137 _x000D_ -31507 _x000D_ -6837 _x000D_ 219 _x000D_ 26371 _x000D_ -32161 _x000D_ 4129 _x000D_ -19508 _x000D_ 7340 _x000D_ -19500 _x000D_ -20826 _x000D_ -2498 _x000D_ -30421 _x000D_ 10271 _x000D_ -27679 _x000D_ -31842 _x000D_ -21726 _x000D_ -12926 _x000D_ -10931 _x000D_ 9829 _x000D_ -31592 _x000D_ -254 _x000D_ -2716 _x000D_ 23118 _x000D_ -24780 _x000D_ -7210 _x000D_ -24422 _x000D_ -29115 _x000D_…	defined by COLQ TSS
hsa-mir-3134	Chr3: 15733804 - 15798878 [-]	15758202 (19324)	66	aTcccaatAga_x000D_ Caaccaatctc_x000D_ tccattggggc_x000D_ CacccaatccT_x000D_ tccattgggca_x000D_ gtgattggcct_x000D_ gggattgggAt_x000D_ Aagattggggt_x000D_ Aagattgggta_x000D_ ttgattggttG_x000D_ taAattgggta_x000D_ AacattggAta_x000D_ AaTattggttt_x000D_ gtTattgggta_x000D_ agTccaatTta_x000D_ gacattggttt_x000D_ tacccaatTgT_x000D_ gaaccaatggc_x000D_ ggaccaatAcc_x000D_ tgTattggcca_x000D_ gacattgggga_x000D_ …	-49092 _x000D_ 4117 _x000D_ -34836 _x000D_ -59378 _x000D_ -38059 _x000D_ -29977 _x000D_ -35060 _x000D_ -39191 _x000D_ -10183 _x000D_ -24896 _x000D_ -7325 _x000D_ -38967 _x000D_ -58623 _x000D_ -8092 _x000D_ -40679 _x000D_ -47928 -7045 _x000D_ -7308 _x000D_ -160 _x000D_ -35191 _x000D_ -47251 _x000D_ -33146 _x000D_ -36352 _x000D_ -37435 _x000D_ -36849 _x000D_ -14002 _x000D_ -19228 _x000D_ -51156 _x0…	-29768 _x000D_ 23515 _x000D_ -15512 _x000D_ -40054 _x000D_ -18735 _x000D_ -10653 _x000D_ -15736 _x000D_ -19867 _x000D_ 9141 _x000D_ -5572 _x000D_ 11999 _x000D_ -19643 _x000D_ -39299 _x000D_ 11232 _x000D_ -21355 _x000D_ -28604 12279 _x000D_ 12016 _x000D_ 19164 _x000D_ -15867 _x000D_ -27927 _x000D_ -13822 _x000D_ -17028 _x000D_ -18111 _x000D_ -17525 _x000D_ 5322 _x000D_ 96 _x000D_ -31832 _x000D_ -8…	defined by ANKRD28 TSS
hsa-mir-563	Chr3: 15855278 - 15920357 [+]	15901463 (13815)	105	ggaccaatAtT_x000D_ tccccaatTga_x000D_ AagattggAgt_x000D_ aaaccaatcag_x000D_ tagccaatAgc_x000D_ aaaccaatgaa_x000D_ AgAattgggga_x000D_ Aacattggctc_x000D_ gaaccaatTaa_x000D_ taTccaatAca_x000D_ cacattggAAt_x000D_ Aggattgggtc_x000D_ tggccaatgtg_x000D_ CTgccaatgag_x000D_ taTattgggca_x000D_ gaTccaatcac_x000D_ aTaccaatgta_x000D_ tccattggtct_x000D_ aacccaatAaa_x000D_ taaccaatgga_x000D_ tTaccaatgaa_x000D_ …	-44754 _x000D_ -38027 _x000D_ -1238 _x000D_ -53966 _x000D_ -15659 _x000D_ -34311 _x000D_ -20734 _x000D_ -51285 _x000D_ -34837 _x000D_ -15671 _x000D_ -5919 _x000D_ -51912 _x000D_ -10350 _x000D_ -48600 _x000D_ -1817 _x000D_ -30460 -28663 _x000D_ -54081 _x000D_ -44259 _x000D_ -32174 _x000D_ -36231 _x000D_ -19577 _x000D_ -37234 _x000D_ -13322 _x000D_ 1384 _x000D_ -24083 _x000D_ -33283 _x000D_ -27516 …	-30939 _x000D_ -24212 _x000D_ 12577 _x000D_ -40151 _x000D_ -1844 _x000D_ -20496 _x000D_ -6919 _x000D_ -37470 _x000D_ -21022 _x000D_ -1856 _x000D_ 7896 _x000D_ -38097 _x000D_ 3465 _x000D_ -34785 _x000D_ 11998 _x000D_ -16645 -14848 _x000D_ -40266 _x000D_ -30444 _x000D_ -18359 _x000D_ -22416 _x000D_ -5762 _x000D_ -23419 _x000D_ 493 _x000D_ 15278 _x000D_ -10268 _x000D_ -19468 _x000D_ -13701 _x000D_ -…
hsa-mir-3135	Chr3: 20119057 - 20184134 [+]		86	gaaccaatctT_x000D_ gaAattggtgG_x000D_ tacattggAtt_x000D_ tgTccaatAga_x000D_ aggccaatgaT_x000D_ taaccaatAca_x000D_ aTTccaatgga_x000D_ AagattggAca_x000D_ gcTattggtAc_x000D_ tggccaatAtg_x000D_ AagattggAgc_x000D_ CcaccaatcaT_x000D_ AaTattggttt_x000D_ aggccaatTtg_x000D_ tgAattgggtt_x000D_ AgAattggttt_x000D_ gcaccaatcca_x000D_ ttcattgggAG_x000D_ tacattggAta_x000D_ gccattggtga_x000D_ gTgccaatAca_x000D_ …	-6614 _x000D_ -33802 _x000D_ -35742 _x000D_ -8433 _x000D_ -56265 _x000D_ 740 _x000D_ -53876 _x000D_ -29143 _x000D_ -7656 _x000D_ -35441 _x000D_ -53611 _x000D_ -36362 _x000D_ -11144 _x000D_ -37921 _x000D_ -15089 _x000D_ -34916 _x000D_ -45672 _x000D_ -27465 _x000D_ -35751 _x000D_ -13809 _x000D_ -28101 _x000D_ -43204 _x000D_ -47673 _x000D_ -37751 _x000D_ -11662 _x000D_ -29228 _x000D_ -51257 _x000D_ …	_x000D_ _x000D_ _x000D_ _x000D_ _x000D_ _x000D_ _x000D_ _x000D_ _x000D_ _x000D_ _x000D_ _x000D_ _x000D_ _x000D_ _x000D_ _x000D_ _x000D_ _x000D_ _x000D_ _x000D_ _x000D_ _x000D_ _x000D_ _x000D_ _x000D_ _x000D_ _x000D_ _x000D_ _x000D_ _x000D_ _x000D_ _x000D_ _x000D_ _x000D_ _x000D_ _x000D_ _x000D_ _x000D_ _x000D_ _x000D_ _x000D_ _x000D_ _x000D_ _x000D_ _x000D_ _x000D_ _x000D_ _x000D_ _x000D_ _x000D_…	defined by KAT2B TSS
hsa-mir-466	Chr3: 31198195 - 31263279 [-]		99	ggcattgggAt_x000D_ tTaccaatAtg_x000D_ Aagattgggtc_x000D_ ttgattggttG_x000D_ CaTccaatgca_x000D_ AcAattggtta_x000D_ tgcccaatTcT_x000D_ CTgccaatcaa_x000D_ tTcccaatgtT_x000D_ gtgattggctt_x000D_ gggccaatAaa_x000D_ Atgattgggct_x000D_ tggattggAta_x000D_ Cccccaatcac_x000D_ tggattggggt_x000D_ accccaatAta_x000D_ tagccaatgaT_x000D_ taTattgggta_x000D_ AaTattggtga_x000D_ aaaccaatTta_x000D_ tgTattgggtG_x000D_ …	2478 _x000D_ -42227 _x000D_ -2052 _x000D_ -54903 _x000D_ -53018 _x000D_ -38603 _x000D_ 1719 _x000D_ -19868 _x000D_ -34290 _x000D_ -47801 _x000D_ -42701 _x000D_ -39550 _x000D_ -36087 _x000D_ -30694 _x000D_ -10949 _x000D_ -7373 _x000D_ -40378 _x000D_ -16233 _x000D_ -23229 _x000D_ -10869 _x000D_ 2745 _x000D_ -47684 _x000D_ -1489 _x000D_ -54018 _x000D_ -15380 _x000D_ -22585 _x000D_ -30303 _x000D_ -22…	_x000D_ _x000D_ _x000D_ _x000D_ _x000D_ _x000D_ _x000D_ _x000D_ _x000D_ _x000D_ _x000D_ _x000D_ _x000D_ _x000D_ _x000D_ _x000D_ _x000D_ _x000D_ _x000D_ _x000D_ _x000D_ _x000D_ _x000D_ _x000D_ _x000D_ _x000D_ _x000D_ _x000D_ _x000D_ _x000D_ _x000D_ _x000D_ _x000D_ _x000D_ _x000D_ _x000D_ _x000D_ _x000D_ _x000D_ _x000D_ _x000D_ _x000D_ _x000D_ _x000D_ _x000D_ _x000D_ _x000D_ _x000D_ _x000D_ _x000D_…
hsa-mir-128-2	Chr3: 35725968 - 35791052 [+]	35754750 (31218)	103	ggcattggcAt_x000D_ cacattggAAa_x000D_ tgAattggctG_x000D_ aaaccaatgaa_x000D_ tcAattggggG_x000D_ tgcattggAtG_x000D_ taTccaatAca_x000D_ Aacattggcta_x000D_ gcTattggAtc_x000D_ gcTattggAta_x000D_ cacattggtga_x000D_ tTcccaatctT_x000D_ aTTccaatctc_x000D_ gTaccaatcaT_x000D_ tgcattgggAa_x000D_ AtgattggctG_x000D_ tggattggtAG_x000D_ tccccaatgtT_x000D_ tTgccaatctg_x000D_ taTattggAga_x000D_ Cccccaatcac_x000D_ …	-11834 _x000D_ -20341 _x000D_ -35800 _x000D_ -23783 _x000D_ -1021 _x000D_ -4101 _x000D_ -26452 _x000D_ -41779 _x000D_ -23683 _x000D_ -51623 _x000D_ -7444 _x000D_ -44865 _x000D_ -5766 _x000D_ -1377 _x000D_ -17499 _x000D_ -2770 _x000D_ -10867 _x000D_ -58897 _x000D_ 2954 _x000D_ -11133 _x000D_ -20784 _x000D_ -53539 _x000D_ -27757 _x000D_ -27666 _x000D_ -41451 _x000D_ -7774 _x000D_ -19342 _x000D_ -57…	19384 _x000D_ 10877 _x000D_ -4582 _x000D_ 7435 _x000D_ 30197 _x000D_ 27117 _x000D_ 4766 _x000D_ -10561 _x000D_ 7535 _x000D_ -20405 _x000D_ 23774 _x000D_ -13647 _x000D_ 25452 _x000D_ 29841 _x000D_ 13719 _x000D_ 28448 _x000D_ 20351 _x000D_ -27679 _x000D_ 34256 _x000D_ 20085 _x000D_ 10434 _x000D_ -22321 _x000D_ 3461 _x000D_ 3552 _x000D_ -10233 _x000D_ 23444 _x000D_ 11876 _x000D_ -26600 _x000D_ 3145 …	defined by ARPP-21 TSS
hsa-mir-26a-1	Chr3: 37950895 - 38015972 [+]	37985025 (25870)	67	taTattggctt_x000D_ ggAattggtgG_x000D_ gcaccaatAgc_x000D_ tggccaatAta_x000D_ tgcccaatggc_x000D_ AtAattgggtc_x000D_ ccAattgggta_x000D_ caAattgggAa_x000D_ AgAattgggga_x000D_ tggccaatAtg_x000D_ taTccaatAgc_x000D_ tgAattgggtt_x000D_ cagattggttt_x000D_ ctgattggttt_x000D_ gagattggtgt_x000D_ CccccaatTga_x000D_ Aacattggtct_x000D_ acTccaatgaa_x000D_ accccaatggc_x000D_ cagattggcca_x000D_ tccattggtct_x000D_ …	-29038 _x000D_ -49790 _x000D_ 3837 _x000D_ -22037 _x000D_ -229 _x000D_ -38305 _x000D_ -16721 _x000D_ -897 _x000D_ -55830 _x000D_ -29504 _x000D_ -16691 _x000D_ -34766 _x000D_ -17465 _x000D_ -4887 _x000D_ -3944 _x000D_ -46978 _x000D_ -1670 _x000D_ -1367 _x000D_ -14609 _x000D_ -28702 _x000D_ -40280 _x000D_ -27418 _x000D_ -32142 _x000D_ -22568 _x000D_ -36722 _x000D_ -1804 _x000D_ -16724 _x000D_ -5190…	-3168 _x000D_ -23920 _x000D_ 29784 _x000D_ 3833 _x000D_ 25641 _x000D_ -12435 _x000D_ 9149 _x000D_ 24973 _x000D_ -29960 _x000D_ -3634 _x000D_ 9179 _x000D_ -8896 _x000D_ 8405 _x000D_ 20983 _x000D_ 21926 _x000D_ -21108 _x000D_ 24200 _x000D_ 24503 _x000D_ 11261 _x000D_ -2832 _x000D_ -14410 _x000D_ -1548 _x000D_ -6272 _x000D_ 3302 _x000D_ -10852 _x000D_ 24066 _x000D_ 9146 _x000D_ -26032 _x000D_ 28973 …	defined by CTDSPL TSS
hsa-mir-138-1	Chr3: 44095704 - 44160803 [+]		74	taAattggAtt_x000D_ tacattggtAt_x000D_ agaccaatgag_x000D_ agaccaatTcc_x000D_ ggaccaatgcT_x000D_ aggccaatTgg_x000D_ acaccaatgcT_x000D_ cacattggtgG_x000D_ tTgccaatcag_x000D_ ggaccaatAcc_x000D_ tgcccaatggT_x000D_ tTgccaatctc_x000D_ ttgattggcAa_x000D_ gggattgggga_x000D_ ttAattggttG_x000D_ Atgattgggtt_x000D_ ttgattgggAG_x000D_ CaaccaatAcc_x000D_ caTattgggtG_x000D_ ccTattgggAa_x000D_ cagattgggta_x000D_ …	-33812 _x000D_ -14105 _x000D_ 4904 _x000D_ -21274 _x000D_ -33261 _x000D_ -32654 _x000D_ -1449 _x000D_ -11884 _x000D_ <45> _x000D_ -41627 _x000D_ -16125 _x000D_ -17864 _x000D_ -44169 _x000D_ -37666 _x000D_ -29712 _x000D_ -10056 _x000D_ -14266 _x000D_ -28166 _x000D_ -25110 _x000D_ -52546 _x000D_ -31412 _x000D_ -48653 _x000D_ -31446 _x000D_ -59589 _x000D_ -6382 _x000D_ -43781 _x000D_ -38493 _x000D_ …	_x000D_ _x000D_ _x000D_ _x000D_ _x000D_ _x000D_ _x000D_ _x000D_ _x000D_ _x000D_ _x000D_ _x000D_ _x000D_ _x000D_ _x000D_ _x000D_ _x000D_ _x000D_ _x000D_ _x000D_ _x000D_ _x000D_ _x000D_ _x000D_ _x000D_ _x000D_ _x000D_ _x000D_ _x000D_ _x000D_ _x000D_ _x000D_ _x000D_ _x000D_ _x000D_ _x000D_ _x000D_ _x000D_ _x000D_ _x000D_ _x000D_ _x000D_ _x000D_ _x000D_ _x000D_ _x000D_ _x000D_ _x000D_ _x000D_ _x000D_…
hsa-mir-564	Chr3: 44843380 - 44908474 [+]		71	CaaccaatccT_x000D_ tgcattgggtt_x000D_ tagccaatgca_x000D_ tTaccaatgta_x000D_ tagattggAAa_x000D_ gaTattggtga_x000D_ tgaccaatTtg_x000D_ ttgattggttG_x000D_ gcTattgggct_x000D_ CaaccaatctT_x000D_ aacccaatTta_x000D_ gtgattgggtG_x000D_ aagccaatTga_x000D_ CaTccaatcgc_x000D_ tgaccaatAga_x000D_ gtTattggtAc_x000D_ AtcattggctG_x000D_ tTcccaatctT_x000D_ tcAattgggca_x000D_ aTcccaatgtg_x000D_ gaTattggttt_x000D_ …	-14170 _x000D_ -38952 _x000D_ -27603 _x000D_ -58432 _x000D_ -50698 _x000D_ -38725 _x000D_ -26061 _x000D_ -6017 _x000D_ -12769 _x000D_ -16439 _x000D_ -33813 _x000D_ -9858 _x000D_ -28047 _x000D_ -29 _x000D_ -33494 _x000D_ -43840 _x000D_ -7922 _x000D_ -19355 _x000D_ -56644 _x000D_ 3749 _x000D_ -13488 _x000D_ -16036 _x000D_ -23839 _x000D_ -11227 _x000D_ -8511 _x000D_ -26658 _x000D_ -14816 _x000D_ -20…	_x000D_ _x000D_ _x000D_ _x000D_ _x000D_ _x000D_ _x000D_ _x000D_ _x000D_ _x000D_ _x000D_ _x000D_ _x000D_ _x000D_ _x000D_ _x000D_ _x000D_ _x000D_ _x000D_ _x000D_ _x000D_ _x000D_ _x000D_ _x000D_ _x000D_ _x000D_ _x000D_ _x000D_ _x000D_ _x000D_ _x000D_ _x000D_ _x000D_ _x000D_ _x000D_ _x000D_ _x000D_ _x000D_ _x000D_ _x000D_ _x000D_ _x000D_ _x000D_ _x000D_ _x000D_ _x000D_ _x000D_ _x000D_ _x000D_ _x000D_…	defined by KIF15,TMEM42 TSS
hsa-mir-1226	Chr3: 47831045 - 47896120 [+]	47844752 (46293)	55	tgcattggtAt_x000D_ AggattggAgt_x000D_ gtcattgggga_x000D_ gaAattggtcc_x000D_ AagattggctG_x000D_ tgAattgggct_x000D_ gtcattggccc_x000D_ gacccaatgtg_x000D_ agcccaatAaa_x000D_ tggccaatAtg_x000D_ tagccaatgta_x000D_ AgTattggccc_x000D_ accccaatAtT_x000D_ AgAattggttt_x000D_ tTcccaatctT_x000D_ gaTattggttt_x000D_ acTccaatcaa_x000D_ gagattgggcG_x000D_ Cagccaatccc_x000D_ Cccccaatcag_x000D_ accccaatctc_x000D_ …	-38012 _x000D_ -2393 _x000D_ -18152 _x000D_ -7991 _x000D_ -37779 _x000D_ -46341 _x000D_ -22432 _x000D_ -59911 _x000D_ -35436 _x000D_ -54026 -36410 -26962 _x000D_ -47711 _x000D_ -48521 _x000D_ -51463 _x000D_ -11281 _x000D_ -44613 _x000D_ -52490 _x000D_ -39771 _x000D_ -22483 _x000D_ 1871 _x000D_ -50944 _x000D_ -54934 _x000D_ -38217 _x000D_ -20690 _x000D_ -38806 _x000D_ -43118 -42805 -13265 _x000D_ …	8281 _x000D_ 43900 _x000D_ 28141 _x000D_ 38302 _x000D_ 8514 _x000D_ -48 _x000D_ 23861 _x000D_ -13618 _x000D_ 10857 _x000D_ -7733 9883 19331 _x000D_ -1418 _x000D_ -2228 _x000D_ -5170 _x000D_ 35012 _x000D_ 1680 _x000D_ -6197 _x000D_ 6522 _x000D_ 23810 _x000D_ 48239 _x000D_ -4651 _x000D_ -8641 _x000D_ 8076 _x000D_ 25603 _x000D_ 7487 _x000D_ 3175 3488 33028 _x000D_ 12955 _x000D_ 4118 _x000D_ 35055 _x…	defined by DHX30 TSS
hsa-mir-2115	Chr3: 48352849 - 48417949 [-]	48385036 (27087)	92	tcTccaatgaa_x000D_ Aacattgggga_x000D_ tagccaatgga_x000D_ ggcattggtgG_x000D_ aaTccaatcaa_x000D_ ctTattggtta_x000D_ taAattggtAt_x000D_ AtgattgggAa_x000D_ tggccaatAtg_x000D_ accccaatTac_x000D_ ggAattgggAa_x000D_ cacattggtca_x000D_ tacccaatTtc_x000D_ tcAattggcca_x000D_ agaccaatAag_x000D_ AtcattggctG_x000D_ ggcattggAAc_x000D_ ggcccaatggg_x000D_ aTcccaatgcT_x000D_ aTaccaatAtg_x000D_ cagattggAgc_x000D_ …	-28498 _x000D_ -20646 _x000D_ -37349 _x000D_ -29160 _x000D_ -8806 _x000D_ 295 _x000D_ -52250 -32091 _x000D_ -52315 _x000D_ -38213 -34363 -1891 _x000D_ -34697 _x000D_ -53137 _x000D_ -25318 _x000D_ -50289 _x000D_ 4106 _x000D_ -8393 _x000D_ -15026 _x000D_ -12816 _x000D_ -38997 _x000D_ -13340 _x000D_ -6949 _x000D_ -41063 _x000D_ -14440 _x000D_ 4983 _x000D_ -50737 _x000D_ -1638 _x000D_ -11093 _x000D_ …	-1411 _x000D_ 6441 _x000D_ -10262 _x000D_ -2073 _x000D_ 18281 _x000D_ 27482 _x000D_ -25163 -5004 _x000D_ -25228 _x000D_ -11126 -7276 25196 _x000D_ -7610 _x000D_ -26050 _x000D_ 1769 _x000D_ -23202 _x000D_ 31293 _x000D_ 18694 _x000D_ 12061 _x000D_ 14271 _x000D_ -11910 _x000D_ 13747 _x000D_ 20138 _x000D_ -13976 _x000D_ 12647 _x000D_ 32170 _x000D_ -23650 _x000D_ 25449 _x000D_ 15994 _x000D_ -30120 _x0…	defined by SPINK8 TSS
hsa-mir-711	Chr3: 48611334 - 48676410 [-]	48632740 (16330)	62	tggccaatgcc_x000D_ ggcattggcAt_x000D_ Caaccaatctc_x000D_ Aagattgggct_x000D_ aTgccaatcca_x000D_ tccattggccG_x000D_ ctgattggccc_x000D_ ggcattggAAt_x000D_ tcTccaatAac_x000D_ accccaatccT_x000D_ CagccaatggT_x000D_ CagccaatccT_x000D_ Aggattgggct_x000D_ ccAattggAcc_x000D_ Aggattgggtc_x000D_ aaTccaatTgg_x000D_ agaccaatAaa_x000D_ gtAattggggc_x000D_ cagattggttt_x000D_ Aagattggggc_x000D_ gggccaatgaT_x000D_ …	-22047 _x000D_ -20006 _x000D_ -12294 _x000D_ -19785 _x000D_ -15855 _x000D_ -15515 _x000D_ -56564 _x000D_ -38201 _x000D_ -40781 _x000D_ -14003 _x000D_ -48044 _x000D_ -13912 _x000D_ -21219 _x000D_ -5172 _x000D_ -26249 _x000D_ -5175 _x000D_ -39725 _x000D_ -57318 _x000D_ -37649 _x000D_ -54491 _x000D_ -55962 _x000D_ -14082 _x000D_ -38920 _x000D_ -3786 _x000D_ -46455 _x000D_ -49685 _x000D_ -6262 _x000D…	-5717 _x000D_ -3676 _x000D_ 4036 _x000D_ -3455 _x000D_ 475 _x000D_ 815 _x000D_ -40234 _x000D_ -21871 _x000D_ -24451 _x000D_ 2327 _x000D_ -31714 _x000D_ 2418 _x000D_ -4889 _x000D_ 11158 _x000D_ -9919 _x000D_ 11155 _x000D_ -23395 _x000D_ -40988 _x000D_ -21319 _x000D_ -38161 _x000D_ -39632 _x000D_ 2248 _x000D_ -22590 _x000D_ 12544 _x000D_ -30125 _x000D_ -33355 _x000D_ 10068 _x000D_ -11258 _x000D_ -2…	defined by COL7A1 TSS
hsa-mir-425	Chr3: 49052580 - 49117667 [-]	49059798 (2131)	70	Agcattggcca_x000D_ gtcattggAgG_x000D_ ccAattgggtG_x000D_ tggccaatgca_x000D_ gTcccaatTca_x000D_ tTcccaatgtg_x000D_ AgAattggcca_x000D_ tggccaatAtg_x000D_ gcTattgggtc_x000D_ ttcattggcAc_x000D_ taAattggtAc_x000D_ aTgccaatgta_x000D_ gtAattgggAt_x000D_ aTaccaatgta_x000D_ ttTattggtgt_x000D_ taTattggcgc_x000D_ gtAattggtga_x000D_ CagccaatAga_x000D_ cccattgggAG_x000D_ AtTattgggta_x000D_ Aggattggcga_x000D_ …	-24035 _x000D_ -6300 _x000D_ -58754 _x000D_ -10243 _x000D_ -23521 _x000D_ -15331 _x000D_ -32574 _x000D_ -35951 -20945 _x000D_ -30611 _x000D_ -32097 _x000D_ 4636 _x000D_ -45382 _x000D_ -40794 _x000D_ -24935 _x000D_ -10124 _x000D_ -9193 _x000D_ -30765 _x000D_ -22985 _x000D_ -26844 _x000D_ -11079 _x000D_ -226 _x000D_ -51388 _x000D_ -34018 _x000D_ 4570 _x000D_ -8039 _x000D_ -41701 _x000D_ -58757 _x00…	-21904 _x000D_ -4169 _x000D_ -56623 _x000D_ -8112 _x000D_ -21390 _x000D_ -13200 _x000D_ -30443 _x000D_ -33820 -18814 _x000D_ -28480 _x000D_ -29966 _x000D_ 6854 _x000D_ -43251 _x000D_ -38663 _x000D_ -22804 _x000D_ -7993 _x000D_ -7062 _x000D_ -28634 _x000D_ -20854 _x000D_ -24713 _x000D_ -8948 _x000D_ 1905 _x000D_ -49257 _x000D_ -31887 _x000D_ 6788 _x000D_ -5908 _x000D_ -39570 _x000D_ -56626 _x000D_…	defined by DALRD3 TSS
hsa-mir-191	Chr3: 49053050 - 49118142 [-]	49059758 (1616)	69	Agcattggcca_x000D_ gtcattggAgG_x000D_ ccAattgggtG_x000D_ tggccaatgca_x000D_ tTcccaatgtg_x000D_ gTcccaatTca_x000D_ AgAattggcca_x000D_ tggccaatAtg_x000D_ gcTattgggtc_x000D_ ttcattggcAc_x000D_ aTgccaatgta_x000D_ gtAattgggAt_x000D_ aTaccaatgta_x000D_ ttTattggtgt_x000D_ taTattggcgc_x000D_ gtAattggtga_x000D_ CagccaatAga_x000D_ cccattgggAG_x000D_ AtTattgggta_x000D_ Aggattggcga_x000D_ tggccaatTtT_x000D_ …	-23560 _x000D_ -5825 _x000D_ -58279 _x000D_ -9768 _x000D_ -14856 _x000D_ -23046 _x000D_ -32099 _x000D_ -35476 -20470 _x000D_ -30136 _x000D_ -31622 _x000D_ -44907 _x000D_ -40319 _x000D_ -24460 _x000D_ -9649 _x000D_ -8718 _x000D_ -30290 _x000D_ -22510 _x000D_ -26369 _x000D_ -10604 _x000D_ 157 _x000D_ -50913 _x000D_ -33543 _x000D_ -7564 _x000D_ -41226 _x000D_ -58282 _x000D_ -48090 _x000D_ -874 _x000…	-21944 _x000D_ -4209 _x000D_ -56663 _x000D_ -8152 _x000D_ -13240 _x000D_ -21430 _x000D_ -30483 _x000D_ -33860 -18854 _x000D_ -28520 _x000D_ -30006 _x000D_ -43291 _x000D_ -38703 _x000D_ -22844 _x000D_ -8033 _x000D_ -7102 _x000D_ -28674 _x000D_ -20894 _x000D_ -24753 _x000D_ -8988 _x000D_ 1865 _x000D_ -49297 _x000D_ -31927 _x000D_ -5948 _x000D_ -39610 _x000D_ -56666 _x000D_ -46474 _x000D_ 742 _x000D…	defined by DALRD3,NDUFAF3 TSS
hsa-mir-4271	Chr3: 49251553 - 49316620 [+]		90	tgTattggctt_x000D_ aaaccaatTga_x000D_ tacccaatAgc_x000D_ tTaccaatAtg_x000D_ agTccaatTcc_x000D_ ttgattggttc_x000D_ aTcccaatcca_x000D_ ctgattggccc_x000D_ ctgattgggcc_x000D_ caAattggtcc_x000D_ gaaccaatTaa_x000D_ tggccaatAtg_x000D_ tcaccaatcaT_x000D_ ctcattggAca_x000D_ tgcattggcct_x000D_ cacattggcAt_x000D_ tgaccaatAca_x000D_ cacattggtca_x000D_ AggattggAct_x000D_ ctgattggtgt_x000D_ tgaccaatAtg_x000D_ …	-29603 -9097 _x000D_ -42746 _x000D_ -31108 _x000D_ -33284 _x000D_ -59169 _x000D_ -49318 _x000D_ -17233 _x000D_ -53077 _x000D_ -53053 -45151 _x000D_ -46813 _x000D_ 1269 _x000D_ -13941 _x000D_ -75 _x000D_ -48069 _x000D_ -34902 _x000D_ -1899 _x000D_ -16423 _x000D_ -33562 _x000D_ -51838 _x000D_ -52897 _x000D_ -25583 _x000D_ -36543 _x000D_ -5587 _x000D_ -48010 _x000D_ -16822 _x000D_ 2681 _x000D_ -1806…	_x000D_ _x000D_ _x000D_ _x000D_ _x000D_ _x000D_ _x000D_ _x000D_ _x000D_ _x000D_ _x000D_ _x000D_ _x000D_ _x000D_ _x000D_ _x000D_ _x000D_ _x000D_ _x000D_ _x000D_ _x000D_ _x000D_ _x000D_ _x000D_ _x000D_ _x000D_ _x000D_ _x000D_ _x000D_ _x000D_ _x000D_ _x000D_ _x000D_ _x000D_ _x000D_ _x000D_ _x000D_ _x000D_ _x000D_ _x000D_ _x000D_ _x000D_ _x000D_ _x000D_ _x000D_ _x000D_ _x000D_ _x000D_ _x000D_ _x000D_…
hsa-mir-566	Chr3: 50150759 - 50215853 [+]	50191285 (19474)	70	ccTattggtAc_x000D_ ggAattggcAt_x000D_ tccccaatAag_x000D_ AggattggggG_x000D_ gtAattggttt_x000D_ Aggattggcca_x000D_ ctcattggcca_x000D_ tggccaatAtg_x000D_ tcaccaatTcc_x000D_ gggccaatgac_x000D_ ttcattgggAc_x000D_ agaccaatAag_x000D_ CaTccaatggg_x000D_ Cggccaatgtg_x000D_ gaTattgggAt_x000D_ ggaccaatgga_x000D_ gggattggggc_x000D_ gccccaatctT_x000D_ AaAattgggct_x000D_ AgAattgggtc_x000D_ ggcccaatgga_x000D_ …	-13940 _x000D_ -20169 _x000D_ -26163 _x000D_ -7428 _x000D_ -5254 _x000D_ -25993 _x000D_ -25697 _x000D_ -45511 _x000D_ -5578 _x000D_ -21718 _x000D_ -311 _x000D_ 4947 _x000D_ -22051 _x000D_ -40064 _x000D_ -57315 _x000D_ 3851 _x000D_ -10563 _x000D_ -35898 _x000D_ -59686 _x000D_ -50816 _x000D_ -26427 _x000D_ -53103 _x000D_ -26024 _x000D_ -35972 _x000D_ -53068 _x000D_ -40223 _x000D_ -3585 _x000D_ -208…	5534 _x000D_ -695 _x000D_ -6689 _x000D_ 12046 _x000D_ 14220 _x000D_ -6519 _x000D_ -6223 _x000D_ -26037 _x000D_ 13896 _x000D_ -2244 _x000D_ 19163 _x000D_ 24515 _x000D_ -2577 _x000D_ -20590 _x000D_ -37841 _x000D_ 23419 _x000D_ 8911 _x000D_ -16424 _x000D_ -40212 _x000D_ -31342 _x000D_ -6953 _x000D_ -33629 _x000D_ -6550 _x000D_ -16498 _x000D_ -33594 _x000D_ -20749 _x000D_ 15889 _x000D_ -1354 _x000D_ …	defined by SEMA3F TSS
hsa-let-7g	Chr3: 52297293 - 52362377 [-]	52312679 (10302)	58	agcccaatTgc_x000D_ aaTccaatgag_x000D_ Aacattgggga_x000D_ tccattggccc_x000D_ aaTccaatgac_x000D_ tagccaatccc_x000D_ CacccaatccT_x000D_ Aagattgggtc_x000D_ caAattgggAa_x000D_ ctTattggtta_x000D_ accccaatccT_x000D_ CTgccaatcac_x000D_ ccTattggctt_x000D_ Aggattgggta_x000D_ tcgattggtAt_x000D_ gggccaatcaa_x000D_ accccaatgcc_x000D_ gggattggggc_x000D_ gagccaatgaT_x000D_ ggcccaatgca_x000D_ CggccaatAcc_x000D_ …	-21196 _x000D_ -35082 _x000D_ -18443 _x000D_ -53434 _x000D_ -37886 _x000D_ -37008 _x000D_ -38014 _x000D_ -58508 _x000D_ -5256 _x000D_ -15061 _x000D_ -53450 _x000D_ -56461 _x000D_ -50945 _x000D_ -50094 _x000D_ 2337 _x000D_ -13502 _x000D_ 2193 _x000D_ -47172 _x000D_ -24125 _x000D_ -19196 _x000D_ -33230 _x000D_ -40287 _x000D_ -17583 _x000D_ -25888 _x000D_ -16908 _x000D_ -41258 _x000D_ -13291 _x000D_…	-10894 _x000D_ -24780 _x000D_ -8141 _x000D_ -43132 _x000D_ -27584 _x000D_ -26706 _x000D_ -27712 _x000D_ -48206 _x000D_ 5046 _x000D_ -4759 _x000D_ -43148 _x000D_ -46159 _x000D_ -40643 _x000D_ -39792 _x000D_ 12723 _x000D_ -3200 _x000D_ 12579 _x000D_ -36870 _x000D_ -13823 _x000D_ -8894 _x000D_ -22928 _x000D_ -29985 _x000D_ -7281 _x000D_ -15586 _x000D_ -6606 _x000D_ -30956 _x000D_ -2989 _x000D_ -4963…	defined by WDR82 TSS
hsa-mir-135a-1	Chr3: 52323234 - 52388324 [-]	52341559 (13235)	60	agcccaatTgc_x000D_ aaTccaatgag_x000D_ tccattggccc_x000D_ aaTccaatgac_x000D_ tagccaatccc_x000D_ CacccaatccT_x000D_ Aagattgggtc_x000D_ accccaatccT_x000D_ CTgccaatcac_x000D_ ccTattggctt_x000D_ Aggattggcct_x000D_ Aggattgggta_x000D_ gggattggggc_x000D_ gagccaatgaT_x000D_ gacccaatgca_x000D_ CggccaatAcc_x000D_ gggattggccG_x000D_ cagattggAca_x000D_ gggattggAgc_x000D_ AacattggttG_x000D_ acaccaatccT_x000D_ …	4661 _x000D_ -9135 _x000D_ -27487 _x000D_ -11939 _x000D_ -11061 _x000D_ -12067 _x000D_ -32561 _x000D_ -27503 _x000D_ -30514 _x000D_ -24998 _x000D_ -36341 _x000D_ -24147 _x000D_ -21225 _x000D_ 1732 _x000D_ -58078 _x000D_ -7283 _x000D_ -59018 _x000D_ -14340 _x000D_ <59> _x000D_ -39461 _x000D_ -15311 _x000D_ -33988 _x000D_ -31435 _x000D_ -51742 _x000D_ 1128 _x000D_ 2200 _x000D_ -42481 _x000D_ -46030…	17986 _x000D_ 4100 _x000D_ -14252 _x000D_ 1296 _x000D_ 2174 _x000D_ 1168 _x000D_ -19326 _x000D_ -14268 _x000D_ -17279 _x000D_ -11763 _x000D_ -23106 _x000D_ -10912 _x000D_ -7990 _x000D_ 15057 _x000D_ -44843 _x000D_ 5952 _x000D_ -45783 _x000D_ -1105 _x000D_ 13294 _x000D_ -26226 _x000D_ -2076 _x000D_ -20753 _x000D_ -18200 _x000D_ -38507 _x000D_ 14453 _x000D_ 15525 _x000D_ -29246 _x000D_ -32795 _x000…	defined by GLYCTK,RP11-168J18.1 TSS
hsa-mir-4272	Chr3: 67215888 - 67280952 [+]		95	CcaccaatTtg_x000D_ tcTccaatgaa_x000D_ Agcattggcga_x000D_ tcTccaatgag_x000D_ tTaccaatccT_x000D_ gtgattggggt_x000D_ aTcccaatAcc_x000D_ agcccaatgag_x000D_ tTTccaatgtc_x000D_ CccccaatTta_x000D_ gtgattggAtc_x000D_ gcTattgggct_x000D_ aTTccaatggc_x000D_ tggccaatAtg_x000D_ taAattggtAa_x000D_ CaTccaatcca_x000D_ gaAattgggAa_x000D_ gcTccaatTtg_x000D_ taTccaatAgc_x000D_ gtAattggcca_x000D_ gcaccaatAca_x000D_ …	-46621 _x000D_ -37334 _x000D_ -35125 _x000D_ 1608 _x000D_ -59404 _x000D_ -27165 _x000D_ -11864 _x000D_ -14858 _x000D_ -24549 _x000D_ -22081 _x000D_ -21969 _x000D_ -43831 _x000D_ -26535 _x000D_ -16674 _x000D_ -3533 _x000D_ -13014 _x000D_ -59884 _x000D_ -39184 _x000D_ -57004 _x000D_ -54053 _x000D_ 2900 _x000D_ -473 _x000D_ -8158 _x000D_ -16426 _x000D_ -34498 _x000D_ -48520 _x000D_ -9356 _x000D_ -60…	_x000D_ _x000D_ _x000D_ _x000D_ _x000D_ _x000D_ _x000D_ _x000D_ _x000D_ _x000D_ _x000D_ _x000D_ _x000D_ _x000D_ _x000D_ _x000D_ _x000D_ _x000D_ _x000D_ _x000D_ _x000D_ _x000D_ _x000D_ _x000D_ _x000D_ _x000D_ _x000D_ _x000D_ _x000D_ _x000D_ _x000D_ _x000D_ _x000D_ _x000D_ _x000D_ _x000D_ _x000D_ _x000D_ _x000D_ _x000D_ _x000D_ _x000D_ _x000D_ _x000D_ _x000D_ _x000D_ _x000D_ _x000D_ _x000D_ _x000D_…
hsa-mir-3136	Chr3: 69093108 - 69158186 [-]	69101487 (3301)	83	tacattggtAt_x000D_ gtcattggAga_x000D_ gtcattggAgc_x000D_ AgAattggggc_x000D_ gaTattggtga_x000D_ tTTccaatcta_x000D_ CccccaatTtc_x000D_ gagccaatTaT_x000D_ taTccaatAgg_x000D_ aTgccaatcta_x000D_ CcaccaatTta_x000D_ aTaccaatAgc_x000D_ AgAattggttt_x000D_ gtcattggttt_x000D_ cacattgggAG_x000D_ aagccaatAaa_x000D_ tggccaatTtg_x000D_ AaAattggcct_x000D_ CcaccaatTgc_x000D_ gTaccaatgtT_x000D_ ctAattggggG_x000D_ …	-14212 _x000D_ -24127 _x000D_ -26439 _x000D_ -6492 _x000D_ 4851 _x000D_ -22530 -10806 _x000D_ -43302 _x000D_ -53790 _x000D_ -54093 _x000D_ -35604 _x000D_ -4238 _x000D_ -49829 _x000D_ -25650 _x000D_ -14265 _x000D_ -20557 _x000D_ -49960 _x000D_ -17866 _x000D_ -20597 _x000D_ -45752 _x000D_ -16384 _x000D_ -32616 _x000D_ -7296 _x000D_ -39426 _x000D_ -50852 _x000D_ -7166 _x000D_ -25733 _x000D_ -38443 _…	-10911 _x000D_ -20826 _x000D_ -23138 _x000D_ -3191 _x000D_ 8230 _x000D_ -19229 -7505 _x000D_ -40001 _x000D_ -50489 _x000D_ -50792 _x000D_ -32303 _x000D_ -937 _x000D_ -46528 _x000D_ -22349 _x000D_ -10964 _x000D_ -17256 _x000D_ -46659 _x000D_ -14565 _x000D_ -17296 _x000D_ -42451 _x000D_ -13083 _x000D_ -29315 _x000D_ -3995 _x000D_ -36125 _x000D_ -47551 _x000D_ -3865 _x000D_ -22432 _x000D_ -35142 _x0…	defined by TMF1 TSS
hsa-mir-1284	Chr3: 71586120 - 71651240 [-]	71633153 (41913)	74	Agcattgggga_x000D_ gtcattggAgc_x000D_ CagccaatctT_x000D_ AaAattggttt_x000D_ aTgccaatgga_x000D_ gacattggttc_x000D_ CaTccaatgtg_x000D_ aggccaatTgg_x000D_ ggcattggtca_x000D_ ccAattgggtc_x000D_ gTaccaatAag_x000D_ taTattggAtt_x000D_ aagccaatTca_x000D_ tacattgggtG_x000D_ taTccaatcca_x000D_ tgcattggggt_x000D_ tccattggttt_x000D_ gcTattggAtc_x000D_ aTTccaatgcg_x000D_ tcaccaatTta_x000D_ Aagattgggcc_x000D_ …	-32088 _x000D_ -54437 _x000D_ -36512 _x000D_ -9579 _x000D_ -57019 _x000D_ -5447 _x000D_ -22530 _x000D_ -28719 _x000D_ -2065 _x000D_ -28716 _x000D_ -23241 _x000D_ -30951 _x000D_ 3017 _x000D_ -237 _x000D_ -59328 _x000D_ -4567 _x000D_ -56352 _x000D_ -48304 _x000D_ -50162 _x000D_ -46419 _x000D_ -28670 _x000D_ -53149 _x000D_ -33998 _x000D_ -54552 _x000D_ -43691 _x000D_ -26185 _x000D_ -53223 _x000D_ 10…	9825 _x000D_ -12524 _x000D_ 5401 _x000D_ 32334 _x000D_ -15106 _x000D_ 36466 _x000D_ 19383 _x000D_ 13194 _x000D_ 39848 _x000D_ 13197 _x000D_ 18672 _x000D_ 10962 _x000D_ 45050 _x000D_ 41676 _x000D_ -17415 _x000D_ 37346 _x000D_ -14439 _x000D_ -6391 _x000D_ -8249 _x000D_ -4506 _x000D_ 13243 _x000D_ -11236 _x000D_ 7915 _x000D_ -12639 _x000D_ -1778 _x000D_ 15728 _x000D_ -11310 _x000D_ 43117 _x000D_ -17…	defined by FOXP1 TSS
hsa-mir-1324	Chr3: 75619914 - 75685010 [+]	75639730 (40184)	89	CaaccaatggT_x000D_ aaTccaatTga_x000D_ tTTccaatgtg_x000D_ gacccaatTaT_x000D_ ggTattggtga_x000D_ tggccaatccc_x000D_ CaTccaatcta_x000D_ agTccaatAag_x000D_ AtTattggctt_x000D_ AtcattggAtt_x000D_ ctcattggAgc_x000D_ tTcccaatAtg_x000D_ tTcccaatggT_x000D_ CacccaatcgT_x000D_ CacccaatAtc_x000D_ gtcattgggca_x000D_ aTgccaatgcc_x000D_ tTTccaatgta_x000D_ tggccaatAtg_x000D_ gcTattggtAa_x000D_ cacattggAAt_x000D_ …	-32471 _x000D_ -44024 _x000D_ -21624 _x000D_ -34072 _x000D_ 1554 _x000D_ -24183 _x000D_ -45120 _x000D_ -3944 _x000D_ -52552 _x000D_ -1368 _x000D_ -32874 _x000D_ -27589 _x000D_ -8449 _x000D_ -12365 _x000D_ -16762 _x000D_ -9175 _x000D_ -31922 _x000D_ -56466 _x000D_ -14000 _x000D_ -29243 _x000D_ 3661 _x000D_ -45442 _x000D_ -29395 _x000D_ -44073 _x000D_ -49910 _x000D_ -30283 _x000D_ -34860 _x000D_ -3…	7713 _x000D_ -3840 _x000D_ 18560 _x000D_ 6112 _x000D_ 41834 _x000D_ 16001 _x000D_ -4936 _x000D_ 36240 _x000D_ -12368 _x000D_ 38816 _x000D_ 7310 _x000D_ 12595 _x000D_ 31735 _x000D_ 27819 _x000D_ 23422 _x000D_ 31009 _x000D_ 8262 _x000D_ -16282 _x000D_ 26184 _x000D_ 10941 _x000D_ 43941 _x000D_ -5258 _x000D_ 10789 _x000D_ -3889 _x000D_ -9726 _x000D_ 9901 _x000D_ 5324 _x000D_ 36681 _x000D_ 13005 _x000…
hsa-mir-4273	Chr3: 75727431 - 75792515 [+]		93	caTattggcAc_x000D_ caAattggcAa_x000D_ gcTattgggtt_x000D_ gaTattggcAt_x000D_ aaaccaatTca_x000D_ cacattgggAa_x000D_ gcTattggAtt_x000D_ tagccaatAca_x000D_ ccTattggtAa_x000D_ aaaccaatgaa_x000D_ ggaccaatgta_x000D_ gtcattgggca_x000D_ gtgattggAtc_x000D_ taAattggAta_x000D_ aacccaatTtg_x000D_ CagccaatTac_x000D_ AagattggAga_x000D_ Accattggtga_x000D_ gacccaatctc_x000D_ agaccaatAac_x000D_ AacattgggtG_x000D_ …	-36125 _x000D_ -20922 _x000D_ -44848 _x000D_ 4633 _x000D_ -54730 _x000D_ -19234 _x000D_ -46117 _x000D_ -29531 _x000D_ -48702 _x000D_ -43668 _x000D_ -58859 _x000D_ -59057 _x000D_ -37133 _x000D_ -47025 _x000D_ -58544 _x000D_ -3160 _x000D_ -6428 _x000D_ -25709 _x000D_ -34927 _x000D_ -42001 _x000D_ -46481 _x000D_ -44293 _x000D_ -48159 _x000D_ -30517 _x000D_ -30791 _x000D_ -9728 _x000D_ -46202 _x000D_…	_x000D_ _x000D_ _x000D_ _x000D_ _x000D_ _x000D_ _x000D_ _x000D_ _x000D_ _x000D_ _x000D_ _x000D_ _x000D_ _x000D_ _x000D_ _x000D_ _x000D_ _x000D_ _x000D_ _x000D_ _x000D_ _x000D_ _x000D_ _x000D_ _x000D_ _x000D_ _x000D_ _x000D_ _x000D_ _x000D_ _x000D_ _x000D_ _x000D_ _x000D_ _x000D_ _x000D_ _x000D_ _x000D_ _x000D_ _x000D_ _x000D_ _x000D_ _x000D_ _x000D_ _x000D_ _x000D_ _x000D_ _x000D_ _x000D_ _x000D_…
hsa-mir-567	Chr3: 111771648 - 111836746 [+]	111805618 (26030)	82	gggattggttc_x000D_ AaTattggccc_x000D_ ttcattggAAt_x000D_ CacccaatTaa_x000D_ aaaccaatcaa_x000D_ cacattggAAa_x000D_ gtgattggAtc_x000D_ tggccaatctg_x000D_ AtgattgggAa_x000D_ ctTattggAga_x000D_ gaaccaatgta_x000D_ taAattggggt_x000D_ taaccaatTta_x000D_ gccattggAtt_x000D_ aTcccaatTtg_x000D_ gaaccaatcta_x000D_ tgcccaatTtg_x000D_ cacattggtgG_x000D_ cacattggAAt_x000D_ CagccaatAtg_x000D_ CagccaatggT_x000D_ …	-20246 _x000D_ -41537 _x000D_ -54559 _x000D_ -19884 _x000D_ -30742 _x000D_ -57376 _x000D_ -13828 _x000D_ -58333 _x000D_ -23914 _x000D_ -11412 _x000D_ -55202 _x000D_ -55362 _x000D_ -33645 _x000D_ -25732 _x000D_ -13444 _x000D_ -55223 _x000D_ -8043 _x000D_ -13517 _x000D_ -22639 _x000D_ -35744 _x000D_ -350 _x000D_ -14618 _x000D_ -33433 _x000D_ -48081 _x000D_ -43534 _x000D_ -2151 _x000D_ 308 _x000D_ -…	5784 _x000D_ -15507 _x000D_ -28529 _x000D_ 6146 _x000D_ -4712 _x000D_ -31346 _x000D_ 12202 _x000D_ -32303 _x000D_ 2116 _x000D_ 14618 _x000D_ -29172 _x000D_ -29332 _x000D_ -7615 _x000D_ 298 _x000D_ 12586 _x000D_ -29193 _x000D_ 17987 _x000D_ 12513 _x000D_ 3391 _x000D_ -9714 _x000D_ 25680 _x000D_ 11412 _x000D_ -7403 _x000D_ -22051 _x000D_ -17504 _x000D_ 23879 _x000D_ 26436 _x000D_ 21707 _x000D_ -125…	defined by C3orf52 TSS
hsa-mir-568	Chr3: 114030321 - 114095416 [-]	114052542 (17126)	92	gcAattgggtt_x000D_ gccccaatggc_x000D_ tTaccaatctg_x000D_ gtgattgggcc_x000D_ cccattggtAt_x000D_ AgAattgggca_x000D_ aaaccaatgac_x000D_ CaTccaatgtc_x000D_ ggcccaatgcT_x000D_ taTccaatggc_x000D_ gaaccaatAcT_x000D_ aagccaatTga_x000D_ CcaccaatTcc_x000D_ CagccaatccT_x000D_ tTTccaatcgg_x000D_ ccTattggctt_x000D_ tccccaatTcc_x000D_ caTattggctt_x000D_ tacccaatTac_x000D_ ctAattggcta_x000D_ tgaccaatAtc_x000D_ …	-19368 _x000D_ -1284 _x000D_ -12469 _x000D_ -28218 _x000D_ -28335 _x000D_ -32772 _x000D_ 4113 _x000D_ 4987 _x000D_ -55740 _x000D_ -57847 _x000D_ -25132 _x000D_ -7052 _x000D_ -21288 _x000D_ -32825 _x000D_ -58361 _x000D_ -7583 _x000D_ -39653 _x000D_ -30087 _x000D_ -40906 _x000D_ -47462 _x000D_ -23325 _x000D_ -42753 _x000D_ -6741 _x000D_ -26691 _x000D_ -19056 _x000D_ -3053 _x000D_ -45661 _x000D_ -39…	-2242 _x000D_ 15842 _x000D_ 4657 _x000D_ -11092 _x000D_ -11209 _x000D_ -15646 _x000D_ 21334 _x000D_ 22208 _x000D_ -38614 _x000D_ -40721 _x000D_ -8006 _x000D_ 10074 _x000D_ -4162 _x000D_ -15699 _x000D_ -41235 _x000D_ 9543 _x000D_ -22527 _x000D_ -12961 _x000D_ -23780 _x000D_ -30336 _x000D_ -6199 _x000D_ -25627 _x000D_ 10385 _x000D_ -9565 _x000D_ -1930 _x000D_ 14073 _x000D_ -28535 _x000D_ -22112 _x0…
hsa-mir-198	Chr3: 120109514 - 120174576 [-]	120121841 (7265)	79	Aacattggccc_x000D_ tggccaatgcc_x000D_ gTgccaatgaT_x000D_ ctgattggcca_x000D_ tgcccaatcca_x000D_ ggAattgggAt_x000D_ aTgccaatgcT_x000D_ tgcattggcct_x000D_ tacccaatTtg_x000D_ gacccaatggT_x000D_ cacattggAAt_x000D_ tacattggcct_x000D_ gTcccaatAac_x000D_ CTgccaatgaa_x000D_ AgAattggttt_x000D_ cagattggttt_x000D_ CccccaatTcc_x000D_ agTccaatTta_x000D_ ttAattggcAt_x000D_ aTcccaatgtg_x000D_ tggattgggtG_x000D_ …	-48328 -24130 _x000D_ -12785 _x000D_ -20115 _x000D_ -36660 _x000D_ -32560 _x000D_ -42873 _x000D_ -1356 _x000D_ -28679 _x000D_ -26184 _x000D_ -42183 _x000D_ -44488 _x000D_ -28266 _x000D_ -742 _x000D_ -53841 _x000D_ -21766 _x000D_ -57398 _x000D_ -28860 _x000D_ -35735 _x000D_ -48975 _x000D_ -42052 _x000D_ -50665 _x000D_ -17572 _x000D_ -53745 _x000D_ -36690 _x000D_ -51526 _x000D_ -40805 _x000D_ -5858…	-41063 -16865 _x000D_ -5520 _x000D_ -12850 _x000D_ -29395 _x000D_ -25295 _x000D_ -35608 _x000D_ 5909 _x000D_ -21414 _x000D_ -18919 _x000D_ -34918 _x000D_ -37223 _x000D_ -21001 _x000D_ 6523 _x000D_ -46576 _x000D_ -14501 _x000D_ -50133 _x000D_ -21595 _x000D_ -28470 _x000D_ -41710 _x000D_ -34787 _x000D_ -43400 _x000D_ -10307 _x000D_ -46480 _x000D_ -29425 _x000D_ -44261 _x000D_ -33540 _x000D_ -51324 …	defined by FSTL1 TSS
hsa-mir-544b	Chr3: 124391286 - 124456364 [+]	124449140 (2146)	67	gtAattggAga_x000D_ caTattgggAa_x000D_ tTcccaatgtc_x000D_ gggattggtta_x000D_ tgAattggtAc_x000D_ aagccaatTtg_x000D_ tcTccaatcaa_x000D_ Aagattggctc_x000D_ CTgccaatcaa_x000D_ tccattggttt_x000D_ AggattggctG_x000D_ CccccaatcaT_x000D_ cacattggtga_x000D_ tacccaatTag_x000D_ gccattggtga_x000D_ ggaccaatgga_x000D_ gggattggggc_x000D_ AaTattggtta_x000D_ aTcccaatccT_x000D_ taTccaatTtc_x000D_ acaccaatTaa_x000D_ …	685 _x000D_ -104 _x000D_ -13018 _x000D_ -38575 _x000D_ -4208 _x000D_ -54060 _x000D_ 2126 _x000D_ -49520 _x000D_ -52993 _x000D_ -11253 _x000D_ -26861 _x000D_ -31958 _x000D_ -53606 _x000D_ -49644 _x000D_ -1941 _x000D_ -53455 _x000D_ -45271 _x000D_ -4269 _x000D_ -29685 _x000D_ -52640 _x000D_ -40321 _x000D_ -54277 _x000D_ -40345 _x000D_ -36833 _x000D_ -22154 _x000D_ 950 _x000D_ 132 _x000D_ 3477 _x000…	2909 _x000D_ 2042 _x000D_ -10872 _x000D_ -36429 _x000D_ -2062 _x000D_ -51914 _x000D_ 4350 _x000D_ -47374 _x000D_ -50847 _x000D_ -9107 _x000D_ -24715 _x000D_ -29812 _x000D_ -51460 _x000D_ -47498 _x000D_ 205 _x000D_ -51309 _x000D_ -43125 _x000D_ -2123 _x000D_ -27539 _x000D_ -50494 _x000D_ -38175 _x000D_ -52131 _x000D_ -38199 _x000D_ -34687 _x000D_ -20008 _x000D_ 3174 _x000D_ 2356 _x000D_ 5701 _x000…	defined by UMPS TSS
hsa-mir-548i-1	Chr3: 125504246 - 125569395 [-]		94	gaaccaatctT_x000D_ tgaccaatTtT_x000D_ tgTattggtAt_x000D_ ctgattggcca_x000D_ AgcattggAca_x000D_ taaccaatTtT_x000D_ Aggattggccc_x000D_ cagattggtct_x000D_ ggaccaatgta_x000D_ taAattggAct_x000D_ tcTattggtgt_x000D_ tcgattggctt_x000D_ AgAattggttt_x000D_ tgaccaatcga_x000D_ CagccaatcgT_x000D_ aTgccaatTac_x000D_ gcaccaatgca_x000D_ tacccaatTta_x000D_ acaccaatAgg_x000D_ tacattgggAa_x000D_ taAattggcAa_x000D_ …	-51245 _x000D_ -3591 _x000D_ -14870 _x000D_ -52135 _x000D_ -17830 _x000D_ -23784 _x000D_ -22535 _x000D_ -29482 _x000D_ -50537 _x000D_ -54533 _x000D_ -35150 _x000D_ -55856 _x000D_ 1101 _x000D_ 2190 _x000D_ -24462 _x000D_ -22006 _x000D_ -38783 _x000D_ -16832 _x000D_ -53025 _x000D_ -20749 _x000D_ -5161 _x000D_ -53599 _x000D_ -46507 _x000D_ -52130 _x000D_ -23929 _x000D_ -40730 _x000D_ -49857 _x000D_ …	_x000D_ _x000D_ _x000D_ _x000D_ _x000D_ _x000D_ _x000D_ _x000D_ _x000D_ _x000D_ _x000D_ _x000D_ _x000D_ _x000D_ _x000D_ _x000D_ _x000D_ _x000D_ _x000D_ _x000D_ _x000D_ _x000D_ _x000D_ _x000D_ _x000D_ _x000D_ _x000D_ _x000D_ _x000D_ _x000D_ _x000D_ _x000D_ _x000D_ _x000D_ _x000D_ _x000D_ _x000D_ _x000D_ _x000D_ _x000D_ _x000D_ _x000D_ _x000D_ _x000D_ _x000D_ _x000D_ _x000D_ _x000D_ _x000D_ _x000D_…
hsa-mir-1280	Chr3: 128021008 - 128086102 [+]	128069451 (11557)	71	ggTccaatctT_x000D_ Agcattggccc_x000D_ AagattggAgt_x000D_ CacccaatgcT_x000D_ gtgattggctG_x000D_ ggcattggtcc_x000D_ gtgattggctc_x000D_ ccTattggAta_x000D_ ctAattggttG_x000D_ tggccaatgtc_x000D_ AagattggAga_x000D_ AaAattggtta_x000D_ tggattggcAa_x000D_ ccAattggggG_x000D_ tggattggctG_x000D_ Cagccaatgcc_x000D_ tgcccaatTag_x000D_ tggattggtAG_x000D_ gacccaatgca_x000D_ ttTattggttG_x000D_ AtcattggcAa_x000D_ …	-28987 _x000D_ -12085 _x000D_ -3568 _x000D_ 1372 _x000D_ -17239 _x000D_ 3982 _x000D_ -20437 _x000D_ -55483 _x000D_ -55332 _x000D_ 3661 _x000D_ -6283 _x000D_ -29243 _x000D_ -49443 _x000D_ -48925 _x000D_ -50072 _x000D_ -43948 _x000D_ -41702 _x000D_ -14875 _x000D_ -51541 _x000D_ -46200 _x000D_ -57597 _x000D_ -34047 _x000D_ -53828 _x000D_ -2581 _x000D_ -53582 _x000D_ -25499 _x000D_ 3504 _x000D_ -2793…	-17430 _x000D_ -528 _x000D_ 7989 _x000D_ 13023 _x000D_ -5682 _x000D_ 15633 _x000D_ -8880 _x000D_ -43926 _x000D_ -43775 _x000D_ 15312 _x000D_ 5274 _x000D_ -17686 _x000D_ -37886 _x000D_ -37368 _x000D_ -38515 _x000D_ -32391 _x000D_ -30145 _x000D_ -3318 _x000D_ -39984 _x000D_ -34643 _x000D_ -46040 _x000D_ -22490 _x000D_ -42271 _x000D_ 8976 _x000D_ -42025 _x000D_ -13942 _x000D_ 15155 _x000D_ -16377 _x…	defined by EEFSEC TSS
hsa-mir-15b	Chr3: 160062376 - 160127474 [+]	160121725 (651)	88	aaaccaatgag_x000D_ acaccaatAtT_x000D_ taAattggctt_x000D_ tcaccaatAag_x000D_ ttgattggtgt_x000D_ gggattggttc_x000D_ aaTccaatAag_x000D_ ccAattggctc_x000D_ aTaccaatTtg_x000D_ tccccaatAaa_x000D_ aagccaatTtg_x000D_ Agcattggttt_x000D_ tTTccaatgta_x000D_ ggcccaatctg_x000D_ tagccaatgta_x000D_ tcaccaatAaT_x000D_ agcccaatcac_x000D_ CagccaatAtc_x000D_ tTTccaatgca_x000D_ ggcattggcAa_x000D_ gagattggggG_x000D_ …	-42767 _x000D_ 108 _x000D_ -50599 _x000D_ -23857 _x000D_ -44212 _x000D_ -46034 _x000D_ -20058 _x000D_ -57819 _x000D_ 1195 _x000D_ -54078 _x000D_ 1466 _x000D_ -1612 _x000D_ 2967 _x000D_ -19505 -13789 _x000D_ -46879 _x000D_ -25494 _x000D_ -5974 _x000D_ -41688 _x000D_ -49010 _x000D_ -40647 _x000D_ -43903 _x000D_ -26513 _x000D_ -18267 _x000D_ -39995 _x000D_ 1669 _x000D_ -39472 _x000D_ -1875 _x000D_ -…	-42116 _x000D_ 857 _x000D_ -49948 _x000D_ -23206 _x000D_ -43561 _x000D_ -45383 _x000D_ -19407 _x000D_ -57168 _x000D_ 1944 _x000D_ -53427 _x000D_ 2215 _x000D_ -961 _x000D_ 3716 _x000D_ -18854 -13138 _x000D_ -46228 _x000D_ -24843 _x000D_ -5323 _x000D_ -41037 _x000D_ -48359 _x000D_ -39996 _x000D_ -43252 _x000D_ -25862 _x000D_ -17616 _x000D_ -39344 _x000D_ 2418 _x000D_ -38821 _x000D_ -1224 _x000D_ -1…	defined by IFT80,SMC4 TSS
hsa-mir-16-2	Chr3: 160062533 - 160127614 [+]	160121725 (808)	89	aaaccaatgag_x000D_ acaccaatAtT_x000D_ taAattggctt_x000D_ tcaccaatAag_x000D_ ttgattggtgt_x000D_ gggattggttc_x000D_ aaTccaatAag_x000D_ ccAattggctc_x000D_ aTaccaatTtg_x000D_ tccccaatAaa_x000D_ aagccaatTtg_x000D_ Agcattggttt_x000D_ tgAattgggta_x000D_ tTTccaatgta_x000D_ ggcccaatctg_x000D_ tcaccaatAaT_x000D_ tagccaatgta_x000D_ agcccaatcac_x000D_ CagccaatAtc_x000D_ tTTccaatgca_x000D_ ggcattggcAa_x000D_ …	-42924 _x000D_ <49> _x000D_ -50756 _x000D_ -24014 _x000D_ -44369 _x000D_ -46191 _x000D_ -20215 _x000D_ -57976 _x000D_ 1055 _x000D_ -54235 _x000D_ 1326 _x000D_ -1769 _x000D_ 4873 _x000D_ 2827 _x000D_ -19662 -13946 _x000D_ -25651 _x000D_ -47036 _x000D_ -6131 _x000D_ -41845 _x000D_ -49167 _x000D_ -40804 _x000D_ -44060 _x000D_ -26670 _x000D_ -18424 _x000D_ -40152 _x000D_ 1529 _x000D_ -39629 _x000D_ -…	-42116 _x000D_ 857 _x000D_ -49948 _x000D_ -23206 _x000D_ -43561 _x000D_ -45383 _x000D_ -19407 _x000D_ -57168 _x000D_ 1944 _x000D_ -53427 _x000D_ 2215 _x000D_ -961 _x000D_ 5762 _x000D_ 3716 _x000D_ -18854 -13138 _x000D_ -24843 _x000D_ -46228 _x000D_ -5323 _x000D_ -41037 _x000D_ -48359 _x000D_ -39996 _x000D_ -43252 _x000D_ -25862 _x000D_ -17616 _x000D_ -39344 _x000D_ 2418 _x000D_ -38821 _x000D_ -12…	defined by IFT80,SMC4 TSS
hsa-mir-1263	Chr3: 163884258 - 163949344 [-]	163938392 (49048)	119	ggAattggtgc_x000D_ taAattggctt_x000D_ ctgattggAca_x000D_ gtgattgggtc_x000D_ cacattggAAa_x000D_ Aagattggcct_x000D_ aTTccaatgca_x000D_ aagccaatAaT_x000D_ ggcattgggAG_x000D_ cacattggAAt_x000D_ tTcccaatgtT_x000D_ ctAattggcAt_x000D_ tTTccaatggg_x000D_ gacattggttt_x000D_ Aacattggttc_x000D_ tggccaatTtg_x000D_ gaTccaatcac_x000D_ ctgattggtgt_x000D_ tggccaatTtc_x000D_ accccaatAtc_x000D_ gcaccaatcta_x000D_ …	-10355 _x000D_ -20280 _x000D_ -278 _x000D_ -29505 _x000D_ -51244 _x000D_ -48690 _x000D_ 2745 _x000D_ -2595 _x000D_ -2314 _x000D_ -49661 _x000D_ -13639 _x000D_ -20720 _x000D_ -33878 _x000D_ -2676 _x000D_ -56257 _x000D_ -58485 _x000D_ -13866 _x000D_ -8374 _x000D_ -9694 _x000D_ -43386 _x000D_ -57395 _x000D_ -43107 _x000D_ -37488 _x000D_ -27129 _x000D_ -57313 _x000D_ -5201 _x000D_ -9081 _x000D_ -8333…	38693 _x000D_ 28768 _x000D_ 48770 _x000D_ 19543 _x000D_ -2196 _x000D_ 358 _x000D_ 51879 _x000D_ 46453 _x000D_ 46734 _x000D_ -613 _x000D_ 35409 _x000D_ 28328 _x000D_ 15170 _x000D_ 46372 _x000D_ -7209 _x000D_ -9437 _x000D_ 35182 _x000D_ 40674 _x000D_ 39354 _x000D_ 5662 _x000D_ -8347 _x000D_ 5941 _x000D_ 11560 _x000D_ 21919 _x000D_ -8265 _x000D_ 43847 _x000D_ 39967 _x000D_ 40715 40791 _x000D_ 33889 …
hsa-mir-720	Chr3: 163999129 - 164064239 [+]		95	aaaccaatgag_x000D_ gaAattggtgG_x000D_ gaTattggcAt_x000D_ AgcattggAca_x000D_ aaaccaatcac_x000D_ acaccaatTag_x000D_ taaccaatAga_x000D_ tgAattgggtG_x000D_ tacccaatTtT_x000D_ taaccaatAca_x000D_ aaTccaatcaa_x000D_ aaTccaatAac_x000D_ aTaccaatggc_x000D_ tacattggctG_x000D_ agaccaatAac_x000D_ AggattggtAc_x000D_ tacattggctc_x000D_ ccgattggctt_x000D_ CagccaatAtc_x000D_ agTccaatTta_x000D_ tacccaatTta_x000D_ …	-46997 _x000D_ -24092 _x000D_ 3419 _x000D_ -59844 _x000D_ -34901 _x000D_ -13364 _x000D_ -23372 _x000D_ -12031 _x000D_ -4572 _x000D_ -48662 _x000D_ -41224 _x000D_ -13741 _x000D_ -6307 _x000D_ -31954 _x000D_ -58993 -46470 _x000D_ -33656 _x000D_ -31576 _x000D_ -5644 _x000D_ -45921 _x000D_ -34577 _x000D_ -25048 _x000D_ -17455 _x000D_ -12823 _x000D_ -48423 _x000D_ -53246 _x000D_ -28926 _x000D_ -40080 …	_x000D_ _x000D_ _x000D_ _x000D_ _x000D_ _x000D_ _x000D_ _x000D_ _x000D_ _x000D_ _x000D_ _x000D_ _x000D_ _x000D_ _x000D_ _x000D_ _x000D_ _x000D_ _x000D_ _x000D_ _x000D_ _x000D_ _x000D_ _x000D_ _x000D_ _x000D_ _x000D_ _x000D_ _x000D_ _x000D_ _x000D_ _x000D_ _x000D_ _x000D_ _x000D_ _x000D_ _x000D_ _x000D_ _x000D_ _x000D_ _x000D_ _x000D_ _x000D_ _x000D_ _x000D_ _x000D_ _x000D_ _x000D_ _x000D_ _x000D_…
hsa-mir-551b	Chr3: 168209642 - 168274738 [+]	168243285 (26357)	82	aacccaatTca_x000D_ tgTattggAtt_x000D_ tccattggAca_x000D_ tcaccaatgaa_x000D_ tgTattggtAt_x000D_ cacattgggAa_x000D_ aaTccaatgac_x000D_ agaccaatAaT_x000D_ acaccaatctg_x000D_ taTattggAtt_x000D_ Acgattggtgt_x000D_ tggccaatTac_x000D_ taAattggtAa_x000D_ aacccaatTgT_x000D_ aaaccaatAaa_x000D_ taAattggAta_x000D_ taaccaatTcT_x000D_ tagccaatctc_x000D_ tcAattggAgt_x000D_ tcTattggtgt_x000D_ ccTattggAtt_x000D_ …	-19105 _x000D_ -17533 _x000D_ -40421 _x000D_ -57663 _x000D_ -41862 _x000D_ -52415 _x000D_ -1322 _x000D_ -13343 _x000D_ -52175 _x000D_ -9490 _x000D_ -318 _x000D_ 2010 _x000D_ -55145 _x000D_ -47448 _x000D_ -57395 _x000D_ 1560 _x000D_ -50909 _x000D_ 2243 _x000D_ -39713 -2184 _x000D_ -1904 _x000D_ -5693 _x000D_ -36619 _x000D_ -17909 _x000D_ -57604 _x000D_ -46942 _x000D_ -25838 _x000D_ -24185 _x000D_ …	7252 _x000D_ 8824 _x000D_ -14064 _x000D_ -31306 _x000D_ -15505 _x000D_ -26058 _x000D_ 25035 _x000D_ 13014 _x000D_ -25818 _x000D_ 16867 _x000D_ 26039 _x000D_ 28463 _x000D_ -28788 _x000D_ -21091 _x000D_ -31038 _x000D_ 28013 _x000D_ -24552 _x000D_ 28696 _x000D_ -13356 24173 _x000D_ 24453 _x000D_ 20664 _x000D_ -10262 _x000D_ 8448 _x000D_ -31247 _x000D_ -20585 _x000D_ 519 _x000D_ 2172 _x000D_ 26964 _x…	defined by C3orf50 TSS
hsa-mir-569	Chr3: 170819452 - 170884548 [-]		80	aagccaatTgT_x000D_ tggccaatggg_x000D_ ctgattggAca_x000D_ gaTccaatTag_x000D_ gtTattgggca_x000D_ aaaccaatcag_x000D_ Atcattgggtt_x000D_ gtgattggcta_x000D_ ccTattggcta_x000D_ taAattggcct_x000D_ tTgccaatAaa_x000D_ tTcccaatgtT_x000D_ gtcattggttt_x000D_ aagccaatAaa_x000D_ gagattggggG_x000D_ cccattggAAa_x000D_ AtTattgggcc_x000D_ tagccaatTtg_x000D_ tacccaatgtc_x000D_ tgcccaatgtc_x000D_ Aacattggtta_x000D_ …	-23630 _x000D_ -343 _x000D_ -1919 _x000D_ -9196 _x000D_ -10857 _x000D_ -16603 _x000D_ -1734 _x000D_ -6165 _x000D_ -4319 _x000D_ -21723 _x000D_ -26184 834 _x000D_ -41288 _x000D_ -40727 _x000D_ -35015 _x000D_ -15141 _x000D_ -29410 _x000D_ -21440 _x000D_ -38883 _x000D_ 3836 _x000D_ 1892 _x000D_ -56023 _x000D_ -7155 _x000D_ -15543 _x000D_ -11846 _x000D_ -17716 _x000D_ -15013 _x000D_ -49468 _x000D_ -4…	_x000D_ _x000D_ _x000D_ _x000D_ _x000D_ _x000D_ _x000D_ _x000D_ _x000D_ _x000D_ _x000D_ _x000D_ _x000D_ _x000D_ _x000D_ _x000D_ _x000D_ _x000D_ _x000D_ _x000D_ _x000D_ _x000D_ _x000D_ _x000D_ _x000D_ _x000D_ _x000D_ _x000D_ _x000D_ _x000D_ _x000D_ _x000D_ _x000D_ _x000D_ _x000D_ _x000D_ _x000D_ _x000D_ _x000D_ _x000D_ _x000D_ _x000D_ _x000D_ _x000D_ _x000D_ _x000D_ _x000D_ _x000D_ _x000D_ _x000D_…	defined by TNIK TSS
hsa-mir-1224	Chr3: 183899193 - 183964278 [+]	183947491 (11702)	72	gcAattggtAt_x000D_ Aagattggcta_x000D_ gtcattggAgG_x000D_ gTaccaatgag_x000D_ tagccaatggc_x000D_ gccccaatggg_x000D_ agaccaatTgg_x000D_ ctTattggtct_x000D_ gaAattggtga_x000D_ ctgattgggcc_x000D_ aagccaatgag_x000D_ gaAattgggAa_x000D_ gcTattggAta_x000D_ aTgccaatctc_x000D_ tccccaatTcc_x000D_ aTTccaatcta_x000D_ AcAattggtca_x000D_ gaaccaatccc_x000D_ acTccaatcac_x000D_ gaaccaatAgg_x000D_ gacccaatgcc_x000D_ …	-25450 _x000D_ -48593 _x000D_ -6489 _x000D_ -59743 _x000D_ -52733 _x000D_ -58684 _x000D_ -56086 _x000D_ -49902 _x000D_ -17387 _x000D_ -33067 _x000D_ -37460 _x000D_ 3646 _x000D_ -19476 _x000D_ -16824 _x000D_ 2613 _x000D_ 4532 _x000D_ -8931 _x000D_ -39102 _x000D_ -5811 _x000D_ -17308 _x000D_ -8310 _x000D_ -53904 _x000D_ -4530 _x000D_ -51013 _x000D_ -30501 _x000D_ -14783 _x000D_ -50708 _x000D_ -2903…	-13748 _x000D_ -36891 _x000D_ 5213 _x000D_ -48041 _x000D_ -41031 _x000D_ -46982 _x000D_ -44384 _x000D_ -38200 _x000D_ -5685 _x000D_ -21365 _x000D_ -25758 _x000D_ 15433 _x000D_ -7774 _x000D_ -5122 _x000D_ 14400 _x000D_ 16319 _x000D_ 2771 _x000D_ -27400 _x000D_ 5891 _x000D_ -5606 _x000D_ 3392 _x000D_ -42202 _x000D_ 7172 _x000D_ -39311 _x000D_ -18799 _x000D_ -3081 _x000D_ -39006 _x000D_ 8799 _x000D_…	defined by EIF2B5,VWA5B2 TSS
hsa-mir-1248	Chr3: 186444461 - 186509567 [+]		68	taTattggctt_x000D_ tggccaatgcc_x000D_ ggAattggtgG_x000D_ Caaccaatgtg_x000D_ ttTattggcAa_x000D_ gcAattggctt_x000D_ cagattggtct_x000D_ tgaccaatTtg_x000D_ AgAattggcca_x000D_ aagccaatTca_x000D_ gaaccaatgta_x000D_ tggattgggAa_x000D_ tcaccaatTca_x000D_ Aacattggcta_x000D_ cacattggtca_x000D_ AgTattggccc_x000D_ ccTattggctt_x000D_ agTccaatTta_x000D_ gaTattgggAt_x000D_ gcaccaatgcT_x000D_ cccattggcAa_x000D_ …	-1208 _x000D_ -49539 _x000D_ -10875 _x000D_ -41327 _x000D_ -56485 _x000D_ -44064 _x000D_ -48486 _x000D_ -50318 _x000D_ -3773 _x000D_ -31832 _x000D_ -31417 _x000D_ -53916 _x000D_ -48281 _x000D_ -46989 _x000D_ -23901 _x000D_ -1604 _x000D_ -40459 _x000D_ -13019 _x000D_ -17092 _x000D_ -38731 _x000D_ -41408 _x000D_ -3996 _x000D_ -46176 _x000D_ -36407 _x000D_ -13099 _x000D_ -49948 _x000D_ -38481 _x000D…	_x000D_ _x000D_ _x000D_ _x000D_ _x000D_ _x000D_ _x000D_ _x000D_ _x000D_ _x000D_ _x000D_ _x000D_ _x000D_ _x000D_ _x000D_ _x000D_ _x000D_ _x000D_ _x000D_ _x000D_ _x000D_ _x000D_ _x000D_ _x000D_ _x000D_ _x000D_ _x000D_ _x000D_ _x000D_ _x000D_ _x000D_ _x000D_ _x000D_ _x000D_ _x000D_ _x000D_ _x000D_ _x000D_ _x000D_ _x000D_ _x000D_ _x000D_ _x000D_ _x000D_ _x000D_ _x000D_ _x000D_ _x000D_ _x000D_ _x000D_…	defined by EIF4A2 TSS
hsa-mir-28	Chr3: 188346569 - 188411655 [+]	188380779 (25790)	77	aaaccaatgag_x000D_ aaTccaatTga_x000D_ gccccaatcca_x000D_ ccTattggggt_x000D_ tagccaatAga_x000D_ aaaccaatcag_x000D_ tcTccaatcac_x000D_ tgcccaatAgc_x000D_ tcAattggttt_x000D_ aaaccaatgaa_x000D_ gtgattggAtc_x000D_ gtAattgggca_x000D_ aTaccaatgga_x000D_ taAattggAtc_x000D_ agaccaatAac_x000D_ gtTattggtAa_x000D_ CagccaatAtc_x000D_ tggattggAAc_x000D_ Aacattgggct_x000D_ AaAattggttc_x000D_ taaccaatctc_x000D_ …	-51473 _x000D_ -34614 _x000D_ -53887 _x000D_ -5342 _x000D_ -11962 _x000D_ -17337 _x000D_ -47748 _x000D_ -31956 _x000D_ -14268 _x000D_ -58893 _x000D_ -1372 _x000D_ -25117 _x000D_ -33875 _x000D_ -8494 _x000D_ -50946 _x000D_ -21224 _x000D_ -50384 _x000D_ -9659 _x000D_ -14154 _x000D_ -59844 _x000D_ -56887 _x000D_ -8821 _x000D_ -28575 _x000D_ -8765 _x000D_ -46534 _x000D_ -18401 _x000D_ -12728 _x000D_ …	-25683 _x000D_ -8824 _x000D_ -28097 _x000D_ 20448 _x000D_ 13828 _x000D_ 8453 _x000D_ -21958 _x000D_ -6166 _x000D_ 11522 _x000D_ -33103 _x000D_ 24418 _x000D_ 673 _x000D_ -8085 _x000D_ 17296 _x000D_ -25156 _x000D_ 4566 _x000D_ -24594 _x000D_ 16131 _x000D_ 11636 _x000D_ -34054 _x000D_ -31097 _x000D_ 16969 _x000D_ -2785 _x000D_ 17025 _x000D_ -20744 _x000D_ 7389 _x000D_ 13062 _x000D_ 1013 _x000D_ -912…	defined by LPP TSS
hsa-mir-944	Chr3: 189487711 - 189552799 [+]	189512716 (34995)	80	gcAattggtAt_x000D_ AggattggAta_x000D_ gTgccaatTta_x000D_ acTccaatgtT_x000D_ aaaccaatTca_x000D_ taTattgggtt_x000D_ tcaccaatcaa_x000D_ ctcattggttt_x000D_ ttcattggAAt_x000D_ taTccaatAga_x000D_ Cacccaatgta_x000D_ caAattgggAa_x000D_ ttAattggcAc_x000D_ AgAattgggga_x000D_ acgccaatAac_x000D_ tacattgggct_x000D_ Aacattgggta_x000D_ aagccaatTga_x000D_ AaTattggttt_x000D_ accccaatTaa_x000D_ gtAattggAgc_x000D_ …	-13352 _x000D_ -13934 _x000D_ -36026 _x000D_ -31020 _x000D_ -9171 _x000D_ -23753 _x000D_ -57460 _x000D_ -44947 _x000D_ -26522 _x000D_ -35998 _x000D_ -39991 _x000D_ -34946 _x000D_ -13760 _x000D_ -4350 _x000D_ -25883 _x000D_ -43631 _x000D_ -37967 _x000D_ -41150 _x000D_ -36535 _x000D_ -7561 _x000D_ -35179 _x000D_ -1511 _x000D_ -1554 _x000D_ -49591 _x000D_ -27916 _x000D_ -3372 _x000D_ -1343 _x000D_ -…	21643 _x000D_ 21061 _x000D_ -1031 _x000D_ 3975 _x000D_ 25824 _x000D_ 11242 _x000D_ -22465 _x000D_ -9952 _x000D_ 8473 _x000D_ -1003 _x000D_ -4996 _x000D_ 49 _x000D_ 21235 _x000D_ 30645 _x000D_ 9112 _x000D_ -8636 _x000D_ -2972 _x000D_ -6155 _x000D_ -1540 _x000D_ 27434 _x000D_ -184 _x000D_ 33484 _x000D_ 33441 _x000D_ -14596 _x000D_ 7079 _x000D_ 31623 _x000D_ 33652 _x000D_ 4225 _x000D_ 23065 _x000D_ …	defined by TP63 TSS
hsa-mir-3137	Chr3: 194850234 - 194915309 [-]	194871588 (16279)	75	gcTattgggtt_x000D_ cagattgggAt_x000D_ caTattggcAa_x000D_ tgaccaatTtT_x000D_ tgcattggctt_x000D_ gggattggtct_x000D_ taTattggtAt_x000D_ CacccaatTaa_x000D_ tagccaatgga_x000D_ tgAattgggtc_x000D_ tTTccaatctg_x000D_ Aggattggcca_x000D_ agcccaatAaa_x000D_ tacattgggtG_x000D_ ttcattggcAa_x000D_ tcTattggtct_x000D_ gcaccaatAta_x000D_ gacccaatctc_x000D_ ggcattggAAa_x000D_ tacattggcgt_x000D_ tgTattggccc_x000D_ …	-13943 _x000D_ -21793 _x000D_ -28259 _x000D_ -37569 _x000D_ -41289 _x000D_ -56707 _x000D_ -55150 _x000D_ -17190 _x000D_ -23332 _x000D_ -44847 _x000D_ -58251 _x000D_ -19152 _x000D_ -35067 _x000D_ -28229 _x000D_ 2565 _x000D_ -26974 _x000D_ -31150 _x000D_ -40231 _x000D_ -33062 _x000D_ -20096 _x000D_ -57221 _x000D_ -48683 _x000D_ -10007 _x000D_ -2786 _x000D_ 3377 _x000D_ -14440 _x000D_ -7190 _x000D_ …	2336 _x000D_ -5514 _x000D_ -11980 _x000D_ -21290 _x000D_ -25010 _x000D_ -40428 _x000D_ -38871 _x000D_ -911 _x000D_ -7053 _x000D_ -28568 _x000D_ -41972 _x000D_ -2873 _x000D_ -18788 _x000D_ -11950 _x000D_ 18919 _x000D_ -10695 _x000D_ -14871 _x000D_ -23952 _x000D_ -16783 _x000D_ -3817 _x000D_ -40942 _x000D_ -32404 _x000D_ 6272 _x000D_ 13493 _x000D_ 19731 _x000D_ 1839 _x000D_ 9089 _x000D_ -35537 _x00…	defined by C3orf21 TSS
hsa-mir-570	Chr3: 195366272 - 195431369 [+]	195423626 (2646)	48	cagattgggct_x000D_ ggAattggAtc_x000D_ agaccaatcta_x000D_ AgTattggcca_x000D_ gTaccaatAta_x000D_ gacattggctt_x000D_ AtAattgggtc_x000D_ gaAattggAta_x000D_ tccccaatccc_x000D_ cacattggAca_x000D_ tggattggttt_x000D_ ctAattgggtt_x000D_ AtTattggttt_x000D_ ggTattggtgt_x000D_ taTccaatAaa_x000D_ tgcattggAAt_x000D_ ttcattggAAc_x000D_ cgcattggtgG_x000D_ tTgccaatAac_x000D_ tacattgggta_x000D_ gaAattggAga_x000D_ …	-59238 _x000D_ -49170 _x000D_ -58207 _x000D_ -28539 _x000D_ -37396 _x000D_ -39392 _x000D_ -7413 _x000D_ -40324 _x000D_ -12750 _x000D_ -47085 _x000D_ -34529 _x000D_ -751 _x000D_ -42091 _x000D_ -50078 _x000D_ -45076 _x000D_ -4896 _x000D_ -1396 _x000D_ -45025 _x000D_ -43281 _x000D_ -4172 _x000D_ -38926 _x000D_ -17503 _x000D_ 1510 _x000D_ -50135 _x000D_ -18966 _x000D_ -37446 _x000D_ -42324 _x000D_ -1…	-56592 _x000D_ -46524 _x000D_ -55561 _x000D_ -25893 _x000D_ -34750 _x000D_ -36746 _x000D_ -4767 _x000D_ -37678 _x000D_ -10104 _x000D_ -44439 _x000D_ -31883 _x000D_ 1895 _x000D_ -39445 _x000D_ -47432 _x000D_ -42430 _x000D_ -2250 _x000D_ 1250 _x000D_ -42379 _x000D_ -40635 _x000D_ -1526 _x000D_ -36280 _x000D_ -14857 _x000D_ 4253 _x000D_ -47489 _x000D_ -16320 _x000D_ -34800 _x000D_ -39678 _x000D_ -10…	defined by AC069513.1 TSS
hsa-mir-922	Chr3: 197396366 - 197461447 [-]	197449814 (48367)	59	cgcattggcAG_x000D_ cacattgggAc_x000D_ gTcccaatTcc_x000D_ ttgattggtct_x000D_ ggcattggtgc_x000D_ gtgattggctG_x000D_ cacattggAAa_x000D_ Acgattggtgt_x000D_ tggccaatAtg_x000D_ tagccaatTaa_x000D_ tTTccaatcca_x000D_ tggccaatgtg_x000D_ AaAattggtta_x000D_ CccccaatTgc_x000D_ taTccaatTca_x000D_ gggccaatgaT_x000D_ gTgccaatgcc_x000D_ AcAattgggtt_x000D_ tcAattggtgG_x000D_ Aagattggtgt_x000D_ cccattggtcc_x000D_ …	-43342 _x000D_ -58229 _x000D_ -55480 _x000D_ -32144 _x000D_ -29361 _x000D_ -55395 -55288 _x000D_ -40103 _x000D_ -43582 _x000D_ -36459 _x000D_ -11437 _x000D_ -29345 _x000D_ 1593 _x000D_ -11537 _x000D_ -17484 _x000D_ -12760 _x000D_ -51296 _x000D_ -7354 _x000D_ -31721 _x000D_ -34124 _x000D_ -10812 _x000D_ -30331 _x000D_ -25649 _x000D_ -18631 _x000D_ -26322 _x000D_ -43377 _x000D_ -58984 _x000D_ -3694…	5025 _x000D_ -9862 _x000D_ -7113 _x000D_ 16223 _x000D_ 19006 _x000D_ -7028 -6921 _x000D_ 8264 _x000D_ 4785 _x000D_ 11908 _x000D_ 36930 _x000D_ 19022 _x000D_ 50041 _x000D_ 36830 _x000D_ 30883 _x000D_ 35607 _x000D_ -2929 _x000D_ 41013 _x000D_ 16646 _x000D_ 14243 _x000D_ 37555 _x000D_ 18036 _x000D_ 22718 _x000D_ 29736 _x000D_ 22045 _x000D_ 4990 _x000D_ -10617 _x000D_ 11423 _x000D_ 31437 _x000D_ 1385…	defined by KIAA0226 TSS
hsa-mir-571	Chr4: 283946 - 349042 [+]	330449 (13497)	74	tTaccaatTag_x000D_ tggccaatgcc_x000D_ gTgccaatgaT_x000D_ gtAattggAga_x000D_ CacccaatgcT_x000D_ ctgattgggca_x000D_ cacattggAAa_x000D_ gtgattggtAa_x000D_ tgAattggtAc_x000D_ aaaccaatAag_x000D_ tggccaatAtg_x000D_ gaaccaatAta_x000D_ gggccaatcaa_x000D_ aagccaatAaa_x000D_ gcTccaatTag_x000D_ ctAattggAgt_x000D_ AggattggttG_x000D_ AtgattggAtc_x000D_ AcAattgggtt_x000D_ CcTccaatcca_x000D_ gggccaatTcT_x000D_ …	-10255 _x000D_ -40389 _x000D_ -9740 _x000D_ -5878 _x000D_ -11099 _x000D_ -44632 _x000D_ 4186 _x000D_ -20355 _x000D_ -42632 _x000D_ -9297 _x000D_ -53081 -30291 -17063 -1636 _x000D_ -58794 _x000D_ -38147 _x000D_ -8330 _x000D_ -50837 _x000D_ -9215 _x000D_ 2781 _x000D_ 388 _x000D_ -30060 _x000D_ -22531 _x000D_ -33299 _x000D_ 2194 2404 _x000D_ -17954 _x000D_ -15425 _x000D_ -12440 _x000D_ -23094 _x000D…	3242 _x000D_ -26892 _x000D_ 3757 _x000D_ 7619 _x000D_ 2398 _x000D_ -31135 _x000D_ 17779 _x000D_ -6858 _x000D_ -29135 _x000D_ 4200 _x000D_ -39584 -16794 -3566 11861 _x000D_ -45297 _x000D_ -24650 _x000D_ 5167 _x000D_ -37340 _x000D_ 4282 _x000D_ 16374 _x000D_ 13981 _x000D_ -16563 _x000D_ -9034 _x000D_ -19802 _x000D_ 15787 15997 _x000D_ -4457 _x000D_ -1928 _x000D_ 1057 _x000D_ -9597 _x000D_ -41457 _x…	defined by ZNF141,ZNF732 TSS
hsa-mir-943	Chr4: 1983110 - 2048204 [-]		66	agaccaatgac_x000D_ AaTattggccc_x000D_ tggccaatAcc_x000D_ ctcattggttt_x000D_ ggTattggcAt_x000D_ aTTccaatcca_x000D_ tggccaatAtg_x000D_ aggccaatTtg_x000D_ aTgccaatctc_x000D_ CagccaatAtc_x000D_ ctgattggttt_x000D_ acaccaatAgg_x000D_ gagattggggG_x000D_ gggattggggc_x000D_ tggattgggct_x000D_ aagccaatcaa_x000D_ acaccaatAgc_x000D_ acTccaatAag_x000D_ tggccaatTtc_x000D_ gcTccaatAtg_x000D_ Atcattggtgc_x000D_ …	-44969 _x000D_ -12517 _x000D_ -28274 _x000D_ -13600 _x000D_ -25161 _x000D_ -36483 _x000D_ -46886 _x000D_ -9569 _x000D_ -9960 _x000D_ -42167 _x000D_ -28978 _x000D_ 4415 _x000D_ -45767 _x000D_ 4906 _x000D_ -56674 _x000D_ -26938 _x000D_ -48588 _x000D_ -45945 _x000D_ -39137 _x000D_ -28957 _x000D_ -19941 _x000D_ -16072 _x000D_ -31951 _x000D_ -48222 _x000D_ -58501 _x000D_ -12741 _x000D_ -41587 _x000D_ …	_x000D_ _x000D_ _x000D_ _x000D_ _x000D_ _x000D_ _x000D_ _x000D_ _x000D_ _x000D_ _x000D_ _x000D_ _x000D_ _x000D_ _x000D_ _x000D_ _x000D_ _x000D_ _x000D_ _x000D_ _x000D_ _x000D_ _x000D_ _x000D_ _x000D_ _x000D_ _x000D_ _x000D_ _x000D_ _x000D_ _x000D_ _x000D_ _x000D_ _x000D_ _x000D_ _x000D_ _x000D_ _x000D_ _x000D_ _x000D_ _x000D_ _x000D_ _x000D_ _x000D_ _x000D_ _x000D_ _x000D_ _x000D_ _x000D_ _x000D_…	defined by WHSC2 TSS
hsa-mir-4274	Chr4: 7401755 - 7466846 [+]	7454586 (7169)	57	tccattggAgc_x000D_ gTTccaatgac_x000D_ tacattgggtt_x000D_ cccattggctt_x000D_ cacattggcAa_x000D_ gagccaatAaa_x000D_ aggccaatgaT_x000D_ gTTccaatcaa_x000D_ CaTccaatctg_x000D_ aTgccaatgcc_x000D_ ctcattggcca_x000D_ ttcattggAAa_x000D_ cgcattggtgG_x000D_ tccattggttt_x000D_ CccccaatTgg_x000D_ acaccaatcca_x000D_ gggattggggc_x000D_ gaaccaatcca_x000D_ Cagccaatggg_x000D_ gggattggggG_x000D_ acTccaatcag_x000D_ …	-48223 _x000D_ -3821 _x000D_ -57130 _x000D_ -49413 _x000D_ -46441 _x000D_ -15194 _x000D_ -49971 _x000D_ -13531 _x000D_ -19 _x000D_ -9537 _x000D_ -40977 _x000D_ -52380 _x000D_ -20400 _x000D_ -54828 _x000D_ -143 _x000D_ -20641 _x000D_ -13637 _x000D_ -48301 _x000D_ 22 _x000D_ -14954 _x000D_ -57443 _x000D_ 2825 _x000D_ -28293 _x000D_ -33530 _x000D_ -35158 _x000D_ -13911 _x000D_ -12405 _x000D_ -34119 …	-41054 _x000D_ 3348 _x000D_ -49961 _x000D_ -42244 _x000D_ -39272 _x000D_ -8025 _x000D_ -42802 _x000D_ -6362 _x000D_ 7150 _x000D_ -2368 _x000D_ -33808 _x000D_ -45211 _x000D_ -13231 _x000D_ -47659 _x000D_ 7026 _x000D_ -13472 _x000D_ -6468 _x000D_ -41132 _x000D_ 7282 _x000D_ -7785 _x000D_ -50274 _x000D_ 10085 _x000D_ -21124 _x000D_ -26361 _x000D_ -27989 _x000D_ -6742 _x000D_ -5236 _x000D_ -26950 _x0…	defined by SORCS2 TSS
hsa-mir-95	Chr4: 8002027 - 8067108 [-]	8024743 (17635)	51	gTTccaatcac_x000D_ gtgattggccG_x000D_ tTcccaatgcT_x000D_ Aacattggcct_x000D_ CacccaatgtT_x000D_ CagccaatccT_x000D_ CTgccaatcag_x000D_ gacattggttt_x000D_ Aacattggttc_x000D_ AtgattgggtG_x000D_ tgTccaatgaT_x000D_ gggattggAgc_x000D_ tccccaatTaT_x000D_ cagattgggga_x000D_ CcTccaatccc_x000D_ ggTccaatcag_x000D_ tggattggAtc_x000D_ gcaccaatctg_x000D_ taTattgggta_x000D_ tgAattggtga_x000D_ AagattgggAt_x000D_ …	-8257 _x000D_ 4563 _x000D_ -27901 _x000D_ -1270 _x000D_ -42532 _x000D_ -49250 _x000D_ -26786 _x000D_ -44726 _x000D_ -47943 _x000D_ -23969 _x000D_ -55393 _x000D_ -42995 _x000D_ -39554 _x000D_ -56822 _x000D_ 852 _x000D_ 2711 _x000D_ -38168 _x000D_ -17839 _x000D_ 1862 _x000D_ -23176 _x000D_ -12886 _x000D_ -50374 _x000D_ -34155 _x000D_ -37165 _x000D_ -33381 _x000D_ -42188 _x000D_ -38173 _x000D_ -3380…	9378 _x000D_ 22279 _x000D_ -10266 _x000D_ 16365 _x000D_ -24897 _x000D_ -31615 _x000D_ -9151 _x000D_ -27091 _x000D_ -30308 _x000D_ -6334 _x000D_ -37758 _x000D_ -25360 _x000D_ -21919 _x000D_ -39187 _x000D_ 18568 _x000D_ 20427 _x000D_ -20533 _x000D_ -204 _x000D_ 19578 _x000D_ -5541 _x000D_ 4749 _x000D_ -32739 _x000D_ -16520 _x000D_ -19530 _x000D_ -15746 _x000D_ -24553 _x000D_ -20538 _x000D_ -16172 _…	defined by ABLIM2 TSS
hsa-mir-548i-2	Chr4: 9552788 - 9617937 [-]	9606553 (48616)	90	gaaccaatctT_x000D_ tgaccaatTtT_x000D_ tgTattggtAt_x000D_ ctgattggcca_x000D_ AgcattggAca_x000D_ taaccaatTtT_x000D_ ttgattggtct_x000D_ AtcattggAtt_x000D_ tagattggcAa_x000D_ taAattggAct_x000D_ gaaccaatgta_x000D_ taTccaatcgg_x000D_ ttcattggAAa_x000D_ aacccaatTgT_x000D_ tgaccaatgga_x000D_ tcTattggtgt_x000D_ CccccaatcaT_x000D_ AgAattggttt_x000D_ CagccaatcgT_x000D_ aTgccaatTac_x000D_ gcaccaatgca_x000D_ …	-53398 _x000D_ -3646 _x000D_ -17115 _x000D_ -54276 _x000D_ -19929 _x000D_ -25875 _x000D_ -5340 _x000D_ -57512 _x000D_ -7460 _x000D_ -56535 _x000D_ -52649 _x000D_ 3645 _x000D_ -37993 _x000D_ -11468 _x000D_ 2223 _x000D_ -37274 _x000D_ 4799 _x000D_ 1107 _x000D_ -26553 _x000D_ -24116 _x000D_ -40925 _x000D_ -18946 _x000D_ -55133 _x000D_ -22849 _x000D_ -1340 _x000D_ -15501 _x000D_ -31780 _x000D_ -54271…	-4782 _x000D_ 44970 _x000D_ 31501 _x000D_ -5660 _x000D_ 28687 _x000D_ 22741 _x000D_ 43276 _x000D_ -8896 _x000D_ 41156 _x000D_ -7919 _x000D_ -4033 _x000D_ 52410 _x000D_ 10623 _x000D_ 37148 _x000D_ 50988 _x000D_ 11342 _x000D_ 53564 _x000D_ 49872 _x000D_ 22063 _x000D_ 24500 _x000D_ 7691 _x000D_ 29670 _x000D_ -6517 _x000D_ 25767 _x000D_ 47276 _x000D_ 33115 _x000D_ 16836 _x000D_ -5655 _x000D_ 22596 _x…
hsa-mir-3138	Chr4: 10075234 - 10140316 [-]	10118713 (38397)	104	Agcattggcca_x000D_ agTccaatgag_x000D_ gtcattgggga_x000D_ ggAattggtgG_x000D_ gccccaatgga_x000D_ ttTattgggAa_x000D_ aTcccaatccc_x000D_ Aggattggggc_x000D_ cagattggtct_x000D_ tgTccaatcca_x000D_ tgTccaatccc_x000D_ Aagattggcga_x000D_ gccattgggtG_x000D_ taAattggAgt_x000D_ accccaatTac_x000D_ tTTccaatggg_x000D_ acaccaatgga_x000D_ gggattggggc_x000D_ tcAattgggAt_x000D_ ctAattggAgt_x000D_ ccAattggAgc_x000D_ …	-3211 _x000D_ -30971 _x000D_ -47461 _x000D_ -36524 _x000D_ -39788 _x000D_ -23770 _x000D_ -4698 _x000D_ -10389 _x000D_ -18625 _x000D_ -31398 _x000D_ -46253 _x000D_ -37020 _x000D_ -36488 _x000D_ -29588 _x000D_ -50351 _x000D_ -43479 _x000D_ -37458 _x000D_ -18765 _x000D_ -56397 -56380 -56363 -56346 -56329 -56312 -56295 -56278 -56261 -56244 -56227 -56210 -56193 -56176 -56159 -56142 -56125 -56108 -5609…	35186 _x000D_ 7426 _x000D_ -9064 _x000D_ 1873 _x000D_ -1391 _x000D_ 14627 _x000D_ 33699 _x000D_ 28008 _x000D_ 19772 _x000D_ 6999 _x000D_ -7856 _x000D_ 1377 _x000D_ 1909 _x000D_ 8809 _x000D_ -11954 _x000D_ -5082 _x000D_ 939 _x000D_ 19632 _x000D_ -18000 -17983 -17966 -17949 -17932 -17915 -17898 -17881 -17864 -17847 -17830 -17813 -17796 -17779 -17762 -17745 -17728 -17711 -17694 -17677 -17660 -17643 …	defined by WDR1 TSS
hsa-mir-572	Chr4: 11310451 - 11375546 [+]	11370225 (226)	78	acaccaatAtT_x000D_ accccaatctT_x000D_ tgTattgggtt_x000D_ gacattggtct_x000D_ taaccaatAca_x000D_ Cacccaatcta_x000D_ taAattggctc_x000D_ tcaccaatAaT_x000D_ aaaccaatAaa_x000D_ ccAattgggga_x000D_ AtcattggtAa_x000D_ Aggattgggta_x000D_ taAattggtAc_x000D_ cacattgggAG_x000D_ tggattggctG_x000D_ ggTattggttt_x000D_ acTccaatcac_x000D_ ctAattggAta_x000D_ AcTattggttt_x000D_ Cagccaatcca_x000D_ ttTattggtgt_x000D_ …	-25665 _x000D_ -54141 _x000D_ -32632 _x000D_ -47795 _x000D_ -57325 _x000D_ -30686 _x000D_ -57479 _x000D_ -53506 _x000D_ -18119 _x000D_ -14467 _x000D_ -21580 _x000D_ -16212 _x000D_ -50659 _x000D_ 3542 _x000D_ -16911 _x000D_ -33835 _x000D_ -49414 _x000D_ -33501 _x000D_ -53545 _x000D_ -54012 _x000D_ -43063 _x000D_ -20889 _x000D_ -30076 _x000D_ -17301 _x000D_ -46200 _x000D_ -43653 _x000D_ -35807 _x00…	-25439 _x000D_ -53915 _x000D_ -32406 _x000D_ -47569 _x000D_ -57099 _x000D_ -30460 _x000D_ -57253 _x000D_ -53280 _x000D_ -17893 _x000D_ -14241 _x000D_ -21354 _x000D_ -15986 _x000D_ -50433 _x000D_ 3863 _x000D_ -16685 _x000D_ -33609 _x000D_ -49188 _x000D_ -33275 _x000D_ -53319 _x000D_ -53786 _x000D_ -42837 _x000D_ -20663 _x000D_ -29850 _x000D_ -17075 _x000D_ -45974 _x000D_ -43427 _x000D_ -35581 _x00…
hsa-mir-218-1	Chr4: 20469898 - 20535008 [+]		74	gtcattggAca_x000D_ tccattggAgc_x000D_ AagattggAgt_x000D_ ttgattgggAt_x000D_ agaccaatgag_x000D_ taAattggggt_x000D_ taaccaatTta_x000D_ ttAattgggAt_x000D_ gtAattgggca_x000D_ aTcccaatTtg_x000D_ tgcattggAct_x000D_ aaTccaatTca_x000D_ tacattggAgt_x000D_ AaAattggtta_x000D_ aggccaatTcT_x000D_ gcAattgggAa_x000D_ ggaccaatgga_x000D_ taaccaatAtc_x000D_ tgTccaatcaT_x000D_ AaAattgggct_x000D_ tgTattgggcc_x000D_ …	-5846 _x000D_ -43459 _x000D_ -50646 _x000D_ -46396 _x000D_ -7431 _x000D_ -17075 _x000D_ -35482 _x000D_ -476 _x000D_ -42424 _x000D_ -17960 _x000D_ -39745 _x000D_ -53695 _x000D_ -34272 _x000D_ -46908 _x000D_ -35603 _x000D_ -53704 _x000D_ 4243 _x000D_ -42378 _x000D_ -43016 _x000D_ -33787 _x000D_ -14755 _x000D_ -1878 _x000D_ -56568 _x000D_ 4081 _x000D_ -40372 _x000D_ -40859 _x000D_ -32892 _x000D_ -58…	_x000D_ _x000D_ _x000D_ _x000D_ _x000D_ _x000D_ _x000D_ _x000D_ _x000D_ _x000D_ _x000D_ _x000D_ _x000D_ _x000D_ _x000D_ _x000D_ _x000D_ _x000D_ _x000D_ _x000D_ _x000D_ _x000D_ _x000D_ _x000D_ _x000D_ _x000D_ _x000D_ _x000D_ _x000D_ _x000D_ _x000D_ _x000D_ _x000D_ _x000D_ _x000D_ _x000D_ _x000D_ _x000D_ _x000D_ _x000D_ _x000D_ _x000D_ _x000D_ _x000D_ _x000D_ _x000D_ _x000D_ _x000D_ _x000D_ _x000D_…	defined by SLIT2 TSS
hsa-mir-573	Chr4: 24516814 - 24581913 [-]	24548690 (26777)	71	Agcattggcca_x000D_ AagattggAtc_x000D_ ttcattggAAt_x000D_ ttAattggcAc_x000D_ gtTattggggG_x000D_ tggccaatAtg_x000D_ gacccaatctc_x000D_ gtTattggcct_x000D_ AtcattggtAa_x000D_ AccattgggAa_x000D_ aagccaatAaa_x000D_ CccccaatTgc_x000D_ gtAattgggAt_x000D_ AaTattggtta_x000D_ ctcattggcAt_x000D_ taaccaatccT_x000D_ tggattggAgt_x000D_ AaAattggcta_x000D_ gccattggtgG_x000D_ tggattggcct_x000D_ AtAattggtca_x000D_ …	-22885 _x000D_ -47697 _x000D_ -35372 _x000D_ -55823 _x000D_ -25749 _x000D_ -52830 _x000D_ -41805 _x000D_ -53687 _x000D_ -12040 _x000D_ -38332 _x000D_ -44275 _x000D_ -51526 _x000D_ -643 _x000D_ -6255 _x000D_ -21179 _x000D_ -37714 _x000D_ -53226 _x000D_ -15997 _x000D_ -14809 _x000D_ -40335 _x000D_ -36384 _x000D_ -44894 _x000D_ -2357 _x000D_ -59464 _x000D_ -19605 _x000D_ -48346 _x000D_ -45392 -5106 …	3892 _x000D_ -20920 _x000D_ -8595 _x000D_ -29046 _x000D_ 1028 _x000D_ -26053 _x000D_ -15028 _x000D_ -26910 _x000D_ 14737 _x000D_ -11555 _x000D_ -17498 _x000D_ -24749 _x000D_ 26134 _x000D_ 20522 _x000D_ 5598 _x000D_ -10937 _x000D_ -26449 _x000D_ 10780 _x000D_ 11968 _x000D_ -13558 _x000D_ -9607 _x000D_ -18117 _x000D_ 24420 _x000D_ -32687 _x000D_ 7172 _x000D_ -21569 _x000D_ -18615 21671 _x000D_ 1864…
hsa-mir-4275	Chr4: 28761204 - 28826291 [+]	28801527 (19677)	100	caTattggcAc_x000D_ Aagattggcta_x000D_ caTattggcAa_x000D_ ttgattggtta_x000D_ acaccaatgtg_x000D_ tacccaatTtT_x000D_ aTaccaatTtg_x000D_ tcaccaatgag_x000D_ ggaccaatTaa_x000D_ gacattggttG_x000D_ gagattggcAt_x000D_ agcccaatAaa_x000D_ taAattggcta_x000D_ cacattggAAt_x000D_ tacattggggt_x000D_ tgaccaatgga_x000D_ tTTccaatggg_x000D_ gTgccaatgga_x000D_ tggccaatTtc_x000D_ tTcccaatTgc_x000D_ Caaccaatccc_x000D_ …	-54215 _x000D_ -9174 _x000D_ -33710 _x000D_ -49860 _x000D_ -59278 _x000D_ -37507 _x000D_ -45165 _x000D_ -5155 _x000D_ -21253 _x000D_ -11444 _x000D_ -31109 _x000D_ -55624 _x000D_ -38381 _x000D_ -21428 _x000D_ -5968 _x000D_ -4145 _x000D_ -6649 _x000D_ -46602 _x000D_ -19816 _x000D_ -52930 _x000D_ -52299 -51526 _x000D_ -50306 _x000D_ -53152 _x000D_ -21216 _x000D_ 2325 _x000D_ -26814 _x000D_ -34357 _x…	-34538 _x000D_ 10503 _x000D_ -14033 _x000D_ -30183 _x000D_ -39601 _x000D_ -17830 _x000D_ -25488 _x000D_ 14522 _x000D_ -1576 _x000D_ 8233 _x000D_ -11432 _x000D_ -35947 _x000D_ -18704 _x000D_ -1751 _x000D_ 13709 _x000D_ 15532 _x000D_ 13028 _x000D_ -26925 _x000D_ -139 _x000D_ -33253 _x000D_ -32622 -31849 _x000D_ -30629 _x000D_ -33475 _x000D_ -1539 _x000D_ 22089 _x000D_ -7137 _x000D_ -14680 _x000D_ 1…
hsa-mir-1255b-1	Chr4: 36422987 - 36488050 [-]		123	ggcccaatgtT_x000D_ CaTccaatctc_x000D_ AaTattgggga_x000D_ agcccaatTgg_x000D_ aTcccaatggc_x000D_ tagattggcAa_x000D_ gacattggtct_x000D_ aaaccaatgaa_x000D_ acaccaatgcT_x000D_ taAattgggta_x000D_ CggccaatggT_x000D_ ttgattggttt_x000D_ CagccaatAtc_x000D_ tagccaatTtg_x000D_ caTattggtAt_x000D_ caAattggAtt_x000D_ aaaccaatTcT_x000D_ tggattggAta_x000D_ ctTattggcAc_x000D_ gggattggAgG_x000D_ taaccaatgga_x000D_ …	-44478 _x000D_ -48863 _x000D_ -26527 _x000D_ 1033 _x000D_ -14963 _x000D_ -46932 _x000D_ -28088 _x000D_ -11439 _x000D_ -53772 _x000D_ 652 _x000D_ -57940 _x000D_ -23015 _x000D_ -9791 _x000D_ -12467 _x000D_ -875 _x000D_ -34532 _x000D_ 4495 _x000D_ -42728 _x000D_ -37410 _x000D_ -17575 _x000D_ -16037 _x000D_ -28937 _x000D_ -52986 _x000D_ -57015 _x000D_ -26201 _x000D_ -34080 _x000D_ -6568 _x000D_ -1160…	_x000D_ _x000D_ _x000D_ _x000D_ _x000D_ _x000D_ _x000D_ _x000D_ _x000D_ _x000D_ _x000D_ _x000D_ _x000D_ _x000D_ _x000D_ _x000D_ _x000D_ _x000D_ _x000D_ _x000D_ _x000D_ _x000D_ _x000D_ _x000D_ _x000D_ _x000D_ _x000D_ _x000D_ _x000D_ _x000D_ _x000D_ _x000D_ _x000D_ _x000D_ _x000D_ _x000D_ _x000D_ _x000D_ _x000D_ _x000D_ _x000D_ _x000D_ _x000D_ _x000D_ _x000D_ _x000D_ _x000D_ _x000D_ _x000D_ _x000D_…
hsa-mir-574	Chr4: 38809653 - 38874749 [+]	38869333 (320)	80	tccattggAcc_x000D_ ttTattgggAa_x000D_ aagccaatTcT_x000D_ Aggattggcca_x000D_ tggccaatAtg_x000D_ aaaccaatAaa_x000D_ accccaatggT_x000D_ aacccaatTtg_x000D_ tTaccaatctT_x000D_ agaccaatAac_x000D_ gTaccaatTca_x000D_ agTccaatTta_x000D_ aTgccaatTaa_x000D_ tcaccaatgaT_x000D_ acaccaatgtT_x000D_ gaaccaatccc_x000D_ ggTccaatAaa_x000D_ ctgattggtgt_x000D_ ctcattggcAt_x000D_ gcTccaatTaa_x000D_ tcaccaatctT_x000D_ …	-49081 _x000D_ -12244 _x000D_ -56222 _x000D_ -27874 _x000D_ -27592 _x000D_ -31820 _x000D_ -24009 _x000D_ -25916 _x000D_ -50256 _x000D_ -31581 _x000D_ -40542 _x000D_ -42742 _x000D_ -21199 _x000D_ -4914 _x000D_ -9982 _x000D_ -46410 _x000D_ 4739 _x000D_ -19233 _x000D_ -4745 _x000D_ -18575 _x000D_ -867 _x000D_ -27936 _x000D_ -20468 _x000D_ -5139 _x000D_ -16769 _x000D_ -7372 _x000D_ -41753 _x000D_ -41…	-48761 _x000D_ -11924 _x000D_ -55902 _x000D_ -27554 _x000D_ -27272 _x000D_ -31500 _x000D_ -23689 _x000D_ -25596 _x000D_ -49936 _x000D_ -31261 _x000D_ -40222 _x000D_ -42422 _x000D_ -20879 _x000D_ -4594 _x000D_ -9662 _x000D_ -46090 _x000D_ 5155 _x000D_ -18913 _x000D_ -4425 _x000D_ -18255 _x000D_ -547 _x000D_ -27616 _x000D_ -20148 _x000D_ -4819 _x000D_ -16449 _x000D_ -7052 _x000D_ -41433 _x000D_ -41…	defined by FAM114A1 TSS
hsa-mir-1269	Chr4: 67082542 - 67147647 [+]		92	aaaccaatgag_x000D_ tcaccaatgac_x000D_ tTcccaatgtg_x000D_ ttcattggtcG_x000D_ cagattggtta_x000D_ ttcattgggAt_x000D_ tagattggtAt_x000D_ gagccaatTaT_x000D_ aTTccaatccc_x000D_ gaTattggtct_x000D_ aacccaatTta_x000D_ gtTattggAta_x000D_ Cggccaatgta_x000D_ tgaccaatAca_x000D_ Aacattggcta_x000D_ agaccaatAac_x000D_ tTTccaatggc_x000D_ gtAattggAca_x000D_ tgTccaatAtc_x000D_ gaaccaatgtc_x000D_ ttAattggcAt_x000D_ …	-7626 _x000D_ -7257 _x000D_ -23732 _x000D_ -43485 _x000D_ -16782 _x000D_ -49774 _x000D_ -50017 _x000D_ -3482 _x000D_ -4325 _x000D_ -20111 _x000D_ -53811 _x000D_ -45008 _x000D_ -57393 _x000D_ -50552 _x000D_ -59709 _x000D_ -23017 _x000D_ -55582 _x000D_ -11944 _x000D_ -37298 _x000D_ -45429 _x000D_ 3782 _x000D_ -50198 _x000D_ -32531 _x000D_ -53857 _x000D_ -13897 _x000D_ -53159 2579 _x000D_ -43592 _x0…	_x000D_ _x000D_ _x000D_ _x000D_ _x000D_ _x000D_ _x000D_ _x000D_ _x000D_ _x000D_ _x000D_ _x000D_ _x000D_ _x000D_ _x000D_ _x000D_ _x000D_ _x000D_ _x000D_ _x000D_ _x000D_ _x000D_ _x000D_ _x000D_ _x000D_ _x000D_ _x000D_ _x000D_ _x000D_ _x000D_ _x000D_ _x000D_ _x000D_ _x000D_ _x000D_ _x000D_ _x000D_ _x000D_ _x000D_ _x000D_ _x000D_ _x000D_ _x000D_ _x000D_ _x000D_ _x000D_ _x000D_ _x000D_ _x000D_ _x000D_…
hsa-mir-575	Chr4: 83669489 - 83734583 [-]	83720189 (45606)	74	tcTccaatgaa_x000D_ agcccaatTcc_x000D_ tTTccaatcta_x000D_ tgTccaatAca_x000D_ AgAattggcca_x000D_ taAattggggt_x000D_ tggccaatAtg_x000D_ accccaatgtg_x000D_ ggcccaatgta_x000D_ cagattggttt_x000D_ tacattggAta_x000D_ AgcattggAtt_x000D_ aagccaatAaa_x000D_ AtTattgggca_x000D_ gcTattgggAa_x000D_ tgcccaatgtc_x000D_ Aggattggtgt_x000D_ gagattggAtc_x000D_ caAattggtAt_x000D_ acaccaatgta_x000D_ tggccaatTtT_x000D_ …	-51745 _x000D_ -57730 _x000D_ -57090 1392 _x000D_ -10872 _x000D_ -13553 _x000D_ -16868 _x000D_ -59431 _x000D_ -23739 _x000D_ 1910 _x000D_ -10662 _x000D_ -12958 _x000D_ -7662 _x000D_ -11049 _x000D_ -9615 _x000D_ -33411 _x000D_ -13720 _x000D_ -29052 _x000D_ -6483 _x000D_ 3856 _x000D_ -12645 _x000D_ -38684 -30097 _x000D_ -13094 _x000D_ -36771 _x000D_ 3887 _x000D_ -34742 _x000D_ 4446 _x000D_ -7910 _x…	-6139 _x000D_ -12124 _x000D_ -11484 47092 _x000D_ 34734 _x000D_ 32053 _x000D_ 28738 _x000D_ -13825 _x000D_ 21867 _x000D_ 47610 _x000D_ 34944 _x000D_ 32648 _x000D_ 37944 _x000D_ 34557 _x000D_ 35991 _x000D_ 12195 _x000D_ 31886 _x000D_ 16554 _x000D_ 39123 _x000D_ 49556 _x000D_ 32961 _x000D_ 6922 15509 _x000D_ 32512 _x000D_ 8835 _x000D_ 49587 _x000D_ 10864 _x000D_ 50146 _x000D_ 37696 _x000D_ 23856 _x…	defined by SCD5 TSS
hsa-mir-1255a	Chr4: 102246458 - 102311571 [-]	102267268 (15697)	87	gaaccaatAtT_x000D_ tgTattggtAt_x000D_ cacattggcAc_x000D_ tacattggAtt_x000D_ AggattggggG_x000D_ Aggattgggcc_x000D_ taTccaatAga_x000D_ tgAattgggtG_x000D_ agcccaatcag_x000D_ aaTccaatcaa_x000D_ Agcattggttt_x000D_ cagattggttG_x000D_ tgTccaatggc_x000D_ taTccaatcca_x000D_ AagattggAgc_x000D_ agaccaatAac_x000D_ gcTccaatTtc_x000D_ gcaccaatgga_x000D_ Atcattgggct_x000D_ gTaccaatcaT_x000D_ gggattggggc_x000D_ …	-49293 -42644 _x000D_ -49054 _x000D_ -1565 _x000D_ -39249 _x000D_ -6569 _x000D_ -27425 _x000D_ -44280 _x000D_ -52533 _x000D_ -9144 _x000D_ -41884 _x000D_ -2455 _x000D_ -48767 _x000D_ -2061 _x000D_ -24520 _x000D_ -57294 _x000D_ -56969 -50360 _x000D_ 2194 _x000D_ -21125 _x000D_ -57547 _x000D_ -56854 _x000D_ -58657 _x000D_ -22967 _x000D_ -22308 _x000D_ 4200 _x000D_ -14496 _x000D_ -53797 _x000D_ -185…	-33596 -26947 _x000D_ -33357 _x000D_ 14132 _x000D_ -23552 _x000D_ 9128 _x000D_ -11728 _x000D_ -28583 _x000D_ -36836 _x000D_ 6553 _x000D_ -26187 _x000D_ 13242 _x000D_ -33070 _x000D_ 13636 _x000D_ -8823 _x000D_ -41597 _x000D_ -41272 -34663 _x000D_ 18004 _x000D_ -5428 _x000D_ -41850 _x000D_ -41157 _x000D_ -42960 _x000D_ -7270 _x000D_ -6611 _x000D_ 20010 _x000D_ 1201 _x000D_ -38100 _x000D_ -2835 _x00…	defined by PPP3CA TSS
hsa-mir-576	Chr4: 110349854 - 110414952 [+]		70	gaaccaatAtT_x000D_ ttgattggtgt_x000D_ tTcccaatTag_x000D_ AaTattggggc_x000D_ tggccaatAta_x000D_ AggattggggG_x000D_ cacattggAAa_x000D_ tTcccaatTaa_x000D_ caAattggtgG_x000D_ accccaatAtT_x000D_ AacattggctG_x000D_ ggcccaatgtg_x000D_ tacattgggAa_x000D_ ttcattggttt_x000D_ tacccaatTac_x000D_ ttTattggtct_x000D_ tgTattgggca_x000D_ AaAattgggta_x000D_ aaTccaatgtT_x000D_ agaccaatgaT_x000D_ gccccaatccT_x000D_ …	-47284 _x000D_ -19421 _x000D_ -24884 _x000D_ -9536 _x000D_ -11414 _x000D_ -30745 _x000D_ -20566 _x000D_ -25006 _x000D_ -40910 _x000D_ -8358 _x000D_ -26736 _x000D_ -24182 _x000D_ -29181 _x000D_ 2368 _x000D_ -7823 _x000D_ -57709 _x000D_ -42783 _x000D_ -32893 _x000D_ -45734 _x000D_ -16310 _x000D_ -56439 _x000D_ -40475 83 _x000D_ -14069 _x000D_ -22733 _x000D_ -43891 _x000D_ -40618 _x000D_ -42698 _x00…	_x000D_ _x000D_ _x000D_ _x000D_ _x000D_ _x000D_ _x000D_ _x000D_ _x000D_ _x000D_ _x000D_ _x000D_ _x000D_ _x000D_ _x000D_ _x000D_ _x000D_ _x000D_ _x000D_ _x000D_ _x000D_ _x000D_ _x000D_ _x000D_ _x000D_ _x000D_ _x000D_ _x000D_ _x000D_ _x000D_ _x000D_ _x000D_ _x000D_ _x000D_ _x000D_ _x000D_ _x000D_ _x000D_ _x000D_ _x000D_ _x000D_ _x000D_ _x000D_ _x000D_ _x000D_ _x000D_ _x000D_ _x000D_ _x000D_ _x000D_…	defined by SEC24B TSS
hsa-mir-297	Chr4: 111776737 - 111841803 [-]	111797978 (16175)	93	aaaccaatgag_x000D_ tacattgggtt_x000D_ aaTccaatgag_x000D_ gaTattggcAt_x000D_ acTccaatgtT_x000D_ gTgccaatgaT_x000D_ tgcccaatTtT_x000D_ caTattgggAa_x000D_ tacattggctt_x000D_ tTaccaatTaa_x000D_ tagccaatgga_x000D_ AgcattggAga_x000D_ aaaccaatAac_x000D_ aTcccaatgga_x000D_ ctAattggttc_x000D_ ttTattggcAa_x000D_ taaccaatAca_x000D_ agcccaatTga_x000D_ aTgccaatgca_x000D_ Agcattggttt_x000D_ agcccaatAaa_x000D_ …	-13372 _x000D_ 3833 _x000D_ -29602 _x000D_ -6925 _x000D_ -33805 _x000D_ -35735 _x000D_ -27610 _x000D_ -45558 _x000D_ -48762 _x000D_ -16199 _x000D_ -14001 _x000D_ -38532 _x000D_ -25381 _x000D_ -54732 _x000D_ -351 _x000D_ -58972 -18154 _x000D_ -15031 _x000D_ -6251 _x000D_ 4539 _x000D_ -52749 _x000D_ -59715 _x000D_ -22688 _x000D_ -40138 _x000D_ -12845 _x000D_ -46338 _x000D_ -12283 _x000D_ -17110 _x0…	2803 _x000D_ 20074 _x000D_ -13427 _x000D_ 9250 _x000D_ -17630 _x000D_ -19560 _x000D_ -11435 _x000D_ -29383 _x000D_ -32587 _x000D_ -24 _x000D_ 2174 _x000D_ -22357 _x000D_ -9206 _x000D_ -38557 _x000D_ 15824 _x000D_ -42797 -1979 _x000D_ 1144 _x000D_ 9924 _x000D_ 20780 _x000D_ -36574 _x000D_ -43540 _x000D_ -6513 _x000D_ -23963 _x000D_ 3330 _x000D_ -30163 _x000D_ 3892 _x000D_ -935 _x000D_ -34302 _x000…
hsa-mir-367	Chr4: 113564029 - 113629097 [-]		54	taTattggctt_x000D_ tTaccaatgtg_x000D_ gagattggtct_x000D_ aacccaatcaT_x000D_ aaTccaatgac_x000D_ acaccaatTag_x000D_ tgcccaatAcc_x000D_ tTcccaatTac_x000D_ aaaccaatAac_x000D_ gtgattggcct_x000D_ agcccaatgaa_x000D_ ttTattggcAa_x000D_ tggccaatAtg_x000D_ tggccaatctc_x000D_ CTgccaatcac_x000D_ AggattggtAc_x000D_ AaAattggttc_x000D_ gaaccaatccc_x000D_ tcaccaatgtT_x000D_ Cggccaatccc_x000D_ ttcattggttt_x000D_ …	-31883 _x000D_ -8623 _x000D_ -34606 _x000D_ -51689 _x000D_ -37486 _x000D_ -7349 _x000D_ -26631 _x000D_ -56706 _x000D_ -12572 _x000D_ -20654 _x000D_ -10193 _x000D_ -19260 _x000D_ -51427 -19755 _x000D_ -10329 _x000D_ 4154 _x000D_ -37636 _x000D_ 2971 _x000D_ -9892 _x000D_ -20696 _x000D_ -14475 _x000D_ -39783 _x000D_ -1374 _x000D_ -42554 _x000D_ 6 _x000D_ -38722 _x000D_ -16188 _x000D_ -9277 _x000D_ -…	_x000D_ _x000D_ _x000D_ _x000D_ _x000D_ _x000D_ _x000D_ _x000D_ _x000D_ _x000D_ _x000D_ _x000D_ _x000D_ _x000D_ _x000D_ _x000D_ _x000D_ _x000D_ _x000D_ _x000D_ _x000D_ _x000D_ _x000D_ _x000D_ _x000D_ _x000D_ _x000D_ _x000D_ _x000D_ _x000D_ _x000D_ _x000D_ _x000D_ _x000D_ _x000D_ _x000D_ _x000D_ _x000D_ _x000D_ _x000D_ _x000D_ _x000D_ _x000D_ _x000D_ _x000D_ _x000D_ _x000D_ _x000D_ _x000D_ _x000D_…
hsa-mir-302d	Chr4: 113564159 - 113629227 [-]		56	taTattggctt_x000D_ tTaccaatgtg_x000D_ gagattggtct_x000D_ aacccaatcaT_x000D_ aaTccaatgac_x000D_ acaccaatTag_x000D_ tgcccaatAcc_x000D_ tTcccaatTac_x000D_ aaaccaatAac_x000D_ gtgattggcct_x000D_ agcccaatgaa_x000D_ ttTattggcAa_x000D_ tggccaatAtg_x000D_ tggccaatctc_x000D_ CTgccaatcac_x000D_ AggattggtAc_x000D_ AaAattggttc_x000D_ gaaccaatccc_x000D_ tcaccaatgtT_x000D_ Cggccaatccc_x000D_ ttcattggttt_x000D_ …	-31753 _x000D_ -8493 _x000D_ -34476 _x000D_ -51559 _x000D_ -37356 _x000D_ -7219 _x000D_ -26501 _x000D_ -56576 _x000D_ -12442 _x000D_ -20524 _x000D_ -10063 _x000D_ -19130 _x000D_ -51297 -19625 _x000D_ -10199 _x000D_ 4284 _x000D_ -37506 _x000D_ 3101 _x000D_ -9762 _x000D_ -20566 _x000D_ -14345 _x000D_ -39653 _x000D_ -1244 _x000D_ -42424 _x000D_ 136 _x000D_ -38592 _x000D_ -16058 _x000D_ -9147 _x000D_…	_x000D_ _x000D_ _x000D_ _x000D_ _x000D_ _x000D_ _x000D_ _x000D_ _x000D_ _x000D_ _x000D_ _x000D_ _x000D_ _x000D_ _x000D_ _x000D_ _x000D_ _x000D_ _x000D_ _x000D_ _x000D_ _x000D_ _x000D_ _x000D_ _x000D_ _x000D_ _x000D_ _x000D_ _x000D_ _x000D_ _x000D_ _x000D_ _x000D_ _x000D_ _x000D_ _x000D_ _x000D_ _x000D_ _x000D_ _x000D_ _x000D_ _x000D_ _x000D_ _x000D_ _x000D_ _x000D_ _x000D_ _x000D_ _x000D_ _x000D_…
hsa-mir-302a	Chr4: 113564338 - 113629407 [-]		56	taTattggctt_x000D_ tTaccaatgtg_x000D_ gagattggtct_x000D_ aacccaatcaT_x000D_ aaTccaatgac_x000D_ acaccaatTag_x000D_ tgcccaatAcc_x000D_ tTcccaatTac_x000D_ aaaccaatAac_x000D_ gtgattggcct_x000D_ agcccaatgaa_x000D_ ttTattggcAa_x000D_ tggccaatAtg_x000D_ tggccaatctc_x000D_ CTgccaatcac_x000D_ AggattggtAc_x000D_ AaAattggttc_x000D_ gaaccaatccc_x000D_ tcaccaatgtT_x000D_ Cggccaatccc_x000D_ ttcattggttt_x000D_ …	-31573 _x000D_ -8313 _x000D_ -34296 _x000D_ -51379 _x000D_ -37176 _x000D_ -7039 _x000D_ -26321 _x000D_ -56396 _x000D_ -12262 _x000D_ -20344 _x000D_ -9883 _x000D_ -18950 _x000D_ -51117 -19445 _x000D_ -10019 _x000D_ 4463 _x000D_ -37326 _x000D_ 3280 _x000D_ -9582 _x000D_ -20386 _x000D_ -14165 _x000D_ -39473 _x000D_ -42244 _x000D_ -1064 _x000D_ 315 _x000D_ -38412 _x000D_ -15878 _x000D_ -8967 _x000D_ …	_x000D_ _x000D_ _x000D_ _x000D_ _x000D_ _x000D_ _x000D_ _x000D_ _x000D_ _x000D_ _x000D_ _x000D_ _x000D_ _x000D_ _x000D_ _x000D_ _x000D_ _x000D_ _x000D_ _x000D_ _x000D_ _x000D_ _x000D_ _x000D_ _x000D_ _x000D_ _x000D_ _x000D_ _x000D_ _x000D_ _x000D_ _x000D_ _x000D_ _x000D_ _x000D_ _x000D_ _x000D_ _x000D_ _x000D_ _x000D_ _x000D_ _x000D_ _x000D_ _x000D_ _x000D_ _x000D_ _x000D_ _x000D_ _x000D_ _x000D_…
hsa-mir-302c	Chr4: 113564518 - 113629586 [-]		57	taTattggctt_x000D_ tTaccaatgtg_x000D_ gagattggtct_x000D_ aacccaatcaT_x000D_ aaTccaatgac_x000D_ acaccaatTag_x000D_ tgcccaatAcc_x000D_ tTcccaatTac_x000D_ aaaccaatAac_x000D_ gtgattggcct_x000D_ agcccaatgaa_x000D_ ttTattggcAa_x000D_ tggccaatAtg_x000D_ tggccaatctc_x000D_ CTgccaatcac_x000D_ AggattggtAc_x000D_ tgaccaatAga_x000D_ AaAattggttc_x000D_ gaaccaatccc_x000D_ tcaccaatgtT_x000D_ Cggccaatccc_x000D_ …	-31394 _x000D_ -8134 _x000D_ -34117 _x000D_ -51200 _x000D_ -36997 _x000D_ -6860 _x000D_ -26142 _x000D_ -56217 _x000D_ -12083 _x000D_ -20165 _x000D_ -9704 _x000D_ -18771 _x000D_ -50938 -19266 _x000D_ -9840 _x000D_ 4643 _x000D_ -37147 _x000D_ -59995 _x000D_ 3460 _x000D_ -9403 _x000D_ -20207 _x000D_ -13986 _x000D_ -39294 _x000D_ -885 _x000D_ -42065 _x000D_ 495 _x000D_ -38233 _x000D_ -15699 _x000D_ -…	_x000D_ _x000D_ _x000D_ _x000D_ _x000D_ _x000D_ _x000D_ _x000D_ _x000D_ _x000D_ _x000D_ _x000D_ _x000D_ _x000D_ _x000D_ _x000D_ _x000D_ _x000D_ _x000D_ _x000D_ _x000D_ _x000D_ _x000D_ _x000D_ _x000D_ _x000D_ _x000D_ _x000D_ _x000D_ _x000D_ _x000D_ _x000D_ _x000D_ _x000D_ _x000D_ _x000D_ _x000D_ _x000D_ _x000D_ _x000D_ _x000D_ _x000D_ _x000D_ _x000D_ _x000D_ _x000D_ _x000D_ _x000D_ _x000D_ _x000D_…
hsa-mir-302b	Chr4: 113564640 - 113629713 [-]		57	taTattggctt_x000D_ tTaccaatgtg_x000D_ gagattggtct_x000D_ aacccaatcaT_x000D_ aaTccaatgac_x000D_ acaccaatTag_x000D_ tgcccaatAcc_x000D_ tTcccaatTac_x000D_ aaaccaatAac_x000D_ gtgattggcct_x000D_ agcccaatgaa_x000D_ ttTattggcAa_x000D_ tggccaatAtg_x000D_ tggccaatctc_x000D_ CTgccaatcac_x000D_ AggattggtAc_x000D_ tgaccaatAga_x000D_ AaAattggttc_x000D_ gaaccaatccc_x000D_ tcaccaatgtT_x000D_ Cggccaatccc_x000D_ …	-31267 _x000D_ -8007 _x000D_ -33990 _x000D_ -51073 _x000D_ -36870 _x000D_ -6733 _x000D_ -26015 _x000D_ -56090 _x000D_ -11956 _x000D_ -20038 _x000D_ -9577 _x000D_ -18644 _x000D_ -50811 -19139 _x000D_ -9713 _x000D_ 4765 _x000D_ -37020 _x000D_ -59868 _x000D_ 3582 _x000D_ -9276 _x000D_ -20080 _x000D_ -13859 _x000D_ -39167 _x000D_ -758 _x000D_ -41938 _x000D_ 617 _x000D_ -38106 _x000D_ -15572 _x000D_ -…	_x000D_ _x000D_ _x000D_ _x000D_ _x000D_ _x000D_ _x000D_ _x000D_ _x000D_ _x000D_ _x000D_ _x000D_ _x000D_ _x000D_ _x000D_ _x000D_ _x000D_ _x000D_ _x000D_ _x000D_ _x000D_ _x000D_ _x000D_ _x000D_ _x000D_ _x000D_ _x000D_ _x000D_ _x000D_ _x000D_ _x000D_ _x000D_ _x000D_ _x000D_ _x000D_ _x000D_ _x000D_ _x000D_ _x000D_ _x000D_ _x000D_ _x000D_ _x000D_ _x000D_ _x000D_ _x000D_ _x000D_ _x000D_ _x000D_ _x000D_…
hsa-mir-1243	Chr4: 113968019 - 114033112 [+]		88	ggTccaatgtT_x000D_ ggcccaatctT_x000D_ aaaccaatTca_x000D_ ttTattggcAc_x000D_ aaTccaatcag_x000D_ AggattggggG_x000D_ cagattggtta_x000D_ ccTattggAct_x000D_ gaTccaatTag_x000D_ AaTattgggcc_x000D_ gagccaatcaa_x000D_ ggcattggtgG_x000D_ tTcccaatgta_x000D_ aaTccaatcaa_x000D_ tgTccaatAgg_x000D_ cagattggttG_x000D_ tggattggcAc_x000D_ taAattggAct_x000D_ ggcattggcAG_x000D_ gaAattggcAa_x000D_ gTcccaatAaa_x000D_ …	-20792 _x000D_ -21491 _x000D_ -24236 _x000D_ -37542 _x000D_ -1846 _x000D_ -11240 _x000D_ -9541 _x000D_ 2577 _x000D_ -29264 _x000D_ -16108 _x000D_ -23225 _x000D_ -59106 _x000D_ -18911 _x000D_ -37396 _x000D_ -44040 _x000D_ -63 _x000D_ -15477 _x000D_ -32874 _x000D_ -39835 _x000D_ -47238 _x000D_ -47276 _x000D_ -50323 _x000D_ -28864 _x000D_ -49754 _x000D_ -49829 _x000D_ -34401 _x000D_ -49812 _x000D_ -…	_x000D_ _x000D_ _x000D_ _x000D_ _x000D_ _x000D_ _x000D_ _x000D_ _x000D_ _x000D_ _x000D_ _x000D_ _x000D_ _x000D_ _x000D_ _x000D_ _x000D_ _x000D_ _x000D_ _x000D_ _x000D_ _x000D_ _x000D_ _x000D_ _x000D_ _x000D_ _x000D_ _x000D_ _x000D_ _x000D_ _x000D_ _x000D_ _x000D_ _x000D_ _x000D_ _x000D_ _x000D_ _x000D_ _x000D_ _x000D_ _x000D_ _x000D_ _x000D_ _x000D_ _x000D_ _x000D_ _x000D_ _x000D_ _x000D_ _x000D_…	defined by ANK2 TSS
hsa-mir-577	Chr4: 115517915 - 115583011 [+]		82	caAattggcAa_x000D_ AtTattgggtt_x000D_ CaaccaatgcT_x000D_ tgAattgggtG_x000D_ ctAattggtta_x000D_ gaTattggtga_x000D_ ccTattggtAa_x000D_ gaAattggtga_x000D_ gcAattggctt_x000D_ tgaccaatTtg_x000D_ tgcattggtAc_x000D_ ggcattgggAa_x000D_ gtTattggcta_x000D_ Aacattggcta_x000D_ gtgattggctt_x000D_ accccaatAtT_x000D_ tTgccaatgaa_x000D_ gtcattggttt_x000D_ ctcattggAta_x000D_ Aagattggccc_x000D_ tacccaatTgT_x000D_ …	-10061 _x000D_ -37758 _x000D_ -9472 _x000D_ 3588 _x000D_ -52050 -44608 _x000D_ -40844 _x000D_ -56519 _x000D_ -4222 _x000D_ -6551 _x000D_ -53654 _x000D_ -55241 _x000D_ -4271 _x000D_ -54900 _x000D_ -7108 _x000D_ -47162 _x000D_ -25648 _x000D_ -3196 _x000D_ -6095 _x000D_ 3195 _x000D_ -44271 _x000D_ -28243 _x000D_ 2677 _x000D_ -34677 _x000D_ -11602 _x000D_ -43839 _x000D_ -7611 _x000D_ -19998 _x000D_ -…	_x000D_ _x000D_ _x000D_ _x000D_ _x000D_ _x000D_ _x000D_ _x000D_ _x000D_ _x000D_ _x000D_ _x000D_ _x000D_ _x000D_ _x000D_ _x000D_ _x000D_ _x000D_ _x000D_ _x000D_ _x000D_ _x000D_ _x000D_ _x000D_ _x000D_ _x000D_ _x000D_ _x000D_ _x000D_ _x000D_ _x000D_ _x000D_ _x000D_ _x000D_ _x000D_ _x000D_ _x000D_ _x000D_ _x000D_ _x000D_ _x000D_ _x000D_ _x000D_ _x000D_ _x000D_ _x000D_ _x000D_ _x000D_ _x000D_ _x000D_…	defined by UGT8 TSS
hsa-mir-1973	Chr4: 117160881 - 117225925 [+]	117219376 (1505)	119	tTaccaatAtg_x000D_ gaTattggtga_x000D_ CacccaatTac_x000D_ AtAattggggt_x000D_ Agcattggttt_x000D_ AgAattgggga_x000D_ gagattgggAt_x000D_ tccattggttt_x000D_ gaTattggtgt_x000D_ gcTccaatTta_x000D_ ttcattgggAa_x000D_ aTTccaatcta_x000D_ ctAattggcta_x000D_ ctcattggAAt_x000D_ tccattggtct_x000D_ ttTattggtgt_x000D_ tagccaatTta_x000D_ acTccaatTga_x000D_ gggccaatAaT_x000D_ ctcattggtgt_x000D_ tTcccaatTga_x000D_ …	-38344 _x000D_ -42504 _x000D_ -25299 _x000D_ -54082 _x000D_ 2585 _x000D_ -52201 _x000D_ -35354 _x000D_ -36539 _x000D_ -33473 _x000D_ -28180 _x000D_ -14623 _x000D_ -30522 _x000D_ 2414 _x000D_ -24314 _x000D_ -46471 -31623 -27880 _x000D_ -46011 _x000D_ -15130 _x000D_ -1580 _x000D_ 1756 _x000D_ -23546 _x000D_ -57550 _x000D_ -9607 _x000D_ -41534 _x000D_ -15599 _x000D_ -10180 _x000D_ -45696 _x000D_ -37…	-36839 _x000D_ -40999 _x000D_ -23794 _x000D_ -52577 _x000D_ 4134 _x000D_ -50696 _x000D_ -33849 _x000D_ -35034 _x000D_ -31968 _x000D_ -26675 _x000D_ -13118 _x000D_ -29017 _x000D_ 3963 _x000D_ -22809 _x000D_ -44966 -30118 -26375 _x000D_ -44506 _x000D_ -13625 _x000D_ -75 _x000D_ 3305 _x000D_ -22041 _x000D_ -56045 _x000D_ -8102 _x000D_ -40029 _x000D_ -14094 _x000D_ -8675 _x000D_ -44191 _x000D_ -35541…
hsa-mir-2054	Chr4: 126368414 - 126433463 [+]		95	gaTattggtgG_x000D_ Aagattggcta_x000D_ gaaccaatAtT_x000D_ gacattgggAt_x000D_ tTaccaatggT_x000D_ cacattggcAa_x000D_ AgcattggAga_x000D_ AaTattgggcc_x000D_ CaTccaatgtg_x000D_ AagattggctG_x000D_ ggTattggcAt_x000D_ Aagattgggta_x000D_ gtTattgggcc_x000D_ tgAattggggt_x000D_ gaaccaatccT_x000D_ tgcattgggta_x000D_ gccccaatTtT_x000D_ gtTattggAtc_x000D_ ttcattggcAc_x000D_ tTTccaatccc_x000D_ tTTccaatgcc_x000D_ …	-37973 _x000D_ -41177 _x000D_ -4405 _x000D_ -57845 _x000D_ -42166 _x000D_ -37526 _x000D_ -32004 _x000D_ -33756 _x000D_ -59739 _x000D_ -54786 -17254 _x000D_ -39830 _x000D_ 2209 _x000D_ -53839 _x000D_ -38383 _x000D_ -30052 _x000D_ -59194 _x000D_ -58247 _x000D_ 2015 _x000D_ -59506 _x000D_ -7987 _x000D_ -55132 _x000D_ -8142 _x000D_ -5221 _x000D_ -33708 _x000D_ -59871 _x000D_ -58150 _x000D_ -32180 _x0…	_x000D_ _x000D_ _x000D_ _x000D_ _x000D_ _x000D_ _x000D_ _x000D_ _x000D_ _x000D_ _x000D_ _x000D_ _x000D_ _x000D_ _x000D_ _x000D_ _x000D_ _x000D_ _x000D_ _x000D_ _x000D_ _x000D_ _x000D_ _x000D_ _x000D_ _x000D_ _x000D_ _x000D_ _x000D_ _x000D_ _x000D_ _x000D_ _x000D_ _x000D_ _x000D_ _x000D_ _x000D_ _x000D_ _x000D_ _x000D_ _x000D_ _x000D_ _x000D_ _x000D_ _x000D_ _x000D_ _x000D_ _x000D_ _x000D_ _x000D_…
hsa-mir-3139	Chr4: 144204613 - 144269689 [+]	144257679 (6934)	77	aagccaatTta_x000D_ CaaccaatgcT_x000D_ tggccaatAta_x000D_ tccccaatcac_x000D_ gtgattggAct_x000D_ ggcattggtca_x000D_ AtAattggggt_x000D_ CaTccaatgtc_x000D_ aTTccaatcca_x000D_ gaAattggcAc_x000D_ taTccaatAca_x000D_ tgaccaatAca_x000D_ tTTccaatgga_x000D_ tTgccaatAag_x000D_ Cagccaatcta_x000D_ tgAattggctt_x000D_ caAattggAtt_x000D_ ccAattggAca_x000D_ accccaatctc_x000D_ CaaccaatAca_x000D_ gaTccaatAaa_x000D_ …	-16416 _x000D_ -13424 _x000D_ -25099 _x000D_ -24080 _x000D_ -13675 _x000D_ -13485 _x000D_ -52038 _x000D_ -47964 _x000D_ -40346 _x000D_ -49757 _x000D_ -39089 _x000D_ -11027 _x000D_ -45657 _x000D_ -44241 _x000D_ -58524 _x000D_ -48810 _x000D_ -31263 _x000D_ -41613 _x000D_ -26942 _x000D_ -35064 _x000D_ -31767 _x000D_ -31791 _x000D_ -56648 _x000D_ -58259 _x000D_ -8383 _x000D_ -26734 _x000D_ -57703 _x0…	-9482 _x000D_ -6490 _x000D_ -18165 _x000D_ -17146 _x000D_ -6741 _x000D_ -6551 _x000D_ -45104 _x000D_ -41030 _x000D_ -33412 _x000D_ -42823 _x000D_ -32155 _x000D_ -4093 _x000D_ -38723 _x000D_ -37307 _x000D_ -51590 _x000D_ -41876 _x000D_ -24329 _x000D_ -34679 _x000D_ -20008 _x000D_ -28130 _x000D_ -24833 _x000D_ -24857 _x000D_ -49714 _x000D_ -51325 _x000D_ -1449 _x000D_ -19800 _x000D_ -50769 _x000D_ …	defined by GAB1 TSS
hsa-mir-548g	Chr4: 148260780 - 148325869 [-]	148280562 (14693)	79	CaaccaatTaa_x000D_ ggAattggtca_x000D_ gtTattggcca_x000D_ gacattggtgt_x000D_ tcTccaatAaa_x000D_ AgAattggggc_x000D_ ggcattggtgG_x000D_ CaTccaatctg_x000D_ AgTattggcta_x000D_ tggccaatAtc_x000D_ aTaccaatAgg_x000D_ aacccaatTcT_x000D_ AggattggctG_x000D_ aagccaatgaT_x000D_ tgaccaatAcT_x000D_ gaTccaatcac_x000D_ Agcattggctt_x000D_ tgaccaatgta_x000D_ gagccaatgaT_x000D_ taaccaatctg_x000D_ gcTccaatgtc_x000D_ …	-43142 _x000D_ -28529 _x000D_ 869 _x000D_ -51799 _x000D_ -28207 _x000D_ -68 _x000D_ -18695 _x000D_ -7066 _x000D_ -55466 _x000D_ 874 _x000D_ -31843 _x000D_ -12049 _x000D_ -34329 _x000D_ -51606 _x000D_ -27288 _x000D_ -47254 _x000D_ -41162 _x000D_ -21136 _x000D_ -34436 _x000D_ -21966 _x000D_ -51503 _x000D_ -53865 _x000D_ -58028 _x000D_ -30899 _x000D_ -44874 _x000D_ -32124 _x000D_ -57477 _x000D_ -457…	-28449 _x000D_ -13836 _x000D_ 15651 _x000D_ -37106 _x000D_ -13514 _x000D_ 14625 _x000D_ -4002 _x000D_ 7627 _x000D_ -40773 _x000D_ 15656 _x000D_ -17150 _x000D_ 2644 _x000D_ -19636 _x000D_ -36913 _x000D_ -12595 _x000D_ -32561 _x000D_ -26469 _x000D_ -6443 _x000D_ -19743 _x000D_ -7273 _x000D_ -36810 _x000D_ -39172 _x000D_ -43335 _x000D_ -16206 _x000D_ -30181 _x000D_ -17431 _x000D_ -42784 _x000D_ -310…
hsa-mir-3140	Chr4: 153405478 - 153470568 [-]	153457183 (46615)	86	caTattggcAa_x000D_ gaaccaatAtT_x000D_ ttgattggtta_x000D_ ccTattggtAc_x000D_ tgTattggtAt_x000D_ Aacattgggga_x000D_ agTccaatAag_x000D_ gTgccaatTtg_x000D_ Aagattgggct_x000D_ ttcattggcAt_x000D_ agaccaatAaT_x000D_ cacattggAAc_x000D_ ccTattgggta_x000D_ tTcccaatAtg_x000D_ tgTccaatgga_x000D_ tggccaatAtg_x000D_ taAattggtAa_x000D_ tacccaatTtg_x000D_ taAattggcta_x000D_ tcTattggttc_x000D_ ccAattggccc_x000D_ …	-57106 _x000D_ -143 _x000D_ -49279 _x000D_ -45037 _x000D_ -10985 _x000D_ -25115 _x000D_ -979 _x000D_ 1372 _x000D_ -27755 _x000D_ -28012 _x000D_ -49905 _x000D_ -17411 _x000D_ -8055 _x000D_ -21227 _x000D_ -24773 _x000D_ -23655 _x000D_ -15175 _x000D_ -26117 _x000D_ -34154 _x000D_ 3701 _x000D_ -41385 _x000D_ 578 _x000D_ -27731 _x000D_ -53022 _x000D_ -28838 _x000D_ -59603 _x000D_ -4041 _x000D_ -24207 …	-10491 _x000D_ 46472 _x000D_ -2664 _x000D_ 1578 _x000D_ 35630 _x000D_ 21500 _x000D_ 45636 _x000D_ 48077 _x000D_ 18860 _x000D_ 18603 _x000D_ -3290 _x000D_ 29204 _x000D_ 38560 _x000D_ 25388 _x000D_ 21842 _x000D_ 22960 _x000D_ 31440 _x000D_ 20498 _x000D_ 12461 _x000D_ 50406 _x000D_ 5230 _x000D_ 47283 _x000D_ 18884 _x000D_ -6407 _x000D_ 17777 _x000D_ -12988 _x000D_ 42574 _x000D_ 22408 _x000D_ -7214 _…	defined by FBXW7 TSS
hsa-mir-578	Chr4: 166247394 - 166312490 [+]	166299993 (7401)	86	CagccaatgtT_x000D_ ggAattggtca_x000D_ ctgattggAcc_x000D_ gtAattggAga_x000D_ ttcattggAAt_x000D_ taTccaatAga_x000D_ Aggattgggca_x000D_ gtgattggctc_x000D_ aaTccaatAac_x000D_ tgAattggtAa_x000D_ AtgattgggAa_x000D_ gaaccaatccT_x000D_ taAattgggta_x000D_ tggccaatAtg_x000D_ ttcattggAAa_x000D_ aagccaatAaT_x000D_ gaAattggcAc_x000D_ ttcattggcAa_x000D_ ggcccaatggT_x000D_ CagccaatAtg_x000D_ aacccaatTcT_x000D_ …	-40781 _x000D_ -39134 _x000D_ 1703 _x000D_ -17960 _x000D_ -45955 _x000D_ -52521 _x000D_ -20846 _x000D_ -40349 _x000D_ -5277 _x000D_ -18856 _x000D_ -48329 _x000D_ -51084 _x000D_ -57416 _x000D_ -32664 _x000D_ -44409 _x000D_ -23546 _x000D_ -19073 _x000D_ -425 _x000D_ -13315 _x000D_ -32440 _x000D_ -33107 _x000D_ -26682 _x000D_ -46478 _x000D_ -6489 _x000D_ 4847 _x000D_ -51920 _x000D_ -46843 _x000D_ -5…	-33380 _x000D_ -31733 _x000D_ 9200 _x000D_ -10559 _x000D_ -38554 _x000D_ -45120 _x000D_ -13445 _x000D_ -32948 _x000D_ 2124 _x000D_ -11455 _x000D_ -40928 _x000D_ -43683 _x000D_ -50015 _x000D_ -25263 _x000D_ -37008 _x000D_ -16145 _x000D_ -11672 _x000D_ 6976 _x000D_ -5914 _x000D_ -25039 _x000D_ -25706 _x000D_ -19281 _x000D_ -39077 _x000D_ 912 _x000D_ 12344 _x000D_ -44519 _x000D_ -39442 _x000D_ -5125…	defined by CPE TSS
hsa-mir-1979	Chr4: 166316889 - 166381889 [-]	166357354 (35465)	94	CaTccaatgta_x000D_ tgcccaatTtT_x000D_ aTgccaatAta_x000D_ cacattggcAc_x000D_ tTaccaatgta_x000D_ cacattggcAa_x000D_ cacattggAAa_x000D_ tTTccaatctg_x000D_ ttgattggttG_x000D_ gagccaatTaT_x000D_ gaAattggcAa_x000D_ tgcccaatTcT_x000D_ gcgattggcAG_x000D_ ggAattgggAa_x000D_ gcTattggAtc_x000D_ agaccaatAac_x000D_ tTTccaatggg_x000D_ Ccaccaatcag_x000D_ acaccaatgga_x000D_ tggccaatTtg_x000D_ ggTccaatAaa_x000D_ …	-45683 _x000D_ -13099 _x000D_ -5166 _x000D_ -36059 _x000D_ -46321 _x000D_ -43080 _x000D_ -30342 _x000D_ -14180 _x000D_ -19110 _x000D_ -57997 _x000D_ -38777 _x000D_ -28822 _x000D_ -5596 _x000D_ -6026 _x000D_ -20439 _x000D_ -36426 _x000D_ -17482 _x000D_ -14427 _x000D_ -37746 _x000D_ -56531 _x000D_ -57176 _x000D_ -3519 _x000D_ -17522 _x000D_ 893 _x000D_ -29733 _x000D_ -12105 _x000D_ 1750 _x000D_ -18…	-10218 _x000D_ 22366 _x000D_ 30299 _x000D_ -594 _x000D_ -10856 _x000D_ -7615 _x000D_ 5123 _x000D_ 21285 _x000D_ 16355 _x000D_ -22532 _x000D_ -3312 _x000D_ 6643 _x000D_ 29869 _x000D_ 29439 _x000D_ 15026 _x000D_ -961 _x000D_ 17983 _x000D_ 21038 _x000D_ -2281 _x000D_ -21066 _x000D_ -21711 _x000D_ 31946 _x000D_ 17943 _x000D_ 36358 _x000D_ 5732 _x000D_ 23360 _x000D_ 37215 _x000D_ 16639 _x000D_ -2744 _…
hsa-mir-548t	Chr4: 174129311 - 174194385 [+]		79	CaaccaatccT_x000D_ aaTccaatTga_x000D_ AggattggAgt_x000D_ taAattggAtt_x000D_ cacattggcAG_x000D_ gtcattggAga_x000D_ AaTattggccc_x000D_ agaccaatTga_x000D_ ctcattggttt_x000D_ gtgattgggtc_x000D_ Cacccaatctg_x000D_ gcaccaatTtT_x000D_ ccTattggcta_x000D_ taAattggAct_x000D_ taTccaatcca_x000D_ taAattggAtc_x000D_ AaTattggttt_x000D_ aTgccaatAtc_x000D_ AaAattggtct_x000D_ tgTccaatAta_x000D_ ctgattggttt_x000D_ …	4766 _x000D_ -49821 _x000D_ -36548 _x000D_ -18429 _x000D_ -38232 _x000D_ -10909 _x000D_ -54166 _x000D_ -21107 _x000D_ -4211 _x000D_ -33462 _x000D_ -58542 _x000D_ -10876 _x000D_ -41953 _x000D_ -50577 _x000D_ -33601 _x000D_ -32282 _x000D_ -5774 _x000D_ -48518 _x000D_ -20255 _x000D_ -18778 _x000D_ -11722 _x000D_ -17133 _x000D_ -16864 _x000D_ -35283 -5525 _x000D_ -45926 _x000D_ -12374 _x000D_ -18517 …	_x000D_ _x000D_ _x000D_ _x000D_ _x000D_ _x000D_ _x000D_ _x000D_ _x000D_ _x000D_ _x000D_ _x000D_ _x000D_ _x000D_ _x000D_ _x000D_ _x000D_ _x000D_ _x000D_ _x000D_ _x000D_ _x000D_ _x000D_ _x000D_ _x000D_ _x000D_ _x000D_ _x000D_ _x000D_ _x000D_ _x000D_ _x000D_ _x000D_ _x000D_ _x000D_ _x000D_ _x000D_ _x000D_ _x000D_ _x000D_ _x000D_ _x000D_ _x000D_ _x000D_ _x000D_ _x000D_ _x000D_ _x000D_ _x000D_ _x000D_…	defined by GALNT7 TSS
hsa-mir-4276	Chr4: 175284946 - 175350016 [+]		97	tTaccaatgtg_x000D_ agcccaatTgc_x000D_ tgcccaatAga_x000D_ tgTattggtAt_x000D_ tcTattggttt_x000D_ AaTattggccc_x000D_ tTTccaatctc_x000D_ AgAattgggca_x000D_ ttAattggcAa_x000D_ aagccaatTtg_x000D_ ttAattgggAa_x000D_ gcTattggggt_x000D_ ggAattgggAa_x000D_ agTccaatcaT_x000D_ aaTccaatcaT_x000D_ tTgccaatgaa_x000D_ ctTattggttt_x000D_ gacccaatAta_x000D_ taTccaatgcc_x000D_ acaccaatcgg_x000D_ AtTattggcca_x000D_ …	-53752 _x000D_ -21434 _x000D_ -17769 _x000D_ -56454 _x000D_ -28417 -25484 _x000D_ -7581 _x000D_ -42806 _x000D_ -21452 _x000D_ -31814 _x000D_ -51835 _x000D_ -37145 _x000D_ -29880 _x000D_ -46765 _x000D_ -14482 _x000D_ -58425 _x000D_ -26538 _x000D_ -8690 _x000D_ -14502 _x000D_ -43765 _x000D_ -7266 _x000D_ -53160 _x000D_ -15939 _x000D_ -16506 _x000D_ -31922 _x000D_ -28446 _x000D_ -26370 _x000D_ -5643…	_x000D_ _x000D_ _x000D_ _x000D_ _x000D_ _x000D_ _x000D_ _x000D_ _x000D_ _x000D_ _x000D_ _x000D_ _x000D_ _x000D_ _x000D_ _x000D_ _x000D_ _x000D_ _x000D_ _x000D_ _x000D_ _x000D_ _x000D_ _x000D_ _x000D_ _x000D_ _x000D_ _x000D_ _x000D_ _x000D_ _x000D_ _x000D_ _x000D_ _x000D_ _x000D_ _x000D_ _x000D_ _x000D_ _x000D_ _x000D_ _x000D_ _x000D_ _x000D_ _x000D_ _x000D_ _x000D_ _x000D_ _x000D_ _x000D_ _x000D_…
hsa-mir-1305	Chr4: 183030446 - 183095532 [+]	183065816 (24630)	73	AccattgggAt_x000D_ caAattggcAc_x000D_ ttcattggtga_x000D_ taAattggctt_x000D_ ttcattggtcc_x000D_ tgcccaatTtT_x000D_ Aggattggggc_x000D_ tgaccaatTtg_x000D_ tTcccaatctc_x000D_ ggcccaatgcT_x000D_ aTaccaatgca_x000D_ ctcattggcgc_x000D_ AgTattggcta_x000D_ gtgattgggct_x000D_ gTcccaatcaa_x000D_ tacattggcgt_x000D_ AacattggtAc_x000D_ ggTccaatAaa_x000D_ Agcattggctt_x000D_ AaTattggtta_x000D_ taaccaatTac_x000D_ …	-57642 _x000D_ 720 _x000D_ -31794 _x000D_ 2697 _x000D_ -41224 _x000D_ -365 _x000D_ -27403 _x000D_ -57461 _x000D_ 3707 _x000D_ -52181 _x000D_ -55770 _x000D_ -24795 _x000D_ -14170 _x000D_ -25173 _x000D_ -20401 _x000D_ 307 _x000D_ -11300 _x000D_ -14300 _x000D_ -46576 _x000D_ -21876 _x000D_ -21545 _x000D_ -22541 _x000D_ -4537 _x000D_ 4476 _x000D_ -28939 _x000D_ -25420 _x000D_ -55364 _x000D_ 3524 _x00…	-33012 _x000D_ 25436 _x000D_ -7164 _x000D_ 27413 _x000D_ -16594 _x000D_ 24265 _x000D_ -2773 _x000D_ -32831 _x000D_ 28423 _x000D_ -27551 _x000D_ -31140 _x000D_ -165 _x000D_ 10460 _x000D_ -543 _x000D_ 4229 _x000D_ 25023 _x000D_ 13330 _x000D_ 10330 _x000D_ -21946 _x000D_ 2754 _x000D_ 3085 _x000D_ 2089 _x000D_ 20093 _x000D_ 29192 _x000D_ -4309 _x000D_ -790 _x000D_ -30734 _x000D_ 28240 _x000D_ -29965 …
hsa-mir-4277	Chr5: 1703899 - 1768983 [-]	1733643 (24660)	68	gcAattgggtt_x000D_ tcgattggcta_x000D_ tccattggcca_x000D_ tcTattggttt_x000D_ AaTattggccc_x000D_ ctcattggttt_x000D_ tcgattggctc_x000D_ agaccaatTca_x000D_ CccccaatTtc_x000D_ aaTccaatAaa_x000D_ tggccaatAtg_x000D_ CaTccaatccc_x000D_ aTgccaatTag_x000D_ gaTattggtct_x000D_ cacattggcAt_x000D_ aaaccaatAaa_x000D_ tgaccaatgga_x000D_ Aggattggctc_x000D_ gcaccaatgca_x000D_ gcaccaatgcT_x000D_ gggattggcgG_x000D_ …	177 _x000D_ -8129 _x000D_ 4606 _x000D_ -58637 _x000D_ -2654 _x000D_ -3757 _x000D_ -48461 _x000D_ -32152 _x000D_ -41606 _x000D_ -31799 _x000D_ -19971 _x000D_ -50709 _x000D_ -13713 _x000D_ -4524 _x000D_ 722 _x000D_ -13741 _x000D_ -26973 _x000D_ -53012 _x000D_ -13068 _x000D_ -44842 _x000D_ 4220 _x000D_ -39008 _x000D_ -23625 _x000D_ -15332 _x000D_ -51262 _x000D_ -14394 _x000D_ -35229 _x000D_ -8561 _x…	24921 _x000D_ 16531 _x000D_ 29350 _x000D_ -33977 _x000D_ 22006 _x000D_ 20903 _x000D_ -23801 _x000D_ -7492 _x000D_ -16946 _x000D_ -7139 _x000D_ 4689 _x000D_ -26049 _x000D_ 10947 _x000D_ 20136 _x000D_ 25466 _x000D_ 10919 _x000D_ -2313 _x000D_ -28352 _x000D_ 11592 _x000D_ -20182 _x000D_ 28964 _x000D_ -14348 _x000D_ 1035 _x000D_ 9328 _x000D_ -26602 _x000D_ 10266 _x000D_ -10569 _x000D_ 16099 _x000D_ -…
hsa-mir-4278	Chr5: 6822965 - 6888034 [-]	6849073 (21039)	82	tggccaatgcc_x000D_ CagccaatgtT_x000D_ tcTccaatgaa_x000D_ tggccaatggc_x000D_ Caaccaatgtc_x000D_ ggcattgggAt_x000D_ aaTccaatcag_x000D_ tgcccaatAcc_x000D_ ccTattgggta_x000D_ Agcattggttt_x000D_ tagccaatggT_x000D_ ggcccaatctc_x000D_ AacattggAtc_x000D_ AggattggctG_x000D_ ttAattggtgc_x000D_ tacccaatTtc_x000D_ gcaccaatcca_x000D_ taAattgggtc_x000D_ aTgccaatTaa_x000D_ AacattggctG_x000D_ tTgccaatgac_x000D_ …	-27601 _x000D_ -13997 _x000D_ -44000 _x000D_ -27018 _x000D_ -32476 _x000D_ -29519 _x000D_ -14849 _x000D_ -50937 _x000D_ -58241 _x000D_ -47274 _x000D_ -27077 _x000D_ -8797 _x000D_ -27731 _x000D_ -40569 _x000D_ -17390 _x000D_ -36675 _x000D_ -38731 _x000D_ -1202 _x000D_ -48694 _x000D_ -17814 _x000D_ -53896 _x000D_ -10993 _x000D_ -31927 _x000D_ -9504 _x000D_ -5213 _x000D_ -22982 _x000D_ -27046 _x000D…	-6562 _x000D_ 7042 _x000D_ -22961 _x000D_ -5979 _x000D_ -11437 _x000D_ -8480 _x000D_ 6190 _x000D_ -29898 _x000D_ -37202 _x000D_ -26235 _x000D_ -6038 _x000D_ 12242 _x000D_ -6692 _x000D_ -19530 _x000D_ 3649 _x000D_ -15636 _x000D_ -17692 _x000D_ 19837 _x000D_ -27655 _x000D_ 3225 _x000D_ -32857 _x000D_ 10046 _x000D_ -10888 _x000D_ 11535 _x000D_ 15826 _x000D_ -1943 _x000D_ -6007 _x000D_ 13478 _x000D_ …
hsa-mir-887	Chr5: 15875291 - 15940370 [+]	15935133 (158)	81	CagccaatgtT_x000D_ tcgccaatTtc_x000D_ AaTattggccc_x000D_ AaTattggggc_x000D_ agaccaatgag_x000D_ AaAattggttt_x000D_ ccTattggggt_x000D_ cacattggAAa_x000D_ ggcattggcAG_x000D_ gggccaatgaa_x000D_ gaTattggtct_x000D_ CaTccaatcca_x000D_ accccaatgta_x000D_ ggAattggcAc_x000D_ cacattggtca_x000D_ CacccaatctT_x000D_ agaccaatAac_x000D_ AaAattggtct_x000D_ tacattggAta_x000D_ tggattggAAc_x000D_ tacccaatgtg_x000D_ …	-47945 _x000D_ -16486 _x000D_ -47603 -24339 _x000D_ -51594 _x000D_ -57127 _x000D_ -11040 _x000D_ 3235 _x000D_ -9970 _x000D_ -7781 _x000D_ -41723 _x000D_ -26221 _x000D_ -49759 _x000D_ -48667 _x000D_ -50147 _x000D_ -28967 _x000D_ -16816 _x000D_ -46505 _x000D_ -46423 _x000D_ -8748 -8698 _x000D_ -32968 _x000D_ -54036 _x000D_ -53036 _x000D_ -17825 _x000D_ -18476 _x000D_ -11974 _x000D_ -59988 _x000D_ -…	-47787 _x000D_ -16328 _x000D_ -47445 -24181 _x000D_ -51436 _x000D_ -56969 _x000D_ -10882 _x000D_ 3472 _x000D_ -9812 _x000D_ -7623 _x000D_ -41565 _x000D_ -26063 _x000D_ -49601 _x000D_ -48509 _x000D_ -49989 _x000D_ -28809 _x000D_ -16658 _x000D_ -46347 _x000D_ -46265 _x000D_ -8590 -8540 _x000D_ -32810 _x000D_ -53878 _x000D_ -52878 _x000D_ -17667 _x000D_ -18318 _x000D_ -11816 _x000D_ -59830 _x000D_ -…	defined by FBXL7 TSS
hsa-mir-4279	Chr5: 31931207 - 31996265 [-]	31962581 (26316)	73	caAattggcAa_x000D_ aaTccaatgag_x000D_ gTaccaatgag_x000D_ cgTattggcAc_x000D_ aaaccaatcac_x000D_ tgTccaatAga_x000D_ aTcccaatAcc_x000D_ Cacccaatctg_x000D_ caAattgggAa_x000D_ acaccaatctg_x000D_ ctcattggcca_x000D_ ctcattggAcc_x000D_ tggccaatAtg_x000D_ ggAattgggAc_x000D_ tTTccaatccc_x000D_ gcaccaatAca_x000D_ tcTattggttc_x000D_ ttcattgggAa_x000D_ tcaccaatgaT_x000D_ gaTattgggAt_x000D_ aTcccaatgtg_x000D_ …	-18281 _x000D_ -23858 _x000D_ -13329 _x000D_ -26197 _x000D_ -59964 _x000D_ -59242 _x000D_ 1568 _x000D_ -34999 _x000D_ -58788 _x000D_ -1971 _x000D_ 3853 _x000D_ -37378 _x000D_ -22983 _x000D_ -44048 _x000D_ -758 _x000D_ -2192 _x000D_ -50369 _x000D_ -25970 _x000D_ -2091 _x000D_ -7835 _x000D_ -52096 -35304 _x000D_ -43871 _x000D_ -19047 _x000D_ -26499 _x000D_ -21545 _x000D_ -51612 _x000D_ -14207 _x000…	8035 _x000D_ 2458 _x000D_ 12987 _x000D_ 119 _x000D_ -33648 _x000D_ -32926 _x000D_ 27942 _x000D_ -8683 _x000D_ -32472 _x000D_ 24345 _x000D_ 30227 _x000D_ -11062 _x000D_ 3333 _x000D_ -17732 _x000D_ 25558 _x000D_ 24124 _x000D_ -24053 _x000D_ 346 _x000D_ 24225 _x000D_ 18481 _x000D_ -25780 -8988 _x000D_ -17555 _x000D_ 7269 _x000D_ -183 _x000D_ 4771 _x000D_ -25296 _x000D_ 12109 _x000D_ 9263 _x000D_ 190…
hsa-mir-579	Chr5: 32389483 - 32454581 [-]	32403946 (9365)	77	taAattggctt_x000D_ agcccaatAaT_x000D_ caTattgggAa_x000D_ taTattggtAt_x000D_ taaccaatAga_x000D_ ctTattggttc_x000D_ gaaccaatgta_x000D_ CcaccaatcaT_x000D_ AcTattggttc_x000D_ gaaccaatAta_x000D_ ggcattggAAa_x000D_ ttcattggcAG_x000D_ CTgccaatgac_x000D_ gagattggttc_x000D_ aTTccaatcta_x000D_ ctgattggttt_x000D_ acTccaatAaa_x000D_ cacattgggAG_x000D_ gaaccaatccc_x000D_ aTcccaatgcT_x000D_ tcaccaatTaT_x000D_ …	-27728 _x000D_ -54908 _x000D_ 2024 _x000D_ -31377 _x000D_ -36882 _x000D_ -7763 _x000D_ -13231 _x000D_ -22756 _x000D_ -27192 _x000D_ -5189 _x000D_ -56033 _x000D_ -56022 _x000D_ -54214 _x000D_ -17453 _x000D_ -29660 _x000D_ -8338 _x000D_ -43525 _x000D_ -46767 _x000D_ -46924 _x000D_ -2799 _x000D_ -18352 _x000D_ -59136 _x000D_ -56601 _x000D_ 387 _x000D_ -22361 _x000D_ -7299 _x000D_ -49765 _x000D_ -797…	-18363 _x000D_ -45543 _x000D_ 11487 _x000D_ -22012 _x000D_ -27517 _x000D_ 1602 _x000D_ -3866 _x000D_ -13391 _x000D_ -17827 _x000D_ 4176 _x000D_ -46668 _x000D_ -46657 _x000D_ -44849 _x000D_ -8088 _x000D_ -20295 _x000D_ 1027 _x000D_ -34160 _x000D_ -37402 _x000D_ -37559 _x000D_ 6566 _x000D_ -8987 _x000D_ -49771 _x000D_ -47236 _x000D_ 9850 _x000D_ -12996 _x000D_ 2066 _x000D_ -40400 _x000D_ 1386 _x000…	defined by ZFR TSS
hsa-mir-580	Chr5: 36142993 - 36208090 [-]	36192591 (44501)	83	tgAattggAtt_x000D_ tccattgggca_x000D_ tTcccaatTac_x000D_ acaccaatgtc_x000D_ AacattggggG_x000D_ ggaccaatTaa_x000D_ aTaccaatgca_x000D_ gggccaatcag_x000D_ CagccaatggT_x000D_ agaccaatAac_x000D_ gcTattggAgt_x000D_ aaTccaatTcc_x000D_ CagccaatAtc_x000D_ gaaccaatTag_x000D_ taAattggtAc_x000D_ AaAattggtgt_x000D_ gagattggtgt_x000D_ Aagattggggc_x000D_ gggattggggc_x000D_ tagccaatTtg_x000D_ gcTccaatTaa_x000D_ …	315 _x000D_ -3080 _x000D_ -29623 _x000D_ -31770 _x000D_ -26410 _x000D_ -11350 _x000D_ -38691 _x000D_ -8560 _x000D_ -18664 _x000D_ -38947 _x000D_ -53102 _x000D_ -7328 _x000D_ -38395 _x000D_ -46959 _x000D_ -2076 _x000D_ -7576 _x000D_ -2766 _x000D_ -29011 _x000D_ -44216 _x000D_ -41034 _x000D_ -40225 _x000D_ -3482 _x000D_ -15335 _x000D_ -49608 _x000D_ -10971 _x000D_ -8259 _x000D_ -57911 _x000D_ -2727…	44913 _x000D_ 41421 _x000D_ 14878 _x000D_ 12731 _x000D_ 18091 _x000D_ 33151 _x000D_ 5810 _x000D_ 35941 _x000D_ 25837 _x000D_ 5554 _x000D_ -8601 _x000D_ 37173 _x000D_ 6106 _x000D_ -2458 _x000D_ 42425 _x000D_ 36925 _x000D_ 41735 _x000D_ 15490 _x000D_ 285 _x000D_ 3467 _x000D_ 4276 _x000D_ 41019 _x000D_ 29166 _x000D_ -5107 _x000D_ 33530 _x000D_ 36242 _x000D_ -13410 _x000D_ 41774 _x000D_ -12365 _x000D…	defined by LMBRD2 TSS
hsa-mir-1274a	Chr5: 41415734 - 41480734 [+]	41426171 (49563)	97	Agcattggggc_x000D_ tggccaatccc_x000D_ ggTattggtgc_x000D_ gTaccaatAaa_x000D_ tTTccaatctc_x000D_ gaAattggtgc_x000D_ agaccaatcaT_x000D_ Cacccaatctc_x000D_ CaaccaatctT_x000D_ gccattgggtG_x000D_ gccccaatTtT_x000D_ CcaccaatcaT_x000D_ tTgccaatAac_x000D_ tagccaatAtg_x000D_ tagccaatAta_x000D_ tacccaatTcT_x000D_ AcAattggtca_x000D_ AccattgggAa_x000D_ tgcattgggAa_x000D_ acaccaatggc_x000D_ aTaccaatTaa_x000D_ …	-37889 _x000D_ -30930 _x000D_ -23574 _x000D_ -5748 _x000D_ -9537 _x000D_ -27212 _x000D_ -58679 _x000D_ -22472 _x000D_ -42858 _x000D_ -58321 _x000D_ -9723 _x000D_ -27660 _x000D_ -41509 _x000D_ -27246 _x000D_ -51487 _x000D_ -23708 _x000D_ 352 _x000D_ -6647 _x000D_ -34239 _x000D_ -55985 _x000D_ -58717 _x000D_ -2779 _x000D_ -21399 _x000D_ -41267 _x000D_ -32503 _x000D_ -45746 _x000D_ -7294 _x000D_ -35…	11674 _x000D_ 18633 _x000D_ 25989 _x000D_ 43815 _x000D_ 40026 _x000D_ 22351 _x000D_ -9116 _x000D_ 27091 _x000D_ 6705 _x000D_ -8758 _x000D_ 39840 _x000D_ 21903 _x000D_ 8054 _x000D_ 22317 _x000D_ -1924 _x000D_ 25855 _x000D_ 49915 _x000D_ 42916 _x000D_ 15324 _x000D_ -6422 _x000D_ -9154 _x000D_ 46784 _x000D_ 28164 _x000D_ 8296 _x000D_ 17060 _x000D_ 3817 _x000D_ 42269 _x000D_ 13836 _x000D_ 23748 _x000…
hsa-mir-581	Chr5: 53242333 - 53307429 [-]	53259005 (11576)	61	aacccaatTcc_x000D_ taAattggctt_x000D_ ctcattggttt_x000D_ Aggattgggcc_x000D_ tTTccaatgtc_x000D_ gcaccaatgcc_x000D_ aagccaatgag_x000D_ tggccaatcgT_x000D_ Aggattggctc_x000D_ taTccaatggg_x000D_ tacccaatTta_x000D_ tccccaatTgc_x000D_ ggTccaatAaa_x000D_ tgcattggAAc_x000D_ gacattggAca_x000D_ tgTccaatgaT_x000D_ tTaccaatAaa_x000D_ tccccaatTaT_x000D_ CcTccaatgca_x000D_ tcAattggttG_x000D_ tggattgggtt_x000D_ …	-47233 _x000D_ -50636 _x000D_ -8832 _x000D_ -35834 _x000D_ -24010 _x000D_ -47393 _x000D_ -44476 _x000D_ -51406 _x000D_ -58183 _x000D_ 2315 _x000D_ -22538 _x000D_ -43739 _x000D_ -53844 _x000D_ -34975 _x000D_ -43943 _x000D_ -5678 _x000D_ -18235 _x000D_ -7367 _x000D_ 4837 _x000D_ -27233 _x000D_ -42422 _x000D_ -42953 _x000D_ -55509 _x000D_ -5306 _x000D_ -46718 _x000D_ 837 _x000D_ -7460 _x000D_ -32027…	-35657 _x000D_ -39060 _x000D_ 2744 _x000D_ -24258 _x000D_ -12434 _x000D_ -35817 _x000D_ -32900 _x000D_ -39830 _x000D_ -46607 _x000D_ 13987 _x000D_ -10962 _x000D_ -32163 _x000D_ -42268 _x000D_ -23399 _x000D_ -32367 _x000D_ 5898 _x000D_ -6659 _x000D_ 4209 _x000D_ 16509 _x000D_ -15657 _x000D_ -30846 _x000D_ -31377 _x000D_ -43933 _x000D_ 6270 _x000D_ -35142 _x000D_ 12509 _x000D_ 4116 _x000D_ -20451 _…	defined by ARL15 TSS
hsa-mir-449a	Chr5: 54461359 - 54526450 [-]	54469184 (2734)	83	tacccaatAga_x000D_ AaTattgggga_x000D_ aTcccaatggc_x000D_ Aagattgggtc_x000D_ tTTccaatcta_x000D_ tcTccaatcac_x000D_ tTcccaatgta_x000D_ taAattggtAt_x000D_ gcTattgggct_x000D_ tgcattggAtG_x000D_ tagccaatcta_x000D_ ttgattggttt_x000D_ gtTattggtAa_x000D_ AgAattggttt_x000D_ tgTccaatAta_x000D_ agTccaatTta_x000D_ aaTccaatTca_x000D_ gagccaatTcg_x000D_ taaccaatAtc_x000D_ tcaccaatTaT_x000D_ ctTattgggAa_x000D_ …	1661 _x000D_ 839 _x000D_ -47055 _x000D_ -3721 _x000D_ -37504 _x000D_ -19803 _x000D_ -40421 _x000D_ -24536 _x000D_ -13384 _x000D_ -38218 _x000D_ -34541 _x000D_ -35631 _x000D_ 1205 _x000D_ -9562 730 _x000D_ 3883 _x000D_ -38713 _x000D_ -8813 _x000D_ -15308 _x000D_ -4837 _x000D_ 2951 _x000D_ -42360 _x000D_ -40291 _x000D_ -28055 _x000D_ -32733 _x000D_ -54642 _x000D_ -27854 _x000D_ -24677 _x000D_ -2928…	4486 _x000D_ 3664 _x000D_ -44321 _x000D_ -987 _x000D_ -34770 _x000D_ -17069 _x000D_ -37687 _x000D_ -21802 _x000D_ -10650 _x000D_ -35484 _x000D_ -31807 _x000D_ -32897 _x000D_ 4030 _x000D_ -6828 3555 _x000D_ 6708 _x000D_ -35979 _x000D_ -6079 _x000D_ -12574 _x000D_ -2103 _x000D_ 5776 _x000D_ -39626 _x000D_ -37557 _x000D_ -25321 _x000D_ -29999 _x000D_ -51908 _x000D_ -25120 _x000D_ -21943 _x000D_ -265…	defined by CDC20B TSS
hsa-mir-449b	Chr5: 54461473 - 54526570 [-]	54469184 (2614)	83	tacccaatAga_x000D_ AaTattgggga_x000D_ aTcccaatggc_x000D_ Aagattgggtc_x000D_ tTTccaatcta_x000D_ tcTccaatcac_x000D_ tTcccaatgta_x000D_ taAattggtAt_x000D_ gcTattgggct_x000D_ tgcattggAtG_x000D_ tagccaatcta_x000D_ ttgattggttt_x000D_ gtTattggtAa_x000D_ AgAattggttt_x000D_ tgTccaatAta_x000D_ agTccaatTta_x000D_ aaTccaatTca_x000D_ gagccaatTcg_x000D_ taaccaatAtc_x000D_ tcaccaatTaT_x000D_ ctTattgggAa_x000D_ …	1775 _x000D_ 953 _x000D_ -46935 _x000D_ -3601 _x000D_ -37384 _x000D_ -19683 _x000D_ -40301 _x000D_ -24416 _x000D_ -13264 _x000D_ -38098 _x000D_ -34421 _x000D_ -35511 _x000D_ 1319 _x000D_ -9442 844 _x000D_ 3997 _x000D_ -38593 _x000D_ -8693 _x000D_ -15188 _x000D_ -4717 _x000D_ 3065 _x000D_ -42240 _x000D_ -40171 _x000D_ -27935 _x000D_ -32613 _x000D_ -54522 _x000D_ -27734 _x000D_ -24557 _x000D_ -2916…	4486 _x000D_ 3664 _x000D_ -44321 _x000D_ -987 _x000D_ -34770 _x000D_ -17069 _x000D_ -37687 _x000D_ -21802 _x000D_ -10650 _x000D_ -35484 _x000D_ -31807 _x000D_ -32897 _x000D_ 4030 _x000D_ -6828 3555 _x000D_ 6708 _x000D_ -35979 _x000D_ -6079 _x000D_ -12574 _x000D_ -2103 _x000D_ 5776 _x000D_ -39626 _x000D_ -37557 _x000D_ -25321 _x000D_ -29999 _x000D_ -51908 _x000D_ -25120 _x000D_ -21943 _x000D_ -265…	defined by CDC20B TSS
hsa-mir-449c	Chr5: 54463089 - 54528181 [-]	54469184 (1003)	84	tacccaatAga_x000D_ AaTattgggga_x000D_ aTcccaatggc_x000D_ Aagattgggtc_x000D_ tTTccaatcta_x000D_ tcTccaatcac_x000D_ tTcccaatgta_x000D_ taAattggtAt_x000D_ gcTattgggct_x000D_ tgcattggAtG_x000D_ tagccaatcta_x000D_ ttgattggttt_x000D_ gtTattggtAa_x000D_ AgAattggttt_x000D_ agTccaatTta_x000D_ aaTccaatTca_x000D_ gagccaatTcg_x000D_ gtAattgggAt_x000D_ taaccaatAtc_x000D_ tcaccaatTaT_x000D_ ctTattgggAa_x000D_ …	3391 _x000D_ 2569 _x000D_ -45324 _x000D_ -1990 _x000D_ -35773 _x000D_ -18072 _x000D_ -38690 _x000D_ -22805 _x000D_ -11653 _x000D_ -36487 _x000D_ -32810 _x000D_ -33900 _x000D_ 2935 _x000D_ -7831 2460 _x000D_ -36982 _x000D_ -7082 _x000D_ -13577 _x000D_ -58699 _x000D_ -3106 _x000D_ 4681 _x000D_ -40629 _x000D_ -38560 _x000D_ -26324 _x000D_ -31002 _x000D_ -52911 _x000D_ -26123 _x000D_ -22946 _x000D_ -…	4486 _x000D_ 3664 _x000D_ -44321 _x000D_ -987 _x000D_ -34770 _x000D_ -17069 _x000D_ -37687 _x000D_ -21802 _x000D_ -10650 _x000D_ -35484 _x000D_ -31807 _x000D_ -32897 _x000D_ 4030 _x000D_ -6828 3555 _x000D_ -35979 _x000D_ -6079 _x000D_ -12574 _x000D_ -57696 _x000D_ -2103 _x000D_ 5776 _x000D_ -39626 _x000D_ -37557 _x000D_ -25321 _x000D_ -29999 _x000D_ -51908 _x000D_ -25120 _x000D_ -21943 _x000D_ -2…	defined by CDC20B TSS
hsa-mir-582	Chr5: 58994431 - 59059529 [-]		102	ggTattggtgG_x000D_ ggcattggcAt_x000D_ tggccaatccc_x000D_ ttcattggcAt_x000D_ gtTattggggc_x000D_ tTcccaatgta_x000D_ ttgattggttG_x000D_ tagattggtAt_x000D_ AcTattggtta_x000D_ gacccaatgcT_x000D_ tgTccaatAcg_x000D_ tgcattggAtG_x000D_ Aacattgggtc_x000D_ gcaccaatccc_x000D_ aagccaatAaa_x000D_ tgcattggcAa_x000D_ ctcattggtgG_x000D_ agaccaatTtT_x000D_ cccattgggAa_x000D_ Aacattggttt_x000D_ tccattggcAt_x000D_ …	-54991 _x000D_ -56528 _x000D_ -2457 _x000D_ -29087 _x000D_ -48459 _x000D_ -7508 _x000D_ -41978 _x000D_ -52784 _x000D_ -40355 _x000D_ -41070 _x000D_ -33683 _x000D_ -46331 _x000D_ -34042 _x000D_ -22751 _x000D_ -20932 _x000D_ -45484 _x000D_ -13116 _x000D_ -52273 _x000D_ -18189 _x000D_ -38790 _x000D_ -31453 _x000D_ -29511 _x000D_ -21157 _x000D_ -36121 _x000D_ -9106 _x000D_ -14535 _x000D_ -14387 _x000…	_x000D_ _x000D_ _x000D_ _x000D_ _x000D_ _x000D_ _x000D_ _x000D_ _x000D_ _x000D_ _x000D_ _x000D_ _x000D_ _x000D_ _x000D_ _x000D_ _x000D_ _x000D_ _x000D_ _x000D_ _x000D_ _x000D_ _x000D_ _x000D_ _x000D_ _x000D_ _x000D_ _x000D_ _x000D_ _x000D_ _x000D_ _x000D_ _x000D_ _x000D_ _x000D_ _x000D_ _x000D_ _x000D_ _x000D_ _x000D_ _x000D_ _x000D_ _x000D_ _x000D_ _x000D_ _x000D_ _x000D_ _x000D_ _x000D_ _x000D_…	defined by PDE4D TSS
hsa-mir-4280	Chr5: 86405695 - 86470771 [-]	86418012 (7241)	72	gtcattggAga_x000D_ cccattggctt_x000D_ Aacattgggga_x000D_ tggccaatgga_x000D_ AgTattggttt_x000D_ cacattggAAa_x000D_ taTccaatcca_x000D_ caAattggtga_x000D_ acgccaatgag_x000D_ accccaatAtT_x000D_ Aggattgggta_x000D_ cacattggtga_x000D_ AcAattggtca_x000D_ gagattggggG_x000D_ Aacattggtct_x000D_ cacattggtAt_x000D_ tTaccaatAaa_x000D_ tTgccaatgtc_x000D_ tgcccaatAtT_x000D_ tacccaatAgT_x000D_ ctAattggggG_x000D_ …	3966 _x000D_ -34777 _x000D_ -50221 _x000D_ -52017 _x000D_ -23121 _x000D_ 1586 _x000D_ -15564 _x000D_ -51451 _x000D_ 2498 _x000D_ -44925 _x000D_ -42067 _x000D_ -54826 _x000D_ -13317 _x000D_ -32846 _x000D_ -16145 _x000D_ -49671 _x000D_ -51785 _x000D_ -55729 _x000D_ -26888 _x000D_ -15836 _x000D_ -16884 _x000D_ -45653 _x000D_ -17299 _x000D_ -37541 _x000D_ -47551 _x000D_ -6187 _x000D_ -38603 _x000D_ -…	11283 _x000D_ -27536 _x000D_ -42980 _x000D_ -44776 _x000D_ -15880 _x000D_ 8903 _x000D_ -8323 _x000D_ -44210 _x000D_ 9815 _x000D_ -37684 _x000D_ -34826 _x000D_ -47585 _x000D_ -6076 _x000D_ -25605 _x000D_ -8904 _x000D_ -42430 _x000D_ -44544 _x000D_ -48488 _x000D_ -19647 _x000D_ -8595 _x000D_ -9643 _x000D_ -38412 _x000D_ -10058 _x000D_ -30300 _x000D_ -40310 _x000D_ 1054 _x000D_ -31362 _x000D_ -41 _x…
hsa-mir-9-2	Chr5: 87957670 - 88022757 [-]	87980642 (17885)	70	tTTccaatgtg_x000D_ ccTattggctG_x000D_ agcccaatAaT_x000D_ tgcattggAtt_x000D_ gagccaatAaa_x000D_ tacccaatTtT_x000D_ agcccaatAag_x000D_ ctcattggAgG_x000D_ tagccaatAta_x000D_ AaAattggtct_x000D_ gTaccaatTca_x000D_ gtTattggtAc_x000D_ caAattggcAt_x000D_ acaccaatTaT_x000D_ tgTccaatTcc_x000D_ tcaccaatTaT_x000D_ Cccccaatgag_x000D_ aTcccaatggT_x000D_ ctTattgggAc_x000D_ gcAattgggAc_x000D_ agcccaatTtT_x000D_ …	4658 _x000D_ -36806 _x000D_ -31415 _x000D_ -24296 _x000D_ -33266 _x000D_ -34408 _x000D_ -23422 _x000D_ -12123 _x000D_ -32413 _x000D_ -40127 _x000D_ -21492 _x000D_ -5394 _x000D_ -30445 _x000D_ -31508 _x000D_ -37711 _x000D_ -32630 _x000D_ -22542 _x000D_ -46387 _x000D_ -3007 _x000D_ 4987 _x000D_ -15331 _x000D_ -6855 _x000D_ -23063 _x000D_ -2193 _x000D_ -46005 _x000D_ -10311 _x000D_ -43089 _x000D_ -4…	22630 _x000D_ -18921 _x000D_ -13530 _x000D_ -6411 _x000D_ -15381 _x000D_ -16523 _x000D_ -5537 _x000D_ 5762 _x000D_ -14528 _x000D_ -22242 _x000D_ -3607 _x000D_ 12491 _x000D_ -12560 _x000D_ -13623 _x000D_ -19826 _x000D_ -14745 _x000D_ -4657 _x000D_ -28502 _x000D_ 14878 _x000D_ 22959 _x000D_ 2554 _x000D_ 11030 _x000D_ -5178 _x000D_ 15692 _x000D_ -28120 _x000D_ 7574 _x000D_ -25204 _x000D_ 13185 _x000…
hsa-mir-2277	Chr5: 92951401 - 93016494 [-]	92957173 (679)	85	Caaccaatgta_x000D_ tccattggccc_x000D_ tcaccaatTgc_x000D_ AaAattggttt_x000D_ aggccaatgaT_x000D_ aTcccaatAcc_x000D_ tgAattggtAa_x000D_ aagccaatTca_x000D_ AagattggAca_x000D_ aagccaatTcc_x000D_ tgaccaatgca_x000D_ aTaccaatAca_x000D_ ccTattgggtt_x000D_ aTaccaatAgc_x000D_ aagccaatAaa_x000D_ ctcattggtca_x000D_ gaaccaatgga_x000D_ aTaccaatTaa_x000D_ ttcattggttt_x000D_ tTgccaatccT_x000D_ tacattggAAa_x000D_ …	-31536 _x000D_ -740 _x000D_ 2668 _x000D_ -44800 _x000D_ -31505 _x000D_ -12183 _x000D_ -11896 _x000D_ -54611 _x000D_ -40782 _x000D_ -16411 _x000D_ -48916 _x000D_ 4560 _x000D_ -11415 _x000D_ -15300 _x000D_ -28686 _x000D_ -32013 _x000D_ -43265 _x000D_ -17380 _x000D_ -11367 _x000D_ -59940 _x000D_ -59506 _x000D_ -31116 _x000D_ -4278 _x000D_ -42854 _x000D_ -56977 _x000D_ 1508 _x000D_ -52736 _x000D_ -53…	-30857 _x000D_ -61 _x000D_ 3440 _x000D_ -44121 _x000D_ -30826 _x000D_ -11504 _x000D_ -11217 _x000D_ -53932 _x000D_ -40103 _x000D_ -15732 _x000D_ -48237 _x000D_ 5332 _x000D_ -10736 _x000D_ -14621 _x000D_ -28007 _x000D_ -31334 _x000D_ -42586 _x000D_ -16701 _x000D_ -10688 _x000D_ -59261 _x000D_ -58827 _x000D_ -30437 _x000D_ -3599 _x000D_ -42175 _x000D_ -56298 _x000D_ 2280 _x000D_ -52057 _x000D_ -531…	defined by FAM172A TSS
hsa-mir-583	Chr5: 95354842 - 95419917 [+]	95374210 (40632)	103	aaTccaatgag_x000D_ agaccaatgag_x000D_ CacccaatTaa_x000D_ Aagattgggtc_x000D_ gacattggtct_x000D_ aaaccaatcag_x000D_ gaaccaatAtg_x000D_ taAattggcct_x000D_ taTccaatgga_x000D_ tggattggcAG_x000D_ tccattggttt_x000D_ AggattggctG_x000D_ AtgattggctG_x000D_ ttcattggttt_x000D_ gcaccaatccT_x000D_ acaccaatgta_x000D_ ctTattggcAt_x000D_ gaTattgggga_x000D_ gcTccaatccc_x000D_ Caaccaatcta_x000D_ gaTattggcct_x000D_ …	-56529 _x000D_ -47779 _x000D_ -45170 _x000D_ -55504 _x000D_ -45411 _x000D_ -26744 _x000D_ -56463 _x000D_ -11567 _x000D_ -30279 _x000D_ -27536 _x000D_ -39419 _x000D_ -15737 _x000D_ -20864 _x000D_ -50353 _x000D_ -48779 _x000D_ -10251 _x000D_ -59746 _x000D_ -29357 _x000D_ -28445 _x000D_ -59642 _x000D_ -38325 _x000D_ -38645 _x000D_ 2185 _x000D_ -9980 _x000D_ -14998 _x000D_ -4187 _x000D_ -31681 _x000D…	-15897 _x000D_ -7147 _x000D_ -4538 _x000D_ -14872 _x000D_ -4779 _x000D_ 13888 _x000D_ -15831 _x000D_ 29065 _x000D_ 10353 _x000D_ 13096 _x000D_ 1213 _x000D_ 24895 _x000D_ 19768 _x000D_ -9721 _x000D_ -8147 _x000D_ 30381 _x000D_ -19114 _x000D_ 11275 _x000D_ 12187 _x000D_ -19010 _x000D_ 2307 _x000D_ 1987 _x000D_ 42892 _x000D_ 30652 _x000D_ 25634 _x000D_ 36445 _x000D_ 8951 _x000D_ 8780 _x000D_ 14810 _…
hsa-mir-548p	Chr5: 100147185 - 100212269 [-]		92	gaaccaatAtT_x000D_ tggccaatgca_x000D_ agTccaatcag_x000D_ tggccaatcca_x000D_ ttTattgggAa_x000D_ tTcccaatgcT_x000D_ ccTattggtAa_x000D_ gacattggttc_x000D_ AagattggtAc_x000D_ tcTccaatAac_x000D_ tgAattggcct_x000D_ gacccaatTag_x000D_ aagccaatAaT_x000D_ cacattggcAt_x000D_ taAattggcta_x000D_ agcccaatcaa_x000D_ taAattgggtG_x000D_ gccccaatAga_x000D_ gaaccaatgcT_x000D_ AaAattggtta_x000D_ AaAattggtgt_x000D_ …	-15426 _x000D_ -20808 _x000D_ -57863 _x000D_ -43251 _x000D_ -4880 _x000D_ -51293 _x000D_ -28361 _x000D_ -43798 _x000D_ -56284 _x000D_ -8392 _x000D_ -24841 _x000D_ -52029 _x000D_ 2317 _x000D_ -9724 _x000D_ -42878 _x000D_ -16820 _x000D_ -20953 _x000D_ -15701 _x000D_ -12199 _x000D_ -51683 _x000D_ -35977 _x000D_ -30038 _x000D_ 4528 _x000D_ 3633 _x000D_ -18089 _x000D_ -30247 _x000D_ 4728 _x000D_ -2190…	_x000D_ _x000D_ _x000D_ _x000D_ _x000D_ _x000D_ _x000D_ _x000D_ _x000D_ _x000D_ _x000D_ _x000D_ _x000D_ _x000D_ _x000D_ _x000D_ _x000D_ _x000D_ _x000D_ _x000D_ _x000D_ _x000D_ _x000D_ _x000D_ _x000D_ _x000D_ _x000D_ _x000D_ _x000D_ _x000D_ _x000D_ _x000D_ _x000D_ _x000D_ _x000D_ _x000D_ _x000D_ _x000D_ _x000D_ _x000D_ _x000D_ _x000D_ _x000D_ _x000D_ _x000D_ _x000D_ _x000D_ _x000D_ _x000D_ _x000D_…	defined by ST8SIA4 TSS
hsa-mir-548f-3	Chr5: 109844529 - 109909616 [-]		94	aacccaatTcc_x000D_ gtgattggAta_x000D_ cagattgggAt_x000D_ ttcattggtga_x000D_ gaTattggcAt_x000D_ tgTattggtAt_x000D_ taaccaatTtT_x000D_ Accattggtgc_x000D_ AaAattggttt_x000D_ gTgccaatTtg_x000D_ aaTccaatAag_x000D_ agaccaatAaT_x000D_ taTattgggtG_x000D_ Atcattggctt_x000D_ aTcccaatAca_x000D_ CacccaatAtc_x000D_ aaTccaatcaa_x000D_ tgAattggcct_x000D_ Cacccaatctc_x000D_ AacattggAct_x000D_ tggattgggAa_x000D_ …	-2514 _x000D_ -43861 _x000D_ -42509 _x000D_ -9106 _x000D_ -18916 _x000D_ -35907 _x000D_ -12912 _x000D_ -44417 _x000D_ -54796 _x000D_ -47324 _x000D_ -46085 _x000D_ -40935 _x000D_ -14836 _x000D_ -106 _x000D_ -53521 _x000D_ -56707 -49803 _x000D_ -40183 _x000D_ -28793 _x000D_ -53263 _x000D_ -14210 _x000D_ -18771 _x000D_ 87 _x000D_ -5119 _x000D_ -12902 _x000D_ -37377 _x000D_ -43035 _x000D_ -31571 _x00…	_x000D_ _x000D_ _x000D_ _x000D_ _x000D_ _x000D_ _x000D_ _x000D_ _x000D_ _x000D_ _x000D_ _x000D_ _x000D_ _x000D_ _x000D_ _x000D_ _x000D_ _x000D_ _x000D_ _x000D_ _x000D_ _x000D_ _x000D_ _x000D_ _x000D_ _x000D_ _x000D_ _x000D_ _x000D_ _x000D_ _x000D_ _x000D_ _x000D_ _x000D_ _x000D_ _x000D_ _x000D_ _x000D_ _x000D_ _x000D_ _x000D_ _x000D_ _x000D_ _x000D_ _x000D_ _x000D_ _x000D_ _x000D_ _x000D_ _x000D_…	defined by TMEM232 TSS
hsa-mir-1244-2	Chr5: 118250281 - 118315366 [+]	118310172 (109)	76	aaaccaatgag_x000D_ CaaccaatccT_x000D_ ggaccaatAtT_x000D_ tacattgggtt_x000D_ gaTattggcAt_x000D_ tggccaatggc_x000D_ tggccaatccc_x000D_ Caaccaatctg_x000D_ AaTattggccc_x000D_ AtTattggctt_x000D_ gtTattggggc_x000D_ tcaccaatgag_x000D_ taAattggctc_x000D_ taAattggtAa_x000D_ gaaccaatcta_x000D_ tagccaatAta_x000D_ gagattggttc_x000D_ tggccaatgtg_x000D_ CaTccaatgcc_x000D_ tcaccaatgaT_x000D_ ccAattggccG_x000D_ …	1464 _x000D_ -59993 _x000D_ -46557 _x000D_ 784 _x000D_ -24953 _x000D_ -39513 _x000D_ -45234 _x000D_ -46972 _x000D_ 171 _x000D_ -10772 _x000D_ -26506 _x000D_ -46807 _x000D_ -28547 _x000D_ -43577 _x000D_ -48447 _x000D_ -47168 _x000D_ -10291 _x000D_ -29013 _x000D_ -55963 _x000D_ 1838 _x000D_ -56902 _x000D_ -22467 _x000D_ -39217 _x000D_ -23164 _x000D_ -47347 _x000D_ -14017 _x000D_ -58573 _x000D_ -451…	1658 _x000D_ -59884 _x000D_ -46448 _x000D_ 978 _x000D_ -24844 _x000D_ -39404 _x000D_ -45125 _x000D_ -46863 _x000D_ 365 _x000D_ -10663 _x000D_ -26397 _x000D_ -46698 _x000D_ -28438 _x000D_ -43468 _x000D_ -48338 _x000D_ -47059 _x000D_ -10182 _x000D_ -28904 _x000D_ -55854 _x000D_ 2032 _x000D_ -56793 _x000D_ -22358 _x000D_ -39108 _x000D_ -23055 _x000D_ -47238 _x000D_ -13908 _x000D_ -58464 _x000D_ -450…
hsa-mir-1289-2	Chr5: 132758287 - 132823398 [-]	132776310 (12912)	102	tggccaatgcc_x000D_ tggccaatgca_x000D_ taAattggctt_x000D_ ttcattggtca_x000D_ tagattggcAa_x000D_ tggccaatgcg_x000D_ ctTattggtta_x000D_ gaaccaatcgT_x000D_ AacattggAgt_x000D_ tgcccaatTtg_x000D_ tTTccaatggg_x000D_ gcaccaatccc_x000D_ tccattggtta_x000D_ Atcattggtga_x000D_ gccccaatAtT_x000D_ Atgattggcta_x000D_ ctAattggcca_x000D_ aaaccaatTtc_x000D_ ttgattggcAG_x000D_ AacattggttG_x000D_ gggattggAgG_x000D_ …	-30794 _x000D_ -41595 _x000D_ -35588 _x000D_ -16643 _x000D_ -33515 _x000D_ -4114 _x000D_ -49614 _x000D_ -34892 _x000D_ -15654 _x000D_ -56446 _x000D_ -24488 _x000D_ -43779 _x000D_ -32384 _x000D_ -47044 _x000D_ -33569 _x000D_ -15529 _x000D_ 1052 _x000D_ -26535 _x000D_ -14244 _x000D_ -16447 _x000D_ -48793 _x000D_ 1140 _x000D_ -37538 _x000D_ -2257 _x000D_ -28906 _x000D_ -30188 _x000D_ -29825 _x000D_ …	-17882 _x000D_ -28683 _x000D_ -22676 _x000D_ -3731 _x000D_ -20603 _x000D_ 8798 _x000D_ -36702 _x000D_ -21980 _x000D_ -2742 _x000D_ -43534 _x000D_ -11576 _x000D_ -30867 _x000D_ -19472 _x000D_ -34132 _x000D_ -20657 _x000D_ -2617 _x000D_ 14075 _x000D_ -13623 _x000D_ -1332 _x000D_ -3535 _x000D_ -35881 _x000D_ 14163 _x000D_ -24626 _x000D_ 10655 _x000D_ -15994 _x000D_ -17276 _x000D_ -16913 _x000D_ -325…	defined by FSTL4 TSS
hsa-mir-886	Chr5: 135411297 - 135476297 [-]		84	caAattggcAa_x000D_ gccccaatAcc_x000D_ ttTattgggAa_x000D_ tagccaatAca_x000D_ tccccaatAag_x000D_ tTcccaatTac_x000D_ cagattggtct_x000D_ CacccaatcgT_x000D_ tTTccaatgtc_x000D_ Agcattggttt_x000D_ taaccaatAgc_x000D_ AagattggAca_x000D_ gggccaatgaa_x000D_ tgcattggcct_x000D_ gcTattggtAa_x000D_ aaaccaatAaa_x000D_ ctcattggccc_x000D_ tcAattggAta_x000D_ gcTattggAgt_x000D_ ttcattggcAG_x000D_ gtAattggAgc_x000D_ …	-10450 _x000D_ -47250 _x000D_ -44236 _x000D_ -10336 _x000D_ 2718 _x000D_ -46621 _x000D_ -25969 _x000D_ -13616 _x000D_ -17947 _x000D_ -40513 _x000D_ -16506 _x000D_ 2308 _x000D_ 4003 _x000D_ -23145 _x000D_ -1637 _x000D_ -11630 _x000D_ -26291 _x000D_ -4876 _x000D_ -34935 _x000D_ -20742 _x000D_ -51496 _x000D_ -41585 _x000D_ -51334 _x000D_ -10179 _x000D_ -23361 _x000D_ -19605 _x000D_ -18561 _x000D_ -4…	_x000D_ _x000D_ _x000D_ _x000D_ _x000D_ _x000D_ _x000D_ _x000D_ _x000D_ _x000D_ _x000D_ _x000D_ _x000D_ _x000D_ _x000D_ _x000D_ _x000D_ _x000D_ _x000D_ _x000D_ _x000D_ _x000D_ _x000D_ _x000D_ _x000D_ _x000D_ _x000D_ _x000D_ _x000D_ _x000D_ _x000D_ _x000D_ _x000D_ _x000D_ _x000D_ _x000D_ _x000D_ _x000D_ _x000D_ _x000D_ _x000D_ _x000D_ _x000D_ _x000D_ _x000D_ _x000D_ _x000D_ _x000D_ _x000D_ _x000D_…
hsa-mir-874	Chr5: 136978260 - 137043338 [-]	136995703 (12365)	93	tccccaatgag_x000D_ caAattggcAc_x000D_ cccattggctt_x000D_ ttTattgggAa_x000D_ Cacccaatgta_x000D_ ttTattggcAa_x000D_ gacattggtct_x000D_ gcaccaatTtT_x000D_ Atcattgggtt_x000D_ aTaccaatccc_x000D_ tggccaatAtg_x000D_ gccattggAtt_x000D_ gaTattggtct_x000D_ ttAattgggAt_x000D_ taTccaatcca_x000D_ agcccaatcac_x000D_ gtAattggAca_x000D_ tTcccaatgtT_x000D_ ttcattgggAa_x000D_ ttcattgggAG_x000D_ tTgccaatcag_x000D_ …	-40036 _x000D_ -28323 _x000D_ -58767 _x000D_ -4319 _x000D_ 3899 _x000D_ -41151 _x000D_ -9033 _x000D_ -27729 _x000D_ -19251 _x000D_ -58464 _x000D_ -15617 _x000D_ -36860 _x000D_ 2687 _x000D_ -29010 _x000D_ -41807 _x000D_ -10472 _x000D_ -37016 _x000D_ -35499 _x000D_ -460 _x000D_ -8495 _x000D_ -18830 _x000D_ -53981 _x000D_ -38943 _x000D_ -11763 _x000D_ -55066 _x000D_ -49143 _x000D_ -11787 _x000D_ 161…	-27671 _x000D_ -15958 _x000D_ -46402 _x000D_ 8046 _x000D_ 16342 _x000D_ -28786 _x000D_ 3332 _x000D_ -15364 _x000D_ -6886 _x000D_ -46099 _x000D_ -3252 _x000D_ -24495 _x000D_ 15130 _x000D_ -16645 _x000D_ -29442 _x000D_ 1893 _x000D_ -24651 _x000D_ -23134 _x000D_ 11905 _x000D_ 3870 _x000D_ -6465 _x000D_ -41616 _x000D_ -26578 _x000D_ 602 _x000D_ -42701 _x000D_ -36778 _x000D_ 578 _x000D_ 14060 _x000D_ …	defined by KLHL3 TSS
hsa-mir-584	Chr5: 148436875 - 148501972 [-]	148442077 (105)	96	tgcattgggtt_x000D_ ttgattggtta_x000D_ ttgattggtgt_x000D_ tgTattggtAt_x000D_ Aacattgggga_x000D_ tgcccaatAcc_x000D_ tTTccaatctc_x000D_ tccccaatcac_x000D_ aaTccaatcac_x000D_ aaaccaatgaa_x000D_ tTTccaatgta_x000D_ gaaccaatggT_x000D_ tacattgggtG_x000D_ gaTattggtct_x000D_ CgTccaatggg_x000D_ taaccaatTtg_x000D_ Accattggtga_x000D_ gaTattggtgt_x000D_ CagccaatccT_x000D_ ttgattggttt_x000D_ AacattgggtG_x000D_ …	-11647 _x000D_ -8695 _x000D_ -47457 _x000D_ -29938 _x000D_ -24812 _x000D_ -51822 _x000D_ 2496 _x000D_ -10350 _x000D_ -24844 _x000D_ -44593 _x000D_ -34102 _x000D_ -18785 _x000D_ -25647 _x000D_ -14477 _x000D_ -58800 _x000D_ -19253 _x000D_ -9494 _x000D_ 1288 _x000D_ -30428 _x000D_ -33277 _x000D_ -1826 _x000D_ -5151 _x000D_ -5193 _x000D_ -44008 _x000D_ -35744 _x000D_ -52720 _x000D_ -35406 _x000D_ -59…	-11542 _x000D_ -8590 _x000D_ -47352 _x000D_ -29833 _x000D_ -24707 _x000D_ -51717 _x000D_ 2698 _x000D_ -10245 _x000D_ -24739 _x000D_ -44488 _x000D_ -33997 _x000D_ -18680 _x000D_ -25542 _x000D_ -14372 _x000D_ -58695 _x000D_ -19148 _x000D_ -9389 _x000D_ 1490 _x000D_ -30323 _x000D_ -33172 _x000D_ -1721 _x000D_ -5046 _x000D_ -5088 _x000D_ -43903 _x000D_ -35639 _x000D_ -52615 _x000D_ -35301 _x000D_ -59…	defined by SH3TC2 TSS
hsa-mir-143	Chr5: 148748481 - 148813587 [+]	148786413 (22068)	75	tagccaatgca_x000D_ tggccaatcca_x000D_ gtTattggggc_x000D_ gccccaatAcg_x000D_ aTcccaatAgg_x000D_ Cacccaatgtc_x000D_ aTgccaatgca_x000D_ tagccaatAgc_x000D_ ggcattggtca_x000D_ tggccaatgtc_x000D_ tcAattggggG_x000D_ tgTccaatgca_x000D_ Cagccaatctg_x000D_ accccaatctg_x000D_ ttcattggcAc_x000D_ agcccaatcaa_x000D_ gtTattggAct_x000D_ gTaccaatTca_x000D_ CccccaatTcc_x000D_ ggTccaatcaa_x000D_ gaTccaatcac_x000D_ …	2734 _x000D_ -32876 _x000D_ -30301 _x000D_ -22098 _x000D_ -41222 _x000D_ -35763 _x000D_ -33288 _x000D_ -36483 _x000D_ -7798 _x000D_ -48335 _x000D_ -21594 _x000D_ -53356 _x000D_ -38540 _x000D_ -36426 _x000D_ -53439 _x000D_ -27853 _x000D_ -30007 _x000D_ -25024 _x000D_ -22601 _x000D_ -18025 _x000D_ 4636 _x000D_ -19378 _x000D_ -27957 _x000D_ -57905 _x000D_ -6272 _x000D_ -4044 _x000D_ -58202 _x000D_ -…	24908 _x000D_ -10808 _x000D_ -8233 _x000D_ -30 _x000D_ -19154 _x000D_ -13695 _x000D_ -11220 _x000D_ -14415 _x000D_ 14270 _x000D_ -26267 _x000D_ 474 _x000D_ -31288 _x000D_ -16472 _x000D_ -14358 _x000D_ -31371 _x000D_ -5785 _x000D_ -7939 _x000D_ -2956 _x000D_ -533 _x000D_ 4043 _x000D_ 26810 _x000D_ 2690 _x000D_ -5889 _x000D_ -35837 _x000D_ 15796 _x000D_ 18024 _x000D_ -36134 _x000D_ 11637 11951 _x00…
hsa-mir-145	Chr5: 148750209 - 148815297 [+]	148786413 (23796)	73	tagccaatgca_x000D_ tggccaatcca_x000D_ gtTattggggc_x000D_ gccccaatAcg_x000D_ aTcccaatAgg_x000D_ Cacccaatgtc_x000D_ aTgccaatgca_x000D_ tagccaatAgc_x000D_ ggcattggtca_x000D_ tggccaatgtc_x000D_ tcAattggggG_x000D_ tgTccaatgca_x000D_ Cagccaatctg_x000D_ accccaatctg_x000D_ ttcattggcAc_x000D_ agcccaatcaa_x000D_ gtTattggAct_x000D_ gTaccaatTca_x000D_ CccccaatTcc_x000D_ ggTccaatcaa_x000D_ gaTccaatcac_x000D_ …	1024 _x000D_ -34604 _x000D_ -32029 _x000D_ -23826 _x000D_ -42950 _x000D_ -37491 _x000D_ -35016 _x000D_ -38211 _x000D_ -9526 _x000D_ -50063 _x000D_ -23322 _x000D_ -55084 _x000D_ -40268 _x000D_ -38154 _x000D_ -55167 _x000D_ -29581 _x000D_ -31735 _x000D_ -26752 _x000D_ -24329 _x000D_ -19753 _x000D_ 2926 _x000D_ -21106 _x000D_ -29685 _x000D_ -59633 _x000D_ -8000 _x000D_ -5772 _x000D_ -59930 _x000D_ -…	24908 _x000D_ -10808 _x000D_ -8233 _x000D_ -30 _x000D_ -19154 _x000D_ -13695 _x000D_ -11220 _x000D_ -14415 _x000D_ 14270 _x000D_ -26267 _x000D_ 474 _x000D_ -31288 _x000D_ -16472 _x000D_ -14358 _x000D_ -31371 _x000D_ -5785 _x000D_ -7939 _x000D_ -2956 _x000D_ -533 _x000D_ 4043 _x000D_ 26810 _x000D_ 2690 _x000D_ -5889 _x000D_ -35837 _x000D_ 15796 _x000D_ 18024 _x000D_ -36134 _x000D_ 11637 11951 _x00…
hsa-mir-378	Chr5: 149052388 - 149117454 [+]	149111319 (1069)	73	ggcattggtcG_x000D_ aagccaatTgT_x000D_ gcAattggtAt_x000D_ gcTccaatAga_x000D_ tcAattggAga_x000D_ gccccaatcca_x000D_ ctTattggttc_x000D_ ccTattgggta_x000D_ gtgattggcct_x000D_ AtAattgggta_x000D_ ttcattgggAt_x000D_ AccattggcAt_x000D_ gggccaatcac_x000D_ tTaccaatctT_x000D_ Aacattggcta_x000D_ tcTattggtta_x000D_ tcaccaatTta_x000D_ ggaccaatTaT_x000D_ tcgattggAtt_x000D_ ctcattggAgt_x000D_ AaAattggttc_x000D_ …	-54964 _x000D_ -14205 _x000D_ 2023 _x000D_ -28946 _x000D_ -24411 _x000D_ -43702 _x000D_ -52168 _x000D_ -35847 _x000D_ -15385 _x000D_ -24311 _x000D_ 2315 _x000D_ -20728 _x000D_ -6948 _x000D_ -45287 _x000D_ -4842 _x000D_ -23014 _x000D_ -7588 _x000D_ -15228 _x000D_ 3645 _x000D_ -3603 _x000D_ -37305 _x000D_ -1209 _x000D_ -16913 _x000D_ -26780 _x000D_ -12678 _x000D_ -13534 _x000D_ -30711 _x000D_ -2693…	-53895 _x000D_ -13136 _x000D_ 3158 _x000D_ -27877 _x000D_ -23342 _x000D_ -42633 _x000D_ -51099 _x000D_ -34778 _x000D_ -14316 _x000D_ -23242 _x000D_ 3450 _x000D_ -19659 _x000D_ -5879 _x000D_ -44218 _x000D_ -3773 _x000D_ -21945 _x000D_ -6519 _x000D_ -14159 _x000D_ 4780 _x000D_ -2534 _x000D_ -36236 _x000D_ -140 _x000D_ -15844 _x000D_ -25711 _x000D_ -11609 _x000D_ -12465 _x000D_ -29642 _x000D_ -25864…	defined by PPARGC1B TSS
hsa-mir-1294	Chr5: 153666666 - 153731808 [+]		82	CaaccaatAtg_x000D_ Agcattggcca_x000D_ tcaccaatgac_x000D_ tccattggAcc_x000D_ tggccaatAgg_x000D_ ttgattggtct_x000D_ tcaccaatTgc_x000D_ AtcattggAtt_x000D_ Aggattgggcc_x000D_ CaaccaatTag_x000D_ tTTccaatctg_x000D_ tagattggcAc_x000D_ Aggattggcca_x000D_ Agcattggttt_x000D_ Cacccaatctc_x000D_ accccaatTag_x000D_ CcaccaatcaT_x000D_ cacattggtcc_x000D_ AaAattggtta_x000D_ tccattggAga_x000D_ tacattgggAc_x000D_ …	-40941 _x000D_ 4900 _x000D_ -50024 _x000D_ -36233 _x000D_ -20968 _x000D_ -31532 _x000D_ -16408 _x000D_ -22097 _x000D_ -47390 _x000D_ -13330 _x000D_ -54629 _x000D_ -13004 _x000D_ -52176 _x000D_ -25998 _x000D_ -11378 _x000D_ 1080 _x000D_ -11092 _x000D_ -15957 _x000D_ -35016 _x000D_ -18678 _x000D_ -24663 _x000D_ -40196 _x000D_ -34731 _x000D_ -16016 _x000D_ -50196 _x000D_ -13426 _x000D_ -43303 _x000D…	_x000D_ _x000D_ _x000D_ _x000D_ _x000D_ _x000D_ _x000D_ _x000D_ _x000D_ _x000D_ _x000D_ _x000D_ _x000D_ _x000D_ _x000D_ _x000D_ _x000D_ _x000D_ _x000D_ _x000D_ _x000D_ _x000D_ _x000D_ _x000D_ _x000D_ _x000D_ _x000D_ _x000D_ _x000D_ _x000D_ _x000D_ _x000D_ _x000D_ _x000D_ _x000D_ _x000D_ _x000D_ _x000D_ _x000D_ _x000D_ _x000D_ _x000D_ _x000D_ _x000D_ _x000D_ _x000D_ _x000D_ _x000D_ _x000D_ _x000D_…	defined by GALNT10 TSS
hsa-mir-3141	Chr5: 153970571 - 154035632 [-]	154023231 (47599)	79	gagattggttG_x000D_ Cgcccaatctg_x000D_ ggTccaatgtT_x000D_ AaTattggcca_x000D_ agaccaatTgc_x000D_ tTaccaatgtc_x000D_ gcgccaatAgT_x000D_ tggccaatAta_x000D_ tgcccaatcca_x000D_ aTgccaatcca_x000D_ Aagattggcct_x000D_ aaTccaatcaa_x000D_ CccccaatTta_x000D_ aTgccaatggg_x000D_ AtgattgggAa_x000D_ caAattggtca_x000D_ CagccaatTac_x000D_ gcTattggctc_x000D_ CTgccaatcac_x000D_ AcTattggttc_x000D_ tcAattggAca_x000D_ …	-32057 _x000D_ -47570 _x000D_ -40547 _x000D_ -18923 _x000D_ -46174 _x000D_ -13546 _x000D_ 1773 _x000D_ 3815 _x000D_ -22177 _x000D_ -46783 _x000D_ -44261 _x000D_ -37765 _x000D_ -27680 _x000D_ -57247 _x000D_ -46307 _x000D_ -45699 _x000D_ -45424 _x000D_ -45778 _x000D_ -33402 _x000D_ -25713 _x000D_ -39802 _x000D_ -18424 _x000D_ -54095 _x000D_ -53237 _x000D_ -6558 _x000D_ -45153 _x000D_ -330 _x000D_ -…	15542 _x000D_ 29 _x000D_ 7052 _x000D_ 28676 _x000D_ 1425 _x000D_ 34053 _x000D_ 49433 _x000D_ 51475 _x000D_ 25422 _x000D_ 816 _x000D_ 3338 _x000D_ 9834 _x000D_ 19919 _x000D_ -9648 _x000D_ 1292 _x000D_ 1900 _x000D_ 2175 _x000D_ 1821 _x000D_ 14197 _x000D_ 21886 _x000D_ 7797 _x000D_ 29175 _x000D_ -6496 _x000D_ -5638 _x000D_ 41041 _x000D_ 2446 _x000D_ 47269 _x000D_ 2688 _x000D_ 27090 _x000D_ 5893 _x00…
hsa-mir-1303	Chr5: 154005336 - 154070422 [+]	154062545 (2791)	75	ttAattgggAc_x000D_ Caaccaatctc_x000D_ CagccaatgtT_x000D_ gtgattgggcc_x000D_ aTgccaatAta_x000D_ AacattggAcc_x000D_ ggcattggtgc_x000D_ tggccaatAta_x000D_ agTccaatTcc_x000D_ taaccaatAca_x000D_ tgaccaatTtg_x000D_ tggccaatctg_x000D_ tggattggcAc_x000D_ ggcattgggAa_x000D_ CTgccaatcaa_x000D_ gggattggttt_x000D_ gcTccaatTtg_x000D_ tTcccaatctT_x000D_ tgTccaatAtc_x000D_ acTccaatAaa_x000D_ gaTccaatcac_x000D_ …	-45096 _x000D_ -57657 _x000D_ -35619 _x000D_ 3926 _x000D_ -34761 _x000D_ -49167 _x000D_ -21687 _x000D_ 3398 _x000D_ -8954 _x000D_ -36149 _x000D_ -44015 _x000D_ -1792 _x000D_ -44561 _x000D_ 520 _x000D_ -48008 _x000D_ -22196 _x000D_ -43563 _x000D_ -42442 _x000D_ -50143 _x000D_ -44677 _x000D_ -20133 _x000D_ 872 _x000D_ -43907 _x000D_ 796 _x000D_ -42144 _x000D_ -13576 _x000D_ -32467 _x000D_ -50566 _x…	-42305 _x000D_ -54866 _x000D_ -32828 _x000D_ 6803 _x000D_ -31970 _x000D_ -46376 _x000D_ -18896 _x000D_ 6275 _x000D_ -6163 _x000D_ -33358 _x000D_ -41224 _x000D_ 999 _x000D_ -41770 _x000D_ 3397 _x000D_ -45217 _x000D_ -19405 _x000D_ -40772 _x000D_ -39651 _x000D_ -47352 _x000D_ -41886 _x000D_ -17342 _x000D_ 3749 _x000D_ -41116 _x000D_ 3673 _x000D_ -39353 _x000D_ -10785 _x000D_ -29676 _x000D_ -47775 _…
hsa-mir-3142	Chr5: 159841409 - 159906491 [+]	159895244 (6165)	78	tTTccaatgtg_x000D_ gtcattggAgG_x000D_ tagccaatgcc_x000D_ Agcattgggga_x000D_ tgcccaatTtT_x000D_ gggattggttc_x000D_ ctcattggttt_x000D_ cacattggcAc_x000D_ gTaccaatAac_x000D_ AgAattgggca_x000D_ gtgattggAtG_x000D_ Accattggtcc_x000D_ tgAattgggtc_x000D_ ttcattgggAt_x000D_ gcTattgggtG_x000D_ ctAattggttG_x000D_ ctcattgggca_x000D_ ttcattggcAa_x000D_ gcgattgggAa_x000D_ tgaccaatAgg_x000D_ AtgattggcAa_x000D_ …	-15711 _x000D_ -44577 _x000D_ -25367 _x000D_ -187 _x000D_ -59246 _x000D_ -54190 _x000D_ -165 _x000D_ -21248 _x000D_ -3375 _x000D_ -23827 _x000D_ 2263 _x000D_ -23555 _x000D_ -13277 _x000D_ -32601 _x000D_ -31204 _x000D_ -31405 _x000D_ -6620 _x000D_ -57257 _x000D_ -30300 _x000D_ -19800 _x000D_ -21625 _x000D_ -24004 _x000D_ -52598 _x000D_ -35460 _x000D_ -23251 _x000D_ -57953 _x000D_ -34264 _x000D_ -4…	-9546 _x000D_ -38412 _x000D_ -19202 _x000D_ 5978 _x000D_ -53081 _x000D_ -48025 _x000D_ 6000 _x000D_ -15083 _x000D_ 2790 _x000D_ -17662 _x000D_ 8510 _x000D_ -17390 _x000D_ -7112 _x000D_ -26436 _x000D_ -25039 _x000D_ -25240 _x000D_ -455 _x000D_ -51092 _x000D_ -24135 _x000D_ -13635 _x000D_ -15460 _x000D_ -17839 _x000D_ -46433 _x000D_ -29295 _x000D_ -17086 _x000D_ -51788 _x000D_ -28099 _x000D_ -42630…
hsa-mir-146a	Chr5: 159852359 - 159917458 [+]	159895244 (17115)	72	tTTccaatgtg_x000D_ gtcattggAgG_x000D_ tagccaatgcc_x000D_ Agcattgggga_x000D_ tgcattggAtt_x000D_ ctcattggttt_x000D_ cacattggcAc_x000D_ AgAattgggca_x000D_ gTaccaatAac_x000D_ gtgattggAtG_x000D_ Accattggtcc_x000D_ tgAattgggtc_x000D_ ttcattgggAt_x000D_ gcTattgggtG_x000D_ ctAattggttG_x000D_ gaaccaatgta_x000D_ ctcattgggca_x000D_ gcgattgggAa_x000D_ agcccaatAac_x000D_ tgaccaatAgg_x000D_ AtgattggcAa_x000D_ …	-26661 _x000D_ -55527 _x000D_ -36317 _x000D_ -11137 _x000D_ -94 _x000D_ -11115 _x000D_ -32198 _x000D_ -34777 _x000D_ -14325 _x000D_ -8605 _x000D_ -34505 _x000D_ -24227 _x000D_ -43551 _x000D_ -42154 _x000D_ -42355 _x000D_ -2176 _x000D_ -17570 _x000D_ -41250 _x000D_ -3791 _x000D_ -30750 _x000D_ -32575 _x000D_ -34954 _x000D_ -608 _x000D_ -46410 _x000D_ -34201 _x000D_ -45214 _x000D_ -59745 _x000D_ -2…	-9546 _x000D_ -38412 _x000D_ -19202 _x000D_ 5978 _x000D_ 17021 _x000D_ 6000 _x000D_ -15083 _x000D_ -17662 _x000D_ 2790 _x000D_ 8510 _x000D_ -17390 _x000D_ -7112 _x000D_ -26436 _x000D_ -25039 _x000D_ -25240 _x000D_ 14939 _x000D_ -455 _x000D_ -24135 _x000D_ 13324 _x000D_ -13635 _x000D_ -15460 _x000D_ -17839 _x000D_ 16507 _x000D_ -29295 _x000D_ -17086 _x000D_ -28099 _x000D_ -42630 _x000D_ -8605 _x00…
hsa-mir-103-1	Chr5: 167982900 - 168047978 [-]	168006681 (18703)	95	aaaccaatgag_x000D_ taTattggctt_x000D_ AccattggtcG_x000D_ tcaccaatgac_x000D_ gaaccaatAtT_x000D_ cacattggcAG_x000D_ gacccaatTaT_x000D_ CaTccaatcta_x000D_ tcaccaatAac_x000D_ AgTattggttt_x000D_ tgcccaatcca_x000D_ ttTattggcAa_x000D_ gtgattggtAa_x000D_ caAattgggAa_x000D_ aggccaatcaT_x000D_ CaaccaatctT_x000D_ Aacattggctc_x000D_ taAattgggta_x000D_ CaTccaatccc_x000D_ tcaccaatcaT_x000D_ tggattgggAa_x000D_ …	-34798 _x000D_ -1098 _x000D_ -18889 _x000D_ -59695 _x000D_ -20690 _x000D_ -45369 _x000D_ -53495 _x000D_ -25207 _x000D_ -466 _x000D_ -7121 _x000D_ -44910 _x000D_ -10656 _x000D_ -57100 _x000D_ -38775 _x000D_ -27468 _x000D_ -25178 _x000D_ -5110 _x000D_ -53320 _x000D_ -20005 _x000D_ -12018 _x000D_ 191 _x000D_ -47534 _x000D_ -24276 -24227 _x000D_ -34270 _x000D_ -34486 _x000D_ -33703 _x000D_ -46803 _x0…	-16095 _x000D_ 17605 _x000D_ -186 _x000D_ -40992 _x000D_ -1987 _x000D_ -26666 _x000D_ -34792 _x000D_ -6504 _x000D_ 18237 _x000D_ 11582 _x000D_ -26207 _x000D_ 8047 _x000D_ -38397 _x000D_ -20072 _x000D_ -8765 _x000D_ -6475 _x000D_ 13593 _x000D_ -34617 _x000D_ -1302 _x000D_ 6685 _x000D_ 18972 _x000D_ -28831 _x000D_ -5573 -5524 _x000D_ -15567 _x000D_ -15783 _x000D_ -15000 _x000D_ -28100 _x000D_ 18245…	defined by PANK3 TSS
hsa-mir-103-1-as	Chr5: 167927909 - 167992971 [+]	167956376 (31533)	89	tacccaatAga_x000D_ gaaccaatAtT_x000D_ acTccaatgtT_x000D_ AacattggAca_x000D_ tgTccaatAga_x000D_ CacccaatTaa_x000D_ aggccaatgaT_x000D_ ccAattggAct_x000D_ aTgccaatccc_x000D_ gaaccaatgtT_x000D_ tTcccaatccT_x000D_ tgTccaatAca_x000D_ AccattggcAt_x000D_ ctgattggggG_x000D_ tggccaatgtc_x000D_ ctcattggcca_x000D_ CaTccaatgga_x000D_ taTccaatAca_x000D_ tTgccaatAac_x000D_ gaTattggtgt_x000D_ tTcccaatgtT_x000D_ …	-14886 _x000D_ -2203 _x000D_ -7279 _x000D_ -22504 _x000D_ 983 _x000D_ -48131 _x000D_ -23489 _x000D_ -33091 _x000D_ -41075 _x000D_ 455 _x000D_ -460 _x000D_ -20414 _x000D_ -50491 _x000D_ -50349 _x000D_ -37310 _x000D_ -41087 _x000D_ -15940 _x000D_ -12271 _x000D_ -4426 _x000D_ -11695 _x000D_ -44809 _x000D_ -57689 _x000D_ -24113 _x000D_ -25695 _x000D_ -53319 _x000D_ -27076 _x000D_ -27169 _x000D_ -3936…	16647 _x000D_ 29330 _x000D_ 24254 _x000D_ 9029 _x000D_ 32578 _x000D_ -16598 _x000D_ 8044 _x000D_ -1558 _x000D_ -9542 _x000D_ 32050 _x000D_ 31073 _x000D_ 11119 _x000D_ -18958 _x000D_ -18816 _x000D_ -5777 _x000D_ -9554 _x000D_ 15593 _x000D_ 19262 _x000D_ 27107 _x000D_ 19838 _x000D_ -13276 _x000D_ -26156 _x000D_ 7420 _x000D_ 5838 _x000D_ -21786 _x000D_ 4457 _x000D_ 4364 _x000D_ -7828 _x000D_ 13341 _…
hsa-mir-218-2	Chr5: 168190150 - 168255260 [-]		72	gaAattggcAt_x000D_ gccccaatgcc_x000D_ AgAattggggc_x000D_ aaTccaatgaa_x000D_ ccTattggAct_x000D_ gaTattgggAa_x000D_ aggccaatAaT_x000D_ acaccaatgcT_x000D_ ggaccaatggT_x000D_ taTccaatgga_x000D_ tgcattggAtG_x000D_ tgaccaatAcc_x000D_ cacattggtgc_x000D_ CccccaatTcc_x000D_ gTcccaatgag_x000D_ tTcccaatctT_x000D_ aTTccaatctc_x000D_ CccccaatTca_x000D_ aTgccaatTac_x000D_ ggTattggttt_x000D_ aTcccaatgcT_x000D_ …	-19796 _x000D_ -46244 _x000D_ -47728 _x000D_ -57592 _x000D_ -25370 _x000D_ 1884 _x000D_ -4467 _x000D_ -9872 _x000D_ -32020 _x000D_ -29627 _x000D_ -59583 _x000D_ -54376 _x000D_ -43479 _x000D_ 1828 _x000D_ -37810 _x000D_ 4859 _x000D_ -41376 _x000D_ -25550 _x000D_ -13876 _x000D_ -49754 _x000D_ -59913 _x000D_ -47890 _x000D_ -407 _x000D_ -49535 _x000D_ -21073 _x000D_ -28518 _x000D_ -13304 _x000D_ -737…	_x000D_ _x000D_ _x000D_ _x000D_ _x000D_ _x000D_ _x000D_ _x000D_ _x000D_ _x000D_ _x000D_ _x000D_ _x000D_ _x000D_ _x000D_ _x000D_ _x000D_ _x000D_ _x000D_ _x000D_ _x000D_ _x000D_ _x000D_ _x000D_ _x000D_ _x000D_ _x000D_ _x000D_ _x000D_ _x000D_ _x000D_ _x000D_ _x000D_ _x000D_ _x000D_ _x000D_ _x000D_ _x000D_ _x000D_ _x000D_ _x000D_ _x000D_ _x000D_ _x000D_ _x000D_ _x000D_ _x000D_ _x000D_ _x000D_ _x000D_…	defined by SLIT3 TSS
hsa-mir-585	Chr5: 168685604 - 168750698 [-]	168729046 (38348)	99	caAattggcAa_x000D_ taTattggctt_x000D_ gTTccaatgaa_x000D_ cggattggtga_x000D_ tTcccaatctg_x000D_ tgAattgggct_x000D_ Agcattggttt_x000D_ gagccaatgtT_x000D_ accccaatTac_x000D_ AagattggAga_x000D_ ccTattggctt_x000D_ aaTccaatTca_x000D_ Cagccaatggg_x000D_ caAattggAtt_x000D_ tagccaatTta_x000D_ ttcattggAga_x000D_ tacccaatgcc_x000D_ taAattggttc_x000D_ agcccaatgtc_x000D_ tacattggtgt_x000D_ agTccaatTaa_x000D_ …	-1626 _x000D_ -54388 _x000D_ -12803 _x000D_ -41038 _x000D_ -54410 _x000D_ -8704 _x000D_ 4974 _x000D_ -9091 _x000D_ 2407 _x000D_ -11026 _x000D_ -51041 _x000D_ -16057 _x000D_ -37530 _x000D_ -6184 _x000D_ -38353 _x000D_ -40427 _x000D_ -48948 _x000D_ -39120 _x000D_ -18151 _x000D_ -37963 _x000D_ -11873 _x000D_ -48703 _x000D_ -45524 _x000D_ -15520 _x000D_ -14300 _x000D_ -56741 _x000D_ -2097 _x000D_ -19…	36722 _x000D_ -16040 _x000D_ 25545 _x000D_ -2690 _x000D_ -16062 _x000D_ 29644 _x000D_ 43416 _x000D_ 29257 _x000D_ 40849 _x000D_ 27322 _x000D_ -12693 _x000D_ 22291 _x000D_ 818 _x000D_ 32164 _x000D_ -5 _x000D_ -2079 _x000D_ -10600 _x000D_ -772 _x000D_ 20197 _x000D_ 385 _x000D_ 26475 _x000D_ -10355 _x000D_ -7176 _x000D_ 22828 _x000D_ 24048 _x000D_ -18393 _x000D_ 36251 _x000D_ 19086 _x000D_ 5350 _x00…	defined by SLIT3 TSS
hsa-mir-1271	Chr5: 175734949 - 175800035 [+]	175774690 (20259)	60	acaccaatAtT_x000D_ tcTccaatcag_x000D_ AgTattggttt_x000D_ aTcccaatccc_x000D_ tTcccaatctg_x000D_ tccccaatcac_x000D_ aTcccaatcca_x000D_ Aggattgggga_x000D_ tgAattggcct_x000D_ tggccaatAtg_x000D_ tacattggtAc_x000D_ ggAattgggAc_x000D_ cacattggtca_x000D_ aTgccaatcta_x000D_ gcaccaatgcT_x000D_ tagattgggtG_x000D_ acaccaatccc_x000D_ tgcccaatctg_x000D_ ctgattggttG_x000D_ AaAattggggt_x000D_ taTattgggga_x000D_ …	-22167 _x000D_ -15401 _x000D_ -35817 _x000D_ -7805 _x000D_ -40390 _x000D_ -13257 _x000D_ -59243 _x000D_ -47673 _x000D_ -49607 _x000D_ -8819 _x000D_ -53160 -38889 _x000D_ 1948 _x000D_ -738 _x000D_ -9524 _x000D_ -8340 _x000D_ -52941 _x000D_ -45460 _x000D_ -34024 _x000D_ -49777 _x000D_ -49650 _x000D_ -10167 _x000D_ 90 _x000D_ -47028 _x000D_ -55915 _x000D_ -58426 _x000D_ -10379 _x000D_ -169 _x000D_ -…	-1908 _x000D_ 4858 _x000D_ -15558 _x000D_ 12454 _x000D_ -20131 _x000D_ 7002 _x000D_ -38984 _x000D_ -27414 _x000D_ -29348 _x000D_ 11440 _x000D_ -32901 -18630 _x000D_ 22293 _x000D_ 19521 _x000D_ 10735 _x000D_ 11919 _x000D_ -32682 _x000D_ -25201 _x000D_ -13765 _x000D_ -29518 _x000D_ -29391 _x000D_ 10092 _x000D_ 20435 _x000D_ -26769 _x000D_ -35656 _x000D_ -38167 _x000D_ 9880 _x000D_ 20090 _x000D_ -28…	defined by ARL10 TSS
hsa-mir-4281	Chr5: 176051439 - 176116501 [-]	176057072 (571)	51	CcaccaatTtg_x000D_ CTaccaatcaa_x000D_ aTcccaatccc_x000D_ cagattggtgt_x000D_ gccccaatgca_x000D_ gtcattggggc_x000D_ tagattggcAc_x000D_ tgaccaatgca_x000D_ tcaccaatAaT_x000D_ tgaccaatgga_x000D_ acaccaatTaT_x000D_ Ccaccaatcag_x000D_ gggattggggc_x000D_ Cagccaatgcc_x000D_ cagattggAga_x000D_ accccaatgca_x000D_ CagccaatAcc_x000D_ cagattggccc_x000D_ AtAattggtga_x000D_ AaAattggctc_x000D_ gaaccaatTtT_x000D_ …	-54369 _x000D_ -42994 _x000D_ -17597 _x000D_ -29704 _x000D_ -22369 _x000D_ -25427 _x000D_ 1237 _x000D_ -39912 _x000D_ -43200 _x000D_ -38133 _x000D_ -38227 _x000D_ -22911 _x000D_ -43567 _x000D_ 1969 _x000D_ 3991 _x000D_ -15346 _x000D_ -23758 _x000D_ -28425 _x000D_ -6631 _x000D_ -2591 _x000D_ -4963 _x000D_ -47137 _x000D_ -34564 _x000D_ -7424 _x000D_ -55150 _x000D_ -52778 _x000D_ -51287 _x000D_ -470…	-53798 _x000D_ -42423 _x000D_ -17026 _x000D_ -29133 _x000D_ -21798 _x000D_ -24856 _x000D_ 1870 _x000D_ -39341 _x000D_ -42629 _x000D_ -37562 _x000D_ -37656 _x000D_ -22340 _x000D_ -42996 _x000D_ 2602 _x000D_ 4624 _x000D_ -14775 _x000D_ -23187 _x000D_ -27854 _x000D_ -6060 _x000D_ -2020 _x000D_ -4392 _x000D_ -46566 _x000D_ -33993 _x000D_ -6853 _x000D_ -54579 _x000D_ -52207 _x000D_ -50716 _x000D_ -464…	defined by SNCB TSS
hsa-mir-1229	Chr5: 179220277 - 179285346 [-]	179248127 (22781)	33	acTccaatctT_x000D_ tcaccaatcag_x000D_ cgTattggcca_x000D_ tggccaatAcg_x000D_ ttcattggtgG_x000D_ ttTattgggca_x000D_ agcccaatTcc_x000D_ gagccaatAcc_x000D_ ggcccaatTtc_x000D_ aaTccaatAaa_x000D_ AgTattggcgt_x000D_ cacattggggt_x000D_ CTgccaatgcc_x000D_ tTgccaatggg_x000D_ ggcattgggca_x000D_ aTgccaatcaT_x000D_ AaAattggctt_x000D_ tcAattgggtG_x000D_ gtcattggtta_x000D_ tagccaatTaT_x000D_ ttTattggtgt_x000D_ …	-17855 _x000D_ -26013 _x000D_ -44151 _x000D_ -48146 -9516 _x000D_ -24801 _x000D_ -13203 _x000D_ -55152 _x000D_ -34227 _x000D_ -6190 _x000D_ -47776 _x000D_ -43873 _x000D_ -25588 _x000D_ -14366 _x000D_ -23390 _x000D_ -43389 _x000D_ -12460 _x000D_ -56786 _x000D_ -47316 _x000D_ -38912 _x000D_ -37777 _x000D_ -57518 _x000D_ -6400 _x000D_ -56160 _x000D_ -55467 _x000D_ -1614 _x000D_ -56642 _x000D_ -31392…	4926 _x000D_ -3232 _x000D_ -21370 _x000D_ -25365 13265 _x000D_ -2020 _x000D_ 9578 _x000D_ -32371 _x000D_ -11446 _x000D_ 16591 _x000D_ -24995 _x000D_ -21092 _x000D_ -2807 _x000D_ 8415 _x000D_ -609 _x000D_ -20608 _x000D_ 10321 _x000D_ -34005 _x000D_ -24535 _x000D_ -16131 _x000D_ -14996 _x000D_ -34737 _x000D_ 16381 _x000D_ -33379 _x000D_ -32686 _x000D_ 21167 _x000D_ -33861 _x000D_ -8611 _x000D_ -359…	defined by MGAT4B TSS
hsa-mir-340	Chr5: 179437302 - 179502397 [-]	179467299 (24902)	75	tgcattgggtt_x000D_ tTTccaatgtg_x000D_ gtcattggcca_x000D_ tggccaatAcg_x000D_ gaAattggcAt_x000D_ caTattgggAa_x000D_ ttTattgggAa_x000D_ ggcattggtga_x000D_ AgAattggcca_x000D_ taAattgggta_x000D_ taAattggtAa_x000D_ gccattggAtt_x000D_ gaAattgggAa_x000D_ gggccaatcag_x000D_ cacattggAAt_x000D_ CgcccaatgtT_x000D_ ccTattggtAt_x000D_ gtAattgggga_x000D_ tcaccaatTta_x000D_ taaccaatAcT_x000D_ ggTccaatAaa_x000D_ …	-37916 _x000D_ -47067 _x000D_ -41846 _x000D_ -53425 _x000D_ 4334 _x000D_ -51061 _x000D_ -41303 _x000D_ -53895 _x000D_ -35711 _x000D_ -22412 _x000D_ -51665 _x000D_ -41839 _x000D_ -38921 _x000D_ -30232 _x000D_ -11307 _x000D_ -59478 _x000D_ -48152 _x000D_ -13245 _x000D_ -37329 _x000D_ -59862 _x000D_ -19886 _x000D_ -18932 _x000D_ -12364 _x000D_ -1445 _x000D_ -1772 _x000D_ -41834 _x000D_ -58748 _x000D…	-13014 _x000D_ -22165 _x000D_ -16944 _x000D_ -28523 _x000D_ 29331 _x000D_ -26159 _x000D_ -16401 _x000D_ -28993 _x000D_ -10809 _x000D_ 2490 _x000D_ -26763 _x000D_ -16937 _x000D_ -14019 _x000D_ -5330 _x000D_ 13595 _x000D_ -34576 _x000D_ -23250 _x000D_ 11657 _x000D_ -12427 _x000D_ -34960 _x000D_ 5016 _x000D_ 5970 _x000D_ 12538 _x000D_ 23457 _x000D_ 23130 _x000D_ -16932 _x000D_ -33846 _x000D_ 18463 _…	defined by RNF130 TSS
hsa-mir-548a-1	Chr6: 18512015 - 18577112 [+]		92	gaTattggtcc_x000D_ ctcattggttt_x000D_ aaaccaatcaa_x000D_ aTgccaatccc_x000D_ ttTattggcAa_x000D_ tcTccaatcac_x000D_ aaaccaatgaa_x000D_ aTgccaatggg_x000D_ aTgccaatTag_x000D_ ggTattggttc_x000D_ gaTattggtct_x000D_ accccaatccT_x000D_ tcaccaatAaT_x000D_ ttcattggcAa_x000D_ gccccaatTtT_x000D_ tagccaatAtg_x000D_ aTgccaatAtc_x000D_ caAattgggAt_x000D_ AaAattggtct_x000D_ gtAattggggc_x000D_ tacccaatTcT_x000D_ …	-34826 _x000D_ -9640 _x000D_ -34843 _x000D_ -10467 _x000D_ -30430 _x000D_ -1741 _x000D_ -45514 _x000D_ -57858 _x000D_ -16654 _x000D_ -16524 _x000D_ -23815 _x000D_ -51955 _x000D_ -4649 _x000D_ -34520 _x000D_ -8575 _x000D_ -31304 _x000D_ -20645 _x000D_ -7928 _x000D_ -50298 _x000D_ -20407 _x000D_ -57211 _x000D_ -1798 _x000D_ -52092 _x000D_ -30540 _x000D_ -25221 _x000D_ -264 _x000D_ -48406 _x000D_ -9…	_x000D_ _x000D_ _x000D_ _x000D_ _x000D_ _x000D_ _x000D_ _x000D_ _x000D_ _x000D_ _x000D_ _x000D_ _x000D_ _x000D_ _x000D_ _x000D_ _x000D_ _x000D_ _x000D_ _x000D_ _x000D_ _x000D_ _x000D_ _x000D_ _x000D_ _x000D_ _x000D_ _x000D_ _x000D_ _x000D_ _x000D_ _x000D_ _x000D_ _x000D_ _x000D_ _x000D_ _x000D_ _x000D_ _x000D_ _x000D_ _x000D_ _x000D_ _x000D_ _x000D_ _x000D_ _x000D_ _x000D_ _x000D_ _x000D_ _x000D_…
hsa-mir-3143	Chr6: 27055405 - 27120468 [+]	27106162 (9243)	88	gaTattggtcc_x000D_ gaAattggtca_x000D_ aacccaatAaT_x000D_ gtcattggAgG_x000D_ CagccaatgtT_x000D_ ctgattggAcc_x000D_ accccaatctT_x000D_ gaTattggtca_x000D_ tTcccaatgtg_x000D_ gggattggtct_x000D_ tgAattgggtG_x000D_ ttcattggcAt_x000D_ Aggattgggca_x000D_ aagccaatTcT_x000D_ agcccaatTga_x000D_ taAattggAct_x000D_ taAattggggt_x000D_ taTccaatAcc_x000D_ ccAattggcca_x000D_ tacattggAta_x000D_ tcaccaatTaT_x000D_ …	-42947 _x000D_ -51532 _x000D_ -11917 _x000D_ -23110 _x000D_ -34398 _x000D_ -1932 _x000D_ -33652 _x000D_ -27247 _x000D_ -42012 _x000D_ 4006 _x000D_ -39974 _x000D_ -2854 _x000D_ 1477 _x000D_ -17737 _x000D_ 1330 _x000D_ -54318 _x000D_ -40895 _x000D_ -19861 _x000D_ -33313 _x000D_ -10203 _x000D_ -46368 _x000D_ -48666 _x000D_ -618 _x000D_ -51668 _x000D_ -53449 _x000D_ -21412 _x000D_ -21569 _x000D_ -426…	-33704 _x000D_ -42289 _x000D_ -2674 _x000D_ -13867 _x000D_ -25155 _x000D_ 7311 _x000D_ -24409 _x000D_ -18004 _x000D_ -32769 _x000D_ 13312 _x000D_ -30731 _x000D_ 6389 _x000D_ 10783 _x000D_ -8494 _x000D_ 10636 _x000D_ -45075 _x000D_ -31652 _x000D_ -10618 _x000D_ -24070 _x000D_ -960 _x000D_ -37125 _x000D_ -39423 _x000D_ 8625 _x000D_ -42425 _x000D_ -44206 _x000D_ -12169 _x000D_ -12326 _x000D_ -33364 …
hsa-mir-877	Chr6: 30492109 - 30557195 [+]	30546708 (5401)	79	ccAattgggtG_x000D_ gggattggttc_x000D_ cacattgggAa_x000D_ tggccaatgga_x000D_ taaccaatTtT_x000D_ Cacccaatgtg_x000D_ tcTccaatAaa_x000D_ ttgattggttc_x000D_ taaccaatAca_x000D_ tcAattggggG_x000D_ taAattggctc_x000D_ ctcattggcca_x000D_ tggccaatAtg_x000D_ taaccaatTgT_x000D_ gcTattgggtc_x000D_ caAattggtgc_x000D_ tcTattggtct_x000D_ aTaccaatAcc_x000D_ tcAattggAta_x000D_ gacccaatctc_x000D_ tcaccaatTta_x000D_ …	-53080 _x000D_ -26487 _x000D_ -51754 _x000D_ -26152 _x000D_ -40628 _x000D_ -35372 _x000D_ -40957 _x000D_ -45947 _x000D_ -36530 _x000D_ -6046 _x000D_ -53115 _x000D_ -49241 _x000D_ -44871 -24159 -23741 _x000D_ -47085 _x000D_ -34861 _x000D_ -49613 _x000D_ -30007 _x000D_ -46715 _x000D_ -25477 _x000D_ -23313 _x000D_ -50029 _x000D_ -51827 _x000D_ -48310 _x000D_ -633 _x000D_ -48476 _x000D_ -41060 _x000D…	-47679 _x000D_ -21086 _x000D_ -46353 _x000D_ -20751 _x000D_ -35227 _x000D_ -29971 _x000D_ -35556 _x000D_ -40546 _x000D_ -31129 _x000D_ -645 _x000D_ -47714 _x000D_ -43840 _x000D_ -39470 -18758 -18340 _x000D_ -41684 _x000D_ -29460 _x000D_ -44212 _x000D_ -24606 _x000D_ -41314 _x000D_ -20076 _x000D_ -17912 _x000D_ -44628 _x000D_ -46426 _x000D_ -42909 _x000D_ 4768 _x000D_ -43075 _x000D_ -35659 _x000D_…	defined by ABCF1 TSS
hsa-mir-1236	Chr6: 31919615 - 31984717 [-]		67	cccattggctt_x000D_ AgcattggAca_x000D_ gccccaatcca_x000D_ tggccaatgga_x000D_ aaTccaatcac_x000D_ ccTattggcct_x000D_ ctcattggAgc_x000D_ tgTccaatgga_x000D_ Aggattgggga_x000D_ agcccaatAaa_x000D_ ggcccaatctg_x000D_ ggcattgggAa_x000D_ ggcccaatctc_x000D_ aTgccaatctc_x000D_ ttAattggtcc_x000D_ cacattgggAG_x000D_ tgaccaatAtg_x000D_ acaccaatAca_x000D_ tTgccaatAtg_x000D_ CggccaatAta_x000D_ gcTccaatctc_x000D_ …	-31285 _x000D_ -28112 _x000D_ -58007 -25269 _x000D_ -13689 _x000D_ -31484 _x000D_ -44020 _x000D_ -28518 _x000D_ -38407 _x000D_ -49296 -47919 _x000D_ -31743 _x000D_ -10022 _x000D_ -52774 _x000D_ -29331 _x000D_ -33029 _x000D_ -29560 _x000D_ -59182 -26444 _x000D_ -21057 _x000D_ -18042 _x000D_ -21873 _x000D_ -7902 _x000D_ -9537 _x000D_ -29419 _x000D_ -33169 _x000D_ 4645 _x000D_ -31789 _x000D_ 4569 _x…	_x000D_ _x000D_ _x000D_ _x000D_ _x000D_ _x000D_ _x000D_ _x000D_ _x000D_ _x000D_ _x000D_ _x000D_ _x000D_ _x000D_ _x000D_ _x000D_ _x000D_ _x000D_ _x000D_ _x000D_ _x000D_ _x000D_ _x000D_ _x000D_ _x000D_ _x000D_ _x000D_ _x000D_ _x000D_ _x000D_ _x000D_ _x000D_ _x000D_ _x000D_ _x000D_ _x000D_ _x000D_ _x000D_ _x000D_ _x000D_ _x000D_ _x000D_ _x000D_ _x000D_ _x000D_ _x000D_ _x000D_ _x000D_ _x000D_ _x000D_…	defined by RDBP TSS
hsa-mir-219-1	Chr6: 33115612 - 33180722 [+]	33171308 (4304)	83	agTccaatgag_x000D_ gtgattggggG_x000D_ tTTccaatctc_x000D_ tcaccaatgag_x000D_ gcgccaatgtg_x000D_ ggcccaatctc_x000D_ ctcattggccc_x000D_ gtgattgggct_x000D_ Aacattggcgt_x000D_ tgAattgggtt_x000D_ aaTccaatTca_x000D_ CagccaatAta_x000D_ AaAattggttc_x000D_ tggattgggtc_x000D_ ctTattgggAa_x000D_ accccaatccc_x000D_ gggattggggG_x000D_ aagccaatcag_x000D_ accccaatAtc_x000D_ Cagccaatgga_x000D_ gccccaatgtT_x000D_ …	-41030 _x000D_ -3541 _x000D_ -9831 _x000D_ -13095 _x000D_ -7203 _x000D_ -29505 _x000D_ -43511 _x000D_ -2150 _x000D_ -16027 _x000D_ 1303 _x000D_ -57317 _x000D_ -44954 _x000D_ -50757 _x000D_ -7252 _x000D_ -9336 _x000D_ -35355 _x000D_ -22054 _x000D_ -50722 _x000D_ -15157 _x000D_ -47012 _x000D_ -58161 _x000D_ -30033 _x000D_ -46731 _x000D_ -23926 _x000D_ -54440 _x000D_ -8052 _x000D_ -7010 _x000D_ -161…	-36726 _x000D_ 763 _x000D_ -5527 _x000D_ -8791 _x000D_ -2899 _x000D_ -25201 _x000D_ -39207 _x000D_ 2154 _x000D_ -11723 _x000D_ 5717 _x000D_ -53013 _x000D_ -40650 _x000D_ -46453 _x000D_ -2948 _x000D_ -5032 _x000D_ -31051 _x000D_ -17750 _x000D_ -46418 _x000D_ -10853 _x000D_ -42708 _x000D_ -53857 _x000D_ -25729 _x000D_ -42427 _x000D_ -19622 _x000D_ -50136 _x000D_ -3748 _x000D_ -2706 _x000D_ -11856 _…
hsa-mir-1275	Chr6: 33962748 - 34027828 [-]	34017440 (49612)	61	cccattggctt_x000D_ ggcattggtgG_x000D_ gcaccaatggg_x000D_ Aacattggggt_x000D_ gggccaatcag_x000D_ aTaccaatAcc_x000D_ CcaccaatTcc_x000D_ Aggattgggct_x000D_ agaccaatcaa_x000D_ tTTccaatgga_x000D_ gaTccaatcac_x000D_ taAattgggAc_x000D_ tacccaatAtc_x000D_ AcAattggctt_x000D_ gggattggggt_x000D_ aggccaatTca_x000D_ gaTccaatTca_x000D_ taaccaatggg_x000D_ CcaccaatAaa_x000D_ aTcccaatAtc_x000D_ ctTattggtcc_x000D_ …	-35703 _x000D_ -52125 _x000D_ -46614 _x000D_ -55571 _x000D_ -16738 -16714 -16690 _x000D_ -1645 _x000D_ -16326 _x000D_ -19568 _x000D_ -16762 _x000D_ -34303 _x000D_ -48646 _x000D_ -34677 _x000D_ -12200 _x000D_ -19783 _x000D_ -8091 _x000D_ 1375 _x000D_ 3061 _x000D_ 1656 _x000D_ -46404 _x000D_ -13169 _x000D_ 3176 _x000D_ 1519 _x000D_ -15945 _x000D_ -26080 _x000D_ -38229 _x000D_ 96 _x000D_ -26921 -326…	13909 _x000D_ -2513 _x000D_ 2998 _x000D_ -5959 _x000D_ 32874 32898 32922 _x000D_ 47967 _x000D_ 33286 _x000D_ 30044 _x000D_ 32850 _x000D_ 15309 _x000D_ 966 _x000D_ 14935 _x000D_ 37412 _x000D_ 29829 _x000D_ 41521 _x000D_ 51067 _x000D_ 52753 _x000D_ 51348 _x000D_ 3208 _x000D_ 36443 _x000D_ 52868 _x000D_ 51211 _x000D_ 33667 _x000D_ 23532 _x000D_ 11383 _x000D_ 49788 _x000D_ 22691 46348 _x000D_ 24849 _…
hsa-mir-586	Chr6: 45160410 - 45225507 [-]	45180598 (15091)	98	gagattggttG_x000D_ caTattggcAa_x000D_ tcTccaatgaa_x000D_ gtTattggAca_x000D_ agcccaatAaT_x000D_ ttcattggtca_x000D_ ttAattggtga_x000D_ Atcattggctt_x000D_ aTaccaatTtg_x000D_ AacattggAgt_x000D_ ttgattggttt_x000D_ gtgattggctt_x000D_ Atcattgggta_x000D_ ggAattggtga_x000D_ aTaccaatgta_x000D_ gagattggAgt_x000D_ Cccccaatcac_x000D_ tgTattggAgt_x000D_ ggAattggctt_x000D_ aaaccaatTta_x000D_ tTaccaatcaa_x000D_ …	-35838 _x000D_ -30252 _x000D_ -50200 _x000D_ -13766 _x000D_ -36845 _x000D_ -43991 _x000D_ -18718 _x000D_ -37335 _x000D_ -30739 _x000D_ -40447 _x000D_ -44236 _x000D_ -17293 _x000D_ -4769 _x000D_ -5597 _x000D_ -34725 _x000D_ -7207 _x000D_ -33832 _x000D_ -19073 _x000D_ -21779 _x000D_ 523 _x000D_ -47325 _x000D_ 1567 _x000D_ -56747 _x000D_ -3500 _x000D_ -53582 _x000D_ -49316 _x000D_ -48348 _x000D_ -30…	-20747 _x000D_ -15161 _x000D_ -35109 _x000D_ 1325 _x000D_ -21754 _x000D_ -28900 _x000D_ -3627 _x000D_ -22244 _x000D_ -15648 _x000D_ -25356 _x000D_ -29145 _x000D_ -2202 _x000D_ 10322 _x000D_ 9494 _x000D_ -19634 _x000D_ 7884 _x000D_ -18741 _x000D_ -3982 _x000D_ -6688 _x000D_ 15711 _x000D_ -32234 _x000D_ 16755 _x000D_ -41656 _x000D_ 11591 _x000D_ -38491 _x000D_ -34225 _x000D_ -33257 _x000D_ -15754 _…	defined by SUPT3H TSS
hsa-mir-206	Chr6: 51949147 - 52014233 [+]	52001071 (8076)	92	gtcattgggga_x000D_ tcAattggAga_x000D_ AaTattggccc_x000D_ aTgccaatAcc_x000D_ tTTccaatctc_x000D_ aaaccaatgaa_x000D_ tgTccaatggc_x000D_ tgaccaatAgg_x000D_ tcTattggtta_x000D_ ccTattggctt_x000D_ CccccaatTcc_x000D_ tggattggAAa_x000D_ ttcattgggAG_x000D_ tacattggAgt_x000D_ tTgccaatcag_x000D_ gcaccaatgca_x000D_ ggTattggttt_x000D_ AtgattggctG_x000D_ caAattggAtt_x000D_ tgcccaatTac_x000D_ gcTccaatctg_x000D_ …	-28973 _x000D_ 1380 _x000D_ -49082 _x000D_ -23766 _x000D_ -53115 -34201 _x000D_ -6191 _x000D_ -20782 _x000D_ -14438 _x000D_ -48529 _x000D_ -42261 _x000D_ -56085 _x000D_ -36381 _x000D_ -9654 _x000D_ -58577 _x000D_ -14419 _x000D_ -53961 _x000D_ 4009 _x000D_ -42843 _x000D_ -36386 _x000D_ -5350 _x000D_ -35320 _x000D_ -20105 _x000D_ -59597 _x000D_ -55737 _x000D_ 1469 _x000D_ -13650 _x000D_ -8988 _x000…	-20897 _x000D_ 9542 _x000D_ -41006 _x000D_ -15690 _x000D_ -45039 -26125 _x000D_ 1885 _x000D_ -12706 _x000D_ -6362 _x000D_ -40453 _x000D_ -34185 _x000D_ -48009 _x000D_ -28305 _x000D_ -1578 _x000D_ -50501 _x000D_ -6343 _x000D_ -45885 _x000D_ 12171 _x000D_ -34767 _x000D_ -28310 _x000D_ 2726 _x000D_ -27244 _x000D_ -12029 _x000D_ -51521 _x000D_ -47661 _x000D_ 9631 _x000D_ -5574 _x000D_ -912 _x000D_ -2…
hsa-mir-133b	Chr6: 51953721 - 52018840 [+]	52001071 (12650)	90	gtcattgggga_x000D_ tcAattggAga_x000D_ AaTattggccc_x000D_ aTgccaatAcc_x000D_ tTTccaatctc_x000D_ aaaccaatgaa_x000D_ tgTccaatggc_x000D_ tgaccaatAgg_x000D_ tcTattggtta_x000D_ ccTattggctt_x000D_ tggattggAAa_x000D_ ttcattgggAG_x000D_ tTgccaatcag_x000D_ gcaccaatgca_x000D_ gaaccaatTac_x000D_ ggTattggttt_x000D_ AtgattggctG_x000D_ caAattggAtt_x000D_ tgcccaatTac_x000D_ gcTccaatctg_x000D_ gagattggAta_x000D_ …	-33547 _x000D_ -3108 _x000D_ -53656 _x000D_ -28340 _x000D_ -57689 -38775 _x000D_ -10765 _x000D_ -25356 _x000D_ -19012 _x000D_ -53103 _x000D_ -46835 _x000D_ -40955 _x000D_ -14228 _x000D_ -18993 _x000D_ -58535 _x000D_ 4753 _x000D_ -479 _x000D_ -47417 _x000D_ -40960 _x000D_ -9924 _x000D_ -39894 _x000D_ -24679 _x000D_ -3019 _x000D_ -18224 _x000D_ -13562 _x000D_ -42359 _x000D_ -54001 _x000D_ -17511 _x…	-20897 _x000D_ 9542 _x000D_ -41006 _x000D_ -15690 _x000D_ -45039 -26125 _x000D_ 1885 _x000D_ -12706 _x000D_ -6362 _x000D_ -40453 _x000D_ -34185 _x000D_ -28305 _x000D_ -1578 _x000D_ -6343 _x000D_ -45885 _x000D_ 17522 _x000D_ 12171 _x000D_ -34767 _x000D_ -28310 _x000D_ 2726 _x000D_ -27244 _x000D_ -12029 _x000D_ 9631 _x000D_ -5574 _x000D_ -912 _x000D_ -29709 _x000D_ -41351 _x000D_ -4861 _x000D_ -277…
hsa-mir-548u	Chr6: 57194930 - 57260011 [+]	57213105 (41825)	79	taAattggAtt_x000D_ tcTattggAga_x000D_ tccccaatcag_x000D_ agTccaatgaa_x000D_ AagattggctG_x000D_ taaccaatAca_x000D_ tgAattgggtc_x000D_ ctTattggtta_x000D_ Aggattgggga_x000D_ taTccaatcca_x000D_ tgcattggtAa_x000D_ aacccaatTtg_x000D_ agaccaatAac_x000D_ tTcccaatgtT_x000D_ CTgccaatgac_x000D_ gtTattggggt_x000D_ CagccaatAtc_x000D_ AtgattggcAa_x000D_ tgcattggtAG_x000D_ tggattggtAc_x000D_ ctgattggtgt_x000D_ …	-47859 _x000D_ -8766 _x000D_ -18367 _x000D_ -51819 _x000D_ -49039 _x000D_ -54142 _x000D_ -28046 _x000D_ -1316 _x000D_ -39056 _x000D_ -33214 -32901 _x000D_ -21329 _x000D_ -6427 _x000D_ -51953 _x000D_ 3545 _x000D_ -50814 _x000D_ 2486 _x000D_ -51395 _x000D_ -41497 _x000D_ -40798 _x000D_ -56492 _x000D_ -53903 _x000D_ -29957 _x000D_ -53243 _x000D_ 629 _x000D_ -16340 1496 3795 _x000D_ 290 _x000D_ -4055…	-6034 _x000D_ 33059 _x000D_ 23458 _x000D_ -9994 _x000D_ -7214 _x000D_ -12317 _x000D_ 13779 _x000D_ 40509 _x000D_ 2769 _x000D_ 8611 8924 _x000D_ 20496 _x000D_ 35398 _x000D_ -10128 _x000D_ 45451 _x000D_ -8989 _x000D_ 44392 _x000D_ -9570 _x000D_ 328 _x000D_ 1027 _x000D_ -14667 _x000D_ -12078 _x000D_ 11868 _x000D_ -11418 _x000D_ 42535 _x000D_ 25485 43402 45701 _x000D_ 42196 _x000D_ 1272 _x000D_ 12066…	defined by PRIM2 TSS
hsa-mir-30c-2	Chr6: 72081662 - 72146734 [-]	72101638 (14904)	64	aacccaatTcc_x000D_ tgcccaatTtT_x000D_ tTaccaatgtc_x000D_ AtcattggAtt_x000D_ Aggattgggca_x000D_ ctgattggccc_x000D_ gtgattggAtG_x000D_ aagccaatTcT_x000D_ ccAattggggt_x000D_ tgTccaatAca_x000D_ AtgattgggAa_x000D_ ttcattggAAa_x000D_ tggattgggAa_x000D_ Aacattggcct_x000D_ ttcattggAAc_x000D_ aacccaatTtg_x000D_ Cagccaatgtc_x000D_ tgaccaatAca_x000D_ CcaccaatTgg_x000D_ gTcccaatcaa_x000D_ aTaccaatAgc_x000D_ …	-32667 _x000D_ -30241 _x000D_ -46399 _x000D_ -52812 _x000D_ -31905 _x000D_ -19207 _x000D_ -41296 _x000D_ -55873 _x000D_ -43736 _x000D_ -48541 _x000D_ -10414 _x000D_ -5423 _x000D_ -12212 _x000D_ -17073 _x000D_ -5880 _x000D_ -32649 _x000D_ -6867 _x000D_ -56165 _x000D_ -15468 _x000D_ 4515 _x000D_ -22670 _x000D_ -6098 _x000D_ -46936 _x000D_ -49258 _x000D_ -17844 _x000D_ -28579 _x000D_ -34796 _x000D_ …	-17763 _x000D_ -15337 _x000D_ -31495 _x000D_ -37908 _x000D_ -17001 _x000D_ -4303 _x000D_ -26392 _x000D_ -40969 _x000D_ -28832 _x000D_ -33637 _x000D_ 4490 _x000D_ 9481 _x000D_ 2692 _x000D_ -2169 _x000D_ 9024 _x000D_ -17745 _x000D_ 8037 _x000D_ -41261 _x000D_ -564 _x000D_ 19491 _x000D_ -7766 _x000D_ 8806 _x000D_ -32032 _x000D_ -34354 _x000D_ -2940 _x000D_ -13675 _x000D_ -19892 _x000D_ -17579 _x000D…	defined by AL136164.1,C6orf155 TSS
hsa-mir-30a	Chr6: 72108253 - 72173324 [-]	72122064 (8740)	76	aacccaatTcc_x000D_ gccccaatccc_x000D_ ctTattggttG_x000D_ tgcccaatTtT_x000D_ tTaccaatgtc_x000D_ AaAattggttt_x000D_ AtcattggAtt_x000D_ Aggattgggca_x000D_ aTcccaatgga_x000D_ gtgattggAtG_x000D_ aagccaatTcT_x000D_ ccAattggggt_x000D_ tgTccaatAca_x000D_ gtTattggggG_x000D_ aacccaatTtg_x000D_ tgaccaatAca_x000D_ AggattggtAc_x000D_ aTaccaatAgc_x000D_ taAattgggct_x000D_ tacccaatgtg_x000D_ gaTccaatcac_x000D_ …	-6077 _x000D_ -34099 _x000D_ -59337 _x000D_ -3651 _x000D_ -19809 _x000D_ -48616 _x000D_ -26222 _x000D_ -5315 _x000D_ -42549 _x000D_ -14706 _x000D_ -29283 _x000D_ -17146 _x000D_ -21951 _x000D_ -39207 _x000D_ -6059 _x000D_ -29575 _x000D_ -35861 _x000D_ 3849 _x000D_ -33488 _x000D_ -39113 _x000D_ -50514 _x000D_ -20346 _x000D_ -22668 _x000D_ -1989 _x000D_ -46615 _x000D_ -8206 _x000D_ -5893 _x000D_ -18…	2663 _x000D_ -25359 _x000D_ -50597 _x000D_ 5089 _x000D_ -11069 _x000D_ -39876 _x000D_ -17482 _x000D_ 3425 _x000D_ -33809 _x000D_ -5966 _x000D_ -20543 _x000D_ -8406 _x000D_ -13211 _x000D_ -30467 _x000D_ 2681 _x000D_ -20835 _x000D_ -27121 _x000D_ 12660 _x000D_ -24748 _x000D_ -30373 _x000D_ -41774 _x000D_ -11606 _x000D_ -13928 _x000D_ 6751 _x000D_ -37875 _x000D_ 534 _x000D_ 2847 _x000D_ -9829 _x000D…	defined by C6orf155 TSS
hsa-mir-4282	Chr6: 73672409 - 73737476 [-]	73704410 (26934)	85	tTTccaatgtg_x000D_ ttgattggtgt_x000D_ gggattggttc_x000D_ aTcccaatggc_x000D_ taaccaatAca_x000D_ ttgattggttG_x000D_ ttcattgggAt_x000D_ gaAattggtgc_x000D_ ctAattggttG_x000D_ ggTattggtta_x000D_ gcTattggcct_x000D_ agaccaatAac_x000D_ gtTattgggta_x000D_ ctgattggtgt_x000D_ AtgattggctG_x000D_ ctTattgggAa_x000D_ taaccaatTag_x000D_ accccaatAcT_x000D_ gcAattggcAt_x000D_ AcTattggcca_x000D_ CTaccaatgac_x000D_ …	-42016 _x000D_ -15561 _x000D_ -17100 _x000D_ -33772 _x000D_ -25789 _x000D_ -52515 _x000D_ -47474 _x000D_ -53146 _x000D_ -35717 _x000D_ -4583 _x000D_ -31692 _x000D_ -23597 -13597 _x000D_ -41041 _x000D_ -25550 _x000D_ -19437 _x000D_ 1459 _x000D_ -54989 _x000D_ -16830 _x000D_ -52472 _x000D_ -2644 _x000D_ -22454 _x000D_ -23035 _x000D_ -2231 _x000D_ -14904 _x000D_ -37684 _x000D_ -54524 _x000D_ -53751 …	-15082 _x000D_ 11373 _x000D_ 9834 _x000D_ -6838 _x000D_ 1145 _x000D_ -25581 _x000D_ -20540 _x000D_ -26212 _x000D_ -8783 _x000D_ 22351 _x000D_ -4758 _x000D_ 3337 13337 _x000D_ -14107 _x000D_ 1384 _x000D_ 7497 _x000D_ 28460 _x000D_ -28055 _x000D_ 10104 _x000D_ -25538 _x000D_ 24290 _x000D_ 4480 _x000D_ 3899 _x000D_ 24703 _x000D_ 12030 _x000D_ -10750 _x000D_ -27590 _x000D_ -26817 _x000D_ 2333 _x000D_…
hsa-mir-2113	Chr6: 98412407 - 98477498 [+]		86	ttAattgggAc_x000D_ gagattggtct_x000D_ ttcattggtga_x000D_ gTTccaatgaa_x000D_ aTgccaatAgg_x000D_ cagattggtgt_x000D_ tTcccaatctg_x000D_ aTgccaatggc_x000D_ tcTccaatcaa_x000D_ aaTccaatAaa_x000D_ tggattggcAc_x000D_ aagccaatAaT_x000D_ gaaccaatctc_x000D_ Aacattggggt_x000D_ tcTattggtct_x000D_ tgcattggggt_x000D_ tagccaatAtg_x000D_ gcTattggcta_x000D_ CTgccaatgaa_x000D_ tacattggAct_x000D_ tgAattggtAt_x000D_ …	-18060 _x000D_ -48936 _x000D_ -33061 _x000D_ 2843 _x000D_ -26040 _x000D_ -11336 _x000D_ -17649 _x000D_ -7081 _x000D_ -57714 _x000D_ -38047 _x000D_ 3629 _x000D_ -45792 _x000D_ -54117 _x000D_ -23507 _x000D_ -22970 _x000D_ -10137 _x000D_ -47277 _x000D_ -25338 _x000D_ -43924 _x000D_ -57852 _x000D_ -6511 _x000D_ -2588 _x000D_ -17054 _x000D_ -45980 _x000D_ -48175 _x000D_ -55945 _x000D_ -20639 _x000D_ -…	_x000D_ _x000D_ _x000D_ _x000D_ _x000D_ _x000D_ _x000D_ _x000D_ _x000D_ _x000D_ _x000D_ _x000D_ _x000D_ _x000D_ _x000D_ _x000D_ _x000D_ _x000D_ _x000D_ _x000D_ _x000D_ _x000D_ _x000D_ _x000D_ _x000D_ _x000D_ _x000D_ _x000D_ _x000D_ _x000D_ _x000D_ _x000D_ _x000D_ _x000D_ _x000D_ _x000D_ _x000D_ _x000D_ _x000D_ _x000D_ _x000D_ _x000D_ _x000D_ _x000D_ _x000D_ _x000D_ _x000D_ _x000D_ _x000D_ _x000D_…
hsa-mir-587	Chr6: 107172000 - 107237096 [+]	107194425 (37575)	82	gTcccaatTcc_x000D_ ggAattggtgG_x000D_ caTattgggAa_x000D_ aaTccaatcag_x000D_ aTgccaatgga_x000D_ aagccaatTcT_x000D_ tcaccaatgag_x000D_ aaaccaatgaa_x000D_ tcgattggctG_x000D_ tTcccaatctc_x000D_ taAattggggt_x000D_ taAattggtAc_x000D_ Atcattgggct_x000D_ gaaccaatctg_x000D_ tggccaatTtg_x000D_ tTgccaatcta_x000D_ tgTattggcca_x000D_ tagccaatTtg_x000D_ tggccaatTtc_x000D_ tagccaatTtc_x000D_ AgAattggctt_x000D_ …	-46311 _x000D_ -59033 _x000D_ -7051 _x000D_ -16980 _x000D_ -44472 _x000D_ -30158 _x000D_ -59049 _x000D_ -34606 _x000D_ -40731 _x000D_ -13124 _x000D_ -46693 _x000D_ -4219 _x000D_ -15784 _x000D_ -40697 _x000D_ -5902 _x000D_ -32445 _x000D_ -43087 _x000D_ -29328 _x000D_ -2899 _x000D_ -10908 _x000D_ -27166 _x000D_ -1017 _x000D_ -22223 _x000D_ -16408 _x000D_ -2027 _x000D_ -46334 _x000D_ -16450 _x000D_ …	-8736 _x000D_ -21458 _x000D_ 30524 _x000D_ 20595 _x000D_ -6897 _x000D_ 7417 _x000D_ -21474 _x000D_ 2969 _x000D_ -3156 _x000D_ 24451 _x000D_ -9118 _x000D_ 33356 _x000D_ 21791 _x000D_ -3122 _x000D_ 31673 _x000D_ 5130 _x000D_ -5512 _x000D_ 8247 _x000D_ 34676 _x000D_ 26667 _x000D_ 10409 _x000D_ 36558 _x000D_ 15352 _x000D_ 21167 _x000D_ 35548 _x000D_ -8759 _x000D_ 21125 _x000D_ 25437 _x000D_ 39050 _x0…
hsa-mir-548b	Chr6: 119385211 - 119450308 [-]	119399993 (9685)	97	CaaccaatTaa_x000D_ aacccaatAaT_x000D_ gTcccaatTga_x000D_ agcccaatTgc_x000D_ cacattgggAa_x000D_ gcTattggctt_x000D_ tTaccaatAtg_x000D_ AtTattggctt_x000D_ gTgccaatTtg_x000D_ ctTattggtct_x000D_ aaaccaatAac_x000D_ tgAattggggt_x000D_ gtgattggAtc_x000D_ tggccaatgtc_x000D_ gacccaatgtc_x000D_ CTgccaatcaa_x000D_ gacccaatccT_x000D_ gtTattggAct_x000D_ tcTattggtta_x000D_ tggccaatgtg_x000D_ tgAattggctt_x000D_ …	-48649 -37490 _x000D_ -23618 _x000D_ -21085 _x000D_ -25679 _x000D_ -56393 _x000D_ -31464 _x000D_ -20643 _x000D_ -54370 _x000D_ -8516 _x000D_ -33212 _x000D_ -22678 _x000D_ -23988 _x000D_ -16865 _x000D_ -15197 _x000D_ -41762 _x000D_ -1309 _x000D_ -17556 _x000D_ -56122 _x000D_ 3893 _x000D_ -51923 _x000D_ -22165 _x000D_ -54448 _x000D_ -9972 _x000D_ -36928 _x000D_ -30471 _x000D_ -6212 _x000D_ -14531 _…	-38964 -27805 _x000D_ -13933 _x000D_ -11400 _x000D_ -15994 _x000D_ -46708 _x000D_ -21779 _x000D_ -10958 _x000D_ -44685 _x000D_ 1169 _x000D_ -23527 _x000D_ -12993 _x000D_ -14303 _x000D_ -7180 _x000D_ -5512 _x000D_ -32077 _x000D_ 8376 _x000D_ -7871 _x000D_ -46437 _x000D_ 13675 _x000D_ -42238 _x000D_ -12480 _x000D_ -44763 _x000D_ -287 _x000D_ -27243 _x000D_ -20786 _x000D_ 3473 _x000D_ -4846 _x000D_ …	defined by FAM184A TSS
hsa-mir-3144	Chr6: 120276325 - 120341404 [+]	120326867 (9458)	100	aacccaatAaT_x000D_ accccaatgtT_x000D_ gTgccaatTta_x000D_ gtcattggAgc_x000D_ tggccaatgga_x000D_ tcTccaatAaa_x000D_ tTTccaatctc_x000D_ agaccaatAaT_x000D_ gtgattggAtG_x000D_ tTcccaatTaa_x000D_ tgTccaatgga_x000D_ gtgattggAtc_x000D_ aacccaatTtc_x000D_ tgcccaatTtg_x000D_ cacattggtgG_x000D_ CccccaatgaT_x000D_ ttAattggtca_x000D_ agTccaatTta_x000D_ AaAattggtta_x000D_ tggattggAAc_x000D_ tggattggtAc_x000D_ …	-24067 _x000D_ -34879 _x000D_ 3975 _x000D_ -26126 _x000D_ -14648 _x000D_ -400 _x000D_ -22755 -16333 _x000D_ 1917 _x000D_ -9727 -9702 _x000D_ -16421 _x000D_ -53474 _x000D_ -9559 _x000D_ -47223 _x000D_ -51878 _x000D_ -29680 _x000D_ -10912 _x000D_ -5361 _x000D_ -32977 _x000D_ -39126 _x000D_ -45946 _x000D_ -33304 _x000D_ -8563 _x000D_ -8263 _x000D_ -4446 _x000D_ -35613 _x000D_ -46697 _x000D_ -8588 _x…	-14609 _x000D_ -25421 _x000D_ 13512 _x000D_ -16668 _x000D_ -5190 _x000D_ 9058 _x000D_ -13297 -6875 _x000D_ 11454 _x000D_ -269 -244 _x000D_ -6963 _x000D_ -44016 _x000D_ -101 _x000D_ -37765 _x000D_ -42420 _x000D_ -20222 _x000D_ -1454 _x000D_ 4097 _x000D_ -23519 _x000D_ -29668 _x000D_ -36488 _x000D_ -23846 _x000D_ 895 _x000D_ 1195 _x000D_ 5012 _x000D_ -26155 _x000D_ -37239 _x000D_ 870 _x000D_ -3647 …
hsa-mir-588	Chr6: 126745777 - 126810860 [+]		105	ggaccaatTag_x000D_ tacattggAtt_x000D_ tTcccaatgcT_x000D_ tagccaatAgg_x000D_ ggaccaatTaa_x000D_ tggccaatctg_x000D_ AcAattggtta_x000D_ gagattggcAt_x000D_ tTgccaatAaa_x000D_ tacattggtAa_x000D_ taAattgggct_x000D_ gaaccaatTac_x000D_ tccccaatgtT_x000D_ taTattgggct_x000D_ tacccaatgcc_x000D_ ttgattggcAt_x000D_ tgAattggtgt_x000D_ cccattggtgt_x000D_ ttgattggAtt_x000D_ ggcattggtAG_x000D_ agaccaatAta_x000D_ …	-57979 _x000D_ -17062 _x000D_ -4721 _x000D_ -59159 _x000D_ -35062 _x000D_ -6380 _x000D_ -49541 _x000D_ -7290 -1706 _x000D_ -9797 _x000D_ -45656 _x000D_ -46374 _x000D_ -10228 _x000D_ -55281 _x000D_ -876 _x000D_ -13738 _x000D_ -48113 _x000D_ -6367 _x000D_ -33255 _x000D_ -20265 _x000D_ -26854 _x000D_ -21964 _x000D_ -19157 _x000D_ -51990 _x000D_ -24964 _x000D_ -643 _x000D_ -11612 _x000D_ -36999 _x000…	_x000D_ _x000D_ _x000D_ _x000D_ _x000D_ _x000D_ _x000D_ _x000D_ _x000D_ _x000D_ _x000D_ _x000D_ _x000D_ _x000D_ _x000D_ _x000D_ _x000D_ _x000D_ _x000D_ _x000D_ _x000D_ _x000D_ _x000D_ _x000D_ _x000D_ _x000D_ _x000D_ _x000D_ _x000D_ _x000D_ _x000D_ _x000D_ _x000D_ _x000D_ _x000D_ _x000D_ _x000D_ _x000D_ _x000D_ _x000D_ _x000D_ _x000D_ _x000D_ _x000D_ _x000D_ _x000D_ _x000D_ _x000D_ _x000D_ _x000D_…
hsa-mir-548a-2	Chr6: 135500298 - 135565395 [+]	135523379 (36919)	72	caTattggcAc_x000D_ cacattggAAa_x000D_ Accattggtcc_x000D_ Aacattggctc_x000D_ gtAattggccc_x000D_ gcaccaatAcc_x000D_ tggccaatgtg_x000D_ gcaccaatggc_x000D_ tggccaatgcT_x000D_ CccccaatTca_x000D_ gcAattgggAa_x000D_ ctcattggtca_x000D_ tggattgggct_x000D_ taAattggcAa_x000D_ ccAattggAga_x000D_ ttcattggttt_x000D_ AaTattggtta_x000D_ ttTattggtct_x000D_ ttTattggtgt_x000D_ ctTattggcAc_x000D_ AacattggttG_x000D_ …	-33563 _x000D_ -14289 _x000D_ -9941 _x000D_ -41282 _x000D_ -15239 _x000D_ -21836 _x000D_ 2349 _x000D_ 1479 _x000D_ -5597 _x000D_ -54555 _x000D_ -59602 _x000D_ -40186 _x000D_ -5098 _x000D_ -10514 _x000D_ -10147 _x000D_ -38935 _x000D_ -33642 _x000D_ -54394 _x000D_ -7433 _x000D_ 4822 _x000D_ -37761 _x000D_ -58325 _x000D_ -18766 _x000D_ -42511 _x000D_ -49264 _x000D_ -8887 _x000D_ -52118 _x000D_ 1643 …	3356 _x000D_ 22630 _x000D_ 26978 _x000D_ -4363 _x000D_ 21680 _x000D_ 15083 _x000D_ 39365 _x000D_ 38495 _x000D_ 31322 _x000D_ -17636 _x000D_ -22683 _x000D_ -3267 _x000D_ 31821 _x000D_ 26405 _x000D_ 26772 _x000D_ -2016 _x000D_ 3277 _x000D_ -17475 _x000D_ 29486 _x000D_ 41838 _x000D_ -842 _x000D_ -21406 _x000D_ 18153 _x000D_ -5592 _x000D_ -12345 _x000D_ 28032 _x000D_ -15199 _x000D_ 38659 _x000D_ -168…
hsa-mir-3145	Chr6: 138751349 - 138816431 [-]	138769375 (12944)	72	gaTattggtcc_x000D_ tcTccaatgac_x000D_ tacccaatAga_x000D_ aggccaatTta_x000D_ Acgattggtct_x000D_ ggTattggtga_x000D_ agcccaatcaT_x000D_ tgcccaatTtT_x000D_ gggattggttc_x000D_ gggattggtct_x000D_ ttTattgggAa_x000D_ gtgattggctG_x000D_ Aacattgggcc_x000D_ gcTattgggct_x000D_ aacccaatTgT_x000D_ taTccaatAcc_x000D_ gcTattggAct_x000D_ Aacattggcta_x000D_ tacattggcct_x000D_ tagccaatAta_x000D_ AaAattggtct_x000D_ …	-49323 _x000D_ -19749 _x000D_ -41564 _x000D_ -37234 _x000D_ -43421 _x000D_ -16832 _x000D_ -42268 _x000D_ -20087 _x000D_ -27104 _x000D_ -27956 _x000D_ -59007 _x000D_ -33952 _x000D_ -25788 _x000D_ -45845 _x000D_ -19096 _x000D_ -42427 _x000D_ -58705 _x000D_ -6397 _x000D_ -47594 _x000D_ -3805 _x000D_ -39171 _x000D_ -17890 _x000D_ -35973 _x000D_ -44873 _x000D_ -27489 _x000D_ -1500 _x000D_ -4676 _x000D…	-36379 _x000D_ -6805 _x000D_ -28620 _x000D_ -24290 _x000D_ -30477 _x000D_ -3888 _x000D_ -29324 _x000D_ -7143 _x000D_ -14160 _x000D_ -15012 _x000D_ -46063 _x000D_ -21008 _x000D_ -12844 _x000D_ -32901 _x000D_ -6152 _x000D_ -29483 _x000D_ -45761 _x000D_ 6547 _x000D_ -34650 _x000D_ 9139 _x000D_ -26227 _x000D_ -4946 _x000D_ -23029 _x000D_ -31929 _x000D_ -14545 _x000D_ 11444 _x000D_ 8268 _x000D_ -6986 …	defined by NHSL1 TSS
hsa-mir-1273c	Chr6: 155114494 - 155179571 [+]	155152321 (22173)	84	ggaccaatAtT_x000D_ AagattggAtc_x000D_ AggattggAgt_x000D_ aacccaatAaT_x000D_ gtcattggAgG_x000D_ tacattggtAt_x000D_ tgTattggAtt_x000D_ ttcattggtcc_x000D_ Ccgccaatggc_x000D_ ttcattggAAt_x000D_ tggccaatAta_x000D_ AagattggAca_x000D_ gcTattggcct_x000D_ aTaccaatAcc_x000D_ Aagattgggca_x000D_ tTTccaatgcc_x000D_ gtAattggcgc_x000D_ tggattggAAc_x000D_ Cggccaatgtg_x000D_ gggattgggca_x000D_ aTcccaatTac_x000D_ …	-15079 _x000D_ -5165 _x000D_ -49342 _x000D_ -11461 _x000D_ -30104 _x000D_ 2507 _x000D_ -31457 _x000D_ -53922 _x000D_ -32293 _x000D_ -6793 _x000D_ -59737 _x000D_ -44801 _x000D_ -6958 _x000D_ -5882 _x000D_ 3293 _x000D_ -18434 _x000D_ -53523 _x000D_ -34756 _x000D_ -58327 _x000D_ -22816 _x000D_ -59665 _x000D_ -46643 _x000D_ -40720 _x000D_ -11715 _x000D_ -34791 _x000D_ -47787 _x000D_ -49103 _x000D_ -2…	7094 _x000D_ 17008 _x000D_ -27169 _x000D_ 10712 _x000D_ -7931 _x000D_ 24757 _x000D_ -9284 _x000D_ -31749 _x000D_ -10120 _x000D_ 15380 _x000D_ -37564 _x000D_ -22628 _x000D_ 15215 _x000D_ 16291 _x000D_ 25543 _x000D_ 3739 _x000D_ -31350 _x000D_ -12583 _x000D_ -36154 _x000D_ -643 _x000D_ -37492 _x000D_ -24470 _x000D_ -18547 _x000D_ 10458 _x000D_ -12618 _x000D_ -25614 _x000D_ -26930 _x000D_ 195 _x000D…	defined by RBM16 TSS
hsa-mir-1202	Chr6: 156207931 - 156273014 [+]		80	ttTattgggAc_x000D_ cacattggAAc_x000D_ gtgattggAtG_x000D_ gaAattggtga_x000D_ gtgattggAtc_x000D_ aTgccaatgcT_x000D_ ggTattggtgt_x000D_ gtTattggAta_x000D_ accccaatAtT_x000D_ gTaccaatTca_x000D_ tgTccaatAtc_x000D_ CaTccaatccg_x000D_ aggccaatTcT_x000D_ aagccaatAaa_x000D_ gaaccaatAgg_x000D_ tggccaatTtc_x000D_ gacattgggga_x000D_ ttgattggcAa_x000D_ gggattggAgG_x000D_ gcaccaatAtg_x000D_ Ccaccaatgag_x000D_ …	-32363 _x000D_ -357 _x000D_ -29500 _x000D_ -45485 _x000D_ -5943 _x000D_ -50882 _x000D_ -59747 _x000D_ -16943 _x000D_ -55521 _x000D_ -15957 _x000D_ 2017 _x000D_ -14704 _x000D_ -55933 _x000D_ -16214 _x000D_ -35402 _x000D_ -17392 _x000D_ -4326 _x000D_ -28846 _x000D_ -8524 _x000D_ -48031 _x000D_ -9046 _x000D_ -12228 _x000D_ -59613 _x000D_ 2715 _x000D_ -57390 _x000D_ -42697 _x000D_ -9038 _x000D_ -6340…	_x000D_ _x000D_ _x000D_ _x000D_ _x000D_ _x000D_ _x000D_ _x000D_ _x000D_ _x000D_ _x000D_ _x000D_ _x000D_ _x000D_ _x000D_ _x000D_ _x000D_ _x000D_ _x000D_ _x000D_ _x000D_ _x000D_ _x000D_ _x000D_ _x000D_ _x000D_ _x000D_ _x000D_ _x000D_ _x000D_ _x000D_ _x000D_ _x000D_ _x000D_ _x000D_ _x000D_ _x000D_ _x000D_ _x000D_ _x000D_ _x000D_ _x000D_ _x000D_ _x000D_ _x000D_ _x000D_ _x000D_ _x000D_ _x000D_ _x000D_…
hsa-mir-1913	Chr6: 166917841 - 166982921 [-]	166955790 (32869)	76	CaaccaatggT_x000D_ Aacattggggc_x000D_ tacattgggtt_x000D_ caTattggcAa_x000D_ taAattggctt_x000D_ tTaccaatgcT_x000D_ ttcattggtgG_x000D_ tTaccaatgtc_x000D_ ttcattggtca_x000D_ tTaccaatTaa_x000D_ ctgattggAca_x000D_ ttcattggAAt_x000D_ gacattggtgt_x000D_ aTcccaatAgg_x000D_ gtgattggtAa_x000D_ cacattggAAa_x000D_ Aggattggggc_x000D_ AagattggAca_x000D_ ggcattgggAa_x000D_ cacattggAAt_x000D_ gaTattgggAt_x000D_ …	-20448 _x000D_ 2232 _x000D_ -45584 _x000D_ -42443 _x000D_ -54281 _x000D_ -7588 _x000D_ -50748 _x000D_ -27632 _x000D_ -35891 _x000D_ -41012 _x000D_ -41107 _x000D_ -16758 _x000D_ -48858 _x000D_ -37222 _x000D_ -22276 _x000D_ -41957 _x000D_ -17383 _x000D_ -52300 -3570 _x000D_ -21539 _x000D_ -7335 _x000D_ 289 _x000D_ -34478 _x000D_ -6577 _x000D_ -8970 _x000D_ -26684 _x000D_ -12938 _x000D_ -2950 _x000D…	12421 _x000D_ 35181 _x000D_ -12715 _x000D_ -9574 _x000D_ -21412 _x000D_ 25281 _x000D_ -17879 _x000D_ 5237 _x000D_ -3022 _x000D_ -8143 _x000D_ -8238 _x000D_ 16111 _x000D_ -15989 _x000D_ -4353 _x000D_ 10593 _x000D_ -9088 _x000D_ 15486 _x000D_ -19431 29299 _x000D_ 11330 _x000D_ 25534 _x000D_ 33238 _x000D_ -1609 _x000D_ 26292 _x000D_ 23899 _x000D_ 6185 _x000D_ 19931 _x000D_ 29919 _x000D_ 31260 _x000D…	defined by RPS6KA2 TSS
hsa-mir-339	Chr7: 1057568 - 1122662 [-]	1068355 (5693)	39	gaTccaatTtc_x000D_ tcaccaatgca_x000D_ taaccaatTtT_x000D_ Aggattgggca_x000D_ AgAattgggga_x000D_ tcaccaatTac_x000D_ gtgattgggtG_x000D_ Cagccaatctg_x000D_ ccTattggttG_x000D_ ggAattgggAc_x000D_ tTTccaatccc_x000D_ Aggattggtca_x000D_ gggccaatctg_x000D_ tacattgggca_x000D_ tTcccaatAga_x000D_ Ccaccaatggc_x000D_ gTgccaatAgc_x000D_ ggcccaatgga_x000D_ cagattgggga_x000D_ cccattggcAG_x000D_ cagattggggc_x000D_ …	-24832 _x000D_ -48310 _x000D_ -39341 _x000D_ -57178 _x000D_ -38993 -38894 -38861 -38828 -38795 -38762 _x000D_ -21081 _x000D_ -39423 _x000D_ -27963 _x000D_ -45864 _x000D_ -42284 _x000D_ -55061 _x000D_ -9878 _x000D_ -55010 _x000D_ -56598 _x000D_ -25543 _x000D_ -12024 _x000D_ -33525 _x000D_ -10253 _x000D_ -5846 _x000D_ -2007 _x000D_ -19380 _x000D_ -5782 -5702 _x000D_ -54020 _x000D_ -7230 _x000D_ -67…	-19139 _x000D_ -42617 _x000D_ -33648 _x000D_ -51485 _x000D_ -33300 -33201 -33168 -33135 -33102 -33069 _x000D_ -15388 _x000D_ -33730 _x000D_ -22270 _x000D_ -40171 _x000D_ -36591 _x000D_ -49368 _x000D_ -4185 _x000D_ -49317 _x000D_ -50905 _x000D_ -19850 _x000D_ -6331 _x000D_ -27832 _x000D_ -4560 _x000D_ -153 _x000D_ 3686 _x000D_ -13687 _x000D_ -89 -9 _x000D_ -48327 _x000D_ -1537 _x000D_ 5015 _x000D_…	defined by C7orf50 TSS
hsa-mir-589	Chr7: 5530449 - 5595548 [-]		42	ggTattggtgG_x000D_ gccccaatAgc_x000D_ caAattgggca_x000D_ cggattgggct_x000D_ ctgattggcca_x000D_ tggccaatAaa_x000D_ AgTattggcca_x000D_ ctcattggttt_x000D_ AgAattgggca_x000D_ caTattggcca_x000D_ Aacattgggcc_x000D_ Aggattggcca_x000D_ tcTccaatccc_x000D_ CaTccaatcac_x000D_ gagattggcAt_x000D_ gaAattggccG_x000D_ gaAattgggAa_x000D_ agcccaatcac_x000D_ gggccaatcag_x000D_ CccccaatgcT_x000D_ tccccaatctg_x000D_ …	4230 _x000D_ -21780 _x000D_ 338 _x000D_ -539 _x000D_ -10552 _x000D_ -2994 _x000D_ -3630 _x000D_ -23307 _x000D_ -27196 _x000D_ -13594 _x000D_ -46859 _x000D_ -513 _x000D_ -23632 _x000D_ -29682 _x000D_ -31764 _x000D_ -20154 _x000D_ -50503 _x000D_ -44316 _x000D_ -34778 _x000D_ -46920 _x000D_ -33858 _x000D_ -58564 _x000D_ -34327 _x000D_ -32421 _x000D_ -24239 _x000D_ -35732 _x000D_ -27269 _x000D_ -5097…	_x000D_ _x000D_ _x000D_ _x000D_ _x000D_ _x000D_ _x000D_ _x000D_ _x000D_ _x000D_ _x000D_ _x000D_ _x000D_ _x000D_ _x000D_ _x000D_ _x000D_ _x000D_ _x000D_ _x000D_ _x000D_ _x000D_ _x000D_ _x000D_ _x000D_ _x000D_ _x000D_ _x000D_ _x000D_ _x000D_ _x000D_ _x000D_ _x000D_ _x000D_ _x000D_ _x000D_ _x000D_ _x000D_ _x000D_ _x000D_ _x000D_	defined by FBXL18 TSS
hsa-mir-1302-6	Chr7: 18161842 - 18226932 [-]	18173133 (6201)	98	gggattggttc_x000D_ Caaccaatgtc_x000D_ cacattggcAc_x000D_ AaTattgggca_x000D_ ccTattgggta_x000D_ ccAattgggta_x000D_ gaTattgggAa_x000D_ aaTccaatAaa_x000D_ tTTccaatgta_x000D_ cacattgggAt_x000D_ tagccaatgcT_x000D_ gaaccaatccT_x000D_ tggccaatggT_x000D_ CaTccaatggc_x000D_ tcaccaatAaT_x000D_ gaaccaatcta_x000D_ taAattggcta_x000D_ agaccaatAac_x000D_ tacccaatTtc_x000D_ tTgccaatAag_x000D_ CagccaatAtc_x000D_ …	-56058 _x000D_ 4181 _x000D_ -26459 _x000D_ -3986 _x000D_ -37647 _x000D_ -21819 _x000D_ -23439 _x000D_ 1088 _x000D_ -5855 _x000D_ -5552 _x000D_ -25676 _x000D_ -24105 _x000D_ 3169 _x000D_ -7059 _x000D_ -48387 _x000D_ -42572 _x000D_ 987 _x000D_ -44827 -10688 _x000D_ -49923 _x000D_ -39120 _x000D_ -44267 _x000D_ -27217 _x000D_ -50590 _x000D_ -27190 _x000D_ -5843 _x000D_ -19948 _x000D_ -45837 _x000D_ -…	-49857 _x000D_ 10472 _x000D_ -20258 _x000D_ 2215 _x000D_ -31446 _x000D_ -15618 _x000D_ -17238 _x000D_ 7379 _x000D_ 346 _x000D_ 649 _x000D_ -19475 _x000D_ -17904 _x000D_ 9460 _x000D_ -858 _x000D_ -42186 _x000D_ -36371 _x000D_ 7278 _x000D_ -38626 -4487 _x000D_ -43722 _x000D_ -32919 _x000D_ -38066 _x000D_ -21016 _x000D_ -44389 _x000D_ -20989 _x000D_ 358 _x000D_ -13747 _x000D_ -39636 _x000D_ -40580 _…
hsa-mir-3146	Chr7: 19739980 - 19805059 [-]	19748159 (3100)	92	caAattggcAa_x000D_ CcaccaatTtg_x000D_ tggccaatgca_x000D_ gaTattggcAt_x000D_ gtcattggAga_x000D_ aaaccaatTca_x000D_ AtTattggctt_x000D_ tacattggAtt_x000D_ cacattggcAa_x000D_ aaTccaatAag_x000D_ gTcccaatcaT_x000D_ aaTccaatAac_x000D_ tTTccaatctg_x000D_ tagccaatAgc_x000D_ cagattggttG_x000D_ aTgccaatgtg_x000D_ tccattggttt_x000D_ cacattggtcc_x000D_ gcaccaatAta_x000D_ ccAattggAgt_x000D_ gtAattggAca_x000D_ …	-23223 _x000D_ -7818 _x000D_ -53383 _x000D_ -58577 _x000D_ -10093 _x000D_ -11843 _x000D_ -23552 _x000D_ -7639 _x000D_ -29010 _x000D_ -3857 _x000D_ -59414 _x000D_ -42475 _x000D_ -23664 _x000D_ -51525 _x000D_ -55168 _x000D_ -53605 -32980 _x000D_ -45973 _x000D_ -18226 _x000D_ -2399 _x000D_ -24469 _x000D_ -18294 _x000D_ -30318 _x000D_ -14680 _x000D_ -24472 _x000D_ -2284 _x000D_ -47560 _x000D_ -17079 …	-20123 _x000D_ -4718 _x000D_ -50283 _x000D_ -55477 _x000D_ -6993 _x000D_ -8743 _x000D_ -20452 _x000D_ -4539 _x000D_ -25910 _x000D_ -757 _x000D_ -56314 _x000D_ -39375 _x000D_ -20564 _x000D_ -48425 _x000D_ -52068 _x000D_ -50505 -29880 _x000D_ -42873 _x000D_ -15126 _x000D_ 701 _x000D_ -21369 _x000D_ -15194 _x000D_ -27218 _x000D_ -11580 _x000D_ -21372 _x000D_ 816 _x000D_ -44460 _x000D_ -13979 _x000D_…	defined by TWISTNB TSS
hsa-mir-1183	Chr7: 21450676 - 21515765 [+]	21467131 (43545)	86	ttAattgggAc_x000D_ AcTattggtca_x000D_ tgTattggctt_x000D_ AcTattggtgc_x000D_ cccattggctt_x000D_ ggAattggtgG_x000D_ caTattgggAa_x000D_ tacattggctt_x000D_ AaTattggggc_x000D_ ttTattgggAa_x000D_ ggAattggcAt_x000D_ tagccaatgga_x000D_ AagattggctG_x000D_ ctgattggccc_x000D_ tgAattggtAa_x000D_ taAattggtAt_x000D_ gagattggtcc_x000D_ ttcattggAAc_x000D_ tgAattggtAt_x000D_ AgAattggttt_x000D_ taTccaatggg_x000D_ …	390 _x000D_ -51420 _x000D_ -33308 _x000D_ -58053 _x000D_ 96 _x000D_ -10905 _x000D_ -15079 _x000D_ -2304 _x000D_ -34791 _x000D_ -21226 _x000D_ -48891 _x000D_ -22195 _x000D_ -34385 _x000D_ -10437 _x000D_ 4621 _x000D_ 4737 _x000D_ -8481 _x000D_ -51393 _x000D_ -39837 _x000D_ -57153 _x000D_ -46432 _x000D_ -43168 _x000D_ -10047 -10006 _x000D_ -45671 _x000D_ -48073 _x000D_ -10163 _x000D_ -4486 _x000D_ -…	44024 _x000D_ -7875 _x000D_ 10237 _x000D_ -14508 _x000D_ 43730 _x000D_ 32640 _x000D_ 28466 _x000D_ 41241 _x000D_ 8754 _x000D_ 22319 _x000D_ -5346 _x000D_ 21350 _x000D_ 9160 _x000D_ 33108 _x000D_ 48255 _x000D_ 48371 _x000D_ 35064 _x000D_ -7848 _x000D_ 3708 _x000D_ -13608 _x000D_ -2887 _x000D_ 377 _x000D_ 33498 33539 _x000D_ -2126 _x000D_ -4528 _x000D_ 33382 _x000D_ 39059 _x000D_ -10255 _x000D_ 404…	defined by SP4 TSS
hsa-mir-148a	Chr7: 25984538 - 26049606 [-]	25990703 (1097)	91	taTattggctt_x000D_ tacattgggtt_x000D_ ctgattggAga_x000D_ aggccaatTgT_x000D_ tcaccaatgaa_x000D_ AaAattggcgc_x000D_ tgcccaatTtT_x000D_ tggccaatgga_x000D_ ctAattggtta_x000D_ tacccaatTtT_x000D_ aTcccaatAca_x000D_ tggccaatgtc_x000D_ tagccaatgcT_x000D_ ctcattggAgG_x000D_ aTTccaatccc_x000D_ gcaccaatggg_x000D_ aacccaatTtc_x000D_ tgcattggctG_x000D_ ggcccaatgta_x000D_ tTgccaatAaa_x000D_ Cagccaatgta_x000D_ …	-45768 _x000D_ -42992 _x000D_ -12190 _x000D_ -14987 _x000D_ -42385 _x000D_ 4593 _x000D_ -48010 _x000D_ -17750 _x000D_ -38732 _x000D_ -22917 _x000D_ -37855 _x000D_ -32174 _x000D_ -33307 _x000D_ -29835 _x000D_ -4564 _x000D_ -17737 _x000D_ -25143 _x000D_ -14802 _x000D_ -4456 _x000D_ -6483 _x000D_ -15005 _x000D_ -46496 _x000D_ -16189 _x000D_ -29364 _x000D_ -24886 _x000D_ -40611 _x000D_ -45425 _x000D_…	-44671 _x000D_ -41895 _x000D_ -11093 _x000D_ -13890 _x000D_ -41288 _x000D_ 5758 _x000D_ -46913 _x000D_ -16653 _x000D_ -37635 _x000D_ -21820 _x000D_ -36758 _x000D_ -31077 _x000D_ -32210 _x000D_ -28738 _x000D_ -3467 _x000D_ -16640 _x000D_ -24046 _x000D_ -13705 _x000D_ -3359 _x000D_ -5386 _x000D_ -13908 _x000D_ -45399 _x000D_ -15092 _x000D_ -28267 _x000D_ -23789 _x000D_ -39514 _x000D_ -44328 _x000D_…
hsa-mir-196b	Chr7: 27204098 - 27269182 [-]		73	AggattggAta_x000D_ AcAattggtgc_x000D_ ttgattggtta_x000D_ agcccaatAaT_x000D_ caTattgggAa_x000D_ aggccaatTcg_x000D_ AtcattggAtt_x000D_ aggccaatTgg_x000D_ AccattggtgG_x000D_ tcTccaatAac_x000D_ gcTattgggtG_x000D_ tgAattggcct_x000D_ aTTccaatggc_x000D_ aacccaatTtc_x000D_ ggAattggcAc_x000D_ ccAattggAgt_x000D_ tTgccaatAag_x000D_ Aggattggcct_x000D_ Atcattggcct_x000D_ tTTccaatggg_x000D_ Cggccaatggg_x000D_ …	-26161 _x000D_ -42053 _x000D_ -25734 _x000D_ -15590 _x000D_ -33600 _x000D_ -9572 _x000D_ -13040 _x000D_ -56542 _x000D_ -55573 _x000D_ -17855 _x000D_ -22758 _x000D_ -26852 _x000D_ -41196 _x000D_ -37197 _x000D_ -46166 _x000D_ -56539 _x000D_ -51608 _x000D_ -40378 _x000D_ -44703 _x000D_ -57359 _x000D_ 3884 _x000D_ -39348 _x000D_ -42377 _x000D_ -12933 _x000D_ -10189 _x000D_ -27893 _x000D_ -19477 _x000…	_x000D_ _x000D_ _x000D_ _x000D_ _x000D_ _x000D_ _x000D_ _x000D_ _x000D_ _x000D_ _x000D_ _x000D_ _x000D_ _x000D_ _x000D_ _x000D_ _x000D_ _x000D_ _x000D_ _x000D_ _x000D_ _x000D_ _x000D_ _x000D_ _x000D_ _x000D_ _x000D_ _x000D_ _x000D_ _x000D_ _x000D_ _x000D_ _x000D_ _x000D_ _x000D_ _x000D_ _x000D_ _x000D_ _x000D_ _x000D_ _x000D_ _x000D_ _x000D_ _x000D_ _x000D_ _x000D_ _x000D_ _x000D_ _x000D_ _x000D_…	defined by HOXA9,MIR196B TSS
hsa-mir-550-1	Chr7: 30269410 - 30334507 [+]	30325651 (3759)	105	Agcattggcca_x000D_ ttgattggtct_x000D_ tacccaatTtT_x000D_ tgAattgggct_x000D_ ccAattggcct_x000D_ aTcccaatAca_x000D_ tagccaatgcT_x000D_ AagattggAga_x000D_ taAattggcta_x000D_ CccccaatgaT_x000D_ AtcattggctG_x000D_ tgTattggcca_x000D_ Atgattgggtc_x000D_ tccccaatgtT_x000D_ AgcattgggtG_x000D_ tcTattggtgc_x000D_ gggattggAga_x000D_ gtTattggtAt_x000D_ Atgattggctc_x000D_ AcTattggcca_x000D_ acaccaatccT_x000D_ …	-47733 _x000D_ -59667 _x000D_ -25270 _x000D_ -794 _x000D_ -11539 _x000D_ -19042 _x000D_ -36340 _x000D_ -56093 _x000D_ -45739 _x000D_ -51940 _x000D_ -33666 _x000D_ -23600 _x000D_ -52077 _x000D_ -18804 _x000D_ -47017 _x000D_ -33009 _x000D_ -41693 _x000D_ -47376 _x000D_ -8891 _x000D_ -49446 _x000D_ -28339 _x000D_ -58418 _x000D_ -6772 _x000D_ -38942 _x000D_ -4348 _x000D_ -17980 _x000D_ -46505 _x000D_…	-43974 _x000D_ -55908 _x000D_ -21511 _x000D_ 2965 _x000D_ -7780 _x000D_ -15283 _x000D_ -32581 _x000D_ -52334 _x000D_ -41980 _x000D_ -48181 _x000D_ -29907 _x000D_ -19841 _x000D_ -48318 _x000D_ -15045 _x000D_ -43258 _x000D_ -29250 _x000D_ -37934 _x000D_ -43617 _x000D_ -5132 _x000D_ -45687 _x000D_ -24580 _x000D_ -54659 _x000D_ -3013 _x000D_ -35183 _x000D_ -589 _x000D_ -14221 _x000D_ -42746 _x000D_ 3…	defined by ZNRF2 TSS
hsa-mir-550-2	Chr7: 32712593 - 32777690 [+]	32767661 (4932)	99	tggccaatggg_x000D_ AaTattggccc_x000D_ ggcattggtga_x000D_ gacattggttc_x000D_ tgAattgggct_x000D_ gtAattggttt_x000D_ aaaccaatgac_x000D_ taaccaatAca_x000D_ taTattggAtt_x000D_ tgAattggtAa_x000D_ gtgattggAtc_x000D_ tagccaatctg_x000D_ gaTattggtct_x000D_ aTaccaatAca_x000D_ AggattgggtG_x000D_ gaTattggtta_x000D_ tgaccaatgga_x000D_ agaccaatAac_x000D_ CagccaatAtc_x000D_ gtTattggctG_x000D_ ctgattggtgt_x000D_ …	-4325 _x000D_ -45972 -31138 _x000D_ 1676 _x000D_ -37283 _x000D_ -793 _x000D_ -37122 _x000D_ -51122 _x000D_ -23704 _x000D_ -18300 _x000D_ -54690 _x000D_ -50888 _x000D_ -36575 _x000D_ -47842 -33006 _x000D_ -774 _x000D_ -40403 _x000D_ -9621 _x000D_ -35440 _x000D_ -21517 _x000D_ -20955 _x000D_ 629 _x000D_ -23465 _x000D_ -18409 _x000D_ -58115 _x000D_ -7619 _x000D_ -22805 _x000D_ -6311 _x000D_ -42914 _…	607 _x000D_ -41040 -26206 _x000D_ 6705 _x000D_ -32351 _x000D_ 4139 _x000D_ -32190 _x000D_ -46190 _x000D_ -18772 _x000D_ -13368 _x000D_ -49758 _x000D_ -45956 _x000D_ -31643 _x000D_ -42910 -28074 _x000D_ 4158 _x000D_ -35471 _x000D_ -4689 _x000D_ -30508 _x000D_ -16585 _x000D_ -16023 _x000D_ 5658 _x000D_ -18533 _x000D_ -13477 _x000D_ -53183 _x000D_ -2687 _x000D_ -17873 _x000D_ -1379 _x000D_ -37982 _x…	defined by AC018633.1,AVL9 TSS
hsa-mir-548n	Chr7: 34975371 - 35040446 [-]	34991800 (11354)	87	Agcattggcca_x000D_ gtTattggAga_x000D_ gtgattggAta_x000D_ gtcattggAgG_x000D_ caTattggcAa_x000D_ ttgattggtta_x000D_ ttTattggcAc_x000D_ gtcattggAgc_x000D_ AaTattggccc_x000D_ tgcattggAtt_x000D_ tTaccaatgta_x000D_ gacattggtta_x000D_ ctcattggAgc_x000D_ gtgattggctc_x000D_ taAattggtAt_x000D_ tTTccaatgta_x000D_ taAattggctc_x000D_ taAattggggt_x000D_ tcaccaatTcc_x000D_ tcaccaatTgg_x000D_ tacattgggtc_x000D_ …	-5716 _x000D_ -36745 _x000D_ -58177 _x000D_ -57284 _x000D_ -9061 _x000D_ -52030 _x000D_ 3214 _x000D_ -9266 _x000D_ -44612 _x000D_ -58695 _x000D_ 403 _x000D_ -12360 _x000D_ -37995 _x000D_ -45671 _x000D_ -49686 _x000D_ -28657 _x000D_ -33660 _x000D_ -2569 _x000D_ -10862 _x000D_ -29954 _x000D_ -31155 _x000D_ -12641 _x000D_ -17845 _x000D_ -30642 _x000D_ -10061 _x000D_ -17951 _x000D_ -21511 _x000D_ -40…	5638 _x000D_ -25391 _x000D_ -46823 _x000D_ -45930 _x000D_ 2293 _x000D_ -40676 _x000D_ 14643 _x000D_ 2088 _x000D_ -33258 _x000D_ -47341 _x000D_ 11832 _x000D_ -1006 _x000D_ -26641 _x000D_ -34317 _x000D_ -38332 _x000D_ -17303 _x000D_ -22306 _x000D_ 8785 _x000D_ 492 _x000D_ -18600 _x000D_ -19801 _x000D_ -1287 _x000D_ -6491 _x000D_ -19288 _x000D_ 1293 _x000D_ -6597 _x000D_ -10157 _x000D_ -28658 _x000D…	defined by DPY19L1 TSS
hsa-mir-1200	Chr7: 36953961 - 37019037 [-]		82	ctgattggAgc_x000D_ ttTattgggAc_x000D_ agaccaatcag_x000D_ tTaccaatgcT_x000D_ ggAattggtgG_x000D_ agTccaatgaa_x000D_ tcgattggcct_x000D_ tgcccaatAcc_x000D_ ccTattgggta_x000D_ tTcccaatTac_x000D_ gaAattggtga_x000D_ Agcattggttt_x000D_ Aagattggctc_x000D_ taAattgggtt_x000D_ ctcattgggga_x000D_ tggccaatAtg_x000D_ taaccaatTta_x000D_ Aacattgggta_x000D_ ggcccaatctc_x000D_ tccattggttt_x000D_ accccaatctg_x000D_ …	-38602 _x000D_ -56721 _x000D_ -16671 _x000D_ -9964 _x000D_ -55666 _x000D_ -873 _x000D_ -47775 _x000D_ -4349 _x000D_ -27666 _x000D_ -25295 _x000D_ -24068 _x000D_ -5026 _x000D_ 4181 _x000D_ -50036 _x000D_ -25191 _x000D_ 4633 _x000D_ -8407 _x000D_ -27757 _x000D_ -14727 _x000D_ -22662 _x000D_ -9749 _x000D_ -3877 _x000D_ <44> _x000D_ -39366 _x000D_ -3765 _x000D_ -2431 _x000D_ -12337 _x000D_ -24092 _x0…	_x000D_ _x000D_ _x000D_ _x000D_ _x000D_ _x000D_ _x000D_ _x000D_ _x000D_ _x000D_ _x000D_ _x000D_ _x000D_ _x000D_ _x000D_ _x000D_ _x000D_ _x000D_ _x000D_ _x000D_ _x000D_ _x000D_ _x000D_ _x000D_ _x000D_ _x000D_ _x000D_ _x000D_ _x000D_ _x000D_ _x000D_ _x000D_ _x000D_ _x000D_ _x000D_ _x000D_ _x000D_ _x000D_ _x000D_ _x000D_ _x000D_ _x000D_ _x000D_ _x000D_ _x000D_ _x000D_ _x000D_ _x000D_ _x000D_ _x000D_…	defined by ELMO1 TSS
hsa-mir-4283-1	Chr7: 57018491 - 57083571 [-]	57071886 (48315)	52	Ccgccaatggc_x000D_ gtcattggggc_x000D_ tTcccaatctc_x000D_ ggcccaatgcT_x000D_ ggAattggcAa_x000D_ tgaccaatgca_x000D_ tgcccaatTcT_x000D_ CggccaatAtg_x000D_ aacccaatTtg_x000D_ gggccaatcag_x000D_ ccTattggtAt_x000D_ tacattggAtc_x000D_ tggccaatTcT_x000D_ AtTattggcca_x000D_ aagccaatgac_x000D_ gacattggggc_x000D_ gcaccaatAcT_x000D_ gccattggtca_x000D_ Atgattgggta_x000D_ Cacccaatggg_x000D_ cccattggtgG_x000D_ …	-58449 _x000D_ -4477 _x000D_ -9975 _x000D_ -38348 _x000D_ -19192 _x000D_ -38112 _x000D_ -24616 _x000D_ -25258 _x000D_ -31545 _x000D_ -10996 _x000D_ -22130 _x000D_ -45358 _x000D_ -13083 _x000D_ -22111 _x000D_ -20886 _x000D_ 1883 _x000D_ -30779 _x000D_ -15113 _x000D_ -1222 _x000D_ -36574 _x000D_ 4792 _x000D_ -22997 _x000D_ -24664 _x000D_ -27427 _x000D_ -42058 _x000D_ -32590 _x000D_ -45688 _x000D_ -…	-10134 _x000D_ 43838 _x000D_ 38340 _x000D_ 9967 _x000D_ 29123 _x000D_ 10203 _x000D_ 23699 _x000D_ 23057 _x000D_ 16770 _x000D_ 37319 _x000D_ 26185 _x000D_ 2957 _x000D_ 35232 _x000D_ 26204 _x000D_ 27429 _x000D_ 50278 _x000D_ 17536 _x000D_ 33202 _x000D_ 47093 _x000D_ 11741 _x000D_ 53187 _x000D_ 25318 _x000D_ 23651 _x000D_ 20888 _x000D_ 6257 _x000D_ 15725 _x000D_ 2627 _x000D_ 28135 _x000D_ 42428 _x00…
hsa-mir-3147	Chr7: 57412731 - 57477797 [+]	57436499 (36232)	82	tcTattggAga_x000D_ ggTattggtga_x000D_ tggccaatAgT_x000D_ aaTccaatAag_x000D_ aTcccaatgga_x000D_ gaTattgggAa_x000D_ tcAattggttt_x000D_ tcaccaatgag_x000D_ gagattggcAt_x000D_ aTTccaatggg_x000D_ tggccaatAtc_x000D_ tcgccaatTtT_x000D_ Atcattggcct_x000D_ tggccaatgtg_x000D_ gagattggtta_x000D_ aagccaatcaa_x000D_ Cagccaatggg_x000D_ tgTattggAcc_x000D_ tgcccaatTag_x000D_ tcaccaatTaT_x000D_ gacattggAgc_x000D_ …	3755 _x000D_ -55318 _x000D_ 4896 _x000D_ -3113 _x000D_ -4657 _x000D_ -8277 _x000D_ -45556 _x000D_ -18958 _x000D_ -46929 _x000D_ 2976 _x000D_ -24860 _x000D_ -51945 _x000D_ 503 _x000D_ -8560 _x000D_ -10607 _x000D_ -30257 _x000D_ -31345 _x000D_ -26261 _x000D_ -50169 _x000D_ -34657 _x000D_ -14958 _x000D_ -5565 -5512 _x000D_ 4271 _x000D_ -37047 _x000D_ -4553 _x000D_ -23244 _x000D_ -45296 _x000D_ -2640…	40053 _x000D_ -19086 _x000D_ 41194 _x000D_ 33119 _x000D_ 31575 _x000D_ 27955 _x000D_ -9324 _x000D_ 17274 _x000D_ -10697 _x000D_ 39274 _x000D_ 11372 _x000D_ -15713 _x000D_ 36801 _x000D_ 27672 _x000D_ 25625 _x000D_ 5975 _x000D_ 4887 _x000D_ 9971 _x000D_ -13937 _x000D_ 1575 _x000D_ 21274 _x000D_ 30667 30720 _x000D_ 40569 _x000D_ -815 _x000D_ 31679 _x000D_ 12988 _x000D_ -9064 _x000D_ 9832 _x000D_ -72…
hsa-mir-4283-2	Chr7: 63021468 - 63086548 [+]	63033294 (48174)	52	Ccgccaatggc_x000D_ gtcattggggc_x000D_ tTcccaatctc_x000D_ ggcccaatgcT_x000D_ ggAattggcAa_x000D_ tgaccaatgca_x000D_ tgcccaatTcT_x000D_ CggccaatAtg_x000D_ aacccaatTtg_x000D_ gggccaatcag_x000D_ ccTattggtAt_x000D_ tacattggAtc_x000D_ tggccaatTcT_x000D_ AtTattggcca_x000D_ aagccaatgac_x000D_ gacattggggc_x000D_ gcaccaatAcT_x000D_ gccattggtca_x000D_ Atgattgggta_x000D_ Cacccaatggg_x000D_ cccattggtgG_x000D_ …	-58530 _x000D_ -4477 _x000D_ -9977 _x000D_ -38341 _x000D_ -19197 _x000D_ -38105 _x000D_ -24617 _x000D_ -25256 _x000D_ -31542 _x000D_ -11000 _x000D_ -22134 _x000D_ -45404 _x000D_ -13087 _x000D_ -22115 _x000D_ -20891 _x000D_ 1884 _x000D_ -30776 _x000D_ -15118 _x000D_ -1222 _x000D_ -36568 _x000D_ 4793 _x000D_ -22999 _x000D_ -24665 _x000D_ -27425 _x000D_ -42063 _x000D_ -32588 _x000D_ -45734 _x000D_ -…	-10356 _x000D_ 43697 _x000D_ 38197 _x000D_ 9833 _x000D_ 28977 _x000D_ 10069 _x000D_ 23557 _x000D_ 22918 _x000D_ 16632 _x000D_ 37174 _x000D_ 26040 _x000D_ 2770 _x000D_ 35087 _x000D_ 26059 _x000D_ 27283 _x000D_ 50138 _x000D_ 17398 _x000D_ 33056 _x000D_ 46952 _x000D_ 11606 _x000D_ 53047 _x000D_ 25175 _x000D_ 23509 _x000D_ 20749 _x000D_ 6111 _x000D_ 15586 _x000D_ 2440 _x000D_ 27989 _x000D_ 42287 _x00…
hsa-mir-4284	Chr7: 73065647 - 73130728 [+]	73115174 (10473)	60	agTccaatgag_x000D_ accccaatgtT_x000D_ CagccaatgtT_x000D_ AgcattggAgc_x000D_ CcaccaatTtc_x000D_ agaccaatTgg_x000D_ tcaccaatgag_x000D_ tagattggcAc_x000D_ ctcattggAca_x000D_ Aacattgggta_x000D_ tTgccaatAaa_x000D_ agcccaatcaa_x000D_ gtTattggAct_x000D_ AacattgggtG_x000D_ gcTattggAta_x000D_ tgcattggtAG_x000D_ AcAattggtca_x000D_ Cggccaatgcc_x000D_ gcTattgggAa_x000D_ tgaccaatAtg_x000D_ gacccaatAcg_x000D_ …	-38739 _x000D_ -54063 _x000D_ -33732 _x000D_ -24642 _x000D_ -16686 _x000D_ -38352 _x000D_ -17279 _x000D_ -30388 _x000D_ 1864 _x000D_ -56004 _x000D_ -27150 _x000D_ -56274 _x000D_ -48082 _x000D_ -47819 _x000D_ -26021 _x000D_ -14039 _x000D_ -29010 _x000D_ -51857 _x000D_ -25155 _x000D_ -3575 _x000D_ -41547 _x000D_ 2440 _x000D_ -18585 _x000D_ -16480 _x000D_ -37888 _x000D_ -9362 _x000D_ -20069 _x000D_ …	-28266 _x000D_ -43590 _x000D_ -23259 _x000D_ -14169 _x000D_ -6213 _x000D_ -27879 _x000D_ -6806 _x000D_ -19915 _x000D_ 12418 _x000D_ -45531 _x000D_ -16677 _x000D_ -45801 _x000D_ -37609 _x000D_ -37346 _x000D_ -15548 _x000D_ -3566 _x000D_ -18537 _x000D_ -41384 _x000D_ -14682 _x000D_ 6898 _x000D_ -31074 _x000D_ 12994 _x000D_ -8112 _x000D_ -6007 _x000D_ -27415 _x000D_ 1111 _x000D_ -9596 _x000D_ 11276 …
hsa-mir-590	Chr7: 73545528 - 73610625 [+]	73601797 (3731)	51	aaaccaatgag_x000D_ tacattggctt_x000D_ tagccaatccc_x000D_ ctTattggtct_x000D_ gaaccaatgta_x000D_ cacattggcAt_x000D_ cacattggtca_x000D_ AgTattggccc_x000D_ AccattggcAa_x000D_ gtAattgggAt_x000D_ tgaccaatAtg_x000D_ tggccaatTtc_x000D_ taaccaatTaa_x000D_ aagccaatcag_x000D_ tgcattgggAG_x000D_ tggattggcta_x000D_ ttgattgggAc_x000D_ tggattggtAa_x000D_ tgcattgggAc_x000D_ tgaccaatgtg_x000D_ gcTccaatAcc_x000D_ …	-41932 _x000D_ -8427 _x000D_ 3940 _x000D_ 1085 _x000D_ -22866 _x000D_ 3276 _x000D_ -4786 _x000D_ -8346 _x000D_ -11291 _x000D_ -35600 _x000D_ -27093 _x000D_ 2878 _x000D_ -27303 _x000D_ -51882 _x000D_ -49026 _x000D_ -47647 _x000D_ -49459 _x000D_ -4555 _x000D_ -15384 _x000D_ -31627 _x000D_ -59993 _x000D_ -46188 _x000D_ -47569 _x000D_ -52389 _x000D_ -41339 _x000D_ -41356 _x000D_ -7889 _x000D_ -18685 …	-38201 _x000D_ -4696 _x000D_ 7768 _x000D_ 4913 _x000D_ -19135 _x000D_ 7104 _x000D_ -1055 _x000D_ -4615 _x000D_ -7560 _x000D_ -31869 _x000D_ -23362 _x000D_ 6706 _x000D_ -23572 _x000D_ -48151 _x000D_ -45295 _x000D_ -43916 _x000D_ -45728 _x000D_ -824 _x000D_ -11653 _x000D_ -27896 _x000D_ -56262 _x000D_ -42457 _x000D_ -43838 _x000D_ -48658 _x000D_ -37608 _x000D_ -37625 _x000D_ -4158 _x000D_ -14954 _x…	defined by EIF4H TSS
hsa-mir-1285-1	Chr7: 91828328 - 91893412 [-]	91872252 (38840)	57	tgcattggctt_x000D_ tgcccaatTtT_x000D_ aaaccaatTca_x000D_ cagattggtta_x000D_ agcccaatcag_x000D_ taAattggtAt_x000D_ tggccaatAtg_x000D_ tcaccaatAaT_x000D_ Aggattggggt_x000D_ aagccaatAaa_x000D_ tgTccaatTcc_x000D_ tTgccaatAtc_x000D_ tgcccaatgtc_x000D_ AcTattggttt_x000D_ tccccaatgtT_x000D_ cacattggctt_x000D_ aaaccaatTtc_x000D_ tgTattggAgt_x000D_ caTattggAtt_x000D_ AtTattgggta_x000D_ aacccaatAac_x000D_ …	-2507 _x000D_ -32415 _x000D_ -36299 _x000D_ -24884 _x000D_ -34118 _x000D_ -50295 _x000D_ -35822 _x000D_ -15980 _x000D_ -29841 _x000D_ -45271 _x000D_ -52216 _x000D_ -48069 _x000D_ 3136 _x000D_ -6142 _x000D_ -6334 _x000D_ -2900 _x000D_ -36928 -36816 _x000D_ -3369 _x000D_ -36956 _x000D_ -24616 _x000D_ -9517 _x000D_ -59208 _x000D_ 3744 _x000D_ -47957 _x000D_ -14595 _x000D_ -10587 _x000D_ -9077 _x000D…	36333 _x000D_ 6425 _x000D_ 2541 _x000D_ 13956 _x000D_ 4722 _x000D_ -11455 _x000D_ 3018 _x000D_ 22860 _x000D_ 8999 _x000D_ -6431 _x000D_ -13376 _x000D_ -9229 _x000D_ 42060 _x000D_ 32698 _x000D_ 32506 _x000D_ 35940 _x000D_ 1912 2024 _x000D_ 35471 _x000D_ 1884 _x000D_ 14224 _x000D_ 29323 _x000D_ -20368 _x000D_ 42668 _x000D_ -9117 _x000D_ 24245 _x000D_ 28253 _x000D_ 29763 _x000D_ -9777 _x000D_ 8643 _…	defined by AC000120.1,KRIT1 TSS
hsa-mir-653	Chr7: 93107071 - 93172167 [-]		107	Caaccaatgta_x000D_ gaTattggtgG_x000D_ AaTattgggga_x000D_ tTaccaatTaa_x000D_ gggattggtct_x000D_ gccccaatggg_x000D_ taAattgggtt_x000D_ ctAattggttG_x000D_ gTcccaatAaa_x000D_ tgcattggtAa_x000D_ AagattggAgc_x000D_ ggTccaatcac_x000D_ taaccaatggT_x000D_ tccattggtct_x000D_ tagattggAtt_x000D_ tTgccaatgtg_x000D_ Cccccaatcaa_x000D_ Caaccaatccc_x000D_ CacccaatAta_x000D_ aaaccaatTta_x000D_ aacccaatAag_x000D_ …	-22458 _x000D_ -13802 _x000D_ -39148 _x000D_ -45107 _x000D_ -55995 _x000D_ -147 _x000D_ -14150 _x000D_ -35771 _x000D_ -55325 _x000D_ -32871 _x000D_ -19105 _x000D_ -46326 _x000D_ -51144 _x000D_ -8218 _x000D_ -15804 _x000D_ -10437 _x000D_ -9942 _x000D_ -197 _x000D_ -11021 _x000D_ 2690 _x000D_ -42114 _x000D_ -23119 _x000D_ -43895 _x000D_ -35670 _x000D_ -19782 _x000D_ -7125 _x000D_ -25216 _x000D_ -74…	_x000D_ _x000D_ _x000D_ _x000D_ _x000D_ _x000D_ _x000D_ _x000D_ _x000D_ _x000D_ _x000D_ _x000D_ _x000D_ _x000D_ _x000D_ _x000D_ _x000D_ _x000D_ _x000D_ _x000D_ _x000D_ _x000D_ _x000D_ _x000D_ _x000D_ _x000D_ _x000D_ _x000D_ _x000D_ _x000D_ _x000D_ _x000D_ _x000D_ _x000D_ _x000D_ _x000D_ _x000D_ _x000D_ _x000D_ _x000D_ _x000D_ _x000D_ _x000D_ _x000D_ _x000D_ _x000D_ _x000D_ _x000D_ _x000D_ _x000D_…	defined by CALCR TSS
hsa-mir-489	Chr7: 93108247 - 93173331 [-]		108	Caaccaatgta_x000D_ gaTattggtgG_x000D_ AaTattgggga_x000D_ tTaccaatTaa_x000D_ gggattggtct_x000D_ gccccaatggg_x000D_ taAattgggtt_x000D_ ctAattggttG_x000D_ gTcccaatAaa_x000D_ tgcattggtAa_x000D_ AagattggAgc_x000D_ ggTccaatcac_x000D_ taaccaatggT_x000D_ tccattggtct_x000D_ tagattggAtt_x000D_ tTgccaatgtg_x000D_ Cccccaatcaa_x000D_ Caaccaatccc_x000D_ CacccaatAta_x000D_ aaaccaatTta_x000D_ aacccaatAag_x000D_ …	-21294 _x000D_ -12638 _x000D_ -37984 _x000D_ -43943 _x000D_ -54831 _x000D_ 933 _x000D_ -12986 _x000D_ -34607 _x000D_ -54161 _x000D_ -31707 _x000D_ -17941 _x000D_ -45162 _x000D_ -49980 _x000D_ -7054 _x000D_ -14640 _x000D_ -9273 _x000D_ -8778 _x000D_ 883 _x000D_ -9857 _x000D_ 3866 _x000D_ -40950 _x000D_ -21955 _x000D_ -42731 _x000D_ -34506 _x000D_ -18618 _x000D_ -5961 _x000D_ -24052 _x000D_ -6278 _…	_x000D_ _x000D_ _x000D_ _x000D_ _x000D_ _x000D_ _x000D_ _x000D_ _x000D_ _x000D_ _x000D_ _x000D_ _x000D_ _x000D_ _x000D_ _x000D_ _x000D_ _x000D_ _x000D_ _x000D_ _x000D_ _x000D_ _x000D_ _x000D_ _x000D_ _x000D_ _x000D_ _x000D_ _x000D_ _x000D_ _x000D_ _x000D_ _x000D_ _x000D_ _x000D_ _x000D_ _x000D_ _x000D_ _x000D_ _x000D_ _x000D_ _x000D_ _x000D_ _x000D_ _x000D_ _x000D_ _x000D_ _x000D_ _x000D_ _x000D_…	defined by CALCR TSS
hsa-mir-591	Chr7: 95843973 - 95909068 [-]	95884408 (35340)	85	ctgattggAgc_x000D_ gtcattggAgG_x000D_ ggAattggtgG_x000D_ AaTattggccc_x000D_ gtgattggctG_x000D_ gaTattggtga_x000D_ gacattggtct_x000D_ acaccaatgtc_x000D_ Aagattgggta_x000D_ tcAattggttt_x000D_ aTgccaatggg_x000D_ taaccaatTtc_x000D_ ggTattggtta_x000D_ aacccaatTtc_x000D_ aaTccaatgaT_x000D_ tagccaatTaa_x000D_ tTgccaatAaa_x000D_ gaAattgggAa_x000D_ tccccaatTcc_x000D_ Aggattggggt_x000D_ taAattggtAc_x000D_ …	-9480 _x000D_ -41167 _x000D_ -10162 _x000D_ -36164 _x000D_ -17331 _x000D_ -13291 _x000D_ -31479 _x000D_ -56480 _x000D_ -24701 _x000D_ -10531 _x000D_ -46643 _x000D_ -30101 _x000D_ -43662 _x000D_ -3510 _x000D_ -32966 _x000D_ -10987 _x000D_ -25123 _x000D_ -49202 _x000D_ -33516 _x000D_ -48986 _x000D_ -59417 _x000D_ -23764 _x000D_ -34474 _x000D_ 288 _x000D_ -45973 _x000D_ -44184 _x000D_ -10563 _x000D_…	25860 _x000D_ -5827 _x000D_ 25178 _x000D_ -824 _x000D_ 18009 _x000D_ 22049 _x000D_ 3861 _x000D_ -21140 _x000D_ 10639 _x000D_ 24809 _x000D_ -11303 _x000D_ 5239 _x000D_ -8322 _x000D_ 31830 _x000D_ 2374 _x000D_ 24353 _x000D_ 10217 _x000D_ -13862 _x000D_ 1824 _x000D_ -13646 _x000D_ -24077 _x000D_ 11576 _x000D_ 866 _x000D_ 35723 _x000D_ -10633 _x000D_ -8844 _x000D_ 24777 _x000D_ 9697 _x000D_ 33628 _x0…	defined by SLC25A13 TSS
hsa-mir-25	Chr7: 99686182 - 99751266 [-]	99699660 (8394)	63	tggccaatggc_x000D_ gggattggttc_x000D_ tagccaatgca_x000D_ tTcccaatgtg_x000D_ tccattggcgG_x000D_ ttTattgggAa_x000D_ tccccaatcaa_x000D_ Aagattgggta_x000D_ aaaccaatgaa_x000D_ ggcattggtca_x000D_ CagccaatTag_x000D_ tacattgggtc_x000D_ gcTccaatTtg_x000D_ tTgccaatAac_x000D_ gtgattggctt_x000D_ caAattggcAt_x000D_ tTgccaatcag_x000D_ gccattggtga_x000D_ aTcccaatgcT_x000D_ tgaccaatAtg_x000D_ gacccaatggg_x000D_ …	-6975 _x000D_ -5607 _x000D_ -54085 _x000D_ -8883 _x000D_ -26460 _x000D_ -48182 _x000D_ -51427 _x000D_ -6362 _x000D_ 2742 _x000D_ -46780 _x000D_ -23232 _x000D_ -20385 _x000D_ -24735 _x000D_ -37108 _x000D_ -7852 _x000D_ -46786 _x000D_ 3923 _x000D_ -18779 _x000D_ -3562 _x000D_ -43541 _x000D_ -5131 _x000D_ 4023 _x000D_ -30171 _x000D_ -7187 _x000D_ -4536 _x000D_ -24037 _x000D_ -55197 _x000D_ -8412 _x0…	1419 _x000D_ 2787 _x000D_ -45691 _x000D_ -489 _x000D_ -18066 _x000D_ -39788 _x000D_ -43033 _x000D_ 2032 _x000D_ 11220 _x000D_ -38386 _x000D_ -14838 _x000D_ -11991 _x000D_ -16341 _x000D_ -28714 _x000D_ 542 _x000D_ -38392 _x000D_ 12401 _x000D_ -10385 _x000D_ 4832 _x000D_ -35147 _x000D_ 3263 _x000D_ 12501 _x000D_ -21777 _x000D_ 1207 _x000D_ 3858 _x000D_ -15643 _x000D_ -46803 _x000D_ -18 _x000D_ -467…	defined by MCM7 TSS
hsa-mir-93	Chr7: 99686390 - 99751470 [-]	99699660 (8190)	63	tggccaatggc_x000D_ gggattggttc_x000D_ tagccaatgca_x000D_ tTcccaatgtg_x000D_ tccattggcgG_x000D_ ttTattgggAa_x000D_ tccccaatcaa_x000D_ Aagattgggta_x000D_ aaaccaatgaa_x000D_ ggcattggtca_x000D_ CagccaatTag_x000D_ tacattgggtc_x000D_ gcTccaatTtg_x000D_ tTgccaatAac_x000D_ gtgattggctt_x000D_ caAattggcAt_x000D_ tTgccaatcag_x000D_ gccattggtga_x000D_ aTcccaatgcT_x000D_ tgaccaatAtg_x000D_ gacccaatggg_x000D_ …	-6771 _x000D_ -5403 _x000D_ -53881 _x000D_ -8679 _x000D_ -26256 _x000D_ -47978 _x000D_ -51223 _x000D_ -6158 _x000D_ 2950 _x000D_ -46576 _x000D_ -23028 _x000D_ -20181 _x000D_ -24531 _x000D_ -36904 _x000D_ -7648 _x000D_ -46582 _x000D_ 4131 _x000D_ -18575 _x000D_ -3358 _x000D_ -43337 _x000D_ -4927 _x000D_ 4231 _x000D_ -29967 _x000D_ -6983 _x000D_ -4332 _x000D_ -23833 _x000D_ -54993 _x000D_ -8208 _x0…	1419 _x000D_ 2787 _x000D_ -45691 _x000D_ -489 _x000D_ -18066 _x000D_ -39788 _x000D_ -43033 _x000D_ 2032 _x000D_ 11220 _x000D_ -38386 _x000D_ -14838 _x000D_ -11991 _x000D_ -16341 _x000D_ -28714 _x000D_ 542 _x000D_ -38392 _x000D_ 12401 _x000D_ -10385 _x000D_ 4832 _x000D_ -35147 _x000D_ 3263 _x000D_ 12501 _x000D_ -21777 _x000D_ 1207 _x000D_ 3858 _x000D_ -15643 _x000D_ -46803 _x000D_ -18 _x000D_ -467…	defined by MCM7 TSS
hsa-mir-106b	Chr7: 99686615 - 99751697 [-]	99698611 (6914)	64	tggccaatggc_x000D_ gggattggttc_x000D_ tagccaatgca_x000D_ tTcccaatgtg_x000D_ tccattggcgG_x000D_ ttTattgggAa_x000D_ tccccaatcaa_x000D_ Aagattgggta_x000D_ aaaccaatgaa_x000D_ ggcattggtca_x000D_ CagccaatTag_x000D_ tacattgggtc_x000D_ gcTccaatTtg_x000D_ tTgccaatAac_x000D_ gtgattggctt_x000D_ caAattggcAt_x000D_ tTgccaatcag_x000D_ gccattggtga_x000D_ aTcccaatgcT_x000D_ tgaccaatAtg_x000D_ gacccaatggg_x000D_ …	-6544 _x000D_ -5176 _x000D_ -53654 _x000D_ -8452 _x000D_ -26029 _x000D_ -47751 _x000D_ -50996 _x000D_ -5931 _x000D_ 3175 _x000D_ -46349 _x000D_ -22801 _x000D_ -19954 _x000D_ -24304 _x000D_ -36677 _x000D_ -7421 _x000D_ -46355 _x000D_ 4356 _x000D_ -18348 _x000D_ -3131 _x000D_ -43110 _x000D_ -4700 _x000D_ -59929 _x000D_ 4456 _x000D_ -29740 _x000D_ -6756 _x000D_ -4105 _x000D_ -23606 _x000D_ -54766 _x…	370 _x000D_ 1738 _x000D_ -46740 _x000D_ -1538 _x000D_ -19115 _x000D_ -40837 _x000D_ -44082 _x000D_ 983 _x000D_ 10171 _x000D_ -39435 _x000D_ -15887 _x000D_ -13040 _x000D_ -17390 _x000D_ -29763 _x000D_ -507 _x000D_ -39441 _x000D_ 11352 _x000D_ -11434 _x000D_ 3783 _x000D_ -36196 _x000D_ 2214 _x000D_ -53015 _x000D_ 11452 _x000D_ -22826 _x000D_ 158 _x000D_ 2809 _x000D_ -16692 _x000D_ -47852 _x000D_ -1…	defined by MCM7 TSS
hsa-mir-4285	Chr7: 101876369 - 101941454 [+]	101930322 (6047)	61	AggattggAgt_x000D_ gccccaatcga_x000D_ tggccaatgga_x000D_ tagattggcAa_x000D_ caAattgggAa_x000D_ aTgccaatgca_x000D_ tggccaatAtg_x000D_ aTaccaatAcg_x000D_ Aacattggggt_x000D_ CagccaatccT_x000D_ Aggattggggt_x000D_ tTgccaatcag_x000D_ cacattgggAG_x000D_ aTcccaatgtc_x000D_ gtcattggttG_x000D_ cccattgggAc_x000D_ aggccaatgag_x000D_ AacattggAga_x000D_ gcgccaatggc_x000D_ Accattgggtt_x000D_ tcTccaatccT_x000D_ …	-49629 _x000D_ -34427 _x000D_ -59229 _x000D_ -16410 _x000D_ -51477 _x000D_ -52684 _x000D_ -14700 _x000D_ -31575 _x000D_ -51694 _x000D_ -47948 _x000D_ -40168 _x000D_ -36013 _x000D_ -49537 -21316 -16046 _x000D_ -37433 _x000D_ -59275 _x000D_ -10975 _x000D_ -27295 _x000D_ -35613 _x000D_ -22371 _x000D_ -19473 _x000D_ -35252 _x000D_ -9249 _x000D_ -43677 _x000D_ -38244 _x000D_ -29198 _x000D_ 2716 _x000D…	-43582 _x000D_ -28380 _x000D_ -53182 _x000D_ -10363 _x000D_ -45430 _x000D_ -46637 _x000D_ -8653 _x000D_ -25528 _x000D_ -45647 _x000D_ -41901 _x000D_ -34121 _x000D_ -29966 _x000D_ -43490 -15269 -9999 _x000D_ -31386 _x000D_ -53228 _x000D_ -4928 _x000D_ -21248 _x000D_ -29566 _x000D_ -16324 _x000D_ -13426 _x000D_ -29205 _x000D_ -3202 _x000D_ -37630 _x000D_ -32197 _x000D_ -23151 _x000D_ 8848 _x000D_ -…	defined by SH2B2 TSS
hsa-mir-548o	Chr7: 102041188 - 102106302 [-]	102074066 (27764)	51	AgcattggAcc_x000D_ gtcattggAca_x000D_ tgaccaatTtT_x000D_ CaaccaatgcT_x000D_ tggccaatAta_x000D_ CacccaatccT_x000D_ aaaccaatcaa_x000D_ acaccaatctg_x000D_ gaAattggtga_x000D_ aagccaatTca_x000D_ tggccaatAtg_x000D_ CagccaatgcT_x000D_ CTgccaatgaa_x000D_ aTgccaatTac_x000D_ gggattggcgG_x000D_ tgaccaatgta_x000D_ tgcccaatccT_x000D_ gcTccaatccT_x000D_ cacattggctt_x000D_ ttcattggcga_x000D_ ctAattggggG_x000D_ …	-25950 _x000D_ -778 _x000D_ -3826 _x000D_ -224 _x000D_ -5739 _x000D_ -21341 _x000D_ -54691 _x000D_ -59913 _x000D_ -28865 _x000D_ -961 _x000D_ -38607 _x000D_ -18424 _x000D_ -867 _x000D_ -30489 _x000D_ -31209 _x000D_ -10481 _x000D_ -3566 _x000D_ -59978 _x000D_ -7066 _x000D_ -55843 _x000D_ -26326 _x000D_ -2878 _x000D_ -27877 _x000D_ -52948 _x000D_ -22497 _x000D_ -56185 _x000D_ -10587 _x000D_ -34662 …	1814 _x000D_ 26986 _x000D_ 23938 _x000D_ 27540 _x000D_ 22025 _x000D_ 6423 _x000D_ -26927 _x000D_ -32149 _x000D_ -1101 _x000D_ 26803 _x000D_ -10843 _x000D_ 9340 _x000D_ 26897 _x000D_ -2725 _x000D_ -3445 _x000D_ 17283 _x000D_ 24198 _x000D_ -32214 _x000D_ 20698 _x000D_ -28079 _x000D_ 1438 _x000D_ 24886 _x000D_ -113 _x000D_ -25184 _x000D_ 5267 _x000D_ -28421 _x000D_ 17177 _x000D_ -6898 _x000D_ -13034…
hsa-mir-592	Chr7: 126693141 - 126758238 [-]		88	taAattggAtt_x000D_ gtcattggAgG_x000D_ CagccaatgtT_x000D_ Agcattgggga_x000D_ AaTattggcca_x000D_ agcccaatAaT_x000D_ AacattggAcc_x000D_ gtTattggcca_x000D_ agcccaatgaa_x000D_ tccattggggG_x000D_ CacccaatTac_x000D_ gaTattgggAa_x000D_ gtcattggcgG_x000D_ tcAattggttt_x000D_ ttgattggttG_x000D_ Atcattgggtt_x000D_ ctAattggttG_x000D_ gaAattgggAa_x000D_ accccaatctg_x000D_ tgaccaatAgg_x000D_ gtTattggctG_x000D_ …	-9578 _x000D_ -18413 _x000D_ -34234 _x000D_ -43227 _x000D_ -17826 _x000D_ -22180 _x000D_ -5971 _x000D_ -11285 _x000D_ -18579 _x000D_ -21637 _x000D_ -23336 _x000D_ 4234 _x000D_ -33676 _x000D_ -32273 _x000D_ -46454 _x000D_ -2422 _x000D_ 2628 _x000D_ 2135 _x000D_ -10877 _x000D_ -1362 _x000D_ -12336 _x000D_ -50835 _x000D_ -18821 _x000D_ -1800 _x000D_ -10527 _x000D_ -22298 _x000D_ -49799 _x000D_ -1542…	_x000D_ _x000D_ _x000D_ _x000D_ _x000D_ _x000D_ _x000D_ _x000D_ _x000D_ _x000D_ _x000D_ _x000D_ _x000D_ _x000D_ _x000D_ _x000D_ _x000D_ _x000D_ _x000D_ _x000D_ _x000D_ _x000D_ _x000D_ _x000D_ _x000D_ _x000D_ _x000D_ _x000D_ _x000D_ _x000D_ _x000D_ _x000D_ _x000D_ _x000D_ _x000D_ _x000D_ _x000D_ _x000D_ _x000D_ _x000D_ _x000D_ _x000D_ _x000D_ _x000D_ _x000D_ _x000D_ _x000D_ _x000D_ _x000D_ _x000D_…	defined by GRM8 TSS
hsa-mir-593	Chr7: 127661913 - 127727013 [+]	127678471 (43442)	82	aaaccaatTga_x000D_ Agcattggggc_x000D_ CcaccaatTtg_x000D_ gTcccaatTcc_x000D_ ggAattggtgG_x000D_ ctgattggAca_x000D_ AgAattggccc_x000D_ AgAattggggc_x000D_ ccTattggcct_x000D_ tagccaatAgc_x000D_ gcgattgggAG_x000D_ ggcattgggAG_x000D_ tcgattggctt_x000D_ AtAattgggtt_x000D_ ctAattggcAt_x000D_ AggattggAct_x000D_ gacattggttt_x000D_ tccccaatTca_x000D_ tcgccaatAga_x000D_ gggattggggc_x000D_ gagattgggca_x000D_ …	-6635 _x000D_ 3928 _x000D_ -6524 _x000D_ -55396 _x000D_ -52188 _x000D_ -16353 _x000D_ -55482 _x000D_ -8883 _x000D_ -26427 _x000D_ -56590 _x000D_ -48693 _x000D_ 4669 _x000D_ -4754 _x000D_ -46026 _x000D_ -46235 _x000D_ -1559 _x000D_ -20695 _x000D_ -54235 _x000D_ -46089 _x000D_ -6228 _x000D_ -51861 _x000D_ -30120 _x000D_ -35810 _x000D_ -24404 _x000D_ -36004 _x000D_ -12629 _x000D_ -43855 _x000D_ -548…	36807 _x000D_ 47470 _x000D_ 36918 _x000D_ -11954 _x000D_ -8746 _x000D_ 27089 _x000D_ -12040 _x000D_ 34559 _x000D_ 17015 _x000D_ -13148 _x000D_ -5251 _x000D_ 48211 _x000D_ 38688 _x000D_ -2584 _x000D_ -2793 _x000D_ 41883 _x000D_ 22747 _x000D_ -10793 _x000D_ -2647 _x000D_ 37214 _x000D_ -8419 _x000D_ 13322 _x000D_ 7632 _x000D_ 19038 _x000D_ 7438 _x000D_ 30813 _x000D_ -413 _x000D_ -11413 _x000D_ 14051…	defined by SND1 TSS
hsa-mir-129-1	Chr7: 127787925 - 127852997 [+]	127846868 (1057)	80	gtcattgggga_x000D_ tggccaatgca_x000D_ tgTattggAtt_x000D_ AacattggAca_x000D_ tggccaatcca_x000D_ Aggattgggca_x000D_ aaTccaatcac_x000D_ gtcattggccc_x000D_ taAattggctc_x000D_ cacattggcAt_x000D_ tTgccaatAaa_x000D_ gtgattgggtG_x000D_ cacattggAAt_x000D_ CagccaatAtg_x000D_ tgaccaatAgg_x000D_ tTcccaatgtT_x000D_ gtgattggctt_x000D_ tccccaatAaT_x000D_ Aggattggggt_x000D_ AccattggcAc_x000D_ aTgccaatTac_x000D_ …	-37178 _x000D_ -17327 _x000D_ -20162 _x000D_ -35695 _x000D_ -26935 _x000D_ -17687 _x000D_ -27124 _x000D_ -44145 _x000D_ -59654 _x000D_ -59994 _x000D_ -45668 _x000D_ -3322 _x000D_ -32597 _x000D_ -49503 _x000D_ -35406 _x000D_ 2454 _x000D_ -35490 _x000D_ -58317 _x000D_ -47557 _x000D_ -31850 _x000D_ 1250 _x000D_ -10625 _x000D_ -14160 _x000D_ -50778 _x000D_ -59697 _x000D_ -50885 _x000D_ -45335 _x000D_…	-36121 _x000D_ -16270 _x000D_ -19105 _x000D_ -34638 _x000D_ -25878 _x000D_ -16630 _x000D_ -26067 _x000D_ -43088 _x000D_ -58597 _x000D_ -58937 _x000D_ -44611 _x000D_ -2265 _x000D_ -31540 _x000D_ -48446 _x000D_ -34349 _x000D_ 3583 _x000D_ -34433 _x000D_ -57260 _x000D_ -46500 _x000D_ -30793 _x000D_ 2379 _x000D_ -9568 _x000D_ -13103 _x000D_ -49721 _x000D_ -58640 _x000D_ -49828 _x000D_ -44278 _x000D_ …
hsa-mir-182	Chr7: 129405222 - 129470332 [-]	129420061 (9729)	55	tggccaatggg_x000D_ AcAattggtga_x000D_ tggccaatggc_x000D_ aacccaatcaT_x000D_ cacattggAAa_x000D_ agcccaatgag_x000D_ gtTattggggG_x000D_ aTgccaatggg_x000D_ ggcccaatctg_x000D_ tggccaatcta_x000D_ Aggattggggt_x000D_ AccattgggAa_x000D_ ggcccaatccc_x000D_ AaAattggggt_x000D_ cacattggctt_x000D_ gacattgggcc_x000D_ CccccaatAaa_x000D_ gTTccaatctg_x000D_ Cacccaatgcc_x000D_ gggattgggct_x000D_ taTattggctG_x000D_ …	-43144 _x000D_ -49263 _x000D_ -50661 _x000D_ -40051 _x000D_ -27403 _x000D_ -22141 _x000D_ -16530 _x000D_ 4059 _x000D_ -5130 _x000D_ -40017 _x000D_ -42630 _x000D_ -51027 _x000D_ -51717 _x000D_ -53117 _x000D_ -13309 _x000D_ -28587 _x000D_ -2847 _x000D_ -25133 _x000D_ 4053 _x000D_ -55499 _x000D_ -37958 _x000D_ -11967 _x000D_ -49290 _x000D_ -10779 _x000D_ -59069 _x000D_ -4215 _x000D_ -44284 _x000D_ -…	-33415 _x000D_ -39534 _x000D_ -40932 _x000D_ -30322 _x000D_ -17674 _x000D_ -12412 _x000D_ -6801 _x000D_ 13898 _x000D_ 4599 _x000D_ -30288 _x000D_ -32901 _x000D_ -41298 _x000D_ -41988 _x000D_ -43388 _x000D_ -3580 _x000D_ -18858 _x000D_ 6882 _x000D_ -15404 _x000D_ 13892 _x000D_ -45770 _x000D_ -28229 _x000D_ -2238 _x000D_ -39561 _x000D_ -1050 _x000D_ -49340 _x000D_ 5514 _x000D_ -34555 _x000D_ -17175…
hsa-mir-96	Chr7: 129409531 - 129474609 [-]	129420061 (5452)	57	tggccaatggg_x000D_ AcAattggtga_x000D_ tggccaatggc_x000D_ aacccaatcaT_x000D_ cacattggAAa_x000D_ agcccaatgag_x000D_ gtTattggggG_x000D_ ggcccaatctg_x000D_ tagccaatccT_x000D_ tggccaatcta_x000D_ Aggattggggt_x000D_ AccattgggAa_x000D_ ggcccaatccc_x000D_ AaAattggggt_x000D_ cacattggctt_x000D_ gacattgggcc_x000D_ CccccaatAaa_x000D_ gTTccaatctg_x000D_ gggattgggct_x000D_ taTattggctG_x000D_ gacattggAtc_x000D_ …	-38867 _x000D_ -44986 _x000D_ -46384 _x000D_ -35774 _x000D_ -23126 _x000D_ -17864 _x000D_ -12253 _x000D_ -853 _x000D_ -58629 _x000D_ -35740 _x000D_ -38353 _x000D_ -46750 _x000D_ -47440 _x000D_ -48840 _x000D_ -9032 _x000D_ -24310 _x000D_ 1352 _x000D_ -20856 _x000D_ -51222 _x000D_ -33681 _x000D_ -7690 _x000D_ -45013 _x000D_ -57858 _x000D_ -6502 _x000D_ -54792 _x000D_ <62> _x000D_ -40007 _x000D_ -22…	-33415 _x000D_ -39534 _x000D_ -40932 _x000D_ -30322 _x000D_ -17674 _x000D_ -12412 _x000D_ -6801 _x000D_ 4599 _x000D_ -53177 _x000D_ -30288 _x000D_ -32901 _x000D_ -41298 _x000D_ -41988 _x000D_ -43388 _x000D_ -3580 _x000D_ -18858 _x000D_ 6882 _x000D_ -15404 _x000D_ -45770 _x000D_ -28229 _x000D_ -2238 _x000D_ -39561 _x000D_ -52406 _x000D_ -1050 _x000D_ -49340 _x000D_ 5514 _x000D_ -34555 _x000D_ -171…
hsa-mir-183	Chr7: 129409744 - 129474854 [-]	129420061 (5207)	57	tggccaatggg_x000D_ AcAattggtga_x000D_ tggccaatggc_x000D_ aacccaatcaT_x000D_ cacattggAAa_x000D_ agcccaatgag_x000D_ gtTattggggG_x000D_ ggcccaatctg_x000D_ tagccaatccT_x000D_ tggccaatcta_x000D_ Aggattggggt_x000D_ AccattgggAa_x000D_ ggcccaatccc_x000D_ AaAattggggt_x000D_ cacattggctt_x000D_ gacattgggcc_x000D_ CccccaatAaa_x000D_ gTTccaatctg_x000D_ gggattgggct_x000D_ taTattggctG_x000D_ gacattggAtc_x000D_ …	-38622 _x000D_ -44741 _x000D_ -46139 _x000D_ -35529 _x000D_ -22881 _x000D_ -17619 _x000D_ -12008 _x000D_ -608 _x000D_ -58384 _x000D_ -35495 _x000D_ -38108 _x000D_ -46505 _x000D_ -47195 _x000D_ -48595 _x000D_ -8787 _x000D_ -24065 _x000D_ 1565 _x000D_ -20611 _x000D_ -50977 _x000D_ -33436 _x000D_ -7445 _x000D_ -44768 _x000D_ -57613 _x000D_ -6257 _x000D_ -54547 _x000D_ 197 _x000D_ -39762 _x000D_ -223…	-33415 _x000D_ -39534 _x000D_ -40932 _x000D_ -30322 _x000D_ -17674 _x000D_ -12412 _x000D_ -6801 _x000D_ 4599 _x000D_ -53177 _x000D_ -30288 _x000D_ -32901 _x000D_ -41298 _x000D_ -41988 _x000D_ -43388 _x000D_ -3580 _x000D_ -18858 _x000D_ 6882 _x000D_ -15404 _x000D_ -45770 _x000D_ -28229 _x000D_ -2238 _x000D_ -39561 _x000D_ -52406 _x000D_ -1050 _x000D_ -49340 _x000D_ 5514 _x000D_ -34555 _x000D_ -171…
hsa-mir-335	Chr7: 130075952 - 130141046 [+]	130131571 (4381)	82	tcaccaatAag_x000D_ gaAattggcAt_x000D_ tTcccaatTag_x000D_ tTcccaatgtg_x000D_ ctTattggttc_x000D_ aggccaatgaT_x000D_ ctcattggAgc_x000D_ tggccaatTaa_x000D_ aTaccaatAca_x000D_ tacattggtAc_x000D_ gaaccaatAta_x000D_ tTTccaatcca_x000D_ agTccaatTta_x000D_ taTccaatgcc_x000D_ Agcattggtct_x000D_ Cggccaatggg_x000D_ taaccaatctc_x000D_ ctgattggtta_x000D_ caAattggAtt_x000D_ taaccaatTaa_x000D_ gacccaatccc_x000D_ …	-47924 _x000D_ -50707 _x000D_ -21019 _x000D_ -55170 _x000D_ -17635 _x000D_ -34526 _x000D_ -7760 _x000D_ -20592 _x000D_ -24527 _x000D_ -28545 _x000D_ -48630 _x000D_ -17880 _x000D_ -38067 _x000D_ -9999 _x000D_ -25360 _x000D_ -55015 _x000D_ -57517 _x000D_ -35735 _x000D_ -20028 _x000D_ -5907 _x000D_ -54403 _x000D_ -3447 _x000D_ -27484 _x000D_ -21252 _x000D_ -49174 _x000D_ -29084 _x000D_ -26065 _x000D…	-43543 _x000D_ -46326 _x000D_ -16638 _x000D_ -50789 _x000D_ -13254 _x000D_ -30145 _x000D_ -3379 _x000D_ -16211 _x000D_ -20146 _x000D_ -24164 _x000D_ -44249 _x000D_ -13499 _x000D_ -33686 _x000D_ -5618 _x000D_ -20979 _x000D_ -50634 _x000D_ -53136 _x000D_ -31354 _x000D_ -15647 _x000D_ -1526 _x000D_ -50022 _x000D_ 934 _x000D_ -23103 _x000D_ -16871 _x000D_ -44793 _x000D_ -24703 _x000D_ -21684 _x000D_ …	defined by MEST TSS
hsa-mir-29a	Chr7: 130556505 - 130621569 [-]	130596983 (35414)	50	gaAattggtca_x000D_ tcTccaatgac_x000D_ tggccaatggc_x000D_ tccccaatgaa_x000D_ tacattggAtt_x000D_ tgcccaatgga_x000D_ tgcccaatccc_x000D_ cagattggttc_x000D_ ttcattggAAa_x000D_ aagccaatgaT_x000D_ ggaccaatctT_x000D_ Atcattgggct_x000D_ gaaccaatTac_x000D_ gaaccaatccc_x000D_ ctTattgggAc_x000D_ CagccaatAcc_x000D_ AggattggAgc_x000D_ gcAattggtgG_x000D_ CcTccaatctc_x000D_ AgAattggctc_x000D_ tgAattggcAc_x000D_ …	-36648 _x000D_ -11037 _x000D_ -25943 _x000D_ -18567 _x000D_ -42811 _x000D_ 4123 _x000D_ -11214 _x000D_ -37111 _x000D_ -54255 _x000D_ -55033 _x000D_ -55369 _x000D_ -39836 _x000D_ -42150 _x000D_ -213 _x000D_ -43197 _x000D_ 4166 _x000D_ -2071 _x000D_ -8416 _x000D_ 589 _x000D_ -53028 _x000D_ -50834 _x000D_ -32936 _x000D_ -59015 _x000D_ -48344 _x000D_ -59445 _x000D_ -49507 _x000D_ -52623 _x000D_ -73 _…	-1234 _x000D_ 24377 _x000D_ 9471 _x000D_ 16847 _x000D_ -7397 _x000D_ 39601 _x000D_ 24200 _x000D_ -1697 _x000D_ -18841 _x000D_ -19619 _x000D_ -19955 _x000D_ -4422 _x000D_ -6736 _x000D_ 35201 _x000D_ -7783 _x000D_ 39644 _x000D_ 33343 _x000D_ 26998 _x000D_ 36067 _x000D_ -17614 _x000D_ -15420 _x000D_ 2478 _x000D_ -23601 _x000D_ -12930 _x000D_ -24031 _x000D_ -14093 _x000D_ -17209 _x000D_ 35341 _x000D_…
hsa-mir-29b-1	Chr7: 130557217 - 130622298 [-]	130596999 (34701)	50	gaAattggtca_x000D_ tcTccaatgac_x000D_ tggccaatggc_x000D_ tccccaatgaa_x000D_ tacattggAtt_x000D_ tgcccaatgga_x000D_ tgcccaatccc_x000D_ cagattggttc_x000D_ ttcattggAAa_x000D_ aagccaatgaT_x000D_ ggaccaatctT_x000D_ Atcattgggct_x000D_ gaaccaatTac_x000D_ gaaccaatccc_x000D_ ctTattgggAc_x000D_ CagccaatAcc_x000D_ AggattggAgc_x000D_ gcAattggtgG_x000D_ CcTccaatctc_x000D_ AgAattggctc_x000D_ tgAattggcAc_x000D_ …	-35919 _x000D_ -10308 _x000D_ -25214 _x000D_ -17838 _x000D_ -42082 _x000D_ 4835 _x000D_ -10485 _x000D_ -36382 _x000D_ -53526 _x000D_ -54304 _x000D_ -54640 _x000D_ -39107 _x000D_ -41421 _x000D_ 435 _x000D_ -42468 _x000D_ 4878 _x000D_ -1342 _x000D_ -7687 _x000D_ 1301 _x000D_ -52299 _x000D_ -50105 _x000D_ -32207 _x000D_ -58286 _x000D_ -47615 _x000D_ -58716 _x000D_ -48778 _x000D_ -51894 _x000D_ 575 _…	-1218 _x000D_ 24393 _x000D_ 9487 _x000D_ 16863 _x000D_ -7381 _x000D_ 39617 _x000D_ 24216 _x000D_ -1681 _x000D_ -18825 _x000D_ -19603 _x000D_ -19939 _x000D_ -4406 _x000D_ -6720 _x000D_ 35217 _x000D_ -7767 _x000D_ 39660 _x000D_ 33359 _x000D_ 27014 _x000D_ 36083 _x000D_ -17598 _x000D_ -15404 _x000D_ 2494 _x000D_ -23585 _x000D_ -12914 _x000D_ -24015 _x000D_ -14077 _x000D_ -17193 _x000D_ 35357 _x000D_…
hsa-mir-490	Chr7: 136527914 - 136593042 [+]	136574267 (13647)	97	tagccaatgcc_x000D_ ggTccaatgtT_x000D_ aaaccaatTca_x000D_ CcaccaatTtc_x000D_ AtcattggAtt_x000D_ aTcccaatccc_x000D_ agcccaatgac_x000D_ tacccaatTtT_x000D_ tTcccaatAtg_x000D_ aacccaatTtc_x000D_ gtAattgggca_x000D_ tTgccaatAaa_x000D_ gacccaatgta_x000D_ accccaatctg_x000D_ caAattggtga_x000D_ tagccaatAta_x000D_ ctAattggtgG_x000D_ AgAattggttt_x000D_ aTgccaatTaa_x000D_ tTcccaatctT_x000D_ AccattggcAc_x000D_ …	-53269 _x000D_ -39544 _x000D_ -39958 _x000D_ -47470 _x000D_ -36164 _x000D_ -29064 _x000D_ -42396 _x000D_ -7800 _x000D_ -34799 _x000D_ -47565 _x000D_ -56338 _x000D_ -39931 _x000D_ -20211 _x000D_ -20596 _x000D_ -55105 _x000D_ -27306 _x000D_ -52731 _x000D_ -30139 _x000D_ -31167 _x000D_ -13694 _x000D_ -9709 _x000D_ -18921 _x000D_ -53076 _x000D_ -6372 _x000D_ -25327 _x000D_ -11926 _x000D_ -55566 _x000…	-39622 _x000D_ -25897 _x000D_ -26311 _x000D_ -33823 _x000D_ -22517 _x000D_ -15417 _x000D_ -28749 _x000D_ 5847 _x000D_ -21152 _x000D_ -33918 _x000D_ -42691 _x000D_ -26284 _x000D_ -6564 _x000D_ -6949 _x000D_ -41458 _x000D_ -13659 _x000D_ -39084 _x000D_ -16492 _x000D_ -17520 _x000D_ -47 _x000D_ 3938 _x000D_ -5274 _x000D_ -39429 _x000D_ 7275 _x000D_ -11680 _x000D_ 1721 _x000D_ -41919 _x000D_ 1704 _x0…	defined by AC009264.1,CHRM2 TSS
hsa-mir-548f-4	Chr7: 147070108 - 147135213 [-]		87	cccattggAtt_x000D_ agaccaatcag_x000D_ ctgattggAga_x000D_ tagccaatAcc_x000D_ AaTattgggcc_x000D_ ggTattggcAt_x000D_ tcTccaatAac_x000D_ AgAattggcca_x000D_ gcTattgggtG_x000D_ Cacccaatctc_x000D_ tTaccaatgtT_x000D_ aaaccaatAaa_x000D_ gtTattggAtc_x000D_ tcgattggctt_x000D_ tcaccaatTgT_x000D_ ggcattggAAa_x000D_ tTTccaatcca_x000D_ gagattggtta_x000D_ aTTccaatctc_x000D_ acaccaatgga_x000D_ gaTccaatcac_x000D_ …	-52390 _x000D_ -45941 _x000D_ -18126 _x000D_ -30894 -22213 _x000D_ -19689 _x000D_ -39970 _x000D_ -57449 _x000D_ -21315 _x000D_ -54831 _x000D_ -49453 _x000D_ 2621 _x000D_ -18411 _x000D_ -45478 _x000D_ -27112 _x000D_ -42239 _x000D_ -40950 _x000D_ 3897 _x000D_ -10859 _x000D_ -13768 _x000D_ -51795 _x000D_ -23553 3035 _x000D_ -26534 _x000D_ -25545 _x000D_ -53460 _x000D_ -185 _x000D_ -9550 _x000D_ -198…	_x000D_ _x000D_ _x000D_ _x000D_ _x000D_ _x000D_ _x000D_ _x000D_ _x000D_ _x000D_ _x000D_ _x000D_ _x000D_ _x000D_ _x000D_ _x000D_ _x000D_ _x000D_ _x000D_ _x000D_ _x000D_ _x000D_ _x000D_ _x000D_ _x000D_ _x000D_ _x000D_ _x000D_ _x000D_ _x000D_ _x000D_ _x000D_ _x000D_ _x000D_ _x000D_ _x000D_ _x000D_ _x000D_ _x000D_ _x000D_ _x000D_ _x000D_ _x000D_ _x000D_ _x000D_ _x000D_ _x000D_ _x000D_ _x000D_ _x000D_…
hsa-mir-1975	Chr7: 148578580 - 148643580 [+]	148638579 (1)	69	ggTccaatctT_x000D_ ggcattggcAt_x000D_ acTccaatgtT_x000D_ AaTattggcca_x000D_ gggattggttc_x000D_ agcccaatTcc_x000D_ aaTccaatgac_x000D_ tagccaatggc_x000D_ tggccaatAtg_x000D_ aagccaatgag_x000D_ Cggccaatctc_x000D_ agcccaatcaa_x000D_ CcaccaatTta_x000D_ ccAattggAcc_x000D_ tacccaatTcT_x000D_ aTgccaatTaa_x000D_ tggccaatgcT_x000D_ cacattgggAG_x000D_ caTattggctt_x000D_ tcTccaatgtT_x000D_ Cagccaatgca_x000D_ …	-17156 _x000D_ -10739 _x000D_ -55026 _x000D_ -21539 _x000D_ -5654 _x000D_ -11584 _x000D_ -16040 _x000D_ -40148 _x000D_ 4858 _x000D_ -42158 _x000D_ 4073 _x000D_ -57157 _x000D_ -54797 _x000D_ -11681 _x000D_ -32887 _x000D_ -50330 _x000D_ -51833 _x000D_ -39758 _x000D_ -37889 _x000D_ -9488 _x000D_ -10162 _x000D_ -42957 _x000D_ -29168 _x000D_ -36738 _x000D_ -37711 _x000D_ -11730 _x000D_ -37953 _x000D_ …	-17155 _x000D_ -10738 _x000D_ -55025 _x000D_ -21538 _x000D_ -5653 _x000D_ -11583 _x000D_ -16039 _x000D_ -40147 _x000D_ 4859 _x000D_ -42157 _x000D_ 4074 _x000D_ -57156 _x000D_ -54796 _x000D_ -11680 _x000D_ -32886 _x000D_ -50329 _x000D_ -51832 _x000D_ -39757 _x000D_ -37888 _x000D_ -9487 _x000D_ -10161 _x000D_ -42956 _x000D_ -29167 _x000D_ -36737 _x000D_ -37710 _x000D_ -11729 _x000D_ -37952 _x000D_ …
hsa-mir-671	Chr7: 150875507 - 150940625 [+]		87	aaaccaatgag_x000D_ gTaccaatgag_x000D_ ttgattggtct_x000D_ tacccaatTtT_x000D_ gtgattggcct_x000D_ aTcccaatAgg_x000D_ tccattgggcc_x000D_ ttAattgggAa_x000D_ ggcccaatctg_x000D_ tggccaatAtg_x000D_ tcaccaatTcc_x000D_ gaaccaatcta_x000D_ Cagccaatgtc_x000D_ ggAattgggAa_x000D_ cacattggtca_x000D_ gTcccaatcag_x000D_ CccccaatcaT_x000D_ tTTccaatcca_x000D_ gaaccaatTag_x000D_ aTgccaatgtc_x000D_ tgTccaatTcc_x000D_ …	-13634 _x000D_ -59736 _x000D_ -2038 _x000D_ -21515 _x000D_ -2756 _x000D_ -26040 _x000D_ -20301 _x000D_ -27516 _x000D_ -44332 _x000D_ -18223 _x000D_ -34277 -13649 _x000D_ -57589 _x000D_ -527 _x000D_ -21109 _x000D_ -12435 _x000D_ -46049 _x000D_ -6829 _x000D_ -45631 _x000D_ -16727 _x000D_ -30333 _x000D_ -16630 _x000D_ -52714 _x000D_ 2747 _x000D_ -51709 _x000D_ -52626 _x000D_ -13352 _x000D_ -27965 _x…	_x000D_ _x000D_ _x000D_ _x000D_ _x000D_ _x000D_ _x000D_ _x000D_ _x000D_ _x000D_ _x000D_ _x000D_ _x000D_ _x000D_ _x000D_ _x000D_ _x000D_ _x000D_ _x000D_ _x000D_ _x000D_ _x000D_ _x000D_ _x000D_ _x000D_ _x000D_ _x000D_ _x000D_ _x000D_ _x000D_ _x000D_ _x000D_ _x000D_ _x000D_ _x000D_ _x000D_ _x000D_ _x000D_ _x000D_ _x000D_ _x000D_ _x000D_ _x000D_ _x000D_ _x000D_ _x000D_ _x000D_ _x000D_ _x000D_ _x000D_…	defined by CSGLCA-T TSS
hsa-mir-153-2	Chr7: 157362027 - 157427114 [-]	157406023 (38909)	56	ccAattgggct_x000D_ caTattggcAa_x000D_ ttgattggtta_x000D_ gTTccaatgaa_x000D_ AaTattgggga_x000D_ aaTccaatcaa_x000D_ ctgattggccG_x000D_ tggccaatAtg_x000D_ tggattgggAc_x000D_ gggccaatcag_x000D_ AgTattggccc_x000D_ tcgattggAtt_x000D_ ctAattggggc_x000D_ gcTccaatctc_x000D_ ggTattggAga_x000D_ AgcattggctG_x000D_ Aacattggttt_x000D_ agcccaatTcT_x000D_ gagccaatgag_x000D_ CacccaatAcg_x000D_ aacccaatgac_x000D_ …	-5423 _x000D_ -41072 _x000D_ -45794 _x000D_ -45816 _x000D_ -25133 _x000D_ 3893 _x000D_ -39657 _x000D_ -26196 -24797 _x000D_ -7419 _x000D_ -31401 _x000D_ -28394 _x000D_ -49094 _x000D_ -22900 _x000D_ -3624 _x000D_ -19638 _x000D_ -54789 _x000D_ 2630 _x000D_ -14505 _x000D_ -5232 _x000D_ -1667 _x000D_ -34597 _x000D_ -20733 _x000D_ -25973 _x000D_ -52300 _x000D_ -1526 _x000D_ -1340 _x000D_ -23727 _x000D…	33486 _x000D_ -2163 _x000D_ -6885 _x000D_ -6907 _x000D_ 13776 _x000D_ 42889 _x000D_ -748 _x000D_ 12713 14112 _x000D_ 31490 _x000D_ 7508 _x000D_ 10515 _x000D_ -10185 _x000D_ 16009 _x000D_ 35285 _x000D_ 19271 _x000D_ -15880 _x000D_ 41626 _x000D_ 24404 _x000D_ 33677 _x000D_ 37242 _x000D_ 4312 _x000D_ 18176 _x000D_ 12936 _x000D_ -13391 _x000D_ 37383 _x000D_ 37569 _x000D_ 15182 _x000D_ 33014 _x000D_ 5…	defined by PTPRN2 TSS
hsa-mir-595	Chr7: 158320409 - 158385505 [-]	158332260 (6755)	56	ctgattggAgc_x000D_ accccaatctT_x000D_ AggattggggG_x000D_ gacccaatAtT_x000D_ tcgattggctG_x000D_ taaccaatAgc_x000D_ gaTattgggAc_x000D_ tggccaatctg_x000D_ tggccaatTaa_x000D_ tggccaatAtg_x000D_ CagccaatgcT_x000D_ CacccaatctT_x000D_ AgTattggccc_x000D_ AaAattggtgt_x000D_ Aggattggcta_x000D_ tgcattgggAa_x000D_ accccaatggg_x000D_ ctcattggAAt_x000D_ tTgccaatTag_x000D_ tgaccaatgcc_x000D_ Aggattggtgt_x000D_ …	3093 _x000D_ -31066 _x000D_ -14572 -14537 _x000D_ -28846 _x000D_ -31584 _x000D_ -25143 _x000D_ -15022 _x000D_ -59963 _x000D_ -59977 _x000D_ -34110 _x000D_ 3352 _x000D_ -11959 _x000D_ -41870 _x000D_ -21186 _x000D_ -34372 _x000D_ -26688 _x000D_ -19509 _x000D_ -6388 _x000D_ -8253 _x000D_ -15580 _x000D_ -14607 _x000D_ -28752 _x000D_ -56148 _x000D_ -10897 _x000D_ -52786 _x000D_ -59428 _x000D_ -52067 _…	9944 _x000D_ -24311 _x000D_ -7817 -7782 _x000D_ -22091 _x000D_ -24829 _x000D_ -18388 _x000D_ -8267 _x000D_ -53208 _x000D_ -53222 _x000D_ -27355 _x000D_ 10203 _x000D_ -5204 _x000D_ -35115 _x000D_ -14431 _x000D_ -27617 _x000D_ -19933 _x000D_ -12754 _x000D_ 367 _x000D_ -1498 _x000D_ -8825 _x000D_ -7852 _x000D_ -21997 _x000D_ -49393 _x000D_ -4142 _x000D_ -46031 _x000D_ -52673 _x000D_ -45312 _x000D_ -…	defined by PTPRN2 TSS
hsa-mir-596	Chr8: 1705397 - 1770474 [+]	1765179 (218)	50	cgTattgggAa_x000D_ ttgattggtct_x000D_ aTgccaatggc_x000D_ Cacccaatcta_x000D_ AcAattggtgt_x000D_ CgTccaatggg_x000D_ cacattggtcc_x000D_ gTcccaatcag_x000D_ AagattggccG_x000D_ CTgccaatcag_x000D_ AtgattggcAa_x000D_ gTcccaatgag_x000D_ AtAattggctt_x000D_ Acgattgggca_x000D_ AgAattgggct_x000D_ cagattggccG_x000D_ gcTccaatAta_x000D_ ggaccaatctc_x000D_ AtTattgggtc_x000D_ tTcccaatgag_x000D_ cagattggcct_x000D_ …	-9236 _x000D_ -24588 _x000D_ -59452 _x000D_ -35546 _x000D_ -9457 _x000D_ -59439 _x000D_ -34251 _x000D_ -47261 _x000D_ -16086 _x000D_ -56058 _x000D_ -47899 _x000D_ -37137 _x000D_ -23246 _x000D_ -33869 _x000D_ -36227 _x000D_ -52166 _x000D_ -40793 _x000D_ -59277 _x000D_ -11262 _x000D_ -17165 _x000D_ -17248 _x000D_ -8463 _x000D_ -51519 _x000D_ -21673 _x000D_ -9744 _x000D_ -27901 _x000D_ -33994 _x000D…	-9018 _x000D_ -24370 _x000D_ -59234 _x000D_ -35328 _x000D_ -9239 _x000D_ -59221 _x000D_ -34033 _x000D_ -47043 _x000D_ -15868 _x000D_ -55840 _x000D_ -47681 _x000D_ -36919 _x000D_ -23028 _x000D_ -33651 _x000D_ -36009 _x000D_ -51948 _x000D_ -40575 _x000D_ -59059 _x000D_ -11044 _x000D_ -16947 _x000D_ -17030 _x000D_ -8245 _x000D_ -51301 _x000D_ -21455 _x000D_ -9526 _x000D_ -27683 _x000D_ -33776 _x000D…
hsa-mir-548i-3	Chr8: 7941462 - 8006611 [-]		102	ttgattggtct_x000D_ tagattggcAa_x000D_ gacccaatctg_x000D_ tgaccaatcga_x000D_ gcaccaatgca_x000D_ gggattggccc_x000D_ tacattgggAa_x000D_ tggccaatTta_x000D_ tagccaatTtc_x000D_ cagattggAcc_x000D_ gggattggAga_x000D_ tacccaatgta_x000D_ ttgattgggAa_x000D_ tggattggAtG_x000D_ tTaccaatgac_x000D_ ggAattggctt_x000D_ cccattggtca_x000D_ ctTattggcAt_x000D_ aaaccaatcaT_x000D_ tcTccaatgcc_x000D_ gTcccaatctc_x000D_ …	-5342 _x000D_ -7464 _x000D_ -11876 _x000D_ 2215 _x000D_ -47121 _x000D_ -24678 _x000D_ -22892 _x000D_ -59979 _x000D_ -43470 _x000D_ -57716 _x000D_ -8460 _x000D_ -15518 _x000D_ -37038 _x000D_ 821 _x000D_ -34468 _x000D_ -43991 _x000D_ -14007 _x000D_ -30580 _x000D_ -22358 _x000D_ -10099 _x000D_ -48909 _x000D_ 1764 _x000D_ -52052 _x000D_ -40695 _x000D_ -3676 _x000D_ -45459 -39480 _x000D_ -37579 _x000D…	_x000D_ _x000D_ _x000D_ _x000D_ _x000D_ _x000D_ _x000D_ _x000D_ _x000D_ _x000D_ _x000D_ _x000D_ _x000D_ _x000D_ _x000D_ _x000D_ _x000D_ _x000D_ _x000D_ _x000D_ _x000D_ _x000D_ _x000D_ _x000D_ _x000D_ _x000D_ _x000D_ _x000D_ _x000D_ _x000D_ _x000D_ _x000D_ _x000D_ _x000D_ _x000D_ _x000D_ _x000D_ _x000D_ _x000D_ _x000D_ _x000D_ _x000D_ _x000D_ _x000D_ _x000D_ _x000D_ _x000D_ _x000D_ _x000D_ _x000D_…
hsa-mir-597	Chr8: 9539182 - 9604279 [+]	9553781 (45401)	67	tgTattggctt_x000D_ tTTccaatgtg_x000D_ gagattggtct_x000D_ gTaccaatgag_x000D_ tcAattggAga_x000D_ ctcattggttt_x000D_ gtTattgggga_x000D_ tacattggAtt_x000D_ tgAattgggtG_x000D_ ccTattgggta_x000D_ agTccaatTca_x000D_ tTTccaatctg_x000D_ Atcattgggtt_x000D_ tggattggcAc_x000D_ gaaccaatgta_x000D_ gaTattggtct_x000D_ taTccaatgga_x000D_ gcTattggtAa_x000D_ AagattggAga_x000D_ AtAattgggtt_x000D_ gtgattggAtt_x000D_ …	4675 _x000D_ -43219 _x000D_ -14260 _x000D_ -54213 _x000D_ -23589 _x000D_ -3064 _x000D_ -48121 _x000D_ -15818 _x000D_ -26949 _x000D_ -43391 _x000D_ -40149 _x000D_ -36112 _x000D_ -36347 _x000D_ -24711 _x000D_ -59164 _x000D_ -3827 _x000D_ -50329 _x000D_ -7363 _x000D_ -17575 _x000D_ -27155 _x000D_ -45921 _x000D_ -16852 _x000D_ -43655 _x000D_ -57759 _x000D_ -15767 _x000D_ -23806 _x000D_ -3721 _x000D_ …	50173 _x000D_ 2182 _x000D_ 31141 _x000D_ -8812 _x000D_ 21812 _x000D_ 42337 _x000D_ -2720 _x000D_ 29583 _x000D_ 18452 _x000D_ 2010 _x000D_ 5252 _x000D_ 9289 _x000D_ 9054 _x000D_ 20690 _x000D_ -13763 _x000D_ 41574 _x000D_ -4928 _x000D_ 38038 _x000D_ 27826 _x000D_ 18246 _x000D_ -520 _x000D_ 28549 _x000D_ 1746 _x000D_ -12358 _x000D_ 29634 _x000D_ 21595 _x000D_ 41680 _x000D_ 28943 _x000D_ 19462 _x000D…	defined by TNKS TSS
hsa-mir-124-1	Chr8: 9755897 - 9820982 [-]	9776596 (15614)	79	gtgattggggG_x000D_ AaTattggggc_x000D_ tcaccaatcaa_x000D_ tagccaatggc_x000D_ tagccaatAga_x000D_ Aagattggggt_x000D_ AtcattggtAt_x000D_ aTTccaatgca_x000D_ tcaccaatAaT_x000D_ gcTattggcct_x000D_ ctcattggccc_x000D_ tTgccaatAac_x000D_ aagccaatgaT_x000D_ Atcattgggtc_x000D_ ccAattgggcc_x000D_ gaTccaatcac_x000D_ tgTccaatTcc_x000D_ acTccaatcac_x000D_ Cagccaatgcc_x000D_ tcTccaatgtT_x000D_ tgcccaatTag_x000D_ …	-206 _x000D_ -48398 -48288 _x000D_ -36530 _x000D_ -34688 _x000D_ -16331 _x000D_ -23222 _x000D_ -50478 _x000D_ -58846 _x000D_ -12110 _x000D_ -52508 _x000D_ -41902 _x000D_ -21419 _x000D_ -11403 _x000D_ -53650 _x000D_ -46140 _x000D_ -33632 _x000D_ -32872 _x000D_ -17783 _x000D_ -19257 _x000D_ -12237 _x000D_ -8266 _x000D_ -8052 _x000D_ -35924 _x000D_ -19181 _x000D_ -25897 _x000D_ -18164 _x000D_ -22728…	15408 _x000D_ -32784 -32674 _x000D_ -20916 _x000D_ -19074 _x000D_ -717 _x000D_ -7608 _x000D_ -34864 _x000D_ -43232 _x000D_ 3504 _x000D_ -36894 _x000D_ -26288 _x000D_ -5805 _x000D_ 4211 _x000D_ -38036 _x000D_ -30526 _x000D_ -18018 _x000D_ -17258 _x000D_ -2169 _x000D_ -3643 _x000D_ 3377 _x000D_ 7348 _x000D_ 7562 _x000D_ -20310 _x000D_ -3567 _x000D_ -10283 _x000D_ -2550 _x000D_ -7114 _x000D_ -3587 _…
hsa-mir-4286	Chr8: 10464488 - 10529581 [+]		60	gtTattggAgc_x000D_ ctgattgggga_x000D_ AggattggggG_x000D_ ttgattggttc_x000D_ Aggattgggca_x000D_ CacccaatAtc_x000D_ Aggattggcca_x000D_ tggccaatctg_x000D_ ctcattggcca_x000D_ aagccaatTcc_x000D_ gtTattggAta_x000D_ tcaccaatTca_x000D_ tgTccaatAtc_x000D_ gagattgggcc_x000D_ tggccaatTcT_x000D_ aTaccaatccT_x000D_ aTaccaatAta_x000D_ ctcattggtgG_x000D_ cagattggcca_x000D_ Agcattgggct_x000D_ gcaccaatgtc_x000D_ …	-20513 _x000D_ -55995 _x000D_ -11580 _x000D_ -52994 _x000D_ -21935 _x000D_ -30757 _x000D_ -37497 _x000D_ -23500 _x000D_ -48853 _x000D_ -39238 _x000D_ -44974 _x000D_ -7703 _x000D_ -21461 _x000D_ -48337 _x000D_ -39373 1991 _x000D_ -10121 _x000D_ 1690 _x000D_ -56699 _x000D_ -59667 _x000D_ -21290 _x000D_ -34779 _x000D_ -37630 _x000D_ -18651 _x000D_ -22091 _x000D_ 1257 _x000D_ -36992 _x000D_ -38603 _x…	_x000D_ _x000D_ _x000D_ _x000D_ _x000D_ _x000D_ _x000D_ _x000D_ _x000D_ _x000D_ _x000D_ _x000D_ _x000D_ _x000D_ _x000D_ _x000D_ _x000D_ _x000D_ _x000D_ _x000D_ _x000D_ _x000D_ _x000D_ _x000D_ _x000D_ _x000D_ _x000D_ _x000D_ _x000D_ _x000D_ _x000D_ _x000D_ _x000D_ _x000D_ _x000D_ _x000D_ _x000D_ _x000D_ _x000D_ _x000D_ _x000D_ _x000D_ _x000D_ _x000D_ _x000D_ _x000D_ _x000D_ _x000D_ _x000D_ _x000D_…
hsa-mir-1322	Chr8: 10677882 - 10742953 [-]	10696597 (13644)	95	aacccaatTca_x000D_ acaccaatctT_x000D_ aaTccaatgag_x000D_ ggTccaatgtT_x000D_ Accattggtgc_x000D_ ttgattggttc_x000D_ AgAattgggca_x000D_ aggccaatAaT_x000D_ Aggattggcca_x000D_ AtcattggtAt_x000D_ gcTattgggtG_x000D_ tgTccaatAcc_x000D_ taTccaatccc_x000D_ accccaatgtg_x000D_ aagccaatTgg_x000D_ gacccaatggT_x000D_ gcaccaatAta_x000D_ tacattggAtc_x000D_ AtAattggctt_x000D_ tcaccaatTaT_x000D_ cccattggcAc_x000D_ …	-50115 _x000D_ -18875 _x000D_ -49718 _x000D_ -50302 _x000D_ -7360 _x000D_ -7382 _x000D_ -12727 _x000D_ -41912 _x000D_ -1463 _x000D_ -16647 _x000D_ -58025 _x000D_ -53118 _x000D_ -54819 _x000D_ -39515 _x000D_ -43200 _x000D_ -23216 _x000D_ -42493 _x000D_ -16166 _x000D_ -7413 _x000D_ -29260 _x000D_ -53233 _x000D_ -59 3661 _x000D_ -19035 _x000D_ -55925 _x000D_ -12798 _x000D_ -36121 _x000D_ -59429 _x00…	-36471 _x000D_ -5231 _x000D_ -36074 _x000D_ -36658 _x000D_ 6284 _x000D_ 6262 _x000D_ 917 _x000D_ -28268 _x000D_ 12181 _x000D_ -3003 _x000D_ -44381 _x000D_ -39474 _x000D_ -41175 _x000D_ -25871 _x000D_ -29556 _x000D_ -9572 _x000D_ -28849 _x000D_ -2522 _x000D_ 6231 _x000D_ -15616 _x000D_ -39589 _x000D_ 13585 17376 _x000D_ -5391 _x000D_ -42281 _x000D_ 846 _x000D_ -22477 _x000D_ -45785 _x000D_ -30079 …	defined by SOX7 TSS
hsa-mir-598	Chr8: 10887715 - 10952812 [-]	10917210 (24398)	71	AcAattggtgc_x000D_ tccccaatTga_x000D_ tagccaatgca_x000D_ ggAattggtgG_x000D_ agcccaatAaT_x000D_ ttTattgggAa_x000D_ taaccaatTtT_x000D_ gTgccaatTtg_x000D_ agaccaatAaT_x000D_ ccTattggtAa_x000D_ ctgattggccc_x000D_ ggTattggcAt_x000D_ AtAattgggta_x000D_ tcgattgggtc_x000D_ ggcccaatgtc_x000D_ tggccaatctc_x000D_ ttcattggAAc_x000D_ aTTccaatggg_x000D_ gggccaatgac_x000D_ tacattggctG_x000D_ gacccaatgta_x000D_ …	-44232 _x000D_ -43992 _x000D_ -27644 _x000D_ -4396 _x000D_ -45147 _x000D_ -28863 _x000D_ -41059 _x000D_ 3022 _x000D_ -25251 _x000D_ -6808 _x000D_ 4032 _x000D_ -41313 _x000D_ -8580 _x000D_ -21813 _x000D_ -4225 _x000D_ -7667 _x000D_ -7395 _x000D_ -13847 _x000D_ -12192 _x000D_ -3909 _x000D_ -38041 _x000D_ -24653 _x000D_ -39949 _x000D_ -40060 _x000D_ -19656 _x000D_ -44374 _x000D_ -42498 _x000D_ -2236…	-19834 _x000D_ -19594 _x000D_ -3246 _x000D_ 20002 _x000D_ -20749 _x000D_ -4465 _x000D_ -16661 _x000D_ 27517 _x000D_ -853 _x000D_ 17590 _x000D_ 28527 _x000D_ -16915 _x000D_ 15818 _x000D_ 2585 _x000D_ 20173 _x000D_ 16731 _x000D_ 17003 _x000D_ 10551 _x000D_ 12206 _x000D_ 20489 _x000D_ -13643 _x000D_ -255 _x000D_ -15551 _x000D_ -15662 _x000D_ 4742 _x000D_ -19976 _x000D_ -18100 _x000D_ 2030 _x000D_ 26…	defined by XKR6 TSS
[truncated: 629 more rows]
