# Supplementary material for: Infinity: An In-Silico Tool for Genome-Wide Prediction of Specific DNA Matrices in miRNA Genomic Loci
Source: PLoS One. 2016 Apr 15;11(4):e0153658. doi: 10.1371/journal.pone.0153658 (PMC4833383; doi:10.1371/journal.pone.0153658)
Supplement: S2 Table — (XLSM) [file pone.0153658.s002.xlsm]

## Sheet: Foglio1
pre-miRNA	position	TSS position (distance of TSS from pre-miRNA)	n° of CCAAT matrices	CCAAT matrices	position of matrices respect to TSS	Host Gene
hsa-mir-200b	Chr1: 1092321 - 1100321 [+]	1098321 (4163)	5	Cagccaatccc_x000D_ cccattggggt_x000D_ ctgattgggtc_x000D_ gtgattggttt_x000D_ gagattggcca_x000D_	-1923 _x000D_ -690 _x000D_ -2602 _x000D_ -3921 _x000D_ -143 _x000D_
hsa-mir-200a	Chr1: 1092321 - 1100321 [+]	1098321 (4922)	5	Cagccaatccc_x000D_ cccattggggt_x000D_ ctgattgggtc_x000D_ gtgattggttt_x000D_ gagattggcca_x000D_	-1923 _x000D_ -690 _x000D_ -2602 _x000D_ -3921 _x000D_ -143 _x000D_
hsa-mir-429	Chr1: 1092321 - 1100321 [+]	1098321 (6064)	5	Cagccaatccc_x000D_ cccattggggt_x000D_ ctgattgggtc_x000D_ gtgattggttt_x000D_ gagattggcca_x000D_	-1923 _x000D_ -690 _x000D_ -2602 _x000D_ -3921 _x000D_ -143 _x000D_
hsa-mir-4251	Chr1: 3022528 - 3030528 [+]	3028528 (16011)	8	ctAattggAgt_x000D_ tgcattggcAa_x000D_ aacccaatcac_x000D_ CcaccaatggT_x000D_ gcTattggAgt_x000D_ tTcccaatcaT_x000D_ tTcccaatcca_x000D_ gccattggtct_x000D_	835 _x000D_ 801 _x000D_ -144 _x000D_ -3664 _x000D_ -3400 _x000D_ -3451 _x000D_ -3730 _x000D_ -3791 _x000D_	defined by PRDM16 TSS
hsa-mir-551a	Chr1: 3510135 - 3518135 [-]	3512135 (34781)	7	ggcattggcAt_x000D_ ctcattggctt_x000D_ tgcattggtgt_x000D_ aggccaatccg_x000D_ ggAattgggtG_x000D_ gccattggcAG_x000D_ tacccaatgca_x000D_	-33 _x000D_ -4650 _x000D_ 529 _x000D_ 652 _x000D_ 818 _x000D_ 493 _x000D_ -5430 _x000D_	defined by MEGF6 TSS
hsa-mir-4252	Chr1: 6518592 - 6526592 [-]	6520592 (30636)	5	tagattggggG_x000D_ Cagccaatgtg_x000D_ accccaatTgg_x000D_ ccAattggctc_x000D_ Aagattggtct_x000D_	691 _x000D_ -4101 _x000D_ -1261 _x000D_ -1258 _x000D_ -4943 _x000D_
hsa-mir-34a	Chr1: 9257025 - 9265025 [-]	9259025 (47189)	10	cggattggggG_x000D_ ctgattggtgc_x000D_ ttcattggAgt_x000D_ gcAattggtct_x000D_ ggAattgggcc_x000D_ AgcattgggtG_x000D_ Aagattgggtt_x000D_ Cacccaatgca_x000D_ CTcccaatgca_x000D_ gtcattggggt_x000D_	579 _x000D_ 202 _x000D_ 264 _x000D_ -4656 _x000D_ -2541 _x000D_ -2289 _x000D_ -3314 _x000D_ 1727 _x000D_ -149 _x000D_ -1295 _x000D_
hsa-mir-1273d	Chr1: 10264627 - 10272627 [+]	10270627 (17149)	3	AcgattggctG_x000D_ CTgccaatcac_x000D_ gtgattggtca_x000D_	-158 _x000D_ -2266 _x000D_ -127 _x000D_	defined by KIF1B TSS
hsa-mir-1290	Chr1: 19226940 - 19234940 [-]	19228940 (5298)	11	taTattggctt_x000D_ ctcattggctc_x000D_ taaccaatgtT_x000D_ ctgattggcca_x000D_ accccaatTtT_x000D_ CcaccaatTcc_x000D_ ggcattggAca_x000D_ ctgattggttc_x000D_ cgAattggtcc_x000D_ Aggattgggga_x000D_ tagattgggtc_x000D_	-1875 _x000D_ -484 _x000D_ -1477 _x000D_ -5686 _x000D_ -5554 _x000D_ -1365 _x000D_ -4032 _x000D_ -422 _x000D_ -3488 _x000D_ -3332 _x000D_ -1012 _x000D_	defined by ALDH4A1 TSS
hsa-mir-1256	Chr1: 21350929 - 21358929 [-]	21352929 (38004)	10	AccattgggAt_x000D_ gacccaatcaT_x000D_ tgTattggtAt_x000D_ aTaccaatAta_x000D_ cgcattggctc_x000D_ tgTccaatgtg_x000D_ gggattggtga_x000D_ Atgattggggc_x000D_ gtTattgggtt_x000D_ tTcccaatTta_x000D_	414 _x000D_ 839 _x000D_ 465 _x000D_ -698 _x000D_ -2603 _x000D_ -4374 _x000D_ 1716 _x000D_ -2890 _x000D_ 523 _x000D_ -1886 _x000D_	defined by EIF4G3 TSS
hsa-mir-4253	Chr1: 23233557 - 23241557 [-]	23235557 (45838)	12	Accattgggct_x000D_ ccTattgggAc_x000D_ ttcattggAgt_x000D_ ccAattgggcG_x000D_ ggcattggcga_x000D_ ccgattggAca_x000D_ gccccaatctc_x000D_ tTgccaatctT_x000D_ ggcccaatTgg_x000D_ tagattggggc_x000D_ CTcccaatgta_x000D_ tacccaatAaa_x000D_	-260 _x000D_ -3642 _x000D_ -5125 _x000D_ 799 _x000D_ -3493 _x000D_ -4843 _x000D_ 131 _x000D_ -1097 _x000D_ 796 _x000D_ -5879 _x000D_ -3892 _x000D_ -1650 _x000D_
hsa-mir-3115	Chr1: 23340503 - 23348503 [+]	23346503 (24295)	9	CaaccaatTcc_x000D_ ctgattggAgc_x000D_ ctTattgggAt_x000D_ ttTattggctG_x000D_ caAattggtta_x000D_ gcTccaatcca_x000D_ tggccaatAca_x000D_ tcTattggtca_x000D_ agaccaatgtT_x000D_	-2937 _x000D_ -1461 _x000D_ 1675 _x000D_ 1365 _x000D_ -3411 _x000D_ -2990 _x000D_ -5651 _x000D_ -5564 _x000D_ -4465 _x000D_	defined by KDM1,RP1-184J9.1 TSS
hsa-mir-1976	Chr1: 26850231 - 26858231 [+]	26856231 (24802)	4	Caaccaatcaa_x000D_ tagccaatggg_x000D_ tacccaatTtg_x000D_ gggattggtgG_x000D_	-5045 _x000D_ -18 _x000D_ -4731 _x000D_ 1915 _x000D_	defined by RPS6KA1 TSS
hsa-mir-4254	Chr1: 32252187 - 32260187 [-]	32254187 (29851)	3	cagattgggtG_x000D_ acTccaatTcc_x000D_ gggccaatTaa_x000D_	-1288 _x000D_ 591 _x000D_ 1789 _x000D_	defined by BAI2 TSS
hsa-mir-552	Chr1: 35148911 - 35156911 [-]	35150911 (15616)	5	gtAattgggAt_x000D_ tggattggAga_x000D_ agcccaatgtg_x000D_ agaccaatAtg_x000D_ agTccaatctT_x000D_	1397 _x000D_ -2695 _x000D_ -5775 _x000D_ -2910 _x000D_ 1321 _x000D_
hsa-mir-30e	Chr1: 41169016 - 41177016 [+]	41175016 (45011)	12	Atgattgggtt_x000D_ CagccaatAag_x000D_ tggccaatAtg_x000D_ Cagccaatggg_x000D_ tgcattgggta_x000D_ Accattggcta_x000D_ gccattggcAt_x000D_ CagccaatcgT_x000D_ gtcattggAAc_x000D_ ttAattgggca_x000D_ ttcattggAgc_x000D_ tggccaatcag_x000D_	-4643 _x000D_ -364 _x000D_ -5411 _x000D_ -75 _x000D_ 534 _x000D_ -3662 _x000D_ -606 _x000D_ -116 _x000D_ 1245 _x000D_ -5546 _x000D_ 20 _x000D_ -416 _x000D_	defined by NFYC TSS
hsa-mir-30c-1	Chr1: 41179717 - 41187717 [+]	41185717 (37239)	9	gtAattgggAc_x000D_ ttcattggcca_x000D_ Aacattggttt_x000D_ gacattgggAG_x000D_ tccattggAtt_x000D_ tcTccaatAta_x000D_ Aacattggcta_x000D_ gcaccaatgag_x000D_ tagattgggtc_x000D_	-5303 _x000D_ -1922 _x000D_ 1223 _x000D_ -3700 _x000D_ 415 _x000D_ -647 _x000D_ -3316 _x000D_ -2163 _x000D_ -3560 _x000D_	defined by NFYC TSS
hsa-mir-761	Chr1: 52341730 - 52349730 [-]	52343730 (41656)	17	CTcccaatgga_x000D_ tgTattggcAa_x000D_ gagccaatTag_x000D_ AtgattggctG_x000D_ ctgattggttG_x000D_ tcTccaatTta_x000D_ ccTattggtca_x000D_ CacccaatTcc_x000D_ gaTccaatgaT_x000D_ AtAattggtga_x000D_ caTattggcca_x000D_ tgTccaatAac_x000D_ agcccaatgga_x000D_ aaTccaatgaT_x000D_ aaaccaatAaa_x000D_ tgTattgggct_x000D_	-133 _x000D_ 1791 _x000D_ -1225 _x000D_ -762 _x000D_ -803 _x000D_ -5297 _x000D_ -5932 _x000D_ -4592 _x000D_ -4760 _x000D_ 450 _x000D_ 1054 _x000D_ 714 _x000D_ -360 _x000D_ -2667 _x000D_ -5321 _x000D_ -5520 -3975 _x000D_	defined by NRD1 TSS
hsa-mir-3116-1	Chr1: 62499598 - 62507598 [+]	62505598 (38860)	9	tggccaatTtg_x000D_ taaccaatTta_x000D_ taTccaatAaa_x000D_ AaTattggtca_x000D_ ccAattggtga_x000D_ aaTccaatTgg_x000D_ Cccccaatctg_x000D_ cacattggAgG_x000D_ tccattgggAt_x000D_	-5076 _x000D_ -4502 _x000D_ -570 _x000D_ -1462 _x000D_ -2917 _x000D_ -2920 _x000D_ -1818 _x000D_ -3255 _x000D_ -2532 _x000D_	defined by INADL TSS
hsa-mir-3116-2	Chr1: 62592508 - 62600508 [-]	62594508 (49980)	5	taTattggttt_x000D_ tcaccaatAcc_x000D_ Ccgccaatccg_x000D_ aggccaatAaT_x000D_ tTaccaatAga_x000D_	-3007 _x000D_ -5248 _x000D_ -3528 _x000D_ -5416 _x000D_ 1424 _x000D_
hsa-mir-101-1	Chr1: 65530194 - 65538194 [-]	65532194 (8003)	7	aTaccaatTtc_x000D_ Agcattggcca_x000D_ AtAattggttc_x000D_ aacccaatctT_x000D_ AtTattgggga_x000D_ aaaccaatccc_x000D_ caTattggAga_x000D_	-3337 _x000D_ 457 _x000D_ 1494 _x000D_ -4219 _x000D_ 164 _x000D_ -1890 _x000D_ -3672 _x000D_
hsa-mir-1262	Chr1: 68695244 - 68703244 [-]	68697244 (47951)	12	aagccaatTgT_x000D_ gccattggAtc_x000D_ cgTattggAtt_x000D_ taAattggcct_x000D_ ggcattggggG_x000D_ gacattggAgc_x000D_ tcTattgggtc_x000D_ AgTattggttt_x000D_ ttgattggtAa_x000D_ tcTccaatTca_x000D_ tgcccaatAac_x000D_ gTaccaatTac_x000D_	756 _x000D_ 1181 _x000D_ 1046 _x000D_ 1251 _x000D_ -946 _x000D_ 1495 _x000D_ -1402 _x000D_ -5963 _x000D_ -638 _x000D_ 1767 _x000D_ -1485 _x000D_ -5697 _x000D_	defined by GPR177,RP11-518D3.2 TSS
hsa-mir-186	Chr1: 71534333 - 71542333 [-]	71536333 (2934)	9	tacattggttG_x000D_ aaaccaatTta_x000D_ ccgattgggta_x000D_ Atcattggctt_x000D_ aaaccaatTaa_x000D_ Atcattggcct_x000D_ aTaccaatgtc_x000D_ ctTattggAgt_x000D_ tcaccaatTag_x000D_	-2556 _x000D_ -3382 _x000D_ -5121 _x000D_ -5595 _x000D_ -2433 _x000D_ -5618 _x000D_ -3184 _x000D_ -1436 _x000D_ -5528 _x000D_	defined by ZRANB2 TSS
hsa-mir-760	Chr1: 94286348 - 94294348 [+]	94292348 (20040)	5	gTaccaatgac_x000D_ ggAattggggG_x000D_ gcTccaatctc_x000D_ tgaccaatAag_x000D_ gacattggcAt_x000D_	1389 _x000D_ -98 _x000D_ -1571 _x000D_ -5461 _x000D_ 1053 _x000D_
hsa-mir-137	Chr1: 98513427 - 98521427 [-]	98515427 (3700)	12	Aacattgggta_x000D_ cgTattgggct_x000D_ AtTattggtgt_x000D_ tgTattggggt_x000D_ cccattgggAa_x000D_ gtTattggggc_x000D_ ttAattggctt_x000D_ ggcattggtcc_x000D_ tTcccaatccT_x000D_ tccccaatTca_x000D_ ggTattgggct_x000D_ ttTattggcta_x000D_	1494 _x000D_ -4422 _x000D_ -4947 _x000D_ 1706 _x000D_ -58 _x000D_ 1056 _x000D_ 854 _x000D_ -72 _x000D_ -5965 _x000D_ -4965 _x000D_ 1218 _x000D_ -769 _x000D_	defined by MIR137 TSS
hsa-mir-553	Chr1: 100726522 - 100734522 [+]	100732522 (14275)	13	gaAattggctc_x000D_ tggccaatTaT_x000D_ AtTattggtct_x000D_ Caaccaatctc_x000D_ aTcccaatctT_x000D_ gtTattggtct_x000D_ tgTccaatAaa_x000D_ CccccaatAaa_x000D_ gtgattggAtc_x000D_ tgcccaatTcT_x000D_ tcTattggtgt_x000D_ aaTccaatTca_x000D_ AtcattggcAt_x000D_	1251 _x000D_ -4741 _x000D_ -3582 _x000D_ -4299 _x000D_ -1107 _x000D_ -5952 _x000D_ 1725 _x000D_ -2110 _x000D_ -5498 _x000D_ -3673 _x000D_ -5109 _x000D_ 428 _x000D_ -2009 _x000D_	defined by RTCD1 TSS
hsa-mir-197	Chr1: 110116162 - 110124162 [+]	110122162 (19353)	4	gccattgggga_x000D_ tacattggtgc_x000D_ tTgccaatTtg_x000D_ gTgccaatAtg_x000D_	-4860 _x000D_ 1606 _x000D_ -2366 _x000D_ -4847 _x000D_
hsa-mir-4256	Chr1: 113049507 - 113057507 [-]	113051507 (47052)	12	tTcccaatcgT_x000D_ cccattggtga_x000D_ tgTccaatAtg_x000D_ acaccaatTgg_x000D_ tggccaatTca_x000D_ ctcattggAcG_x000D_ gccccaatgta_x000D_ agaccaatAac_x000D_ gcgattggggc_x000D_ tgcattgggAG_x000D_ Cccccaatgca_x000D_ ccAattggtcc_x000D_	-5424 _x000D_ 1548 _x000D_ -5214 _x000D_ -2162 _x000D_ -3664 _x000D_ -54 _x000D_ -5999 _x000D_ -4197 _x000D_ -940 _x000D_ -5942 _x000D_ 498 _x000D_ -2159 _x000D_
hsa-mir-320b-1	Chr1: 117203270 - 117211270 [+]	117209270 (5101)	8	gaTccaatAtg_x000D_ aTTccaatccc_x000D_ ctTattgggtG_x000D_ aagccaatccT_x000D_ ctgattggAAa_x000D_ gTcccaatctc_x000D_ gtTattggggG_x000D_ tagccaatgag_x000D_	-1995 _x000D_ -2987 _x000D_ -3123 _x000D_ -999 _x000D_ 736 _x000D_ -3579 _x000D_ 1962 _x000D_ -4798 _x000D_
hsa-mir-942	Chr1: 117596055 - 117604055 [+]	117602055 (35210)	9	tgaccaatTtT_x000D_ AtgattggctG_x000D_ gtgattggttG_x000D_ acaccaatAca_x000D_ ctgattggctG_x000D_ gcAattggtga_x000D_ ttTattggAta_x000D_ AaAattggcca_x000D_ CgTccaatctc_x000D_	-1899 _x000D_ 745 _x000D_ 714 _x000D_ -1450 _x000D_ -3370 _x000D_ 1259 _x000D_ -1669 _x000D_ -4732 _x000D_ -1173 _x000D_	defined by TTF2 TSS
hsa-mir-3118-3	Chr1: 143466131 - 143474131 [-]	143468131 (43916)	14	gccattggAtc_x000D_ tgcattggtgt_x000D_ tTaccaatAgg_x000D_ agaccaatTgg_x000D_ tccattggtct_x000D_ tagattggAAa_x000D_ ccAattggttt_x000D_ tgcattgggtc_x000D_ CTgccaatgaa_x000D_ agaccaatTtc_x000D_ AagattggtAt_x000D_ CTgccaatgac_x000D_ tggattggAtt_x000D_ ggcattggcgG_x000D_	-3221 _x000D_ -4036 _x000D_ -1335 _x000D_ 175 _x000D_ -4375 _x000D_ -1917 _x000D_ 178 _x000D_ -4160 _x000D_ -4511 _x000D_ -4909 _x000D_ -1789 _x000D_ -4782 _x000D_ -4832 _x000D_ -1024 _x000D_	defined by BX004987.7 TSS
hsa-mir-4257	Chr1: 150515438 - 150523438 [+]	150521438 (2967)	6	tgTccaatctT_x000D_ gcAattgggAa_x000D_ accccaatccc_x000D_ tcaccaatAcT_x000D_ ggcccaatTcc_x000D_ agaccaatgtc_x000D_	-4395 _x000D_ -5026 _x000D_ 1811 _x000D_ -457 _x000D_ -2312 _x000D_ -4433 _x000D_	defined by ADAMTSL4,RP11-54A4.1 TSS
hsa-mir-554	Chr1: 151506411 - 151514411 [+]	151512411 (5861)	14	gacccaatTaT_x000D_ gcTattggcca_x000D_ gagattggcta_x000D_ CTaccaatcga_x000D_ aaTccaatcca_x000D_ cacattgggtc_x000D_ cccattggctc_x000D_ aagccaatgaT_x000D_ CTgccaatgac_x000D_ AgAattggggt_x000D_ tTgccaatgtT_x000D_ tTTccaatgaa_x000D_ tgAattggggc_x000D_ tTcccaatcca_x000D_	-2492 _x000D_ 1784 _x000D_ 1047 _x000D_ -3677 _x000D_ -1303 _x000D_ 803 _x000D_ 241 _x000D_ -4624 _x000D_ -1837 _x000D_ -2818 _x000D_ -5663 _x000D_ -5158 _x000D_ -4568 _x000D_ -1308 _x000D_	defined by RP11-74C1.1,TUFT1 TSS
hsa-mir-190b	Chr1: 154207596 - 154215596 [-]	154209596 (43377)	15	gccccaatAca_x000D_ CccccaatAtc_x000D_ accccaatgaa_x000D_ CacccaatgcT_x000D_ tagccaatTcT_x000D_ gaTattggAct_x000D_ CagccaatTta_x000D_ Ccaccaatctc_x000D_ agTccaatctc_x000D_ cggattggttG_x000D_ tggccaatgta_x000D_ aacccaatAaa_x000D_ CTgccaatcca_x000D_ CaTccaatcca_x000D_ ctTattggttt_x000D_	-2071 _x000D_ 1797 _x000D_ -2160 _x000D_ -3801 _x000D_ -4972 _x000D_ -4690 _x000D_ -3731 _x000D_ -4725 _x000D_ -2764 _x000D_ 679 _x000D_ 1402 _x000D_ -5890 _x000D_ -4844 _x000D_ 1899 _x000D_ -3488 _x000D_
hsa-mir-4258	Chr1: 154928031 - 154936031 [+]	154934031 (14138)	4	tggccaatAag_x000D_ accccaatTcc_x000D_ tccccaatctg_x000D_ tgaccaatgaa_x000D_	-5353 _x000D_ -3226 _x000D_ -5030 _x000D_ -5395 _x000D_	defined by CKS1B TSS
hsa-mir-92b	Chr1: 155158787 - 155166787 [+]	155164787 (181)	10	ggTattgggga_x000D_ tccattggtgc_x000D_ aacccaatgcc_x000D_ ggcccaatctc_x000D_ gggattggAgc_x000D_ Aggattgggtt_x000D_ cagattggcct_x000D_ gtgattggAgG_x000D_ gagattggAcc_x000D_ CggccaatgaT_x000D_	-607 _x000D_ 1158 _x000D_ 1833 _x000D_ -5098 _x000D_ -344 _x000D_ 1374 _x000D_ 1785 _x000D_ -4009 _x000D_ 1008 _x000D_ -5339 _x000D_
hsa-mir-555	Chr1: 155356524 - 155364524 [-]	155358524 (42288)	5	acaccaatAac_x000D_ gcAattgggta_x000D_ gtcattggtga_x000D_ tgTattgggtG_x000D_ AagattgggAa_x000D_	784 _x000D_ 1329 _x000D_ 465 _x000D_ -4498 _x000D_ -1345 _x000D_	defined by ASH1L TSS
hsa-mir-9-1	Chr1: 156389685 - 156397685 [-]	156391685 (1464)	16	gaAattggtAa_x000D_ tcTccaatggg_x000D_ tgcattggtct_x000D_ tccattgggca_x000D_ CcTccaatggc_x000D_ tcTccaatctT_x000D_ AtgattggttG_x000D_ gccccaatTgc_x000D_ gagccaatcag_x000D_ aggccaatTga_x000D_ tccattggAAt_x000D_ ggcattgggga_x000D_ tgaccaatAga_x000D_ tggattggAgG_x000D_ AtcattggctG_x000D_ acTccaatAaa_x000D_	-2150 _x000D_ -4648 _x000D_ -4408 _x000D_ -5364 _x000D_ -2341 _x000D_ -1279 _x000D_ -4596 _x000D_ -32 _x000D_ 51 _x000D_ -4618 _x000D_ -2754 _x000D_ -4679 _x000D_ -2367 _x000D_ -142 _x000D_ -1577 _x000D_ -2299 _x000D_	defined by C1orf61 TSS
hsa-mir-4259	Chr1: 159868020 - 159876020 [-]	159870020 (151)	7	gTcccaatTga_x000D_ tgcattggcAc_x000D_ taAattggttc_x000D_ gagattgggAc_x000D_ tgAattgggtG_x000D_ tTTccaatctc_x000D_ gtAattggggt_x000D_	1975 _x000D_ -1987 _x000D_ -3904 _x000D_ 994 _x000D_ 170 _x000D_ -3641 _x000D_ 1368 _x000D_	defined by CCDC19 TSS
hsa-mir-921	Chr1: 166134640 - 166142640 [-]	166136640 (12605)	13	tgTattggAtt_x000D_ acTccaatgaa_x000D_ gcTattggctt_x000D_ gtcattggAgc_x000D_ tgcccaatgtc_x000D_ Cgaccaatctc_x000D_ tccccaatgaa_x000D_ ccTattgggta_x000D_ ttTattggctt_x000D_ tgcattggcAt_x000D_ ttcattggctt_x000D_ ttTattggcAt_x000D_ CaaccaatTga_x000D_	-3092 _x000D_ -3423 _x000D_ -279 _x000D_ -3378 _x000D_ -156 _x000D_ 89 _x000D_ -2051 _x000D_ -1593 _x000D_ -2261 _x000D_ -2811 _x000D_ -1698 _x000D_ -3131 _x000D_ -1064 _x000D_	defined by FAM78B,RP11-9L18.1 TSS
hsa-mir-1255b-2	Chr1: 167945924 - 167953924 [+]	167951924 (15974)	8	gcAattggcAt_x000D_ AggattgggAt_x000D_ ttcattggcct_x000D_ agTccaatgtc_x000D_ aaTccaatgtc_x000D_ gtTattggttt_x000D_ gaaccaatAag_x000D_ ttAattggttt_x000D_	-5064 _x000D_ -791 _x000D_ 323 _x000D_ 50 _x000D_ -1802 _x000D_ -5934 _x000D_ 789 _x000D_ -4266 _x000D_	defined by IQWD1 TSS
hsa-mir-557	Chr1: 168332249 - 168340249 [+]	168338249 (6513)	10	gtgattgggtG_x000D_ ttcattggAcG_x000D_ gcAattggAgc_x000D_ aaaccaatgta_x000D_ cagattggttc_x000D_ tgAattggcAc_x000D_ caTattgggga_x000D_ acaccaatTac_x000D_ gTgccaatAtg_x000D_	385 _x000D_ -5846 -3162 _x000D_ -2727 _x000D_ -4455 _x000D_ 349 _x000D_ -1642 _x000D_ 298 _x000D_ -4880 _x000D_ -5486 _x000D_
hsa-mir-3119-1	Chr1: 170131088 - 170139088 [-]	170133088 (12485)	13	tTaccaatTag_x000D_ ttTattgggca_x000D_ tcTattggtca_x000D_ CTcccaatgtc_x000D_ aaaccaatgac_x000D_ AaAattggcta_x000D_ ttTattggAca_x000D_ AagattggAtt_x000D_ taTccaatctT_x000D_ ggAattgggAa_x000D_ tTgccaatcaa_x000D_ aaaccaatgtc_x000D_ Atcattgggta_x000D_	1741 _x000D_ -1439 _x000D_ -382 _x000D_ -5765 _x000D_ 1704 _x000D_ -1122 _x000D_ -304 _x000D_ 1571 _x000D_ 331 _x000D_ -5724 _x000D_ -1185 _x000D_ -4894 _x000D_ -4618 _x000D_
hsa-mir-3119-2	Chr1: 170093678 - 170101678 [+]	170099678 (20841)	13	tcaccaatgcc_x000D_ tggattggtga_x000D_ AtgattggAgt_x000D_ tccattgggtt_x000D_ tgTccaatTta_x000D_ AcTattggcca_x000D_ tcgccaatAcT_x000D_ ttcattggttc_x000D_ ctcattgggtt_x000D_ tgAattgggtt_x000D_ ctAattggtcc_x000D_ tTcccaatTtc_x000D_ aaTccaatAtc_x000D_	-1562 _x000D_ -199 _x000D_ -4994 _x000D_ -3696 _x000D_ -4383 _x000D_ 879 _x000D_ -1478 _x000D_ -764 _x000D_ -2554 _x000D_ -3966 _x000D_ -1547 _x000D_ -5060 _x000D_ -4343 _x000D_	defined by METTL11B TSS
hsa-mir-214	Chr1: 172107194 - 172115194 [-]	172109194 (1147)	4	taAattggAct_x000D_ tgAattggAct_x000D_ cacattggtta_x000D_ CcaccaatAta_x000D_	-1960 _x000D_ 860 _x000D_ -4509 _x000D_ -441 _x000D_
hsa-mir-3120	Chr1: 172069816 - 172077816 [+]	172075816 (32132)	8	Caaccaatcca_x000D_ ctgattggAct_x000D_ ttAattggAgt_x000D_ Cacccaatccc_x000D_ ttgattgggta_x000D_ gagccaatAaa_x000D_ gtAattggAta_x000D_ AaAattggcca_x000D_	1971 _x000D_ -5723 _x000D_ 1728 _x000D_ -3561 _x000D_ -1023 _x000D_ -3707 _x000D_ 1456 _x000D_ -407 _x000D_	defined by DNM3 TSS
hsa-mir-199a-2	Chr1: 172112521 - 172120521 [-]	172114521 (737)	9	aagccaatTtc_x000D_ gaaccaatTta_x000D_ ggcccaatAca_x000D_ taTccaatAga_x000D_ AagattgggAa_x000D_ aaaccaatAac_x000D_ cacattggtta_x000D_ ttTattggAgt_x000D_ ttAattggcAt_x000D_	-4869 _x000D_ -4913 _x000D_ -1986 _x000D_ -4001 _x000D_ -2179 _x000D_ -5993 _x000D_ 818 _x000D_ -4044 _x000D_ -2793 _x000D_	defined by DNM3,RP5-1116C7.1 TSS
hsa-mir-488	Chr1: 177025956 - 177033956 [-]	177027956 (29375)	10	aaaccaatcga_x000D_ tccattggtgc_x000D_ aagccaatTcc_x000D_ tggccaatTca_x000D_ aacccaatggg_x000D_ tcaccaatggc_x000D_ tgTattggAga_x000D_ taTccaatTag_x000D_ ctAattggtAc_x000D_ tgAattggccc_x000D_	-3963 _x000D_ -5694 _x000D_ 1554 _x000D_ -3990 _x000D_ -4538 _x000D_ 345 _x000D_ -1647 _x000D_ -1658 _x000D_ -2529 _x000D_ -516 _x000D_	defined by ASTN1 TSS
hsa-mir-3121	Chr1: 180423770 - 180431770 [-]	180425770 (18245)	7	tgaccaatggc_x000D_ caAattggttc_x000D_ AacattggtAa_x000D_ AaTattggcct_x000D_ tagattgggga_x000D_ aTaccaatggg_x000D_ caTattggcca_x000D_	117 _x000D_ -4680 _x000D_ -1483 _x000D_ -4974 _x000D_ 940 _x000D_ -5689 _x000D_ 804 _x000D_	defined by ACBD6 TSS
hsa-mir-1278	Chr1: 193086301 - 193094301 [+]	193092301 (13332)	17	acaccaatAaa_x000D_ AtTattggtct_x000D_ taAattggAcc_x000D_ tcTccaatAag_x000D_ gggattggcgG_x000D_ tcTattggtAa_x000D_ ttTattgggtt_x000D_ AaAattgggta_x000D_ cacattggAtt_x000D_ gcaccaatTaa_x000D_ CcTccaatgaa_x000D_ gtcattggtgc_x000D_ AacattggtgG_x000D_ ccTattggttG_x000D_ tacattggttt_x000D_ ctTattgggta_x000D_ taaccaatTga_x000D_	-5041 _x000D_ 1434 _x000D_ -2053 _x000D_ -4928 _x000D_ -1972 _x000D_ 1657 _x000D_ 1169 _x000D_ -2078 _x000D_ 1975 _x000D_ -5175 _x000D_ -3044 _x000D_ -68 _x000D_ -2387 _x000D_ 355 _x000D_ 1215 _x000D_ -3337 _x000D_ -1834 _x000D_	defined by CDC73 TSS
hsa-mir-181b-1	Chr1: 198854545 - 198862545 [-]	198856545 (28434)	13	tgcccaatAtg_x000D_ gcTccaatgta_x000D_ AgcattgggtG_x000D_ tagccaatAaa_x000D_ aaaccaatcaa_x000D_ gaTattggtga_x000D_ tTgccaatgaT_x000D_ gagccaatgca_x000D_ tgTattggAct_x000D_ gcaccaatTaT_x000D_ taTccaatTta_x000D_ tgTattggttt_x000D_ gcaccaatTgT_x000D_	-2572 _x000D_ -3475 _x000D_ -1720 _x000D_ -2249 _x000D_ 1422 _x000D_ -4717 _x000D_ -4020 _x000D_ 1558 _x000D_ -2939 _x000D_ -5641 _x000D_ 597 _x000D_ -5485 _x000D_ -4759 _x000D_	defined by RP11-31E23.1 TSS
hsa-mir-181a-1	Chr1: 198854545 - 198862545 [-]	198856545 (28263)	13	tgcccaatAtg_x000D_ gcTccaatgta_x000D_ AgcattgggtG_x000D_ tagccaatAaa_x000D_ aaaccaatcaa_x000D_ gaTattggtga_x000D_ tTgccaatgaT_x000D_ gagccaatgca_x000D_ tgTattggAct_x000D_ gcaccaatTaT_x000D_ taTccaatTta_x000D_ tgTattggttt_x000D_ gcaccaatTgT_x000D_	-2572 _x000D_ -3475 _x000D_ -1720 _x000D_ -2249 _x000D_ 1422 _x000D_ -4717 _x000D_ -4020 _x000D_ 1558 _x000D_ -2939 _x000D_ -5641 _x000D_ 597 _x000D_ -5485 _x000D_ -4759 _x000D_	defined by RP11-31E23.1 TSS
hsa-mir-1231	Chr1: 201733707 - 201741707 [+]	201739707 (38032)	13	tagccaatAag_x000D_ aacccaatgta_x000D_ tgaccaatTtT_x000D_ tacattggctt_x000D_ Cacccaatgta_x000D_ tgcccaatTtc_x000D_ CTcccaatctc_x000D_ tcAattgggAc_x000D_ ttTattggAga_x000D_ tagccaatccT_x000D_ AgcattggAgt_x000D_ tggccaatgtg_x000D_ AagattggcAa_x000D_	-1582 _x000D_ -3064 _x000D_ -1810 _x000D_ -4380 _x000D_ 298 _x000D_ -4077 _x000D_ -5095 _x000D_ -2953 _x000D_ 1990 _x000D_ -428 _x000D_ -5246 _x000D_ -3319 _x000D_ -1791 _x000D_	defined by NAV1,RP11-90L20.1 TSS
hsa-mir-135b	Chr1: 205423195 - 205431195 [-]	205425195 (7669)	11	tggccaatgaa_x000D_ CcgccaatAcc_x000D_ cggattgggAG_x000D_ gggattggggG_x000D_ tccccaatgcc_x000D_ gagattggtga_x000D_ ttgattgggta_x000D_ gggccaatTgc_x000D_ caAattggAgc_x000D_ AgTattgggca_x000D_ agcccaatgag_x000D_	-2940 _x000D_ -4235 _x000D_ -586 _x000D_ 433 _x000D_ -2083 _x000D_ 66 _x000D_ -63 _x000D_ -2617 _x000D_ -5035 _x000D_ 1568 _x000D_ -1180 _x000D_	defined by LEMD1 TSS
hsa-mir-29c	Chr1: 207995156 - 208003156 [-]	207997156 (21872)	13	gtcattggcca_x000D_ tccattggcca_x000D_ AgAattgggca_x000D_ gcTattggttt_x000D_ AcAattggccc_x000D_ tggccaatTac_x000D_ tTTccaatcag_x000D_ gagattggAAt_x000D_ ttTattggcAt_x000D_ ttgattggctc_x000D_ AtcattggtgG_x000D_ ctgattggtgG_x000D_ gggccaatggc_x000D_	-1083 _x000D_ 953 _x000D_ -2665 _x000D_ -4849 _x000D_ -5661 _x000D_ -971 _x000D_ 1347 _x000D_ -3338 _x000D_ -1786 _x000D_ 1033 _x000D_ -1218 _x000D_ 993 _x000D_ 1006 _x000D_
hsa-mir-29b-2	Chr1: 207995156 - 208003156 [-]	207997156 (21288)	13	gtcattggcca_x000D_ tccattggcca_x000D_ AgAattgggca_x000D_ gcTattggttt_x000D_ AcAattggccc_x000D_ tggccaatTac_x000D_ tTTccaatcag_x000D_ gagattggAAt_x000D_ ttTattggcAt_x000D_ ttgattggctc_x000D_ AtcattggtgG_x000D_ ctgattggtgG_x000D_ gggccaatggc_x000D_	-1083 _x000D_ 953 _x000D_ -2665 _x000D_ -4849 _x000D_ -5661 _x000D_ -971 _x000D_ 1347 _x000D_ -3338 _x000D_ -1786 _x000D_ 1033 _x000D_ -1218 _x000D_ 993 _x000D_ 1006 _x000D_
hsa-mir-4260	Chr1: 209824411 - 209832411 [-]	209826411 (29556)	13	gcAattggcAt_x000D_ aagccaatTtc_x000D_ gacattgggAG_x000D_ gtAattggAga_x000D_ ggcccaatctc_x000D_ tgcccaatTta_x000D_ ttTattggAct_x000D_ aTcccaatAac_x000D_ aTgccaatTta_x000D_ gtcattggAAc_x000D_ caAattgggtt_x000D_ CccccaatAcc_x000D_	-1247 _x000D_ -577 _x000D_ -3603 _x000D_ -2556 _x000D_ -3863 _x000D_ -625 _x000D_ -743 _x000D_ -4647 _x000D_ -4993 -4977 _x000D_ 1244 _x000D_ -1425 _x000D_ -5722 _x000D_	defined by LAMB3 TSS
hsa-mir-3122	Chr1: 212202653 - 212210653 [+]	212208653 (42302)	6	AacattggcAa_x000D_ tgTccaatTcc_x000D_ ctcattggtct_x000D_ aagccaatcag_x000D_ aaaccaatTtc_x000D_ taTattggcta_x000D_	1380 _x000D_ 37 _x000D_ -3034 _x000D_ 404 _x000D_ -300 _x000D_ -857 _x000D_	defined by DTL TSS
hsa-mir-215	Chr1: 220319512 - 220327512 [-]	220321512 (30208)	11	Aagattggcca_x000D_ ttAattgggct_x000D_ gTgccaatTgc_x000D_ CTaccaatgaa_x000D_ gcTattggAtt_x000D_ agaccaatTtc_x000D_ tTTccaatgaa_x000D_ gtcattggAtG_x000D_ ttAattggttt_x000D_ AaAattggtta_x000D_ agaccaatctg_x000D_	-5132 _x000D_ -4992 _x000D_ -3208 _x000D_ 1966 _x000D_ -5786 _x000D_ -5415 _x000D_ -4940 _x000D_ -3403 _x000D_ 737 _x000D_ -2780 _x000D_ -4604 _x000D_
hsa-mir-664	Chr1: 220377779 - 220385779 [-]	220379779 (5818)	14	tacattggcAG_x000D_ tagattggAca_x000D_ gtAattggtAa_x000D_ gcaccaatAtg_x000D_ gggccaatggT_x000D_ taTattggtAa_x000D_ gaAattggccc_x000D_ ttcattggtgt_x000D_ gagattggttt_x000D_ ttTattggtAa_x000D_ aaaccaatAtg_x000D_ gaTattgggct_x000D_ aTTccaatctc_x000D_ tggattggcAa_x000D_	-2153 _x000D_ -2029 _x000D_ -4614 _x000D_ 1764 _x000D_ -1328 _x000D_ -4099 _x000D_ -1029 _x000D_ -618 _x000D_ -211 _x000D_ -3120 _x000D_ -3375 _x000D_ -5791 _x000D_ -516 _x000D_ -938 _x000D_	defined by RAB3GAP2 TSS
hsa-mir-320b-2	Chr1: 224473279 - 224481279 [-]	224475279 (30436)	11	ttcattggcgc_x000D_ gtAattgggAt_x000D_ gaTattggtgc_x000D_ ttTattggcAt_x000D_ ttcattgggca_x000D_ CcaccaatAac_x000D_ caAattggAtc_x000D_ tcTattggtgt_x000D_ ttAattggtta_x000D_ tggattggtga_x000D_ AgcattggcAt_x000D_	-3785 _x000D_ 90 _x000D_ -247 _x000D_ -1805 _x000D_ -3624 _x000D_ -5884 _x000D_ -4065 _x000D_ -4512 _x000D_ -950 _x000D_ 1483 _x000D_ -1452 _x000D_	defined by NVL TSS
hsa-mir-1537	Chr1: 236044978 - 236052978 [-]	236046978 (30618)	5	AtAattggctc_x000D_ aTTccaatctg_x000D_ aTcccaatgac_x000D_ tTgccaatTta_x000D_ ttcattggAga_x000D_	-2771 _x000D_ 771 _x000D_ 60 _x000D_ -1411 _x000D_ 759 _x000D_	defined by LYST TSS
hsa-mir-3123	Chr1: 241271618 - 241279618 [+]	241277618 (17954)	6	taaccaatcaT_x000D_ tccattggcct_x000D_ agTccaatAac_x000D_ tcTccaatAac_x000D_ gtgattggAtc_x000D_ aTgccaatgaa_x000D_	745 _x000D_ -5232 _x000D_ -1197 _x000D_ -4085 _x000D_ 1574 _x000D_ -1807 _x000D_
hsa-mir-3124	Chr1: 249101201 - 249109201 [+]	249107201 (13375)	7	taTccaatctc_x000D_ gcgccaatggT_x000D_ Cacccaatggc_x000D_ aggccaatTtg_x000D_ CTgccaatctg_x000D_ Accattggctc_x000D_ aggccaatgta_x000D_	-3171 _x000D_ 582 _x000D_ -308 _x000D_ -3655 _x000D_ 225 _x000D_ -3946 _x000D_ -4434 _x000D_
hsa-mir-4261	Chr2: 10377625 - 10385625 [-]	10379625 (46828)	8	AggattgggcG_x000D_ Caaccaatgaa_x000D_ Ccaccaatgtc_x000D_ agaccaatggc_x000D_ ctgattggcct_x000D_ Ccgccaatgcc_x000D_ gggccaatcca_x000D_ gggattggAta_x000D_	-5062 _x000D_ -2389 _x000D_ 958 _x000D_ -2329 _x000D_ -3133 _x000D_ -2916 _x000D_ -2250 _x000D_ -2518 _x000D_
hsa-mir-548s	Chr2: 11878447 - 11886447 [+]	11884447 (23123)	11	gaAattggctc_x000D_ taTccaatTca_x000D_ taAattggttc_x000D_ gcTccaatcca_x000D_ ttTattggtta_x000D_ ctgattggAtG_x000D_ tTcccaatctg_x000D_ AgAattggttt_x000D_ aTaccaatgtT_x000D_ gggattggcca_x000D_ aTcccaatAta_x000D_	-4355 _x000D_ 739 _x000D_ -2797 _x000D_ -5033 _x000D_ -2355 _x000D_ -4091 _x000D_ -1574 _x000D_ 1394 _x000D_ -2127 _x000D_ -95 _x000D_ -2339 _x000D_	defined by LPIN1 TSS
hsa-mir-4262	Chr2: 12013280 - 12021280 [-]	12015280 (38168)	9	CacccaatgtT_x000D_ aagccaatcag_x000D_ CcTccaatctc_x000D_ aaTccaatgtT_x000D_ aggccaatggg_x000D_ Cacccaatcac_x000D_ tTcccaatcac_x000D_ tagattggttt_x000D_ AaAattggctc_x000D_	1318 _x000D_ -423 _x000D_ 463 _x000D_ 346 _x000D_ -4304 _x000D_ 1717 _x000D_ -3542 _x000D_ 356 _x000D_ 1351 _x000D_
hsa-mir-3125	Chr2: 12850657 - 12858657 [+]	12856657 (20836)	12	ggcccaatgcT_x000D_ gggattggcct_x000D_ aTcccaatcag_x000D_ tgcattggggc_x000D_ tagattggAgc_x000D_ CacccaatTtc_x000D_ AtgattggAtc_x000D_ aggccaatggg_x000D_ tTcccaatgtc_x000D_ tggattggtta_x000D_ ctgattgggtt_x000D_ caTattggAtc_x000D_	-70 _x000D_ 533 _x000D_ -1935 _x000D_ -5394 _x000D_ -4253 _x000D_ -1284 _x000D_ -5406 _x000D_ -3916 _x000D_ -2020 _x000D_ -4360 _x000D_ -4380 _x000D_ -1457 _x000D_	defined by TRIB2 TSS
hsa-mir-1301	Chr2: 25562162 - 25570162 [-]	25564162 (12572)	4	acTccaatctc_x000D_ Aacattggtgt_x000D_ AggattggttG_x000D_ AgcattggAga_x000D_	-4387 _x000D_ -4408 _x000D_ -2914 _x000D_ -2170 _x000D_	defined by DNMT3A TSS
hsa-mir-4263	Chr2: 28212852 - 28220852 [+]	28218852 (382)	12	ggTattggtca_x000D_ gcTattgggAa_x000D_ tggattggcAG_x000D_ gcTccaatggT_x000D_ CaTccaatgag_x000D_ gagattggAgt_x000D_ gtgattggAtG_x000D_ aaTccaatggc_x000D_ CacccaatTgc_x000D_ gTaccaatgcc_x000D_ AgAattggtgc_x000D_ ccTattggcta_x000D_	-2235 _x000D_ 1823 _x000D_ -2776 _x000D_ 685 _x000D_ -5050 _x000D_ 409 _x000D_ 279 _x000D_ 1753 _x000D_ -3266 _x000D_ -2174 _x000D_ -814 _x000D_ -3826 _x000D_	defined by BRE,MRPL33 TSS
hsa-mir-558	Chr2: 32741274 - 32749274 [+]	32747274 (9946)	8	acaccaatAtT_x000D_ CaTccaatgta_x000D_ ctcattggttt_x000D_ caTattggcca_x000D_ caTattggtta_x000D_ AaAattggcta_x000D_ AtcattggctG_x000D_ aaaccaatgtT_x000D_	-4280 _x000D_ -3347 _x000D_ 807 _x000D_ -527 _x000D_ -5409 _x000D_ 1143 _x000D_ -3790 _x000D_ 271 _x000D_	defined by BIRC6 TSS
hsa-mir-559	Chr2: 47591238 - 47599238 [+]	47597238 (7576)	3	tTgccaatAaa_x000D_ cggattggAgc_x000D_ tcaccaatgga_x000D_	-3014 _x000D_ -508 _x000D_ 1405 _x000D_	defined by EPCAM TSS
hsa-mir-1285-2	Chr2: 70527245 - 70535245 [-]	70529245 (49108)	5	gagattgggAc_x000D_ CTcccaatgtg_x000D_ tgcccaatcaa_x000D_ Cgcccaatggc_x000D_ ctTattggAta_x000D_	-572 _x000D_ -3093 _x000D_ -2046 _x000D_ -1958 _x000D_ -681 _x000D_
hsa-mir-3127	Chr2: 97420106 - 97428106 [+]	97426106 (37909)	10	gagccaatTcg_x000D_ accccaatggg_x000D_ aacccaatAag_x000D_ ggTccaatggg_x000D_ gccccaatTcT_x000D_ tagccaatTga_x000D_ ttTattggctt_x000D_ agTccaatTca_x000D_ AccattggcAt_x000D_ CcTccaatgca_x000D_	-1395 _x000D_ -206 _x000D_ -5646 _x000D_ -3930 _x000D_ -4461 _x000D_ -1322 _x000D_ -1476 _x000D_ -5737 _x000D_ 1457 _x000D_ 453 _x000D_	defined by CNNM4 TSS
hsa-mir-4266	Chr2: 109933653 - 109941653 [-]	109935653 (5572)	12	gtTattggAga_x000D_ tgaccaatccc_x000D_ taAattggctt_x000D_ ttTattggctG_x000D_ caTattgggtG_x000D_ Cacccaatgac_x000D_ CTaccaatcac_x000D_ cagattggAct_x000D_ aTTccaatcta_x000D_ tagattggAtG_x000D_ ggaccaatcaT_x000D_ aagccaatgtc_x000D_	-2364 _x000D_ -2608 _x000D_ -2424 _x000D_ -3274 _x000D_ -1458 _x000D_ -4066 _x000D_ -4303 _x000D_ -597 _x000D_ -3738 _x000D_ 436 _x000D_ -2773 _x000D_ 359 _x000D_
hsa-mir-4267	Chr2: 110855589 - 110863589 [-]	110857589 (29970)	4	gtcattggAcc_x000D_ AgcattggcgG_x000D_ tccattggAca_x000D_ cagattggcAa_x000D_	-4950 _x000D_ -4960 _x000D_ -3236 _x000D_ -3473 _x000D_
hsa-mir-1302-3	Chr2: 114359245 - 114367245 [-]	114361245 (20572)	10	ctcattggAtt_x000D_ tggccaatAtg_x000D_ caTattggtgG_x000D_ gccccaatcgg_x000D_ ttAattggAta_x000D_ tcaccaatAtT_x000D_ gccccaatcaT_x000D_ Accattggctt_x000D_ ttAattgggtt_x000D_ ccAattggttG_x000D_	-4633 _x000D_ -786 _x000D_ -5146 _x000D_ -1733 _x000D_ -3427 _x000D_ -5469 _x000D_ -1416 _x000D_ -5814 _x000D_ -2359 _x000D_ -5956 _x000D_
hsa-mir-128-1	Chr2: 136413971 - 136421971 [+]	136419971 (2996)	11	aaaccaatgag_x000D_ Aacattggtca_x000D_ aTcccaatctg_x000D_ ctgattggAgG_x000D_ gaTattggcta_x000D_ Atcattggtca_x000D_ aaaccaatAac_x000D_ aacccaatcag_x000D_ Atcattggttt_x000D_ AacattggttG_x000D_ tccccaatctc_x000D_	-877 _x000D_ 195 _x000D_ 1855 _x000D_ 788 _x000D_ -5285 _x000D_ 832 _x000D_ -2614 _x000D_ -4728 _x000D_ -231 _x000D_ 332 _x000D_ -2857 _x000D_	defined by R3HDM1 TSS
hsa-mir-933	Chr2: 176030721 - 176038721 [-]	176032721 (284)	9	ctcattggcca_x000D_ agaccaatAga_x000D_ tgTccaatcaT_x000D_ tgcccaatTcT_x000D_ Cagccaatcac_x000D_ Atcattggggt_x000D_ tgTattggtga_x000D_ tgcccaatTga_x000D_ AaAattggctt_x000D_	-3904 _x000D_ -4522 _x000D_ -418 _x000D_ -4717 _x000D_ -521 _x000D_ -2822 _x000D_ 429 _x000D_ -1594 _x000D_ 852 _x000D_	defined by ATF2 TSS
hsa-mir-10b	Chr2: 176994951 - 177002951 [+]	177000951 (14080)	14	aTTccaatgta_x000D_ AaTattggcga_x000D_ tcTccaatgtT_x000D_ cccattggctt_x000D_ tccattggAgG_x000D_ ttTattgggcc_x000D_ aacccaatAga_x000D_ Cccccaatcac_x000D_ agcccaatAta_x000D_ tcAattgggAa_x000D_ gccccaatgag_x000D_ accccaatTta_x000D_ Aagattgggcc_x000D_ gtcattggctG_x000D_	1950 _x000D_ -5354 _x000D_ -1825 _x000D_ -1192 _x000D_ -3155 _x000D_ 1319 _x000D_ 1525 _x000D_ 909 _x000D_ -1674 _x000D_ -668 _x000D_ -5861 _x000D_ -388 _x000D_ -3968 _x000D_ 277 _x000D_	defined by HOXD3 TSS
hsa-mir-1246	Chr2: 177489575 - 177497575 [-]	177491575 (25795)	11	accccaatAaT_x000D_ tgAattggAga_x000D_ tcTattgggtt_x000D_ CagccaatAaa_x000D_ gtgattggcAt_x000D_ aTaccaatgag_x000D_ tagattggctt_x000D_ ttAattgggca_x000D_ ggTattggcAc_x000D_ AagattggcAa_x000D_ tcTccaatTaa_x000D_	-5082 _x000D_ -4330 _x000D_ -5584 _x000D_ -2768 _x000D_ -3049 _x000D_ -1965 _x000D_ -811 _x000D_ -5044 _x000D_ -4135 _x000D_ 142 _x000D_ -4647 _x000D_
hsa-mir-3128	Chr2: 178126808 - 178134808 [-]	178128808 (8070)	7	taTattggtAa_x000D_ cagattggAgc_x000D_ gagccaatAcT_x000D_ aaaccaatTgg_x000D_ tggccaatgaT_x000D_ Aagattgggca_x000D_ ttcattgggAt_x000D_	-1609 _x000D_ -3441 _x000D_ -1563 _x000D_ -2923 _x000D_ -3067 _x000D_ -2685 _x000D_ 1162 _x000D_	defined by NFE2L2 TSS
hsa-mir-1258	Chr2: 180747217 - 180755217 [-]	180749217 (23582)	13	aagccaatAtT_x000D_ aggccaatAaa_x000D_ tTcccaatccT_x000D_ gaaccaatgca_x000D_ ctTattggAtt_x000D_ tgAattggttt_x000D_ aTaccaatggc_x000D_ tggccaatgta_x000D_ tagccaatTtT_x000D_ gcTccaatTtg_x000D_ AcTattggggc_x000D_ ctTattggtga_x000D_ aTcccaatgag_x000D_	-5052 _x000D_ -4612 _x000D_ -4433 _x000D_ -1410 _x000D_ -3447 _x000D_ -3432 _x000D_ -3556 _x000D_ -5453 _x000D_ -3329 _x000D_ -3175 _x000D_ 969 _x000D_ -720 _x000D_ 1627 _x000D_	defined by ZNF385B TSS
hsa-mir-561	Chr2: 189151074 - 189159074 [+]	189157074 (5145)	4	aaaccaatgag_x000D_ tgcccaatTcT_x000D_ tccattggctt_x000D_ AaAattggttt_x000D_	-1019 _x000D_ -5787 _x000D_ -5689 _x000D_ -3605 _x000D_	defined by GULP1 TSS
hsa-mir-1245	Chr2: 189833326 - 189841326 [+]	189839326 (3492)	9	taAattggcca_x000D_ ttAattggtgt_x000D_ tacattggAAa_x000D_ aTTccaatgag_x000D_ tcTccaatcta_x000D_ gtTattggtct_x000D_ tgAattggttt_x000D_ AgAattggcta_x000D_ tTcccaatcca_x000D_	-4382 _x000D_ -1444 _x000D_ -1137 _x000D_ -3952 _x000D_ -2033 _x000D_ 306 _x000D_ -2206 _x000D_ -5222 _x000D_ 1669 _x000D_	defined by COL3A1 TSS
hsa-mir-3129	Chr2: 190041815 - 190049815 [-]	190043815 (45978)	8	tgcccaatAaT_x000D_ AagattggAga_x000D_ ggAattgggAc_x000D_ ggTattggtct_x000D_ tTcccaatggc_x000D_ acTccaatcca_x000D_ ggaccaatgta_x000D_ ttAattggtAt_x000D_	-1865 _x000D_ -4272 _x000D_ -3156 _x000D_ -2486 _x000D_ -5135 _x000D_ 1395 _x000D_ -5597 _x000D_ -4506 _x000D_	defined by COL5A2 TSS
hsa-mir-3130-2	Chr2: 207632635 - 207640635 [+]	207638635 (9323)	7	ttcattggtta_x000D_ CTcccaatcag_x000D_ tacccaatTca_x000D_ aTgccaatAaa_x000D_ AtAattgggtt_x000D_ tagattgggtc_x000D_ gaAattggtta_x000D_	-4585 _x000D_ -1232 _x000D_ 119 _x000D_ 599 _x000D_ -5129 _x000D_ -2897 _x000D_ -258 _x000D_	defined by FASTKD2 TSS
hsa-mir-3130-4	Chr2: 207632635 - 207640635 [+]	207638635 (9325)	7	ttcattggtta_x000D_ CTcccaatcag_x000D_ tacccaatTca_x000D_ aTgccaatAaa_x000D_ AtAattgggtt_x000D_ tagattgggtc_x000D_ gaAattggtta_x000D_	-4585 _x000D_ -1232 _x000D_ 119 _x000D_ 599 _x000D_ -5129 _x000D_ -2897 _x000D_ -258 _x000D_	defined by FASTKD2 TSS
hsa-mir-2355	Chr2: 207997067 - 208005067 [-]	207999067 (24270)	17	ggcccaatggg_x000D_ gggccaatgcT_x000D_ ttAattggAgt_x000D_ ttAattggAtt_x000D_ gagattggtga_x000D_ AgAattgggca_x000D_ gagccaatgaa_x000D_ cccattggAgt_x000D_ gaAattggttc_x000D_ taAattggcct_x000D_ tgTattggcAt_x000D_ tagccaatTaa_x000D_ gaTattggAcc_x000D_ ttcattggttc_x000D_ tcaccaatAaa_x000D_ tggattggAAa_x000D_	-47 _x000D_ -398 _x000D_ -337 _x000D_ -3248 _x000D_ 506 _x000D_ -3577 _x000D_ 145 _x000D_ 938 _x000D_ -3825 _x000D_ -1542 _x000D_ -4330 _x000D_ 452 _x000D_ -426 _x000D_ -2424 _x000D_ -1729 _x000D_ -4876 -3926 _x000D_	defined by KLF7 TSS
hsa-mir-548f-2	Chr2: 213338961 - 213346961 [-]	213340961 (49877)	17	ggTccaatTtc_x000D_ gcTattggcAc_x000D_ cccattggAAc_x000D_ accccaatAac_x000D_ tacattggAgG_x000D_ agcccaatAag_x000D_ gtgattggAct_x000D_ ttAattggtAt_x000D_ tacattggAga_x000D_ ttgattgggtt_x000D_ gaAattggggc_x000D_ AagattggAgc_x000D_ cccattggtca_x000D_ ggAattggggG_x000D_ agaccaatAgc_x000D_ ttTattggAta_x000D_ gtTattggctG_x000D_	-4015 _x000D_ -4404 _x000D_ -2430 _x000D_ 464 _x000D_ -1118 _x000D_ -1746 _x000D_ 342 _x000D_ -3154 _x000D_ -3692 _x000D_ -1839 _x000D_ -1939 _x000D_ -5356 _x000D_ -5330 _x000D_ -3040 _x000D_ 1276 _x000D_ -888 _x000D_ -2885 _x000D_	defined by ERBB4 TSS
hsa-mir-26b	Chr2: 219258448 - 219266448 [+]	219264448 (2921)	6	aTcccaatgaa_x000D_ Caaccaatggg_x000D_ Accattggcgc_x000D_ tTgccaatggc_x000D_ gcgccaatggg_x000D_ tccccaatTca_x000D_	-5441 _x000D_ -4886 _x000D_ 738 _x000D_ -5543 _x000D_ 745 _x000D_ -4828 _x000D_	defined by CTDSP1 TSS
hsa-mir-375	Chr2: 219864698 - 219872698 [-]	219866698 (268)	5	cccattggtga_x000D_ ggAattgggca_x000D_ gTgccaatgag_x000D_ aTgccaatccT_x000D_ CccccaatTtc_x000D_	-4308 _x000D_ -4944 _x000D_ -4375 _x000D_ -2348 _x000D_ -5637 _x000D_
hsa-mir-3131	Chr2: 219923536 - 219931536 [-]	219925536 (2064)	8	gcTattggctc_x000D_ gTaccaatAaa_x000D_ ttTattggAtt_x000D_ gtTattggggc_x000D_ CccccaatTac_x000D_ ttTattggcgG_x000D_ ccTattggAca_x000D_ gccccaatgtg_x000D_	1946 _x000D_ -1232 _x000D_ -1146 _x000D_ 1300 _x000D_ 592 _x000D_ 89 _x000D_ -4463 _x000D_ 505 _x000D_	defined by IHH TSS
hsa-mir-153-1	Chr2: 220165763 - 220173763 [-]	220167763 (8841)	8	tggccaatggT_x000D_ ggaccaatAtc_x000D_ AgAattgggct_x000D_ CacccaatTcc_x000D_ gacattggcta_x000D_ gagattggAAc_x000D_ gcTccaatAgc_x000D_ ggAattggAta_x000D_	1836 _x000D_ 1477 _x000D_ -5962 _x000D_ -4080 _x000D_ -461 _x000D_ -4375 _x000D_ -970 _x000D_ -1902 _x000D_	defined by PTPRN TSS
hsa-mir-3132	Chr2: 220460760 - 220468760 [-]	220462760 (48891)	4	tggccaatAtg_x000D_ Aacattgggta_x000D_ acTccaatcca_x000D_ aTgccaatctg_x000D_	-1908 _x000D_ -5353 _x000D_ -3108 _x000D_ -593 _x000D_
hsa-mir-1244-1	Chr2: 232566895 - 232574895 [+]	232572895 (5129)	12	caTattgggtc_x000D_ CTgccaatgga_x000D_ gagccaatgag_x000D_ taaccaatTag_x000D_ tgcccaatTca_x000D_ cacattggcca_x000D_ CagccaatAgc_x000D_ aggccaatggT_x000D_ AaAattggcca_x000D_ aTgccaatgca_x000D_ gggattggcgc_x000D_ Cggccaatgtg_x000D_	-3912 _x000D_ -1112 _x000D_ 233 _x000D_ -4237 _x000D_ -4341 _x000D_ -5085 _x000D_ 265 _x000D_ 1423 _x000D_ -3229 _x000D_ -3445 _x000D_ 1656 _x000D_ -1062 _x000D_	defined by PTMA TSS
hsa-mir-1471	Chr2: 232766613 - 232774613 [-]	232768613 (11605)	8	aggccaatTgc_x000D_ accccaatgcT_x000D_ aagccaatccc_x000D_ gacattggAga_x000D_ agaccaatgaT_x000D_ gaTattggcca_x000D_ tagccaatAaT_x000D_ cggattggctc_x000D_	-4394 _x000D_ -2637 _x000D_ -4996 _x000D_ -638 _x000D_ -5740 _x000D_ -3392 _x000D_ -2486 _x000D_ 997 _x000D_
hsa-mir-562	Chr2: 233000180 - 233008180 [+]	233006180 (31183)	12	Aagattggtgt_x000D_ acaccaatTca_x000D_ tccattggAgc_x000D_ taTccaatctT_x000D_ CacccaatTtg_x000D_ cacattggttt_x000D_ accccaatgtc_x000D_ AacattggAcc_x000D_ AacattggAga_x000D_ aggccaatTtg_x000D_ ttgattggAct_x000D_ tcAattggttt_x000D_	-3719 _x000D_ 1093 _x000D_ 160 _x000D_ 557 _x000D_ -1945 _x000D_ -427 _x000D_ -1056 _x000D_ 1464 _x000D_ -686 _x000D_ 1669 _x000D_ -3385 _x000D_ -5800 _x000D_	defined by DIS3L2 TSS
hsa-mir-4269	Chr2: 240176677 - 240184677 [+]	240182677 (44480)	3	gagccaatTaT_x000D_ gaAattgggta_x000D_ tgTccaatAaa_x000D_	-5550 _x000D_ -1469 _x000D_ -520 _x000D_
hsa-mir-149	Chr2: 241382727 - 241390727 [+]	241388727 (6691)	2	tcaccaatggg_x000D_ gggattggAgt_x000D_	-3264 _x000D_ 1043 _x000D_	defined by AC110619.1,GPC1 TSS
hsa-mir-3133	Chr2: 242380155 - 242388155 [+]	242386155 (31165)	6	aTgccaatAca_x000D_ Agcattgggct_x000D_ tacattggcta_x000D_ aggccaatgta_x000D_ ttAattgggAa_x000D_ gccattgggca_x000D_	-144 _x000D_ -1182 _x000D_ -2538 _x000D_ -643 _x000D_ -3340 _x000D_ -2557 _x000D_	defined by FARP2 TSS
hsa-mir-378b	Chr3: 10337170 - 10345170 [+]	10343170 (28743)	3	AcTattggtgt_x000D_ tcTattggttt_x000D_ taaccaatccT_x000D_	-938 _x000D_ -4774 _x000D_ -1893 _x000D_
hsa-mir-885	Chr3: 10483046 - 10491046 [-]	10485046 (48800)	10	tgAattggcca_x000D_ gggccaatgcc_x000D_ gTTccaatgaa_x000D_ ttgattgggga_x000D_ tgcccaatgca_x000D_ cacattggtcc_x000D_ CagccaatTcc_x000D_ tggattgggAG_x000D_ gagccaatccc_x000D_ ttTattggAca_x000D_	-5931 _x000D_ -4951 _x000D_ 795 _x000D_ -4250 _x000D_ -1698 _x000D_ -3332 _x000D_ -5449 _x000D_ 157 _x000D_ -63 _x000D_ 1609 _x000D_	defined by ATP2B2 TSS
hsa-mir-4270	Chr3: 15561339 - 15569339 [-]	15563339 (25524)	11	Aggattggcgc_x000D_ CcaccaatgtT_x000D_ tgTattggtta_x000D_ aaTccaatgac_x000D_ aTgccaatAaa_x000D_ AgTattggggc_x000D_ taaccaatTag_x000D_ ttTattggtgt_x000D_ tcTattggtca_x000D_ ggaccaatcaa_x000D_ tgTccaatTta_x000D_	-5162 _x000D_ -2931 _x000D_ -5637 _x000D_ 220 _x000D_ -5771 _x000D_ -2497 _x000D_ -253 _x000D_ -2715 _x000D_ -1217 _x000D_ -5229 _x000D_ -3242 _x000D_	defined by COLQ TSS
hsa-mir-3134	Chr3: 15756202 - 15764202 [-]	15758202 (19324)	5	gaaccaatAaa_x000D_ gagattgggct_x000D_ ttTattggggc_x000D_ AaAattggcta_x000D_ ttgattggttG_x000D_	-4028 _x000D_ -1958 _x000D_ -5595 _x000D_ 97 _x000D_ -5571 _x000D_	defined by ANKRD28 TSS
hsa-mir-563	Chr3: 15895463 - 15903463 [+]	15901463 (13815)	12	acTccaatcaa_x000D_ aTTccaatggc_x000D_ tTaccaatgtg_x000D_ cccattggcca_x000D_ tTaccaatgaa_x000D_ agcccaatgtc_x000D_ taTccaatAca_x000D_ gTcccaatccg_x000D_ gcgattggcgG_x000D_ tagccaatAgc_x000D_ gagccaatTac_x000D_ CgcccaatcgT_x000D_	-5670 _x000D_ -2853 _x000D_ 1520 _x000D_ -77 _x000D_ -5761 _x000D_ -3629 _x000D_ -1855 _x000D_ 518 _x000D_ -121 _x000D_ -1843 _x000D_ -2743 _x000D_ 494 _x000D_
hsa-mir-128-2	Chr3: 35748750 - 35756750 [+]	35754750 (31218)	8	AtTattgggta_x000D_ cccattggctt_x000D_ aaaccaatAtT_x000D_ tagattggcgG_x000D_ taAattggcAt_x000D_ tgAattggctG_x000D_ AtcattggggG_x000D_ AtAattggtta_x000D_	127 _x000D_ 1040 _x000D_ 1089 _x000D_ -5462 _x000D_ -2034 _x000D_ -4581 _x000D_ -1254 _x000D_ 1147 _x000D_	defined by ARPP-21 TSS
hsa-mir-26a-1	Chr3: 37979025 - 37987025 [+]	37985025 (25870)	12	taTattggctt_x000D_ tggccaatAtg_x000D_ gaTattggtAc_x000D_ aacccaatTaT_x000D_ ggcattggAgc_x000D_ tgcattggtca_x000D_ ccTattggggG_x000D_ cagattggcca_x000D_ agaccaatcca_x000D_ gggattgggga_x000D_ aaaccaatgtT_x000D_ aaaccaatTaT_x000D_	-3167 _x000D_ -3633 _x000D_ -445 _x000D_ -3175 _x000D_ -687 _x000D_ -4033 _x000D_ -1742 _x000D_ -2831 _x000D_ 1105 _x000D_ -1547 _x000D_ 72 _x000D_ -5808 _x000D_	defined by CTDSPL TSS
hsa-mir-1226	Chr3: 47838752 - 47846752 [+]	47844752 (46293)	11	ttcattggcgc_x000D_ gtAattgggAc_x000D_ Aacattggtca_x000D_ tagccaatgta_x000D_ Cccccaatcag_x000D_ cccattgggcc_x000D_ AgTattggccc_x000D_ accccaatAtT_x000D_ tgAattgggct_x000D_ tTcccaatctT_x000D_ tTcccaatTca_x000D_	260 _x000D_ -883 _x000D_ 622 _x000D_ -1417 _x000D_ -4650 _x000D_ -331 _x000D_ -2227 _x000D_ -5169 _x000D_ -47 _x000D_ 1681 _x000D_ -3856 _x000D_	defined by DHX30 TSS
hsa-mir-2115	Chr3: 48383036 - 48391036 [-]	48385036 (27087)	5	tcTccaatgaa_x000D_ aggccaatgga_x000D_ cacattggtca_x000D_ ggcattggtgG_x000D_ taAattggtAt_x000D_	-1410 _x000D_ 523 _x000D_ 1770 _x000D_ -2072 _x000D_ -5003 _x000D_	defined by SPINK8 TSS
hsa-mir-711	Chr3: 48630740 - 48638740 [-]	48632740 (16330)	11	tggccaatgcc_x000D_ ggcattggcAt_x000D_ tggattggggG_x000D_ Aggattgggct_x000D_ CcaccaatAaa_x000D_ Aagattgggct_x000D_ aTgccaatcca_x000D_ tTgccaatTcg_x000D_ ggcccaatTtT_x000D_ tccattggccG_x000D_ AccattggttG_x000D_	-5716 _x000D_ -3675 _x000D_ -362 _x000D_ -4888 _x000D_ -3719 _x000D_ -3454 _x000D_ 476 _x000D_ -2700 _x000D_ -2883 _x000D_ 816 _x000D_ -2718 _x000D_	defined by COL7A1 TSS
hsa-mir-425	Chr3: 49057798 - 49065798 [-]	49059798 (2131)	13	ggcattgggct_x000D_ gtcattggAgG_x000D_ ttTattgggtt_x000D_ Aggattggcga_x000D_ ggTattggctt_x000D_ caAattggcct_x000D_ aTcccaatcac_x000D_ cacattggctc_x000D_ gacattggtgc_x000D_ aggccaatgaa_x000D_ AgcattgggAa_x000D_ tggattggctt_x000D_ gccattggcAc_x000D_	-698 _x000D_ -4168 _x000D_ -5212 _x000D_ 1906 _x000D_ -5947 _x000D_ -3842 _x000D_ -5451 _x000D_ -1585 _x000D_ -2324 _x000D_ -5907 _x000D_ -856 _x000D_ 783 _x000D_ -4395 _x000D_	defined by DALRD3 TSS
hsa-mir-191	Chr3: 49057758 - 49065758 [-]	49059758 (1616)	13	ggcattgggct_x000D_ gtcattggAgG_x000D_ ttTattgggtt_x000D_ Aggattggcga_x000D_ ggTattggctt_x000D_ caAattggcct_x000D_ aTcccaatcac_x000D_ cacattggctc_x000D_ gacattggtgc_x000D_ aggccaatgaa_x000D_ AgcattgggAa_x000D_ tggattggctt_x000D_ gccattggcAc_x000D_	-738 _x000D_ -4208 _x000D_ -5252 _x000D_ 1866 _x000D_ -5987 _x000D_ -3882 _x000D_ -5491 _x000D_ -1625 _x000D_ -2364 _x000D_ -5947 _x000D_ -896 _x000D_ 743 _x000D_ -4435 _x000D_	defined by DALRD3,NDUFAF3 TSS
hsa-mir-566	Chr3: 50185285 - 50193285 [+]	50191285 (19474)	9	agcccaatTgT_x000D_ caTattggccc_x000D_ gggccaatgac_x000D_ ggAattggcAt_x000D_ CggccaatTgc_x000D_ tgTattggtga_x000D_ ttTattggtga_x000D_ gccattggctc_x000D_ CaTccaatggg_x000D_	-1353 _x000D_ -4609 _x000D_ -2243 _x000D_ -694 _x000D_ 1175 _x000D_ -356 _x000D_ -3103 _x000D_ 462 _x000D_ -2576 _x000D_	defined by SEMA3F TSS
hsa-let-7g	Chr3: 52310679 - 52318679 [-]	52312679 (10302)	5	aacccaatAaa_x000D_ caAattgggta_x000D_ gggattggctG_x000D_ ctTattggtta_x000D_ gggccaatcaa_x000D_	-2988 _x000D_ -4529 _x000D_ -2966 _x000D_ -4758 _x000D_ -3199 _x000D_	defined by WDR82 TSS
hsa-mir-135a-1	Chr3: 52339559 - 52347559 [-]	52341559 (13235)	5	acaccaatccT_x000D_ gggattggcAG_x000D_ cagattggAca_x000D_ aaTccaatgac_x000D_ CacccaatccT_x000D_	-2075 _x000D_ -1984 _x000D_ -1104 _x000D_ 1297 _x000D_ 1169 _x000D_	defined by GLYCTK,RP11-168J18.1 TSS
hsa-mir-3136	Chr3: 69099487 - 69107487 [-]	69101487 (3301)	10	AaTattggtgc_x000D_ AtTattggtta_x000D_ AgAattggggc_x000D_ CcaccaatTta_x000D_ ggcccaatTtc_x000D_ cccattggAga_x000D_ aggccaatAtg_x000D_ gagccaatgta_x000D_ taaccaatAgT_x000D_ AggattggAtt_x000D_	-3994 _x000D_ -4222 _x000D_ -3190 _x000D_ -936 _x000D_ -277 _x000D_ -544 _x000D_ -2509 _x000D_ -4574 _x000D_ -3864 _x000D_ -3303 _x000D_	defined by TMF1 TSS
hsa-mir-1284	Chr3: 71631153 - 71639153 [-]	71633153 (41913)	7	ttcattggAca_x000D_ ttTattggtct_x000D_ tacattggttt_x000D_ CcTccaatgag_x000D_ tcaccaatTta_x000D_ AgAattggcct_x000D_ Aggattggtca_x000D_	-665 _x000D_ -1777 _x000D_ -2881 _x000D_ -3225 _x000D_ -4505 _x000D_ -1348 _x000D_ -3797 _x000D_	defined by FOXP1 TSS
hsa-mir-1324	Chr3: 75633730 - 75641730 [+]	75639730 (40184)	18	aaTccaatTga_x000D_ aTTccaatgtc_x000D_ CcaccaatAcg_x000D_ CaTccaatcta_x000D_ gcTccaatgtc_x000D_ CacccaatTgg_x000D_ aggccaatTac_x000D_ acaccaatTgg_x000D_ caTattggttt_x000D_ gggattgggAG_x000D_ ggaccaatcag_x000D_ acaccaatcag_x000D_ ccAattggcca_x000D_ aaTccaatTcc_x000D_ Accattgggca_x000D_ ccAattggcAc_x000D_ gcaccaatcaa_x000D_ tTcccaatAaa_x000D_	-3839 _x000D_ -3882 _x000D_ -1046 _x000D_ -4935 _x000D_ -5476 _x000D_ -5260 _x000D_ -3481 _x000D_ -2307 _x000D_ -1462 _x000D_ 289 _x000D_ -2047 _x000D_ -2266 _x000D_ -5257 _x000D_ -3888 _x000D_ -4325 _x000D_ -2304 _x000D_ -2225 _x000D_ -4073 _x000D_
hsa-mir-567	Chr3: 111799618 - 111807618 [+]	111805618 (26030)	10	ggaccaatTta_x000D_ taTattggtca_x000D_ gccattggAtt_x000D_ gtAattggctG_x000D_ aaaccaatAtc_x000D_ aaaccaatcaa_x000D_ aaaccaatTtT_x000D_ tgTattggtga_x000D_ Aagattggctt_x000D_ CacccaatAgg_x000D_	-5896 _x000D_ -3076 _x000D_ 299 _x000D_ -5625 _x000D_ -2567 _x000D_ -4711 _x000D_ -4783 _x000D_ -3212 _x000D_ 663 _x000D_ 1367 _x000D_	defined by C3orf52 TSS
hsa-mir-568	Chr3: 114050542 - 114058542 [-]	114052542 (17126)	11	CaTccaatcac_x000D_ gcAattgggtt_x000D_ tggccaatTtT_x000D_ taAattggttt_x000D_ Ccaccaatgca_x000D_ aacccaatgcc_x000D_ CcaccaatTcc_x000D_ aaaccaatctg_x000D_ tggattggAgt_x000D_ Ccaccaatcta_x000D_ CcaccaatAga_x000D_	-157 _x000D_ -2241 _x000D_ -11 _x000D_ -2980 _x000D_ -5720 _x000D_ 134 _x000D_ -4161 _x000D_ -1819 _x000D_ -1929 _x000D_ -3379 _x000D_ -2621 _x000D_
hsa-mir-198	Chr3: 120119841 - 120127841 [-]	120121841 (7265)	7	tggccaatgcc_x000D_ gaAattgggtc_x000D_ ctgattggAAa_x000D_ tgcattggtca_x000D_ aaaccaatgta_x000D_ AggattggtgG_x000D_ gaaccaatgaa_x000D_	-5519 _x000D_ 155 _x000D_ -315 _x000D_ -540 _x000D_ 1643 _x000D_ -180 _x000D_ -4615 _x000D_	defined by FSTL1 TSS
hsa-mir-544b	Chr3: 124443140 - 124451140 [+]	124449140 (2146)	9	aTaccaatcaa_x000D_ gccattggtga_x000D_ tgTattggcAt_x000D_ AaTattggtta_x000D_ ggcattggcta_x000D_ cacattggctc_x000D_ ttTattgggta_x000D_ tcaccaatAta_x000D_ tgAattggtAc_x000D_	-504 _x000D_ 206 _x000D_ -4509 _x000D_ -2122 _x000D_ -139 _x000D_ -3060 _x000D_ -1109 _x000D_ -2338 _x000D_ -2061 _x000D_	defined by UMPS TSS
hsa-mir-1280	Chr3: 128063451 - 128071451 [+]	128069451 (11557)	12	gagattgggtt_x000D_ Agcattggccc_x000D_ ctcattggAtc_x000D_ tagccaatTcc_x000D_ tggattggtAG_x000D_ ctcattggAtG_x000D_ cacattggctc_x000D_ gtgattggctG_x000D_ ggTccaatgtg_x000D_ ggAattgggct_x000D_ gagccaatccc_x000D_ AccattggtAa_x000D_	-2916 _x000D_ -527 _x000D_ 450 _x000D_ 1910 _x000D_ -3317 _x000D_ 1419 _x000D_ -163 _x000D_ -5681 _x000D_ -5565 _x000D_ -3507 _x000D_ -5267 _x000D_ -4306 _x000D_	defined by EEFSEC TSS
hsa-mir-15b	Chr3: 160115725 - 160123725 [+]	160121725 (651)	9	acaccaatAtT_x000D_ AaTattggcgt_x000D_ agcccaatcac_x000D_ acaccaatgaT_x000D_ aaTccaatgtT_x000D_ gtTattggcAa_x000D_ aTaccaatTtg_x000D_ tgaccaatgaa_x000D_ Agcattggttt_x000D_	858 _x000D_ 830 _x000D_ -5322 _x000D_ -5061 _x000D_ -1223 _x000D_ -1052 _x000D_ 1945 _x000D_ -1943 _x000D_ -960 _x000D_	defined by IFT80,SMC4 TSS
hsa-mir-16-2	Chr3: 160115725 - 160123725 [+]	160121725 (808)	9	acaccaatAtT_x000D_ AaTattggcgt_x000D_ agcccaatcac_x000D_ acaccaatgaT_x000D_ aaTccaatgtT_x000D_ gtTattggcAa_x000D_ aTaccaatTtg_x000D_ tgaccaatgaa_x000D_ Agcattggttt_x000D_	858 _x000D_ 830 _x000D_ -5322 _x000D_ -5061 _x000D_ -1223 _x000D_ -1052 _x000D_ 1945 _x000D_ -1943 _x000D_ -960 _x000D_	defined by IFT80,SMC4 TSS
hsa-mir-1263	Chr3: 163936392 - 163944392 [-]	163938392 (49048)	18	taaccaatTca_x000D_ cccattggctt_x000D_ gacccaatcac_x000D_ AaTattggccc_x000D_ cccattgggca_x000D_ gtAattggtAa_x000D_ cacattggAAa_x000D_ Aagattggcct_x000D_ tcTccaatTtc_x000D_ aTgccaatAag_x000D_ aTgccaatgtT_x000D_ ggTattggAtt_x000D_ AtAattggttt_x000D_ taaccaatAaa_x000D_ taaccaatcca_x000D_ ttcattggAAa_x000D_ cacattggAAt_x000D_ gagattggAAa_x000D_	-584 _x000D_ 1746 _x000D_ 1809 _x000D_ 1534 _x000D_ -4062 _x000D_ -3286 _x000D_ -2195 _x000D_ 359 _x000D_ 475 _x000D_ -3250 _x000D_ -4984 _x000D_ -5048 _x000D_ -1657 _x000D_ -2771 _x000D_ -5874 _x000D_ 483 _x000D_ -612 _x000D_ -3346 _x000D_
hsa-mir-551b	Chr3: 168237285 - 168245285 [+]	168243285 (26357)	6	taTccaatTca_x000D_ ttcattggtAa_x000D_ gccccaatAaa_x000D_ tgcattggtta_x000D_ ctAattggAtt_x000D_ taaccaatAta_x000D_	520 _x000D_ -1866 _x000D_ -3448 _x000D_ -5336 _x000D_ -2998 _x000D_ -1405 _x000D_	defined by C3orf50 TSS
hsa-mir-1224	Chr3: 183941491 - 183949491 [+]	183947491 (11702)	9	aagccaatggc_x000D_ gaaccaatAgg_x000D_ CTcccaatgag_x000D_ ttcattggctc_x000D_ gcTccaatctg_x000D_ aTgccaatctc_x000D_ cagattggAtG_x000D_ gagccaatTcc_x000D_ gaAattggtga_x000D_	-5374 _x000D_ -5605 _x000D_ -4355 _x000D_ 1328 _x000D_ -3080 _x000D_ -5121 _x000D_ -5183 _x000D_ -4515 _x000D_ -5684 _x000D_	defined by EIF2B5,VWA5B2 TSS
hsa-mir-28	Chr3: 188374779 - 188382779 [+]	188380779 (25790)	10	gcaccaatgac_x000D_ Ccaccaatcac_x000D_ gtAattgggca_x000D_ tacattggtta_x000D_ cacattggccc_x000D_ gcTattggtgG_x000D_ gggattgggga_x000D_ caTattggcca_x000D_ tTcccaatcca_x000D_ gagccaatTcT_x000D_	721 _x000D_ -2784 _x000D_ 674 _x000D_ -3004 _x000D_ -5923 _x000D_ 1581 _x000D_ 1014 _x000D_ -4645 _x000D_ -3089 _x000D_ -2672 _x000D_	defined by LPP TSS
hsa-mir-944	Chr3: 189506716 - 189514716 [+]	189512716 (34995)	15	Aagattggtga_x000D_ gTgccaatTta_x000D_ tcTattggAtc_x000D_ taTccaatAga_x000D_ Cacccaatgta_x000D_ caAattgggAa_x000D_ taTattggtta_x000D_ cagattgggtt_x000D_ tccattggAgt_x000D_ tTaccaatTtg_x000D_ Aacattgggta_x000D_ cacattggctG_x000D_ AaTattggttt_x000D_ tggattggAca_x000D_ gtAattggAgc_x000D_	-5433 _x000D_ -1030 _x000D_ -3788 _x000D_ -1002 _x000D_ -4995 _x000D_ 50 _x000D_ -5748 _x000D_ -4223 _x000D_ -5381 _x000D_ -3835 _x000D_ -2971 _x000D_ -94 _x000D_ -1539 _x000D_ -5347 _x000D_ -183 _x000D_	defined by TP63 TSS
hsa-mir-3137	Chr3: 194869588 - 194877588 [-]	194871588 (16279)	11	cagattgggAt_x000D_ ggcattggggG_x000D_ cacattggtAc_x000D_ gccccaatAtT_x000D_ tagccaatctT_x000D_ CacccaatTaa_x000D_ tacattggcgt_x000D_ gcgccaatgcc_x000D_ Aggattggcca_x000D_ tggattggtgG_x000D_ tcTccaatAtg_x000D_	-5513 _x000D_ -3094 _x000D_ -5462 _x000D_ 1840 _x000D_ 1886 _x000D_ -910 _x000D_ -3816 _x000D_ -2951 _x000D_ -2872 _x000D_ -5194 _x000D_ 1431 _x000D_	defined by C3orf21 TSS
hsa-mir-570	Chr3: 195417626 - 195425626 [+]	195423626 (2646)	8	ggTccaatAaa_x000D_ tgcattggAAt_x000D_ ttcattggAAc_x000D_ tacattgggta_x000D_ AtcattggcAa_x000D_ accccaatgga_x000D_ AtAattgggtc_x000D_ ctAattgggtt_x000D_	-5232 _x000D_ -2249 _x000D_ 1251 _x000D_ -1525 _x000D_ -3650 _x000D_ 1303 _x000D_ -4766 _x000D_ 1896 _x000D_	defined by AC069513.1 TSS
hsa-mir-922	Chr3: 197447814 - 197455814 [-]	197449814 (48367)	6	tgTccaatccT_x000D_ acaccaatAaT_x000D_ gggccaatgaT_x000D_ agaccaatctc_x000D_ gagattggctt_x000D_ tagattggggc_x000D_	-4584 _x000D_ 1643 _x000D_ -2928 _x000D_ -2638 _x000D_ -1160 _x000D_ -2935 _x000D_	defined by KIAA0226 TSS
hsa-mir-571	Chr4: 324449 - 332449 [+]	330449 (13497)	10	tgcccaatcag_x000D_ tggccaatAtg_x000D_ aacccaatctc_x000D_ aacccaatAtT_x000D_ tccattggAAt_x000D_ gcTccaatcca_x000D_ tgcattggcgc_x000D_ aaaccaatctg_x000D_ gagattggAgc_x000D_ taTccaatcag_x000D_	1099 _x000D_ -3565 _x000D_ -2822 _x000D_ -5906 _x000D_ -4456 _x000D_ -1927 _x000D_ -4233 _x000D_ -2846 _x000D_ 1058 _x000D_ 1071 _x000D_	defined by ZNF141,ZNF732 TSS
hsa-mir-4274	Chr4: 7448586 - 7456586 [+]	7454586 (7169)	4	cacattggcca_x000D_ aaTccaatggc_x000D_ tgcattgggAc_x000D_ aTgccaatgcc_x000D_	-517 _x000D_ -3070 _x000D_ -5235 _x000D_ -2367 _x000D_	defined by SORCS2 TSS
hsa-mir-95	Chr4: 8022743 - 8030743 [-]	8024743 (17635)	4	gtcattggAtt_x000D_ tgAattggtga_x000D_ tTgccaatTcc_x000D_ gcaccaatctg_x000D_	-823 _x000D_ -5540 _x000D_ -3604 _x000D_ -203 _x000D_	defined by ABLIM2 TSS
hsa-mir-548i-2	Chr4: 9604553 - 9612553 [-]	9606553 (48616)	13	gaaccaatctT_x000D_ taTccaatggT_x000D_ cgTattggAcc_x000D_ tggattgggAt_x000D_ ctgattggcca_x000D_ tcTattggctG_x000D_ tggccaatTta_x000D_ gaTccaatccg_x000D_ cagattggcca_x000D_ ctgattggctt_x000D_ tgTattggctc_x000D_ ggAattggAtt_x000D_ gaaccaatgta_x000D_	-4781 _x000D_ -2564 _x000D_ -3352 _x000D_ -474 _x000D_ -5659 _x000D_ 1880 _x000D_ -5654 _x000D_ -3415 _x000D_ 891 _x000D_ -1373 _x000D_ 380 _x000D_ -479 _x000D_ -4032 _x000D_
hsa-mir-3138	Chr4: 10116713 - 10124713 [-]	10118713 (38397)	11	acaccaatgga_x000D_ Aagattggcga_x000D_ cccattggccc_x000D_ gccattgggtG_x000D_ ttcattggctc_x000D_ ccAattggAgc_x000D_ ggAattggtgG_x000D_ gccccaatgga_x000D_ tacccaatTgg_x000D_ tTTccaatggg_x000D_ tggattggcct_x000D_	940 _x000D_ 1378 _x000D_ 1066 _x000D_ 1910 _x000D_ -2766 _x000D_ -3928 _x000D_ 1874 _x000D_ -1390 _x000D_ -3931 _x000D_ -5081 _x000D_ -3573 _x000D_	defined by WDR1 TSS
hsa-mir-572	Chr4: 11364225 - 11372225 [+]	11370225 (226)	4	Aacattggctt_x000D_ gcAattggtgG_x000D_ gccattggcca_x000D_ gcTattggAgc_x000D_	-2828 _x000D_ -934 _x000D_ -1104 _x000D_ -5488 _x000D_
hsa-mir-573	Chr4: 24546690 - 24554690 [-]	24548690 (26777)	6	ctgattgggtc_x000D_ ctAattggctt_x000D_ cagattgggta_x000D_ ttAattggtAa_x000D_ gtTattggggG_x000D_ ttTattggAca_x000D_	-4215 _x000D_ -2349 _x000D_ -4871 _x000D_ -5259 _x000D_ 1029 _x000D_ -4203 _x000D_
hsa-mir-4275	Chr4: 28795527 - 28803527 [+]	28801527 (19677)	12	gaTccaatgta_x000D_ tTTccaatgtg_x000D_ cccattggAAa_x000D_ tggccaatTtc_x000D_ caAattgggga_x000D_ cacattggAAt_x000D_ tccccaatTtT_x000D_ acaccaatgca_x000D_ tTaccaatAta_x000D_ ggaccaatTaa_x000D_ gaAattggcta_x000D_ ggTattggttG_x000D_	567 _x000D_ 984 _x000D_ -1597 _x000D_ -138 _x000D_ 1341 _x000D_ -1750 _x000D_ -417 _x000D_ -1538 _x000D_ -4873 _x000D_ -1575 _x000D_ -2127 _x000D_ -2607 _x000D_
hsa-mir-574	Chr4: 38863333 - 38871333 [+]	38869333 (320)	11	aTTccaatcac_x000D_ ctcattggcAt_x000D_ tcaccaatctT_x000D_ CacccaatTcc_x000D_ gagattggAgc_x000D_ gccccaatcac_x000D_ Cccccaatcac_x000D_ ttTattggAta_x000D_ Cccccaatggc_x000D_ ctgattgggct_x000D_ tcaccaatgaT_x000D_	-5439 _x000D_ -4424 _x000D_ -546 _x000D_ -3887 _x000D_ 1775 _x000D_ -5133 _x000D_ -4818 _x000D_ -2277 _x000D_ 508 _x000D_ -2212 _x000D_ -4593 _x000D_	defined by FAM114A1 TSS
hsa-mir-575	Chr4: 83718189 - 83726189 [-]	83720189 (45606)	7	CccccaatAca_x000D_ AtAattggcta_x000D_ ctgattggctG_x000D_ tgcccaatAaa_x000D_ agaccaatgga_x000D_ ttTattggAta_x000D_ taaccaatgag_x000D_	-5057 _x000D_ -2358 _x000D_ 103 _x000D_ -1483 _x000D_ -4023 _x000D_ -3724 _x000D_ -4404 _x000D_	defined by SCD5 TSS
hsa-mir-1255a	Chr4: 102265268 - 102273268 [-]	102267268 (15697)	8	caTattgggca_x000D_ gaAattgggca_x000D_ tagccaatgaa_x000D_ tcTccaatAga_x000D_ gcTccaatcta_x000D_ ttTattggAcc_x000D_ gcaccaatgga_x000D_ ggTccaatTga_x000D_	-5725 _x000D_ -3167 _x000D_ -1579 _x000D_ -5302 _x000D_ 1202 _x000D_ -2848 _x000D_ -5427 _x000D_ -2834 _x000D_	defined by PPP3CA TSS
hsa-mir-297	Chr4: 111795978 - 111803978 [-]	111797978 (16175)	16	gggccaatgtc_x000D_ aTcccaatgcT_x000D_ AtTattgggcc_x000D_ acTccaatgaa_x000D_ tTaccaatTaa_x000D_ ttTattggcAa_x000D_ taaccaatAca_x000D_ tacccaatcta_x000D_ tcTccaatgaT_x000D_ gaTccaatctc_x000D_ Cacccaatcac_x000D_ tTgccaatgaa_x000D_ gccattgggAc_x000D_ gggccaatAtT_x000D_ tTcccaatAaa_x000D_	-2888 _x000D_ -4791 _x000D_ -4949 _x000D_ -958 -916 _x000D_ -23 _x000D_ -1978 _x000D_ 1145 _x000D_ 1463 _x000D_ -1619 _x000D_ -5110 _x000D_ -4438 _x000D_ -934 _x000D_ -1544 _x000D_ 1699 _x000D_ -5252 _x000D_
hsa-mir-1973	Chr4: 117213376 - 117221376 [+]	117219376 (1505)	6	gaaccaatAaT_x000D_ CcaccaatTaa_x000D_ tacccaatggc_x000D_ acTccaatTga_x000D_ AtgattggAcc_x000D_ tcTccaatTtc_x000D_	1248 _x000D_ 1145 _x000D_ -4649 _x000D_ -74 _x000D_ -2269 _x000D_ -3617 _x000D_
hsa-mir-3139	Chr4: 144251679 - 144259679 [+]	144257679 (6934)	9	gagattgggtt_x000D_ gaAattggctt_x000D_ aagccaatAgT_x000D_ tgaccaatAca_x000D_ cccattggttG_x000D_ gTgccaatgtc_x000D_ taAattggAga_x000D_ AtTattgggct_x000D_ ccgattggggG_x000D_	-1095 _x000D_ -1448 _x000D_ -3239 _x000D_ -4092 _x000D_ 1675 _x000D_ -4361 _x000D_ -1420 _x000D_ 1102 _x000D_ -479 _x000D_	defined by GAB1 TSS
hsa-mir-548g	Chr4: 148278562 - 148286562 [-]	148280562 (14693)	6	CagccaatTtg_x000D_ CTgccaatgga_x000D_ tTgccaatctT_x000D_ CTcccaatgac_x000D_ ggcattggtgG_x000D_ tgaccaatgtT_x000D_	-3415 _x000D_ -2336 _x000D_ -4511 _x000D_ -2533 _x000D_ -4001 _x000D_ -4708 _x000D_
hsa-mir-3140	Chr4: 153455183 - 153463183 [-]	153457183 (46615)	8	ggTccaatTtc_x000D_ gggattggAct_x000D_ ttgattggtta_x000D_ gggattggtca_x000D_ gTgccaatgtg_x000D_ ccTattggtAc_x000D_ ggaccaatcag_x000D_ agaccaatAaT_x000D_	1614 _x000D_ -4540 _x000D_ -2663 _x000D_ -1734 _x000D_ -3857 _x000D_ 1579 _x000D_ -4473 _x000D_ -3289 _x000D_	defined by FBXW7 TSS
hsa-mir-578	Chr4: 166293993 - 166301993 [+]	166299993 (7401)	8	ggcccaatggT_x000D_ gaTccaatAag_x000D_ ttTattggctc_x000D_ tTgccaatctg_x000D_ ggcccaatTtc_x000D_ ttTattggAgc_x000D_ gcaccaatccc_x000D_ tacccaatgga_x000D_	-5913 _x000D_ -908 _x000D_ 1223 _x000D_ 1313 _x000D_ 879 _x000D_ -4832 _x000D_ 913 _x000D_ -744 _x000D_	defined by CPE TSS
hsa-mir-1979	Chr4: 166355354 - 166363354 [-]	166357354 (35465)	14	acaccaatgga_x000D_ taAattggtta_x000D_ tgTccaatTac_x000D_ tcgccaatAtT_x000D_ cacattggcAc_x000D_ tgcccaatAtT_x000D_ gaAattggcAa_x000D_ Aacattggttt_x000D_ tgaccaatTgT_x000D_ gcAattgggct_x000D_ agaccaatAac_x000D_ tcTccaatAtc_x000D_ tacccaatgca_x000D_ cagattggctG_x000D_	-2280 _x000D_ 762 _x000D_ 292 _x000D_ -2072 _x000D_ -593 _x000D_ -2743 _x000D_ -3311 _x000D_ -3001 _x000D_ -2235 _x000D_ -5588 _x000D_ -960 _x000D_ 1847 _x000D_ -1487 _x000D_ -1517 _x000D_
hsa-mir-1305	Chr4: 183059816 - 183067816 [+]	183065816 (24630)	6	ctcattggcgc_x000D_ ctgattggtca_x000D_ gTcccaatTaa_x000D_ gtgattgggct_x000D_ gtTattggctt_x000D_ Aggattggggc_x000D_	-164 _x000D_ -789 _x000D_ -4785 _x000D_ -542 _x000D_ -4308 _x000D_ -2772 _x000D_
hsa-mir-4277	Chr5: 1731643 - 1739643 [-]	1733643 (24660)	6	aacccaatTaa_x000D_ gacccaatgca_x000D_ tgcccaatggg_x000D_ tgaccaatgga_x000D_ aaaccaatctg_x000D_ tTTccaatgaa_x000D_	-5437 _x000D_ 1036 _x000D_ 1178 _x000D_ -2312 _x000D_ -4786 _x000D_ -3285 _x000D_
hsa-mir-4278	Chr5: 6847073 - 6855073 [-]	6849073 (21039)	7	tgcattggttt_x000D_ ttTattggcAt_x000D_ tggccaatggc_x000D_ gaTccaatcag_x000D_ AagattgggAc_x000D_ gggccaatgag_x000D_ Atgattggtgc_x000D_	-916 _x000D_ -1879 _x000D_ -5978 _x000D_ -1942 _x000D_ -3890 _x000D_ -3763 _x000D_ -938 _x000D_
hsa-mir-887	Chr5: 15929133 - 15937133 [+]	15935133 (158)	6	caAattggttt_x000D_ gaTccaatccT_x000D_ gaaccaatTta_x000D_ tggccaatcac_x000D_ CTcccaatgac_x000D_ cagattggctc_x000D_	-2289 _x000D_ 1200 _x000D_ -1890 _x000D_ -1562 _x000D_ -4342 _x000D_ 5 _x000D_	defined by FBXL7 TSS
hsa-mir-4279	Chr5: 31960581 - 31968581 [-]	31962581 (26316)	11	ggTccaatTtc_x000D_ ggcattgggct_x000D_ gggccaatgtT_x000D_ ggcattggggG_x000D_ cagattggAgc_x000D_ gacccaatTcT_x000D_ cgTattggcAc_x000D_ aaaccaatccc_x000D_ ttcattgggAa_x000D_ agaccaatgtT_x000D_ aTaccaatTac_x000D_	339 _x000D_ 1491 _x000D_ -2903 _x000D_ -1377 _x000D_ -182 _x000D_ 485 _x000D_ 120 _x000D_ -2861 _x000D_ 347 _x000D_ -1272 _x000D_ -1775 _x000D_
hsa-mir-579	Chr5: 32401946 - 32409946 [-]	32403946 (9365)	13	caTattggccc_x000D_ cccattgggca_x000D_ CTcccaatgtg_x000D_ ctTattggttc_x000D_ tacccaatccT_x000D_ gaaccaatgta_x000D_ acTccaatAtg_x000D_ tTgccaatcca_x000D_ tgTattggtcc_x000D_ aTaccaatTag_x000D_ ctgattggttt_x000D_ ttTattggcta_x000D_ tcTccaatTaa_x000D_	-806 _x000D_ -5996 _x000D_ 1825 _x000D_ 1603 _x000D_ 1387 _x000D_ -3865 _x000D_ -5174 _x000D_ 1465 _x000D_ -3858 _x000D_ -2393 _x000D_ 1028 _x000D_ -855 _x000D_ -3453 _x000D_	defined by ZFR TSS
hsa-mir-580	Chr5: 36190591 - 36198591 [-]	36192591 (44501)	10	gggattggggc_x000D_ aTgccaatAgc_x000D_ CaaccaatTtg_x000D_ gtAattgggtt_x000D_ gaaccaatAgc_x000D_ tgTattggAga_x000D_ gaaccaatTag_x000D_ tccccaatTtT_x000D_ taTccaatAag_x000D_ gagattggcca_x000D_	286 _x000D_ 1221 _x000D_ -5744 _x000D_ 868 _x000D_ -5106 _x000D_ -5646 _x000D_ -2457 _x000D_ -4530 _x000D_ -1956 _x000D_ 1728 _x000D_	defined by LMBRD2 TSS
hsa-mir-1274a	Chr5: 41420171 - 41428171 [+]	41426171 (49563)	4	taTattggcAc_x000D_ tggccaatctT_x000D_ tagccaatAta_x000D_ taAattggtct_x000D_	-2661 _x000D_ -3588 _x000D_ -1923 _x000D_ -5791 _x000D_
hsa-mir-581	Chr5: 53257005 - 53265005 [-]	53259005 (11576)	2	acTccaatctc_x000D_ acaccaatTcT_x000D_	-2642 _x000D_ -4357 _x000D_	defined by ARL15 TSS
hsa-mir-449a	Chr5: 54467184 - 54475184 [-]	54469184 (2734)	12	CggccaatAag_x000D_ gaTccaatgta_x000D_ tgAattggAca_x000D_ tggccaatTtT_x000D_ taaccaatAtc_x000D_ caAattggttc_x000D_ aaTccaatgtc_x000D_ aTcccaatTta_x000D_ Aagattgggtc_x000D_ ctTattggcct_x000D_ CTcccaatgta_x000D_ gaAattggAtt_x000D_	96 _x000D_ 1188 _x000D_ -2432 _x000D_ -1962 _x000D_ -2102 _x000D_ -5369 _x000D_ -804 _x000D_ -1400 _x000D_ -986 _x000D_ -2558 _x000D_ -430 _x000D_ -1417 _x000D_	defined by CDC20B TSS
hsa-mir-449b	Chr5: 54467184 - 54475184 [-]	54469184 (2614)	12	gaTccaatgta_x000D_ CggccaatAag_x000D_ tggccaatTtT_x000D_ tgAattggAca_x000D_ taaccaatAtc_x000D_ caAattggttc_x000D_ aaTccaatgtc_x000D_ Aagattgggtc_x000D_ aTcccaatTta_x000D_ ctTattggcct_x000D_ CTcccaatgta_x000D_ gaAattggAtt_x000D_	1188 _x000D_ 96 _x000D_ -1962 _x000D_ -2432 _x000D_ -2102 _x000D_ -5369 _x000D_ -804 _x000D_ -986 _x000D_ -1400 _x000D_ -2558 _x000D_ -430 _x000D_ -1417 _x000D_	defined by CDC20B TSS
hsa-mir-449c	Chr5: 54467184 - 54475184 [-]	54469184 (1003)	12	CggccaatAag_x000D_ gaTccaatgta_x000D_ tggccaatTtT_x000D_ tgAattggAca_x000D_ taaccaatAtc_x000D_ caAattggttc_x000D_ aaTccaatgtc_x000D_ aTcccaatTta_x000D_ Aagattgggtc_x000D_ ctTattggcct_x000D_ CTcccaatgta_x000D_ gaAattggAtt_x000D_	96 _x000D_ 1188 _x000D_ -1962 _x000D_ -2432 _x000D_ -2102 _x000D_ -5369 _x000D_ -804 _x000D_ -1400 _x000D_ -986 _x000D_ -2558 _x000D_ -430 _x000D_ -1417 _x000D_	defined by CDC20B TSS
hsa-mir-4280	Chr5: 86416012 - 86424012 [-]	86418012 (7241)	12	ttTattgggtG_x000D_ aaaccaatAga_x000D_ gggccaatggg_x000D_ gtgattgggAc_x000D_ AgAattggttc_x000D_ gtAattggtta_x000D_ ttcattggctG_x000D_ ttTattggAtt_x000D_ cagattggAct_x000D_ tcaccaatAta_x000D_ ctcattgggAG_x000D_ caTattggcta_x000D_	-5013 _x000D_ -645 _x000D_ -5072 _x000D_ -1141 _x000D_ -716 _x000D_ 1055 _x000D_ 1553 _x000D_ -3858 _x000D_ -40 _x000D_ -886 _x000D_ -414 _x000D_ -5675 _x000D_
hsa-mir-9-2	Chr5: 87978642 - 87986642 [-]	87980642 (17885)	7	aacccaatccT_x000D_ gTTccaatgtg_x000D_ Cccccaatgag_x000D_ Atcattggtgc_x000D_ agcccaatAag_x000D_ gTaccaatTca_x000D_ aaTccaatccc_x000D_	-2371 _x000D_ -688 _x000D_ -4656 _x000D_ -5177 _x000D_ -5536 _x000D_ -3606 _x000D_ -4675 _x000D_
hsa-mir-2277	Chr5: 92955173 - 92963173 [-]	92957173 (679)	9	aTaccaatAac_x000D_ AtTattggttt_x000D_ ttcattggggt_x000D_ ttcattggAcG_x000D_ tccattggccc_x000D_ agTccaatggT_x000D_ aaaccaatccc_x000D_ ctTattggcAc_x000D_ tgAattggttt_x000D_	-3255 _x000D_ -2914 _x000D_ -5070 _x000D_ -4098 _x000D_ -60 _x000D_ 1628 _x000D_ -141 _x000D_ -3598 _x000D_ -1972 _x000D_	defined by FAM172A TSS
hsa-mir-583	Chr5: 95368210 - 95376210 [+]	95374210 (40632)	15	gaTattggctG_x000D_ gTgccaatAga_x000D_ ggAattggggt_x000D_ gtTattggtgt_x000D_ CacccaatTaa_x000D_ gacattggtct_x000D_ tccccaatccc_x000D_ aTaccaatgac_x000D_ aggccaatAcT_x000D_ ggTccaatcta_x000D_ tccattggttt_x000D_ tagattggctc_x000D_ accccaatAga_x000D_ ctgattggttt_x000D_ CTcccaatggc_x000D_	1988 _x000D_ -1291 _x000D_ -2880 _x000D_ 1673 _x000D_ -4537 _x000D_ -4778 _x000D_ -1310 _x000D_ -5229 _x000D_ -1713 _x000D_ -2012 _x000D_ 1214 _x000D_ -1276 _x000D_ -4361 _x000D_ -2475 _x000D_ -345 _x000D_
hsa-mir-1244-2	Chr5: 118304172 - 118312172 [+]	118310172 (109)	11	aaaccaatgag_x000D_ tacattgggtt_x000D_ acaccaatcaa_x000D_ AaTattggccc_x000D_ aacccaatgca_x000D_ tgTattgggtG_x000D_ ttAattggggc_x000D_ CacccaatAca_x000D_ taTccaatTtg_x000D_ gggccaatAtT_x000D_ acaccaatggg_x000D_	1659 _x000D_ 979 _x000D_ 681 _x000D_ 366 _x000D_ -4570 _x000D_ -1562 _x000D_ -1248 _x000D_ -3024 _x000D_ -1273 _x000D_ -3651 _x000D_ -1295 _x000D_
hsa-mir-1289-2	Chr5: 132774310 - 132782310 [-]	132776310 (12912)	11	taTattggttt_x000D_ gaTattggtAc_x000D_ tTcccaatAta_x000D_ cagattggAga_x000D_ AacattggAgt_x000D_ ttcattggtca_x000D_ Atgattggcta_x000D_ tcaccaatcca_x000D_ ttgattggcAG_x000D_ AacattggttG_x000D_ tagccaatTag_x000D_	-1957 _x000D_ 923 _x000D_ -452 _x000D_ -2954 _x000D_ -2741 _x000D_ -3730 _x000D_ -2616 _x000D_ -3477 _x000D_ -1331 _x000D_ -3534 _x000D_ -1565 _x000D_	defined by FSTL4 TSS
hsa-mir-874	Chr5: 136993703 - 137001703 [-]	136995703 (12365)	11	tccattggtga_x000D_ gcTccaatgcT_x000D_ tggccaatAtg_x000D_ agcccaatcac_x000D_ cagattggAgt_x000D_ tTgccaatccT_x000D_ tacattggtgG_x000D_ gaTattggAgc_x000D_ gggattggAga_x000D_ aTaccaatgaa_x000D_ aaaccaatTaT_x000D_	-4507 _x000D_ 603 _x000D_ -3251 _x000D_ 1894 _x000D_ -4310 _x000D_ 579 _x000D_ -4477 _x000D_ -2913 _x000D_ 957 _x000D_ -5351 _x000D_ -5363 _x000D_	defined by KLHL3 TSS
hsa-mir-584	Chr5: 148440077 - 148448077 [-]	148442077 (105)	10	gagccaatTtg_x000D_ ggTattggAcc_x000D_ tccattggctc_x000D_ gaTattggtgt_x000D_ AacattgggtG_x000D_ AaAattggtct_x000D_ ttTattggtcc_x000D_ Caaccaatcag_x000D_ tagattggtgG_x000D_ tccccaatTgc_x000D_	-3429 _x000D_ -5807 _x000D_ -3163 _x000D_ 1491 _x000D_ -1720 _x000D_ -5045 _x000D_ -3396 _x000D_ -4886 _x000D_ 300 _x000D_ -5087 _x000D_	defined by SH3TC2 TSS
hsa-mir-143	Chr5: 148780413 - 148788413 [+]	148786413 (22068)	10	tcAattggggG_x000D_ gccattggAca_x000D_ aagccaatctc_x000D_ gggccaatggg_x000D_ gggattggcAG_x000D_ tgcattggcAa_x000D_ agcccaatcaa_x000D_ gccccaatAcg_x000D_ gTaccaatTca_x000D_ CccccaatTcc_x000D_	475 _x000D_ 907 _x000D_ -5859 _x000D_ -69 _x000D_ -1349 _x000D_ -5888 _x000D_ -5784 _x000D_ -29 _x000D_ -2955 _x000D_ -532 _x000D_
hsa-mir-145	Chr5: 148780413 - 148788413 [+]	148786413 (23796)	10	tcAattggggG_x000D_ aagccaatctc_x000D_ gccattggAca_x000D_ gggccaatggg_x000D_ gggattggcAG_x000D_ tgcattggcAa_x000D_ agcccaatcaa_x000D_ gccccaatAcg_x000D_ gTaccaatTca_x000D_ CccccaatTcc_x000D_	475 _x000D_ -5859 _x000D_ 907 _x000D_ -69 _x000D_ -1349 _x000D_ -5888 _x000D_ -5784 _x000D_ -29 _x000D_ -2955 _x000D_ -532 _x000D_
hsa-mir-378	Chr5: 149105319 - 149113319 [+]	149111319 (1069)	11	gagattggggG_x000D_ gggccaatcac_x000D_ cccattggggc_x000D_ Cacccaatgcc_x000D_ gacattggtga_x000D_ Aacattggcta_x000D_ gtcattgggAa_x000D_ tgcccaatAaa_x000D_ ggcattggtAa_x000D_ aaTccaatggc_x000D_ ctcattggAgt_x000D_	-139 _x000D_ -5878 _x000D_ 1495 _x000D_ -394 _x000D_ -4067 _x000D_ -3772 _x000D_ -322 _x000D_ -3144 _x000D_ -2549 _x000D_ 1248 _x000D_ -2533 _x000D_	defined by PPARGC1B TSS
hsa-mir-3141	Chr5: 154021231 - 154029231 [-]	154023231 (47599)	12	AtgattgggAa_x000D_ caAattggtca_x000D_ tgTattggtta_x000D_ Cgcccaatctg_x000D_ agaccaatTgc_x000D_ gcTattggctc_x000D_ tcgattgggAG_x000D_ aTgccaatcca_x000D_ AagattgggAa_x000D_ caAattggAgc_x000D_ gggattggAgG_x000D_ AtcattggctG_x000D_	1293 _x000D_ 1901 _x000D_ -5965 _x000D_ 30 _x000D_ 1426 _x000D_ 1822 _x000D_ -2024 _x000D_ 817 _x000D_ 328 _x000D_ 1449 _x000D_ 1793 _x000D_ -5637 _x000D_
hsa-mir-1303	Chr5: 154056545 - 154064545 [+]	154062545 (2791)	5	tggccaatctg_x000D_ gtcattggAAa_x000D_ gcTattggcAt_x000D_ gagccaatAtc_x000D_ AaAattggcca_x000D_	1000 _x000D_ 1041 _x000D_ -2223 _x000D_ -3770 _x000D_ -4497 _x000D_
hsa-mir-3142	Chr5: 159889244 - 159897244 [+]	159895244 (6165)	6	ctcattgggca_x000D_ ccgattggAgt_x000D_ taaccaatTcc_x000D_ tgcattggAtc_x000D_ ctAattggcAa_x000D_ caTattggcca_x000D_	-454 _x000D_ 64 _x000D_ -4792 _x000D_ -5613 _x000D_ 821 _x000D_ -2471 _x000D_
hsa-mir-146a	Chr5: 159889244 - 159897244 [+]	159895244 (17115)	6	ctcattgggca_x000D_ ccgattggAgt_x000D_ taaccaatTcc_x000D_ tgcattggAtc_x000D_ ctAattggcAa_x000D_ caTattggcca_x000D_	-454 _x000D_ 64 _x000D_ -4792 _x000D_ -5613 _x000D_ 821 _x000D_ -2471 _x000D_
hsa-mir-103-1	Chr5: 168004681 - 168012681 [-]	168006681 (18703)	10	AccattggtcG_x000D_ ctgattggtgc_x000D_ CaTccaatccc_x000D_ gaaccaatAtT_x000D_ gcaccaatcag_x000D_ tgcccaatccT_x000D_ tacccaatgcc_x000D_ Ccgccaatgta_x000D_ cacattggtcc_x000D_	-185 _x000D_ -3710 _x000D_ -1301 _x000D_ -1986 _x000D_ -2661 _x000D_ -931 _x000D_ -832 _x000D_ -395 _x000D_ -5572 -5523 _x000D_	defined by PANK3 TSS
hsa-mir-103-1-as	Chr5: 167950376 - 167958376 [+]	167956376 (31533)	10	gggccaatgtc_x000D_ tggccaatgtc_x000D_ taTattggctc_x000D_ tgcccaatTaT_x000D_ aTaccaatTta_x000D_ Atcattggccc_x000D_ ccAattggAct_x000D_ aaaccaatTgg_x000D_ acaccaatcaT_x000D_ gccattggtgG_x000D_	-1412 _x000D_ -5776 _x000D_ -1459 _x000D_ -519 _x000D_ -1234 _x000D_ 708 _x000D_ -1557 _x000D_ -1560 _x000D_ 1605 _x000D_ -602 _x000D_
hsa-mir-585	Chr5: 168727046 - 168735046 [-]	168729046 (38348)	11	Cagccaatggg_x000D_ taAattggttc_x000D_ tacattggtgt_x000D_ ttgattggtAa_x000D_ gggccaatgag_x000D_ cggattggtga_x000D_ tagccaatTta_x000D_ aggccaatTaa_x000D_ caAattggggG_x000D_ ttcattggAga_x000D_ Acgattggccc_x000D_	819 _x000D_ -771 _x000D_ 386 _x000D_ -5584 _x000D_ -2639 _x000D_ -2689 _x000D_ -4 _x000D_ -5277 _x000D_ -4151 _x000D_ -2078 _x000D_ 174 _x000D_	defined by SLIT3 TSS
hsa-mir-1271	Chr5: 175768690 - 175776690 [+]	175774690 (20259)	7	acaccaatAtT_x000D_ aagccaatAcT_x000D_ AcTattggcta_x000D_ AtgattgggAt_x000D_ aaaccaatTac_x000D_ gTTccaatgga_x000D_ tcTattggggc_x000D_	-1907 _x000D_ 1089 _x000D_ -2831 _x000D_ -3368 _x000D_ -535 _x000D_ 69 _x000D_ -4243 _x000D_	defined by ARL10 TSS
hsa-mir-4281	Chr5: 176055072 - 176063072 [-]	176057072 (571)	5	gaaccaatTtT_x000D_ gcgccaatTtg_x000D_ gacattggcAa_x000D_ tagattggcAc_x000D_ AaAattggctc_x000D_	-4391 _x000D_ -1657 _x000D_ -4318 _x000D_ 1871 _x000D_ -2019 _x000D_	defined by SNCB TSS
hsa-mir-1229	Chr5: 179246127 - 179254127 [-]	179248127 (22781)	4	tcaccaatcag_x000D_ ttcattggtgG_x000D_ cacattggggt_x000D_ tTgccaatggg_x000D_	-3231 _x000D_ -2019 _x000D_ -2806 _x000D_ -608 _x000D_	defined by MGAT4B TSS
hsa-mir-340	Chr5: 179465299 - 179473299 [-]	179467299 (24902)	6	gcaccaatcag_x000D_ gggccaatcag_x000D_ tgaccaatTag_x000D_ gcaccaatTgg_x000D_ ccAattggcAc_x000D_	-5555 -5395 _x000D_ -5329 _x000D_ -5305 _x000D_ -5436 _x000D_ -5433 _x000D_	defined by RNF130 TSS
hsa-mir-3143	Chr6: 27100162 - 27108162 [+]	27106162 (9243)	7	tgcccaatcag_x000D_ aacccaatAaT_x000D_ gTcccaatcca_x000D_ ctgattggtAG_x000D_ ggTattgggcG_x000D_ Cccccaatgca_x000D_ tacattggAta_x000D_	-5474 _x000D_ -2673 _x000D_ -2526 _x000D_ -5514 _x000D_ -3945 _x000D_ 805 _x000D_ -959 _x000D_
hsa-mir-877	Chr6: 30540708 - 30548708 [+]	30546708 (5401)	7	tcAattggggG_x000D_ ggTattggggc_x000D_ gggccaatgtg_x000D_ aTaccaatAaa_x000D_ CcaccaatccT_x000D_ CTcccaatgtg_x000D_ gacccaatgag_x000D_	-644 _x000D_ 1100 _x000D_ -1191 _x000D_ -2164 _x000D_ -998 _x000D_ -3607 _x000D_ -5045 _x000D_	defined by ABCF1 TSS
hsa-mir-219-1	Chr6: 33165308 - 33173308 [+]	33171308 (4304)	15	tggattgggtc_x000D_ tgTccaatggT_x000D_ gggattggctt_x000D_ ctTattgggAa_x000D_ ggTattggAgt_x000D_ gcTattggtga_x000D_ gtgattggggG_x000D_ tTTccaatctc_x000D_ ttgattggccc_x000D_ Cccccaatcgc_x000D_ gcgccaatgtg_x000D_ Caaccaatcca_x000D_ caTattggtAa_x000D_ gccattggggc_x000D_ gcgattggAgt_x000D_	-2947 _x000D_ 1957 _x000D_ 1095 _x000D_ -5031 _x000D_ 1222 _x000D_ -28 _x000D_ 764 _x000D_ -5526 _x000D_ 1053 _x000D_ -5381 _x000D_ -2898 _x000D_ -3747 _x000D_ -2705 _x000D_ -555 _x000D_ -2365 _x000D_
hsa-mir-1275	Chr6: 34015440 - 34023440 [-]	34017440 (49612)	6	gaTccaatcac_x000D_ Aacattggggt_x000D_ gcAattgggta_x000D_ ttAattggctc_x000D_ Accattggccc_x000D_ ggcattggtgG_x000D_	967 _x000D_ -5958 _x000D_ -3347 _x000D_ 752 _x000D_ -1320 _x000D_ -2512 _x000D_
hsa-mir-586	Chr6: 45178598 - 45186598 [-]	45180598 (15091)	10	gtTattggAca_x000D_ ttAattggtga_x000D_ tacattggttt_x000D_ tcTccaatAaa_x000D_ AgAattggtca_x000D_ gtgattggctt_x000D_ tTgccaatgaa_x000D_ tgTattggAgt_x000D_ ttAattggcct_x000D_ ttgattgggtt_x000D_	1326 _x000D_ -3626 _x000D_ -1234 _x000D_ 246 _x000D_ -768 _x000D_ -2201 _x000D_ -640 _x000D_ -3981 _x000D_ 1306 _x000D_ -2586 _x000D_	defined by SUPT3H TSS
hsa-mir-206	Chr6: 51995071 - 52003071 [+]	52001071 (8076)	10	AgcattggAtc_x000D_ tacattggggG_x000D_ gaAattgggtt_x000D_ caAattgggga_x000D_ tgTattggggt_x000D_ agcccaatccT_x000D_ gaTccaatTtg_x000D_ ttcattgggAG_x000D_ Atgattgggta_x000D_ aaaccaatgaa_x000D_	-911 _x000D_ -4296 _x000D_ -4860 _x000D_ 197 _x000D_ -2769 _x000D_ -3800 _x000D_ -1601 _x000D_ -1577 _x000D_ -5573 _x000D_ 1886 _x000D_
hsa-mir-133b	Chr6: 51995071 - 52003071 [+]	52001071 (12650)	10	AgcattggAtc_x000D_ tacattggggG_x000D_ gaAattgggtt_x000D_ caAattgggga_x000D_ agcccaatccT_x000D_ tgTattggggt_x000D_ gaTccaatTtg_x000D_ ttcattgggAG_x000D_ Atgattgggta_x000D_ aaaccaatgaa_x000D_	-911 _x000D_ -4296 _x000D_ -4860 _x000D_ 197 _x000D_ -3800 _x000D_ -2769 _x000D_ -1601 _x000D_ -1577 _x000D_ -5573 _x000D_ 1886 _x000D_
hsa-mir-548u	Chr6: 57207105 - 57215105 [+]	57213105 (41825)	10	CagccaatAag_x000D_ taTattggtca_x000D_ ttTattgggca_x000D_ ttTattggtAt_x000D_ ctTattggctt_x000D_ agTccaatggc_x000D_ AtgattggcAa_x000D_ Agcattgggtc_x000D_ acaccaatgca_x000D_ tgcattggtAG_x000D_	-4813 _x000D_ -1787 _x000D_ -3656 _x000D_ -5066 _x000D_ -5723 _x000D_ -1939 _x000D_ 329 _x000D_ 1273 _x000D_ 1002 _x000D_ 1028 _x000D_	defined by PRIM2 TSS
hsa-mir-30c-2	Chr6: 72099638 - 72107638 [-]	72101638 (14904)	10	aTaccaatctT_x000D_ Aacattggcct_x000D_ gccccaatTgg_x000D_ CcaccaatTgg_x000D_ taaccaatTaa_x000D_ ccAattggtgc_x000D_ ttTattggAcc_x000D_ ccAattggtca_x000D_ ctgattggccc_x000D_ taTattggAca_x000D_	-1290 _x000D_ -2168 _x000D_ 1456 _x000D_ -563 _x000D_ -2939 _x000D_ 1459 _x000D_ -1380 _x000D_ -560 _x000D_ -4302 _x000D_ -5135 _x000D_	defined by AL136164.1,C6orf155 TSS
hsa-mir-30a	Chr6: 72120064 - 72128064 [-]	72122064 (8740)	9	ggAattgggga_x000D_ ttcattggAta_x000D_ gccattggAAa_x000D_ aaaccaatTta_x000D_ taaccaatgtg_x000D_ AcAattgggtc_x000D_ gtgattggAtG_x000D_ tggattggAct_x000D_ taAattggggG_x000D_	-8 _x000D_ -2613 _x000D_ -801 _x000D_ -5874 _x000D_ 535 _x000D_ -2990 _x000D_ -5965 _x000D_ 334 _x000D_ 1197 _x000D_	defined by C6orf155 TSS
hsa-mir-4282	Chr6: 73702410 - 73710410 [-]	73704410 (26934)	9	taAattgggga_x000D_ ctgattggtgt_x000D_ gcTattggcct_x000D_ ccTattggcAt_x000D_ taaccaatAca_x000D_ ctgattggcAG_x000D_ tTcccaatTtc_x000D_ gggccaatAtT_x000D_ tccccaatcta_x000D_	-5986 _x000D_ 1385 _x000D_ -4757 _x000D_ -4356 _x000D_ 1146 _x000D_ -5525 _x000D_ -1501 _x000D_ 1700 _x000D_ 1464 _x000D_
hsa-mir-587	Chr6: 107188425 - 107196425 [+]	107194425 (37575)	13	aagccaatccc_x000D_ tgTattggcca_x000D_ gtgattggttG_x000D_ AgcattgggAt_x000D_ tcgattggctG_x000D_ aTcccaatggg_x000D_ tgAattggtga_x000D_ ggcattggAgG_x000D_ Cccccaatctg_x000D_ ctTattggtAa_x000D_ tcaccaatgtg_x000D_ gaTccaatAta_x000D_ gaaccaatctg_x000D_	1623 _x000D_ -5511 _x000D_ -2162 _x000D_ -5834 _x000D_ -3155 _x000D_ -2058 _x000D_ -4491 _x000D_ -5703 _x000D_ -2492 _x000D_ -1290 _x000D_ 889 _x000D_ 1159 _x000D_ -3121 _x000D_
hsa-mir-548b	Chr6: 119397993 - 119405993 [-]	119399993 (9685)	11	tggccaatgtc_x000D_ tggattgggct_x000D_ ctTattgggAa_x000D_ tggccaatTtc_x000D_ tacccaatgcc_x000D_ ctcattggAAc_x000D_ ggAattggtAt_x000D_ gTgccaatTtg_x000D_ tcAattggAtc_x000D_ gagccaatTca_x000D_ gagccaatTtc_x000D_	-5511 _x000D_ -286 _x000D_ -4845 _x000D_ -3729 _x000D_ -3696 _x000D_ -1880 _x000D_ 1389 _x000D_ 1170 _x000D_ -2477 _x000D_ -2053 _x000D_ -1041 _x000D_	defined by FAM184A TSS
hsa-mir-3144	Chr6: 120320867 - 120328867 [+]	120326867 (9458)	16	gcaccaatTag_x000D_ Ccaccaatgaa_x000D_ tggccaatgga_x000D_ Atcattggttc_x000D_ ttAattggttc_x000D_ taTccaatgaT_x000D_ tggattggAtc_x000D_ gtgattggAtG_x000D_ gtgattggAtc_x000D_ CccccaatgaT_x000D_ tgaccaatAaa_x000D_ ggTattggcAc_x000D_ tTaccaatAta_x000D_ tggattggctt_x000D_	896 _x000D_ 1196 _x000D_ -5189 _x000D_ -758 _x000D_ 871 _x000D_ -3646 -3621 _x000D_ -3883 _x000D_ -268 -243 _x000D_ -100 _x000D_ -1453 _x000D_ -1549 _x000D_ 1853 _x000D_ -540 _x000D_ -2717 _x000D_
hsa-mir-548a-2	Chr6: 135517379 - 135525379 [+]	135523379 (36919)	13	taAattgggga_x000D_ ctcattggtca_x000D_ ttcattggttt_x000D_ gTaccaatAta_x000D_ taaccaatTcc_x000D_ AacattggttG_x000D_ AacattggtAt_x000D_ tacccaatTgc_x000D_ ctcattggtta_x000D_ Aacattggctc_x000D_ agcccaatAcc_x000D_ accccaatTcc_x000D_ gccattggcAc_x000D_	-3396 _x000D_ -3266 _x000D_ -2015 _x000D_ 619 _x000D_ 1683 _x000D_ -841 _x000D_ 1099 _x000D_ -78 _x000D_ -5591 _x000D_ -4362 _x000D_ 1774 _x000D_ -2280 _x000D_ -1747 _x000D_
hsa-mir-3145	Chr6: 138767375 - 138775375 [-]	138769375 (12944)	5	tccccaatAgc_x000D_ ggTattggtga_x000D_ ctTattgggtc_x000D_ tggccaatgtg_x000D_ gaAattggAgt_x000D_	-709 _x000D_ -3887 _x000D_ -1109 _x000D_ -4945 _x000D_ -2073 _x000D_	defined by NHSL1 TSS
hsa-mir-1273c	Chr6: 155146321 - 155154321 [+]	155152321 (22173)	9	gggattgggca_x000D_ aagccaatAtT_x000D_ ccTattgggAc_x000D_ Agcattggtta_x000D_ caTattgggct_x000D_ AggattggtAt_x000D_ CcTccaatctg_x000D_ Atgattggttt_x000D_ aTgccaatgtT_x000D_	-642 _x000D_ -4443 _x000D_ 196 _x000D_ -394 _x000D_ -876 _x000D_ -3431 _x000D_ -2532 _x000D_ -3756 _x000D_ 1154 _x000D_	defined by RBM16 TSS
hsa-mir-1913	Chr6: 166953790 - 166961790 [-]	166955790 (32869)	11	aTcccaatgtg_x000D_ tcaccaatAtg_x000D_ ttgattggAca_x000D_ agTccaatTtg_x000D_ ttcattggtca_x000D_ ccTattggtcG_x000D_ cccattggctG_x000D_ aTcccaatAgg_x000D_ gtcattggAAt_x000D_ cccattgggtG_x000D_ cacattggAca_x000D_	-1608 _x000D_ -4479 _x000D_ -2528 _x000D_ -3514 _x000D_ -3021 _x000D_ -5597 _x000D_ 1681 _x000D_ -4352 _x000D_ -351 _x000D_ -4140 _x000D_ -4442 _x000D_	defined by RPS6KA2 TSS
hsa-mir-339	Chr7: 1066355 - 1074355 [-]	1068355 (5693)	7	Aggattggcgc_x000D_ ggcccaatgga_x000D_ cagattgggga_x000D_ ctgattgggtG_x000D_ Aggattggtca_x000D_ cagattggggG_x000D_	-1536 _x000D_ -4559 _x000D_ -152 _x000D_ -4051 _x000D_ -4184 _x000D_ -88 -8 _x000D_	defined by C7orf50 TSS
hsa-mir-1302-6	Chr7: 18171133 - 18179133 [-]	18173133 (6201)	16	acaccaatAac_x000D_ agaccaatAtc_x000D_ CagccaatAac_x000D_ aaaccaatcta_x000D_ tccattggtct_x000D_ caTattgggga_x000D_ AaAattggcta_x000D_ ggaccaatTcc_x000D_ tTTccaatgta_x000D_ cacattgggAt_x000D_ CaTccaatggc_x000D_ CTaccaatgcc_x000D_ agaccaatAac_x000D_ tTTccaatgca_x000D_ tacccaatAaa_x000D_ gcaccaatcac_x000D_	-3609 _x000D_ -4246 _x000D_ -3924 _x000D_ 717 _x000D_ -902 _x000D_ 1591 _x000D_ -3024 _x000D_ -569 _x000D_ 347 _x000D_ 650 _x000D_ -857 _x000D_ -3343 _x000D_ -4486 _x000D_ 359 _x000D_ -5583 _x000D_ 698 _x000D_
hsa-mir-3146	Chr7: 19746159 - 19754159 [-]	19748159 (3100)	12	aagccaatAaa_x000D_ CcaccaatTtg_x000D_ Ccaccaatgcc_x000D_ tTaccaatTtg_x000D_ tgTattggttG_x000D_ gccattggAga_x000D_ gcaccaatAta_x000D_ tacattggAtt_x000D_ aaTccaatAag_x000D_ ggcattggAtG_x000D_ gccattggtca_x000D_ gtcattggttc_x000D_	817 _x000D_ -4717 _x000D_ -2896 _x000D_ -5198 _x000D_ -1755 _x000D_ 1061 _x000D_ 702 _x000D_ -4538 _x000D_ -756 _x000D_ 1051 _x000D_ -3008 _x000D_ -4986 _x000D_	defined by TWISTNB TSS
hsa-mir-1183	Chr7: 21461131 - 21469131 [+]	21467131 (43545)	12	Cggccaatccg_x000D_ ggcccaatgca_x000D_ aaaccaatTta_x000D_ aTcccaatTac_x000D_ tcaccaatctc_x000D_ gccccaatTca_x000D_ gagattgggct_x000D_ ggAattggcAt_x000D_ Cagccaatgga_x000D_ taTccaatgaa_x000D_ taTccaatggg_x000D_ Aggattggtgc_x000D_	378 _x000D_ -2125 _x000D_ -2737 _x000D_ -4527 _x000D_ -2347 _x000D_ -1370 _x000D_ -2857 _x000D_ -5345 _x000D_ -53 _x000D_ -5391 _x000D_ -2886 _x000D_ 1887 _x000D_	defined by SP4 TSS
hsa-mir-148a	Chr7: 25988703 - 25996703 [-]	25990703 (1097)	9	aTTccaatccc_x000D_ CagccaatAag_x000D_ tgaccaatTcc_x000D_ tTgccaatTgc_x000D_ tgcattggAAt_x000D_ ggcccaatgta_x000D_ tTgccaatAaa_x000D_ gtAattggctG_x000D_ tgTccaatTta_x000D_	-3466 _x000D_ -123 _x000D_ 1297 _x000D_ -5142 _x000D_ -2619 _x000D_ -3358 _x000D_ -5385 _x000D_ -3774 _x000D_ -5165 _x000D_
hsa-mir-550-1	Chr7: 30319651 - 30327651 [+]	30325651 (3759)	10	AtAattggcta_x000D_ ctgattggtca_x000D_ AaAattgggct_x000D_ gagccaatTga_x000D_ aaTccaatAag_x000D_ tTaccaatAca_x000D_ gagccaatcgg_x000D_ gcgccaatggg_x000D_ AgAattggtga_x000D_ Atgattggctc_x000D_	482 _x000D_ -4443 _x000D_ 1093 _x000D_ -3012 _x000D_ -3909 _x000D_ -5531 _x000D_ -1493 _x000D_ -588 _x000D_ 1237 _x000D_ -5131 _x000D_	defined by ZNRF2 TSS
hsa-mir-550-2	Chr7: 32761661 - 32769661 [+]	32767661 (4932)	12	tggccaatggg_x000D_ gcAattgggca_x000D_ gcTccaatgaT_x000D_ ctTattgggAa_x000D_ tagccaatTcT_x000D_ gaTattggtta_x000D_ tgaccaatTgT_x000D_ aaaccaatgtg_x000D_ gtgattggtgc_x000D_ ggcattggttc_x000D_ gtAattggcta_x000D_ tcTccaatccT_x000D_	608 _x000D_ -4391 _x000D_ -3516 _x000D_ -2686 _x000D_ -1378 _x000D_ -4688 _x000D_ -1148 _x000D_ -2189 _x000D_ -922 _x000D_ -5320 _x000D_ 1678 _x000D_ -2572 _x000D_	defined by AC018633.1,AVL9 TSS
hsa-mir-548n	Chr7: 34989800 - 34997800 [-]	34991800 (11354)	10	ttAattggAga_x000D_ tcaccaatTcc_x000D_ CagccaatAtg_x000D_ AaTattggtct_x000D_ gacattggtta_x000D_ ttTattggtcc_x000D_ Atcattggttt_x000D_ agTccaatTta_x000D_ ttTattggtga_x000D_ ggcattggctc_x000D_	-2171 _x000D_ 493 _x000D_ -1286 _x000D_ 18 _x000D_ -1005 _x000D_ -2308 _x000D_ -3069 _x000D_ 1294 _x000D_ -1829 _x000D_ -1032 _x000D_	defined by DPY19L1 TSS
hsa-mir-4283-1	Chr7: 57069886 - 57077886 [-]	57071886 (48315)	1	Accattggggt_x000D_	-5697 _x000D_
hsa-mir-3147	Chr7: 57430499 - 57438499 [+]	57436499 (36232)	11	AaTattggtga_x000D_ tgaccaatctT_x000D_ tcaccaatTaT_x000D_ tacccaatggg_x000D_ gagccaatTga_x000D_ caAattggAcc_x000D_ CcaccaatTaa_x000D_ AgcattgggtG_x000D_ aaaccaatTcc_x000D_ ggaccaatcac_x000D_ tcaccaatcga_x000D_	-4690 _x000D_ -4921 _x000D_ 1576 _x000D_ 1056 _x000D_ 1782 _x000D_ -1191 _x000D_ -4841 _x000D_ -814 _x000D_ -1888 _x000D_ -888 _x000D_ 989 _x000D_
hsa-mir-4283-2	Chr7: 63027294 - 63035294 [+]	63033294 (48174)	1	Accattggggt_x000D_	-5914 _x000D_
hsa-mir-4284	Chr7: 73109174 - 73117174 [+]	73115174 (10473)	5	tTcccaatgcc_x000D_ CcTccaatcta_x000D_ gtgattggtta_x000D_ aggccaatctg_x000D_ tgcattggtAG_x000D_	-5911 _x000D_ 1112 _x000D_ 1875 _x000D_ 769 _x000D_ -3565 _x000D_
hsa-mir-590	Chr7: 73595797 - 73603797 [+]	73601797 (3731)	7	aaaccaatAcc_x000D_ gagattgggtG_x000D_ tacattggctt_x000D_ cacattggtca_x000D_ AgTattggccc_x000D_ tgAattggcAc_x000D_ tggattggtAa_x000D_	-888 _x000D_ 1317 _x000D_ -4695 _x000D_ -1054 _x000D_ -4614 _x000D_ -4157 _x000D_ -823 _x000D_	defined by EIF4H TSS
hsa-mir-1285-1	Chr7: 91870252 - 91878252 [-]	91872252 (38840)	4	tgTccaatcac_x000D_ aaaccaatTtc_x000D_ caTattggAtt_x000D_ aagccaatTaT_x000D_	-4745 _x000D_ 1913 _x000D_ 1885 _x000D_ 1005 _x000D_	defined by AC000120.1,KRIT1 TSS
hsa-mir-591	Chr7: 95882408 - 95890408 [-]	95884408 (35340)	17	gaTattggcct_x000D_ gtcattggAgG_x000D_ gaTattggctG_x000D_ ggAattggggt_x000D_ cccattggtct_x000D_ AaTattggccc_x000D_ ttTattggtgt_x000D_ gtcattggttc_x000D_ gaTccaatAgg_x000D_ gagccaatTcT_x000D_ tggattggAtG_x000D_ aagccaatggT_x000D_ cacattggcct_x000D_ tccccaatTcc_x000D_ gagccaatggT_x000D_ tgAattggggc_x000D_ cacattgggAG_x000D_	-2689 _x000D_ -5826 _x000D_ -3014 _x000D_ -5355 _x000D_ -3784 _x000D_ -823 _x000D_ -3328 _x000D_ -2863 _x000D_ 493 _x000D_ -5422 _x000D_ 848 _x000D_ 681 _x000D_ -360 _x000D_ 1825 _x000D_ 728 _x000D_ -1162 _x000D_ 867 _x000D_	defined by SLC25A13 TSS
hsa-mir-25	Chr7: 99697660 - 99705660 [-]	99699660 (8394)	10	aagccaatggc_x000D_ tggccaatggc_x000D_ CTaccaatgaa_x000D_ ggAattgggta_x000D_ gggattggccG_x000D_ tTcccaatgtg_x000D_ ccgattggccc_x000D_ gtgattggctt_x000D_ aagccaatgcg_x000D_ gcgccaatTtc_x000D_	-5257 _x000D_ 1420 _x000D_ -17 _x000D_ -964 _x000D_ 1208 _x000D_ -488 _x000D_ 587 _x000D_ 543 _x000D_ -3022 _x000D_ 636 _x000D_	defined by MCM7 TSS
hsa-mir-93	Chr7: 99697660 - 99705660 [-]	99699660 (8190)	10	aagccaatggc_x000D_ tggccaatggc_x000D_ CTaccaatgaa_x000D_ ggAattgggta_x000D_ gggattggccG_x000D_ tTcccaatgtg_x000D_ gtgattggctt_x000D_ ccgattggccc_x000D_ aagccaatgcg_x000D_ gcgccaatTtc_x000D_	-5257 _x000D_ 1420 _x000D_ -17 _x000D_ -964 _x000D_ 1208 _x000D_ -488 _x000D_ 543 _x000D_ 587 _x000D_ -3022 _x000D_ 636 _x000D_	defined by MCM7 TSS
hsa-mir-106b	Chr7: 99696611 - 99704611 [-]	99698611 (6914)	11	CTaccaatgaa_x000D_ tggccaatggc_x000D_ gggattggttc_x000D_ ggAattgggta_x000D_ gggattggccG_x000D_ tTcccaatgtg_x000D_ gtgattggctt_x000D_ ccgattggccc_x000D_ aagccaatgcg_x000D_ Aagattgggta_x000D_ gcgccaatTtc_x000D_	-1066 _x000D_ 371 _x000D_ 1739 _x000D_ -2013 _x000D_ 159 _x000D_ -1537 _x000D_ -506 _x000D_ -462 _x000D_ -4071 _x000D_ 984 _x000D_ -413 _x000D_	defined by MCM7 TSS
hsa-mir-4285	Chr7: 101924322 - 101932322 [+]	101930322 (6047)	7	ctAattgggtG_x000D_ tggattggtct_x000D_ tagccaatcag_x000D_ CTaccaatgcc_x000D_ ggAattggggG_x000D_ Cccccaatgcc_x000D_ cccattgggAc_x000D_	-3617 _x000D_ -3231 _x000D_ -3201 _x000D_ 967 _x000D_ 1879 _x000D_ -3733 _x000D_ -4927 _x000D_	defined by SH2B2 TSS
hsa-mir-548o	Chr7: 102072066 - 102080066 [-]	102074066 (27764)	9	AgcattggAcc_x000D_ ctcattggAAa_x000D_ gggattggcgG_x000D_ ggTccaatTcc_x000D_ gccccaatTtg_x000D_ tTcccaatgcc_x000D_ gaAattggtga_x000D_ aTgccaatTac_x000D_ ctAattggggG_x000D_	1815 _x000D_ -5099 _x000D_ -3444 _x000D_ -112 _x000D_ -2869 _x000D_ -697 _x000D_ -1100 _x000D_ -2724 _x000D_ 1439 _x000D_
hsa-mir-593	Chr7: 127672471 - 127680471 [+]	127678471 (43442)	11	gcgattgggAG_x000D_ gtcattggAtt_x000D_ tggattgggAt_x000D_ AagattgggAt_x000D_ tcAattggtga_x000D_ caAattggcta_x000D_ AtAattgggtt_x000D_ gtgattgggga_x000D_ ctAattggcAt_x000D_ ttcattggAga_x000D_ tcgccaatAga_x000D_	-5250 _x000D_ -1042 _x000D_ -2706 _x000D_ -3280 _x000D_ -2299 _x000D_ 1302 _x000D_ -2583 _x000D_ -3335 _x000D_ -2792 _x000D_ -412 _x000D_ -2646 _x000D_	defined by SND1 TSS
hsa-mir-129-1	Chr7: 127840868 - 127848868 [+]	127846868 (1057)	5	gagattgggAa_x000D_ tggccaatAag_x000D_ ggAattggctc_x000D_ gtgattgggtG_x000D_ aggccaatgtg_x000D_	1576 _x000D_ -5894 _x000D_ -2446 _x000D_ -2264 _x000D_ -1553 _x000D_
hsa-mir-182	Chr7: 129418061 - 129426061 [-]	129420061 (9729)	6	ttTattggccG_x000D_ gacattggAtc_x000D_ cacattggctt_x000D_ gagccaatggc_x000D_ tcgattgggAa_x000D_ gggccaatggc_x000D_	-3968 _x000D_ -2237 _x000D_ -3579 _x000D_ -75 _x000D_ -1049 _x000D_ -2669 _x000D_
hsa-mir-96	Chr7: 129418061 - 129426061 [-]	129420061 (5452)	6	ttTattggccG_x000D_ cacattggctt_x000D_ gacattggAtc_x000D_ gagccaatggc_x000D_ tcgattgggAa_x000D_ gggccaatggc_x000D_	-3968 _x000D_ -3579 _x000D_ -2237 _x000D_ -75 _x000D_ -1049 _x000D_ -2669 _x000D_
hsa-mir-183	Chr7: 129418061 - 129426061 [-]	129420061 (5207)	6	ttTattggccG_x000D_ cacattggctt_x000D_ gacattggAtc_x000D_ gagccaatggc_x000D_ tcgattgggAa_x000D_ gggccaatggc_x000D_	-3968 _x000D_ -3579 _x000D_ -2237 _x000D_ -75 _x000D_ -1049 _x000D_ -2669 _x000D_
hsa-mir-335	Chr7: 130125571 - 130133571 [+]	130131571 (4381)	7	taaccaatTaa_x000D_ Cacccaatccc_x000D_ cgAattgggAt_x000D_ cacattggtta_x000D_ ctcattggAgc_x000D_ taTattggtta_x000D_ taTccaatgcc_x000D_	-1525 _x000D_ -3455 _x000D_ 935 _x000D_ -3785 _x000D_ -3378 _x000D_ -4101 _x000D_ -5617 _x000D_	defined by MEST TSS
hsa-mir-29a	Chr7: 130594983 - 130602983 [-]	130596983 (35414)	6	gaAattggtca_x000D_ tgcattggcca_x000D_ aaTccaatccT_x000D_ cagattggttc_x000D_ tagattggAAt_x000D_ Atcattgggct_x000D_	-1233 _x000D_ -3304 _x000D_ 52 _x000D_ -1696 _x000D_ -5681 _x000D_ -4421 _x000D_
hsa-mir-29b-1	Chr7: 130594999 - 130602999 [-]	130596999 (34701)	6	gaAattggtca_x000D_ tgcattggcca_x000D_ aaTccaatccT_x000D_ cagattggttc_x000D_ tagattggAAt_x000D_ Atcattgggct_x000D_	-1217 _x000D_ -3288 _x000D_ 68 _x000D_ -1680 _x000D_ -5665 _x000D_ -4405 _x000D_
hsa-mir-490	Chr7: 136568267 - 136576267 [+]	136574267 (13647)	13	aacccaatccT_x000D_ ctgattggtgt_x000D_ tacccaatgtc_x000D_ aaaccaatAcT_x000D_ aTaccaatgcc_x000D_ acaccaatcaT_x000D_ AaTattggcgt_x000D_ gcAattggtgG_x000D_ gggattggcAt_x000D_ tTaccaatTca_x000D_ tagattggtca_x000D_ tTcccaatctT_x000D_ tccccaatTca_x000D_	56 _x000D_ 1722 _x000D_ 1705 _x000D_ 1648 _x000D_ 94 _x000D_ -1008 _x000D_ -782 _x000D_ -4970 _x000D_ -939 _x000D_ -750 _x000D_ -3337 _x000D_ -46 _x000D_ -5273 _x000D_	defined by AC009264.1,CHRM2 TSS
hsa-mir-1975	Chr7: 148632579 - 148640579 [+]	148638579 (1)	10	taAattggtgt_x000D_ taTccaatTta_x000D_ gggattggttc_x000D_ tgcattggtgt_x000D_ tcaccaatggc_x000D_ tggccaatAca_x000D_ ccTattggtta_x000D_ aTcccaatAaa_x000D_ tTcccaatcaa_x000D_ tccccaatAtc_x000D_	-5593 _x000D_ 868 _x000D_ -5652 _x000D_ -5813 _x000D_ -869 _x000D_ -5689 _x000D_ 209 _x000D_ -2862 _x000D_ -851 _x000D_ -1356 _x000D_
hsa-mir-153-2	Chr7: 157404023 - 157412023 [-]	157406023 (38909)	3	caTattggcAa_x000D_ gagccaatccT_x000D_ ctgattggccG_x000D_	-2162 _x000D_ -2286 _x000D_ -747 _x000D_	defined by PTPRN2 TSS
hsa-mir-595	Chr7: 158330260 - 158338260 [-]	158332260 (6755)	6	ttcattggccc_x000D_ tagccaatTtT_x000D_ cacattggcct_x000D_ ctcattggAAt_x000D_ CacccaatctT_x000D_ tTgccaatTag_x000D_	-4653 _x000D_ -4141 _x000D_ -1301 _x000D_ 368 _x000D_ -5203 _x000D_ -1497 _x000D_	defined by PTPRN2 TSS
hsa-mir-596	Chr8: 1759179 - 1767179 [+]	1765179 (218)	2	gtcattggcAc_x000D_ ggcattggccc_x000D_	119 _x000D_ -5750 _x000D_
hsa-mir-597	Chr8: 9547781 - 9555781 [+]	9553781 (45401)	7	taTccaatgga_x000D_ acTccaatgtc_x000D_ gtTattgggga_x000D_ tggattggAta_x000D_ CTcccaatgca_x000D_ gtgattggAtt_x000D_ AacattggtAt_x000D_	-4927 _x000D_ -46 _x000D_ -2719 _x000D_ 1747 _x000D_ -5324 _x000D_ -519 _x000D_ -1445 _x000D_	defined by TNKS TSS
hsa-mir-124-1	Chr8: 9774596 - 9782596 [-]	9776596 (15614)	16	tacattggggG_x000D_ acTccaatcac_x000D_ Cagccaatgcc_x000D_ tgTccaatcaT_x000D_ tacccaatAtg_x000D_ tagccaatAga_x000D_ tgaccaatgtT_x000D_ tgTccaatTta_x000D_ gaTccaatAtg_x000D_ gggccaatTcT_x000D_ tTaccaatggg_x000D_ caTattggttt_x000D_ tTgccaatAac_x000D_ ccTattgggcc_x000D_ gcaccaatgag_x000D_ tcTccaatctg_x000D_	-967 _x000D_ -2168 _x000D_ -3642 _x000D_ -3566 _x000D_ -2549 _x000D_ -716 _x000D_ -5150 _x000D_ -3586 _x000D_ -1137 _x000D_ -1769 _x000D_ -942 _x000D_ -3766 _x000D_ -5804 _x000D_ -1775 _x000D_ -1750 _x000D_ -2292 _x000D_
hsa-mir-1322	Chr8: 10694597 - 10702597 [-]	10696597 (13644)	11	acaccaatctT_x000D_ aaTccaatAga_x000D_ ctgattggttG_x000D_ ttTattggAtt_x000D_ AgAattgggca_x000D_ Cccccaatgtc_x000D_ tacattggAtc_x000D_ tagccaatgag_x000D_ Aggattggtgt_x000D_ AtcattggtAt_x000D_ CccccaatAaa_x000D_	-5230 _x000D_ -2047 _x000D_ -5390 _x000D_ 1384 _x000D_ 918 _x000D_ -5772 _x000D_ -2521 _x000D_ -960 _x000D_ 847 _x000D_ -3002 _x000D_ -4083 _x000D_	defined by SOX7 TSS
hsa-mir-598	Chr8: 10915210 - 10923210 [-]	10917210 (24398)	9	Cagccaatcag_x000D_ tgTattggtgt_x000D_ cccattggcta_x000D_ tagccaatgca_x000D_ gcTattggAct_x000D_ ttTattgggAa_x000D_ agaccaatAaT_x000D_ gggattggAtt_x000D_ aTgccaatTtg_x000D_	-2871 _x000D_ -2773 _x000D_ -3156 _x000D_ -3245 _x000D_ -254 _x000D_ -4464 _x000D_ -852 _x000D_ 606 _x000D_ -3336 _x000D_	defined by XKR6 TSS
hsa-mir-548v	Chr8: 17547726 - 17555726 [-]	17549726 (10560)	8	AtTattgggta_x000D_ tcAattggttG_x000D_ ttcattggAta_x000D_ tacattgggAa_x000D_ ggcattgggtt_x000D_ ttAattggcta_x000D_ ctcattggccG_x000D_ tgTattggAca_x000D_	-3464 _x000D_ -2122 _x000D_ -4643 _x000D_ 303 _x000D_ -4362 _x000D_ 1615 _x000D_ -71 _x000D_ -3315 _x000D_	defined by MTUS1 TSS
hsa-mir-320a	Chr8: 22100967 - 22108967 [-]	22102967 (411)	7	AcTattggctc_x000D_ CTcccaatgtg_x000D_ gagccaatAtT_x000D_ aaTccaatccT_x000D_ ggAattggAga_x000D_ AcAattggggt_x000D_ tgcattgggAc_x000D_	-2097 _x000D_ 1521 _x000D_ -2300 _x000D_ -2272 _x000D_ -3228 _x000D_ -4023 _x000D_ -2170 _x000D_
hsa-mir-486	Chr8: 41520935 - 41528935 [-]	41522935 (4909)	9	caAattggtct_x000D_ tggccaatctT_x000D_ gccccaatAcc_x000D_ tcaccaatctT_x000D_ gcaccaatAaa_x000D_ gtgattggAAt_x000D_ tggattggAtc_x000D_ ggaccaatgtc_x000D_ gtTattgggcc_x000D_	1137 _x000D_ -2131 _x000D_ -5239 _x000D_ 1638 _x000D_ -4846 _x000D_ -2392 _x000D_ -4132 _x000D_ -1448 _x000D_ 1564 _x000D_	defined by ANK1 TSS
hsa-mir-124-2	Chr8: 65279788 - 65287788 [+]	65285788 (5918)	7	tcaccaatAag_x000D_ aTcccaatgtc_x000D_ AaTattggctt_x000D_ ctcattgggAt_x000D_ aggccaatctT_x000D_ ctTattggAcc_x000D_ agTccaatTga_x000D_	-4925 _x000D_ -663 _x000D_ -5371 _x000D_ -152 _x000D_ -5834 _x000D_ -2328 _x000D_ -2696 _x000D_
hsa-mir-2052	Chr8: 75605874 - 75613874 [+]	75611874 (6054)	14	tagccaatgca_x000D_ aacccaatctg_x000D_ gacattggctt_x000D_ ggAattggAga_x000D_ agTccaatTca_x000D_ gcaccaatggT_x000D_ aaTccaatAac_x000D_ aTTccaatcaa_x000D_ AtAattggcta_x000D_ caTattgggta_x000D_ aaaccaatgga_x000D_ gacattggctc_x000D_ tTaccaatgag_x000D_ Atgattggtgt_x000D_	-1596 _x000D_ -4866 _x000D_ -1204 _x000D_ -138 _x000D_ -5539 _x000D_ 1898 _x000D_ -2541 _x000D_ -1681 _x000D_ -1350 _x000D_ 33 _x000D_ -1474 _x000D_ 1939 _x000D_ 430 _x000D_ -4784 _x000D_
hsa-mir-3149	Chr8: 77911195 - 77919195 [-]	77913195 (34109)	16	Cggccaatcac_x000D_ CcaccaatTtg_x000D_ gtAattggAga_x000D_ AtTattggttc_x000D_ ttTattggctt_x000D_ tccccaatccc_x000D_ ttcattggtAG_x000D_ gagccaatgaa_x000D_ taAattggtgG_x000D_ taaccaatgga_x000D_ gccccaatTga_x000D_ CTgccaatcag_x000D_ aaTccaatctc_x000D_ tgaccaatTac_x000D_ Atcattgggtc_x000D_ acTccaatcca_x000D_	675 _x000D_ -3731 _x000D_ -2069 _x000D_ -2741 _x000D_ 1082 _x000D_ -2195 _x000D_ -5730 _x000D_ -5013 _x000D_ -1722 _x000D_ -2093 _x000D_ -2247 _x000D_ 642 _x000D_ -5775 _x000D_ -4166 _x000D_ -5651 _x000D_ -5262 _x000D_
hsa-mir-3150	Chr8: 96031947 - 96039947 [+]	96037947 (47195)	7	tgAattggtta_x000D_ CacccaatAgc_x000D_ ctAattggcca_x000D_ gacattggcta_x000D_ CTcccaatgcc_x000D_ gccattggggt_x000D_ gacattgggtt_x000D_	-2367 _x000D_ 948 _x000D_ -2503 _x000D_ -5952 _x000D_ -5028 _x000D_ -1418 _x000D_ -2732 _x000D_	defined by C8orf38 TSS
hsa-mir-3151	Chr8: 104146133 - 104154133 [+]	104152133 (14709)	8	taaccaatTca_x000D_ tggattggctG_x000D_ tccattggcca_x000D_ ttcattggcct_x000D_ gTcccaatgcT_x000D_ agcccaatgcT_x000D_ tTTccaatgcc_x000D_ gaAattggAtc_x000D_	-2769 _x000D_ -2484 _x000D_ 1574 _x000D_ 23 _x000D_ 1827 _x000D_ 1381 _x000D_ -2844 _x000D_ -3540 _x000D_	defined by BAALC TSS
hsa-mir-548a-3	Chr8: 105496506 - 105504506 [-]	105498506 (1813)	8	tagccaatAag_x000D_ ggTattggctc_x000D_ tgcattggAcc_x000D_ aggccaatTaT_x000D_ gcaccaatAtT_x000D_ gtTattggcAt_x000D_ gtcattggctt_x000D_ gTaccaatccT_x000D_	1216 _x000D_ 1566 _x000D_ -3549 _x000D_ -1644 _x000D_ 163 _x000D_ 686 _x000D_ -5126 _x000D_ -2024 _x000D_
hsa-mir-548d-1	Chr8: 124380458 - 124388458 [-]	124382458 (22088)	10	aagccaatAaT_x000D_ ttcattggAAc_x000D_ tccattggAAa_x000D_ AggattgggtG_x000D_ ttcattggtca_x000D_ Ccaccaatgta_x000D_ AaTattggtct_x000D_ AggattggtAa_x000D_ ttcattggttG_x000D_ ctTattggcca_x000D_	-480 _x000D_ -2138 _x000D_ 388 _x000D_ 1235 _x000D_ 1724 _x000D_ -5201 _x000D_ -472 _x000D_ -567 _x000D_ -5409 _x000D_ -5050 _x000D_	defined by ATAD2 TSS
hsa-mir-1204	Chr8: 128802059 - 128810059 [+]	128808059 (149)	8	gaaccaatAcT_x000D_ ctcattggttc_x000D_ accccaatTta_x000D_ ctTattggctt_x000D_ cagattggtca_x000D_ aaTccaatAtg_x000D_ gacccaatAga_x000D_	-4708 _x000D_ -5845 _x000D_ 1585 _x000D_ -5227 _x000D_ 1265 1419 _x000D_ -976 _x000D_ -5806 _x000D_
hsa-mir-1205	Chr8: 128946830 - 128954830 [+]	128952830 (20049)	7	taAattggAct_x000D_ ggcattgggAt_x000D_ gccccaatTca_x000D_ ttgattggAAt_x000D_ gccccaatgcT_x000D_ gggattggAcc_x000D_ gtgattggAct_x000D_	-1537 _x000D_ -660 _x000D_ -2816 _x000D_ 815 _x000D_ -4067 _x000D_ -1523 _x000D_ 675 _x000D_
hsa-mir-1206	Chr8: 128999756 - 129007756 [+]	129005756 (15388)	14	ggTattggctc_x000D_ acaccaatAgg_x000D_ gtTattgggtG_x000D_ Cagccaatccg_x000D_ gcTccaatgtg_x000D_ ggaccaatAga_x000D_ CcTccaatccc_x000D_ ccTattggAct_x000D_ aTcccaatAcc_x000D_ caTattgggga_x000D_ agcccaatTga_x000D_ ggTattggccc_x000D_ gagattggAga_x000D_ gaTattggAgc_x000D_	1128 _x000D_ -1618 _x000D_ -4742 _x000D_ -3805 _x000D_ -4100 _x000D_ 1033 _x000D_ -1054 _x000D_ 1918 _x000D_ 1562 _x000D_ -1949 _x000D_ 1780 _x000D_ -458 _x000D_ -4234 _x000D_ -3556 _x000D_
hsa-mir-1207	Chr8: 129006369 - 129014369 [+]	129012369 (49029)	14	ggTattggctc_x000D_ ggaccaatAtT_x000D_ gcTattgggAa_x000D_ tagattgggAt_x000D_ ggaccaatAga_x000D_ aaaccaatcta_x000D_ ccTattggAct_x000D_ aTcccaatAcc_x000D_ agcccaatTga_x000D_ AacattggAct_x000D_ CTgccaatcca_x000D_ acTccaatTcc_x000D_ gccattggccc_x000D_ caTattggtgc_x000D_	-5485 _x000D_ -2376 _x000D_ -1678 _x000D_ -2121 _x000D_ -5580 _x000D_ -3454 _x000D_ -4695 _x000D_ -5051 _x000D_ -4833 _x000D_ -250 _x000D_ -2685 _x000D_ -4044 _x000D_ 1407 _x000D_ -4257 _x000D_
hsa-mir-1208	Chr8: 129115412 - 129123412 [+]	129121412 (40950)	10	ggTccaatcca_x000D_ ggcccaatctc_x000D_ gagattggAgt_x000D_ gcTccaatTgc_x000D_ tagccaatAtT_x000D_ tgTccaatgag_x000D_ taTccaatcag_x000D_ aagccaatcaT_x000D_ ggcattgggca_x000D_ tccccaatTta_x000D_	1159 _x000D_ -2022 _x000D_ 1024 _x000D_ -621 _x000D_ -663 _x000D_ -2617 _x000D_ -3861 _x000D_ -2647 _x000D_ -497 _x000D_ -5912 _x000D_
hsa-mir-30b	Chr8: 135842546 - 135850546 [-]	135844546 (31696)	8	gaTattggcct_x000D_ tggccaatTtT_x000D_ aggccaatgga_x000D_ gggattggtca_x000D_ tgcccaatAtc_x000D_ aTcccaatggc_x000D_ Aggattgggta_x000D_ tTTccaatgtc_x000D_	-3068 _x000D_ -2742 _x000D_ -5949 _x000D_ -306 _x000D_ -589 _x000D_ -2749 _x000D_ -1740 _x000D_ -5571 _x000D_
hsa-mir-30d	Chr8: 135842546 - 135850546 [-]	135844546 (27358)	8	gaTattggcct_x000D_ tggccaatTtT_x000D_ aggccaatgga_x000D_ gggattggtca_x000D_ tgcccaatAtc_x000D_ aTcccaatggc_x000D_ Aggattgggta_x000D_ tTTccaatgtc_x000D_	-3068 _x000D_ -2742 _x000D_ -5949 _x000D_ -306 _x000D_ -589 _x000D_ -2749 _x000D_ -1740 _x000D_ -5571 _x000D_
hsa-mir-151	Chr8: 141772518 - 141780518 [-]	141774518 (31766)	12	ttcattggtgt_x000D_ AtAattggttt_x000D_ AtTattggtta_x000D_ tacattggAAc_x000D_ AgAattggctc_x000D_ aTgccaatTta_x000D_ ttTattggtgt_x000D_ tagattggtta_x000D_ AagattggctG_x000D_ taaccaatAca_x000D_ cgTattggAca_x000D_ gggccaatTca_x000D_	-851 _x000D_ -4693 _x000D_ 490 _x000D_ -542 _x000D_ -1971 _x000D_ -1304 _x000D_ -1099 _x000D_ -175 _x000D_ -2641 _x000D_ 661 _x000D_ -62 _x000D_ -1642 _x000D_	defined by PTK2 TSS
hsa-mir-937	Chr8: 144895877 - 144903877 [-]	144897877 (2665)	2	gggattggggc_x000D_ ttcattggtga_x000D_	1318 _x000D_ -2160 _x000D_	defined by SCRIB TSS
hsa-mir-661	Chr8: 145018586 - 145026586 [-]	145020586 (1139)	2	tcaccaatgaa_x000D_ tgcattgggAt_x000D_	-4067 _x000D_ 973 _x000D_	defined by PLEC1 TSS
hsa-mir-939	Chr8: 145633087 - 145641087 [-]	145635087 (15642)	3	acTccaatccc_x000D_ gacattggtAG_x000D_ tgcccaatgag_x000D_	-2101 _x000D_ 1175 _x000D_ -325 _x000D_	defined by CPSF1 TSS
hsa-mir-1234	Chr8: 145632765 - 145640765 [-]	145634765 (9206)	4	acTccaatccc_x000D_ gacattggtAG_x000D_ cgcattggcca_x000D_ tgcccaatgag_x000D_	-2423 _x000D_ 853 _x000D_ 1882 _x000D_ -647 _x000D_	defined by CPSF1 TSS
hsa-mir-1302-9	Chr9: 5161 - 13161 [+]	11161 (18983)	2	Ccaccaatgtc_x000D_ tggattggcct_x000D_	557 _x000D_ 1397 _x000D_	defined by XXyac-YRM2039.2 TSS
hsa-mir-101-2	Chr9: 4834068 - 4842068 [+]	4840068 (10229)	20	tgTattggcgG_x000D_ tccccaatAta_x000D_ cagattgggAt_x000D_ tacattggtAt_x000D_ ctcattggcta_x000D_ Aacattgggga_x000D_ gagattgggAc_x000D_ tTaccaatgga_x000D_ AagattggtAa_x000D_ Agcattgggta_x000D_ Agcattggggt_x000D_ tggattgggca_x000D_ ggTattggttc_x000D_ tgTattgggAt_x000D_ tgTattggAga_x000D_ Aagattggtct_x000D_ AgcattgggAa_x000D_ gcaccaatctT_x000D_ ggaccaatTtc_x000D_ Aacattgggct_x000D_	-2578 _x000D_ -2196 _x000D_ 690 _x000D_ -1388 _x000D_ 753 _x000D_ -1443 _x000D_ -155 _x000D_ -4338 _x000D_ -4461 _x000D_ -4205 _x000D_ -4700 _x000D_ 179 _x000D_ -1382 _x000D_ -799 _x000D_ -317 _x000D_ 31 _x000D_ -3740 _x000D_ 426 _x000D_ -3821 _x000D_ 169 _x000D_	defined by RCL1 TSS
hsa-mir-3152	Chr9: 18539223 - 18547223 [+]	18545223 (28081)	5	AtTattggttt_x000D_ tgTccaatctg_x000D_ tcTccaatAaa_x000D_ ttgattggAAt_x000D_ AaAattgggca_x000D_	1091 _x000D_ -5531 _x000D_ 1771 _x000D_ -2124 _x000D_ -3 _x000D_	defined by ADAMTSL1 TSS
hsa-mir-491	Chr9: 20678261 - 20686261 [+]	20684261 (31843)	8	acTccaatgca_x000D_ gccattggAga_x000D_ cccattggctc_x000D_ gccattgggAG_x000D_ gccccaatgtT_x000D_ gtAattggctt_x000D_ gtTattgggAa_x000D_ gcgccaatTcc_x000D_	-2277 _x000D_ -4993 _x000D_ -69 _x000D_ -2248 _x000D_ -5450 _x000D_ -3132 _x000D_ -1151 _x000D_ -644 _x000D_	defined by KIAA1797 TSS
hsa-mir-31	Chr9: 21557851 - 21565851 [-]	21559851 (47667)	9	ttcattggAtG_x000D_ tTaccaatTca_x000D_ tcAattggAca_x000D_ agTccaatccT_x000D_ AaAattgggca_x000D_ agTccaatTtc_x000D_ tgTattggAta_x000D_ agaccaatgtT_x000D_ tggattggAAt_x000D_	1848 _x000D_ 1338 _x000D_ -5681 _x000D_ 1441 _x000D_ 1607 _x000D_ -4853 _x000D_ -5823 _x000D_ -4768 _x000D_ -5528 _x000D_	defined by RP11-354P17.1 TSS
hsa-mir-1299	Chr9: 69030078 - 69038078 [-]	69032078 (29757)	14	gcTattggtAt_x000D_ gcAattggcAc_x000D_ gccattggcta_x000D_ gaTattggctG_x000D_ ttgattggtta_x000D_ acTccaatTtg_x000D_ gtgattggctG_x000D_ agaccaatccT_x000D_ ttgattggcAa_x000D_ tTcccaatgtc_x000D_ ccgattggAgc_x000D_ ctgattggcta_x000D_ tacccaatgac_x000D_ gtcattggctG_x000D_	754 _x000D_ -2915 _x000D_ 649 _x000D_ -2705 _x000D_ -2651 _x000D_ -3416 _x000D_ -4874 _x000D_ -1119 _x000D_ -2922 _x000D_ -1699 _x000D_ 1185 _x000D_ -496 _x000D_ -3517 _x000D_ -2982 _x000D_
hsa-mir-3153	Chr9: 91919105 - 91927105 [+]	91925105 (2035)	8	tgTccaatcgg_x000D_ tgaccaatAtg_x000D_ taTccaatAca_x000D_ gtgattggtcG_x000D_ ctgattggctG_x000D_ tagccaatAgT_x000D_ AtgattggcAa_x000D_ gcTccaatgag_x000D_	951 _x000D_ -2847 _x000D_ -5016 _x000D_ 933 _x000D_ 855 _x000D_ -5258 _x000D_ -2341 _x000D_ -2174 _x000D_	defined by CKS2 TSS
hsa-mir-4291	Chr9: 96530745 - 96538745 [+]	96536745 (44894)	15	gggccaatgtc_x000D_ gacccaatTaT_x000D_ agaccaatAtc_x000D_ AgcattggtAa_x000D_ tccccaatAtT_x000D_ aTaccaatAac_x000D_ Aacattggctc_x000D_ aacccaatTta_x000D_ Aacattgggta_x000D_ aaaccaatAcc_x000D_ gaAattgggtt_x000D_ agaccaatAaa_x000D_ ccTattggttc_x000D_ CaTccaatcag_x000D_ ttAattggcct_x000D_	-3222 _x000D_ -4346 _x000D_ -2941 _x000D_ 961 _x000D_ -3740 _x000D_ 1595 _x000D_ -1964 _x000D_ 1800 _x000D_ -2749 _x000D_ -2465 _x000D_ -941 _x000D_ -1088 _x000D_ -1718 _x000D_ -2091 _x000D_ -5626 _x000D_
hsa-let-7a-1	Chr9: 96922529 - 96930529 [+]	96928529 (9710)	9	caAattggccc_x000D_ ggTattggtgG_x000D_ tcaccaatggg_x000D_ gaTattgggga_x000D_ gacattggAta_x000D_ accccaatcac_x000D_ CcaccaatTca_x000D_ ttTattggcca_x000D_ tggattggAtG_x000D_	-2372 _x000D_ -206 _x000D_ -63 _x000D_ -3766 _x000D_ -3773 _x000D_ -3951 _x000D_ -5837 _x000D_ -2222 _x000D_ -5889 _x000D_
hsa-let-7f-1	Chr9: 96922529 - 96930529 [+]	96928529 (10100)	9	caAattggccc_x000D_ ggTattggtgG_x000D_ tcaccaatggg_x000D_ gaTattgggga_x000D_ gacattggAta_x000D_ accccaatcac_x000D_ CcaccaatTca_x000D_ ttTattggcca_x000D_ tggattggAtG_x000D_	-2372 _x000D_ -206 _x000D_ -63 _x000D_ -3766 _x000D_ -3773 _x000D_ -3951 _x000D_ -5837 _x000D_ -2222 _x000D_ -5889 _x000D_
hsa-let-7d	Chr9: 96922529 - 96930529 [+]	96928529 (12587)	9	caAattggccc_x000D_ ggTattggtgG_x000D_ tcaccaatggg_x000D_ gaTattgggga_x000D_ gacattggAta_x000D_ accccaatcac_x000D_ ttTattggcca_x000D_ CcaccaatTca_x000D_ tggattggAtG_x000D_	-2372 _x000D_ -206 _x000D_ -63 _x000D_ -3766 _x000D_ -3773 _x000D_ -3951 _x000D_ -2222 _x000D_ -5837 _x000D_ -5889 _x000D_
hsa-mir-23b	Chr9: 97840301 - 97848301 [+]	97846301 (1189)	7	cagattggAga_x000D_ ctgattggtga_x000D_ ttcattggccG_x000D_ gtgattggttt_x000D_ tcgattggAcc_x000D_ Aagattggttt_x000D_ tcTattggAgt_x000D_	1319 _x000D_ 1454 _x000D_ -2707 _x000D_ 1468 _x000D_ 1988 _x000D_ -4811 _x000D_ -164 _x000D_	defined by C9orf3 TSS
hsa-mir-27b	Chr9: 97840301 - 97848301 [+]	97846301 (1426)	7	cagattggAga_x000D_ ctgattggtga_x000D_ ttcattggccG_x000D_ gtgattggttt_x000D_ tcgattggAcc_x000D_ Aagattggttt_x000D_ tcTattggAgt_x000D_	1319 _x000D_ 1454 _x000D_ -2707 _x000D_ 1468 _x000D_ 1988 _x000D_ -4811 _x000D_ -164 _x000D_	defined by C9orf3 TSS
hsa-mir-3074	Chr9: 97849575 - 97857575 [-]	97851575 (3199)	2	gTgccaatcta_x000D_ AccattggAca_x000D_	-4457 _x000D_ -4061 _x000D_
hsa-mir-1302-8	Chr9: 100172452 - 100180452 [-]	100174452 (48489)	9	AcgattggAga_x000D_ AccattggAta_x000D_ tgaccaatgga_x000D_ ctgattggcAt_x000D_ ctTattggcAc_x000D_ Cagccaatcgc_x000D_ tggattggggc_x000D_ aaTccaatTta_x000D_ tacccaatAaa_x000D_	-981 _x000D_ 883 _x000D_ -4213 _x000D_ -2139 _x000D_ 831 _x000D_ -4484 _x000D_ -1556 _x000D_ -4548 _x000D_ -2700 _x000D_
hsa-mir-32	Chr9: 111818252 - 111826252 [-]	111820252 (11674)	7	aacccaatAtg_x000D_ gaAattgggtc_x000D_ tTaccaatgca_x000D_ tacattggAgG_x000D_ CTgccaatgtc_x000D_ gaTattgggcc_x000D_ ttAattggtAt_x000D_	-2019 _x000D_ -4429 _x000D_ -4363 _x000D_ 1093 _x000D_ -442 _x000D_ 1922 _x000D_ -4396 _x000D_	defined by C9orf5 TSS
hsa-mir-455	Chr9: 116920133 - 116928133 [+]	116926133 (45581)	10	gTTccaatgac_x000D_ cagattggAga_x000D_ ggAattggtct_x000D_ tggccaatTtc_x000D_ gggattgggcc_x000D_ aaTccaatgaa_x000D_ cccattggctG_x000D_ tgTccaatgag_x000D_ ctTattggcct_x000D_ tcTccaatTtc_x000D_	-1445 _x000D_ -3803 _x000D_ -1649 _x000D_ -4131 _x000D_ -145 _x000D_ -4426 _x000D_ -1585 _x000D_ -475 _x000D_ -2559 _x000D_ -5009 _x000D_	defined by COL27A1 TSS
hsa-mir-147	Chr9: 123017092 - 123025092 [-]	123019092 (11764)	10	gaaccaatccc_x000D_ tggccaatTtT_x000D_ aacccaatTca_x000D_ ctcattggtgG_x000D_ gtTattggttc_x000D_ AgAattggggt_x000D_ Atcattgggca_x000D_ ggcattggtca_x000D_ ggTattggggG_x000D_ tacccaatTgT_x000D_	583 _x000D_ -5703 _x000D_ -457 _x000D_ 1272 _x000D_ -4757 _x000D_ -632 _x000D_ -4996 _x000D_ -5484 _x000D_ -3367 _x000D_ -5338 _x000D_
hsa-mir-181a-2	Chr9: 127414716 - 127422716 [+]	127420716 (34005)	8	CTcccaatcca_x000D_ AtAattggttt_x000D_ tgcccaatgaa_x000D_ aaaccaatgtc_x000D_ agcccaatcag_x000D_ aacccaatAca_x000D_ Atgattggtcc_x000D_ aaaccaatgtT_x000D_	-3769 _x000D_ -401 _x000D_ -3276 _x000D_ -5943 _x000D_ -131 _x000D_ -2988 _x000D_ -997 _x000D_ -4342 _x000D_	defined by MIR181A2HG,NR6A1 TSS
hsa-mir-181b-2	Chr9: 127415556 - 127423556 [+]	127421556 (34433)	9	CTcccaatcca_x000D_ AtAattggttt_x000D_ aTaccaatTta_x000D_ tgcccaatgaa_x000D_ agcccaatcag_x000D_ aacccaatAca_x000D_ CcTccaatgtc_x000D_ Atgattggtcc_x000D_ aaaccaatgtT_x000D_	-4609 _x000D_ -1241 _x000D_ 1796 _x000D_ -4116 _x000D_ -971 _x000D_ -3828 _x000D_ 1443 _x000D_ -1837 _x000D_ -5182 _x000D_	defined by MIR181A2HG,NR6A1 TSS
hsa-mir-2861	Chr9: 130541658 - 130549658 [+]	130547658 (539)	9	acTccaatggc_x000D_ ttgattggAga_x000D_ CTgccaatccc_x000D_ gacattgggga_x000D_ CgcccaatAcc_x000D_ acaccaatctg_x000D_ caTattggcca_x000D_ CcTccaatgtc_x000D_ cagattggcAc_x000D_	-1081 _x000D_ -3307 _x000D_ -5779 _x000D_ -3584 _x000D_ -1230 _x000D_ -3471 _x000D_ -1175 _x000D_ -928 _x000D_ -4905 _x000D_	defined by CDK9 TSS
hsa-mir-199b	Chr9: 131036313 - 131044313 [-]	131038313 (31204)	9	taaccaatAaa_x000D_ ctgattggAcc_x000D_ gggattggttt_x000D_ gggattggctG_x000D_ gacccaatccc_x000D_ ggcattggtgc_x000D_ gggattgggga_x000D_ caAattggccG_x000D_ tgaccaatggg_x000D_	-5560 _x000D_ -646 _x000D_ 956 _x000D_ -813 _x000D_ 1735 _x000D_ 1408 _x000D_ 814 _x000D_ 118 _x000D_ -78 _x000D_
hsa-mir-3154	Chr9: 131036313 - 131044313 [-]	131038313 (31004)	9	taaccaatAaa_x000D_ ctgattggAcc_x000D_ gggattggttt_x000D_ gggattggctG_x000D_ gacccaatccc_x000D_ ggcattggtgc_x000D_ gggattgggga_x000D_ caAattggccG_x000D_ tgaccaatggg_x000D_	-5560 _x000D_ -646 _x000D_ 956 _x000D_ -813 _x000D_ 1735 _x000D_ 1408 _x000D_ 814 _x000D_ 118 _x000D_ -78 _x000D_
hsa-mir-219-2	Chr9: 131196003 - 131204003 [-]	131198003 (43010)	3	gcaccaatggg_x000D_ cacattgggAa_x000D_ cacattggtta_x000D_	-3184 _x000D_ -788 _x000D_ -3072 _x000D_
hsa-mir-126	Chr9: 139557713 - 139565713 [+]	139563713 (1341)	6	tccccaatgtc_x000D_ aTcccaatcca_x000D_ tgAattgggct_x000D_ ggcattggtgG_x000D_ tccccaatctT_x000D_ gTgccaatAtg_x000D_	-2498 _x000D_ -5940 _x000D_ -4370 _x000D_ 1759 _x000D_ 507 _x000D_ -2623 _x000D_	defined by EGFL7 TSS
hsa-mir-4292	Chr9: 139710544 - 139718544 [+]	139716544 (8865)	2	Aacattggttc_x000D_ ggcattgggAG_x000D_	-969 _x000D_ -988 _x000D_	defined by C9orf86 TSS
hsa-mir-602	Chr9: 140697119 - 140705119 [+]	140703119 (29752)	5	aTaccaatggc_x000D_ AtTattgggta_x000D_ Ccaccaatggc_x000D_ aaTccaatcag_x000D_ gcAattggAtt_x000D_	-1207 _x000D_ -4204 _x000D_ -859 _x000D_ -4504 _x000D_ -1693 _x000D_	defined by EHMT1 TSS
hsa-mir-548f-5	ChrX: 32682431 - 32690431 [-]	32684431 (24755)	11	taTattggtgG_x000D_ taTattggtAa_x000D_ caAattggctt_x000D_ ggcattggcAG_x000D_ ggTccaatgaa_x000D_ cagattgggAG_x000D_ Ccaccaatcaa_x000D_ gacccaatTtc_x000D_ ttAattggcAc_x000D_ aaaccaatgaT_x000D_ gTaccaatgtT_x000D_	-4724 _x000D_ 1088 _x000D_ -5723 _x000D_ -3501 _x000D_ -1214 _x000D_ -2782 _x000D_ -4207 _x000D_ -471 _x000D_ 840 _x000D_ -5612 _x000D_ 438 _x000D_	defined by DMD TSS
hsa-mir-221	ChrX: 45622282 - 45630282 [-]	45624282 (18588)	11	tggccaatTtg_x000D_ AcTattggtgc_x000D_ AtgattgggAc_x000D_ gcTccaatctg_x000D_ ctTattggtca_x000D_ tcTattggAtt_x000D_ tacccaatTaa_x000D_ gcgattggtca_x000D_ Atcattgggta_x000D_ ctAattggcgG_x000D_ ctgattgggAa_x000D_	-5919 _x000D_ 1705 _x000D_ 740 _x000D_ -1152 _x000D_ -3951 _x000D_ -4325 _x000D_ -2704 _x000D_ -5448 _x000D_ -123 _x000D_ -5433 _x000D_ -4406 _x000D_
hsa-mir-222	ChrX: 45622430 - 45630430 [-]	45624430 (17900)	12	tggccaatTtg_x000D_ AcTattggtgc_x000D_ AtgattgggAc_x000D_ gcTccaatctg_x000D_ ctTattggtca_x000D_ tcTattggAtt_x000D_ tacccaatTaa_x000D_ gcgattggtca_x000D_ Atcattgggta_x000D_ ctAattggcgG_x000D_ caAattggggG_x000D_ ctgattgggAa_x000D_	-5771 _x000D_ 1853 _x000D_ 888 _x000D_ -1004 _x000D_ -3803 _x000D_ -4177 _x000D_ -2556 _x000D_ -5300 _x000D_ 25 _x000D_ -5285 _x000D_ -5985 _x000D_ -4258 _x000D_
hsa-mir-500	ChrX: 49763141 - 49771141 [+]	49769141 (3898)	8	tTcccaatTgc_x000D_ caAattggttc_x000D_ cacattggggt_x000D_ tgTattgggAt_x000D_ gTaccaatAtc_x000D_ CTcccaatgca_x000D_ tggattggtca_x000D_ tTcccaatTta_x000D_	-2147 _x000D_ 1171 _x000D_ -5267 _x000D_ -3738 _x000D_ -3254 _x000D_ -4175 _x000D_ 1356 _x000D_ -2645 _x000D_	defined by CLCN5 TSS
hsa-mir-362	ChrX: 49763141 - 49771141 [+]	49769141 (4431)	8	tTcccaatTgc_x000D_ caAattggttc_x000D_ cacattggggt_x000D_ tgTattgggAt_x000D_ gTaccaatAtc_x000D_ CTcccaatgca_x000D_ tggattggtca_x000D_ tTcccaatTta_x000D_	-2147 _x000D_ 1171 _x000D_ -5267 _x000D_ -3738 _x000D_ -3254 _x000D_ -4175 _x000D_ 1356 _x000D_ -2645 _x000D_	defined by CLCN5 TSS
hsa-mir-501	ChrX: 49763141 - 49771141 [+]	49769141 (5189)	8	tTcccaatTgc_x000D_ caAattggttc_x000D_ cacattggggt_x000D_ tgTattgggAt_x000D_ gTaccaatAtc_x000D_ CTcccaatgca_x000D_ tggattggtca_x000D_ tTcccaatTta_x000D_	-2147 _x000D_ 1171 _x000D_ -5267 _x000D_ -3738 _x000D_ -3254 _x000D_ -4175 _x000D_ 1356 _x000D_ -2645 _x000D_	defined by CLCN5 TSS
hsa-mir-500b	ChrX: 49763141 - 49771141 [+]	49769141 (6139)	8	tTcccaatTgc_x000D_ caAattggttc_x000D_ cacattggggt_x000D_ tgTattgggAt_x000D_ gTaccaatAtc_x000D_ CTcccaatgca_x000D_ tggattggtca_x000D_ tTcccaatTta_x000D_	-2147 _x000D_ 1171 _x000D_ -5267 _x000D_ -3738 _x000D_ -3254 _x000D_ -4175 _x000D_ 1356 _x000D_ -2645 _x000D_	defined by CLCN5 TSS
hsa-mir-660	ChrX: 49763141 - 49771141 [+]	49769141 (8708)	8	tTcccaatTgc_x000D_ caAattggttc_x000D_ cacattggggt_x000D_ tgTattgggAt_x000D_ gTaccaatAtc_x000D_ CTcccaatgca_x000D_ tggattggtca_x000D_ tTcccaatTta_x000D_	-2147 _x000D_ 1171 _x000D_ -5267 _x000D_ -3738 _x000D_ -3254 _x000D_ -4175 _x000D_ 1356 _x000D_ -2645 _x000D_	defined by CLCN5 TSS
hsa-mir-502	ChrX: 49763141 - 49771141 [+]	49769141 (10065)	8	tTcccaatTgc_x000D_ caAattggttc_x000D_ cacattggggt_x000D_ tgTattgggAt_x000D_ gTaccaatAtc_x000D_ CTcccaatgca_x000D_ tggattggtca_x000D_ tTcccaatTta_x000D_	-2147 _x000D_ 1171 _x000D_ -5267 _x000D_ -3738 _x000D_ -3254 _x000D_ -4175 _x000D_ 1356 _x000D_ -2645 _x000D_	defined by CLCN5 TSS
hsa-mir-98	ChrX: 53627354 - 53635354 [-]	53629354 (46052)	12	tTaccaatAag_x000D_ gagattgggca_x000D_ caTattggtAa_x000D_ tagccaatAcT_x000D_ gtTattggctc_x000D_ tccattggtct_x000D_ Cagccaatctc_x000D_ tTcccaatctg_x000D_ agTccaatTta_x000D_ tcAattgggta_x000D_ Agcattgggta_x000D_ tcAattgggtc_x000D_	-5885 _x000D_ -5506 _x000D_ -5135 _x000D_ -4075 _x000D_ -2671 _x000D_ -3439 _x000D_ -4499 _x000D_ -5202 _x000D_ -2075 _x000D_ -1962 _x000D_ 1767 _x000D_ -1069 _x000D_	defined by HUWE1 TSS
hsa-let-7f-2	ChrX: 53628069 - 53636069 [-]	53630069 (45834)	12	tTaccaatAag_x000D_ gagattgggca_x000D_ caTattggtAa_x000D_ tagccaatAcT_x000D_ gtTattggctc_x000D_ tccattggtct_x000D_ Cagccaatctc_x000D_ tTcccaatctg_x000D_ aaTccaatTaa_x000D_ agTccaatTta_x000D_ tcAattgggta_x000D_ tcAattgggtc_x000D_	-5170 _x000D_ -4791 _x000D_ -4420 _x000D_ -3360 _x000D_ -1956 _x000D_ -2724 _x000D_ -3784 _x000D_ -4487 _x000D_ -5638 _x000D_ -1360 _x000D_ -1247 _x000D_ -354 _x000D_	defined by HUWE1 TSS
hsa-mir-223	ChrX: 65229302 - 65237302 [+]	65235302 (3410)	17	tacccaatgtg_x000D_ gacattgggct_x000D_ agcccaatTcc_x000D_ accccaatgca_x000D_ Atgattggcta_x000D_ gagccaatAaa_x000D_ gtTattgggtt_x000D_ tagccaatgtg_x000D_ tgAattgggta_x000D_ tccattggcct_x000D_ agTccaatctT_x000D_ taTccaatcag_x000D_ tcTccaatcta_x000D_ Cagccaatgag_x000D_ acTccaatAaa_x000D_ tccattggAga_x000D_ tcTccaatTcc_x000D_	392 _x000D_ -2956 _x000D_ 6 _x000D_ -3182 _x000D_ 1804 _x000D_ -1689 _x000D_ -3346 _x000D_ -1008 _x000D_ 1913 _x000D_ 235 _x000D_ 693 _x000D_ 294 _x000D_ 422 _x000D_ 1536 _x000D_ -794 _x000D_ 1312 _x000D_ -5951 _x000D_
hsa-mir-421	ChrX: 73456466 - 73464466 [-]	73458466 (20170)	11	gTgccaatTga_x000D_ tcaccaatgac_x000D_ gaAattgggca_x000D_ cccattggcAa_x000D_ ccgattggAtt_x000D_ gggattgggct_x000D_ tgAattggAga_x000D_ caAattggAtt_x000D_ ggcattggAtG_x000D_ tggattggcca_x000D_ gtTattgggAa_x000D_	1953 _x000D_ -2714 _x000D_ -1861 _x000D_ 617 _x000D_ -4176 _x000D_ -1167 _x000D_ -2987 _x000D_ 1573 _x000D_ -2586 _x000D_ -305 _x000D_ -2008 _x000D_
hsa-mir-374b	ChrX: 73456466 - 73464466 [-]	73458466 (20013)	11	gTgccaatTga_x000D_ tcaccaatgac_x000D_ gaAattgggca_x000D_ ccgattggAtt_x000D_ cccattggcAa_x000D_ gggattgggct_x000D_ tgAattggAga_x000D_ caAattggAtt_x000D_ ggcattggAtG_x000D_ tggattggcca_x000D_ gtTattgggAa_x000D_	1953 _x000D_ -2714 _x000D_ -1861 _x000D_ -4176 _x000D_ 617 _x000D_ -1167 _x000D_ -2987 _x000D_ 1573 _x000D_ -2586 _x000D_ -305 _x000D_ -2008 _x000D_
hsa-mir-545	ChrX: 73509318 - 73517318 [-]	73511318 (4274)	3	tgcattggcct_x000D_ aaTccaatgtT_x000D_ gccattggtAa_x000D_	-4275 _x000D_ -463 _x000D_ -5248 _x000D_	defined by NCRNA00182 TSS
hsa-mir-374a	ChrX: 73511473 - 73519473 [-]	73513473 (6281)	4	gagccaatgtT_x000D_ tgcattggcct_x000D_ aaTccaatgtT_x000D_ gccattggtAa_x000D_	-4126 _x000D_ -2120 _x000D_ 1692 _x000D_ -3093 _x000D_	defined by NCRNA00182 TSS
hsa-mir-548i-4	ChrX: 83515181 - 83523181 [-]	83517181 (36345)	13	aaaccaatgag_x000D_ ctgattggtgt_x000D_ agaccaatAtc_x000D_ ggTattggtAc_x000D_ CaaccaatAca_x000D_ aaaccaatTaT_x000D_ aTTccaatcaa_x000D_ CTaccaatgac_x000D_ gccccaatTaa_x000D_ caAattggAta_x000D_ agaccaatAac_x000D_ agaccaatgga_x000D_ gggccaatAtT_x000D_	-2870 _x000D_ -4313 _x000D_ -2102 _x000D_ -1042 _x000D_ -3347 _x000D_ 1249 _x000D_ -2208 _x000D_ -1211 _x000D_ -3653 _x000D_ -3628 _x000D_ -2342 _x000D_ -1017 _x000D_ -3998 _x000D_
hsa-mir-361	ChrX: 85195291 - 85203291 [-]	85197291 (38579)	14	aagccaatAac_x000D_ taaccaatAaT_x000D_ ggaccaatTag_x000D_ AgTattgggta_x000D_ Aagattgggct_x000D_ gtAattggctc_x000D_ ttAattggctt_x000D_ Atcattgggca_x000D_ tgcccaatAca_x000D_ ttAattggAgc_x000D_ cccattggttt_x000D_ tTcccaatAag_x000D_ agaccaatggg_x000D_ AaAattggcca_x000D_	1523 _x000D_ -2495 _x000D_ 1318 _x000D_ -4724 _x000D_ 1505 _x000D_ -5292 _x000D_ -3318 _x000D_ 227 _x000D_ -1243 _x000D_ -5838 _x000D_ -438 _x000D_ -3634 _x000D_ 182 _x000D_ -1855 _x000D_	defined by CHM TSS
hsa-mir-548m	ChrX: 94340154 - 94348154 [-]	94342154 (23929)	15	ccAattggtcG_x000D_ gaTattggcct_x000D_ tgcattgggcc_x000D_ AtTattggtct_x000D_ ttgattggAga_x000D_ tggccaatTtc_x000D_ gcTccaatTgg_x000D_ Atcattggggc_x000D_ agaccaatgtg_x000D_ tcaccaatTtT_x000D_ ttgattggttt_x000D_ Atcattggtca_x000D_ tacccaatccc_x000D_ ttgattggctc_x000D_ ttAattggcAt_x000D_	-1889 _x000D_ -2957 _x000D_ 1490 _x000D_ -2714 _x000D_ -1423 _x000D_ 1517 _x000D_ -1892 _x000D_ 1867 _x000D_ -4423 _x000D_ -4076 _x000D_ -992 _x000D_ -2145 _x000D_ 1550 _x000D_ -2354 _x000D_ -2618 _x000D_
hsa-mir-1277	ChrX: 117474681 - 117482681 [+]	117480681 (39676)	11	tgTattggAct_x000D_ ggaccaatAgT_x000D_ tggccaatctT_x000D_ tgTattggggt_x000D_ tgcccaatTac_x000D_ gtcattgggAa_x000D_ gcTccaatcca_x000D_ aaaccaatcaa_x000D_ AggattggtAa_x000D_ gcAattggctt_x000D_ ggcattggcAa_x000D_	1222 _x000D_ -3963 _x000D_ 1122 _x000D_ 1335 _x000D_ 1759 _x000D_ -4337 _x000D_ -1614 _x000D_ -5378 _x000D_ 839 _x000D_ -3299 _x000D_ 1533 _x000D_	defined by WDR44 TSS
hsa-mir-766	ChrX: 118824855 - 118832855 [-]	118826855 (46044)	7	gcTccaatTag_x000D_ ggcccaatAaT_x000D_ ccTattggccG_x000D_ tccattggggc_x000D_ AagattggcAc_x000D_ ttAattggcAc_x000D_ AacattggcAt_x000D_	-3973 _x000D_ -4798 _x000D_ -1285 _x000D_ -1631 _x000D_ 1394 _x000D_ -4621 _x000D_ -3899 _x000D_	defined by SEPT6 TSS
hsa-mir-220a	ChrX: 122742908 - 122750908 [-]	122744908 (48853)	9	tgcattgggtt_x000D_ aagccaatcaa_x000D_ AtgattggctG_x000D_ AaTattggttc_x000D_ ttTattgggAa_x000D_ gaAattggAgt_x000D_ gacattgggAa_x000D_ ctTattggcca_x000D_ tgAattgggta_x000D_	-4952 _x000D_ -5357 _x000D_ -3902 _x000D_ -3844 _x000D_ -4583 _x000D_ -3721 _x000D_ -81 _x000D_ -848 _x000D_ -4798 _x000D_
hsa-mir-363	ChrX: 133305920 - 133313920 [-]	133307920 (4438)	9	caTattggttc_x000D_ AtgattggcAt_x000D_ gtTattggAgt_x000D_ gagattgggAt_x000D_ AtgattgggtG_x000D_ tcAattggttc_x000D_ aTaccaatcaT_x000D_ ctTattggtgt_x000D_ AaAattggttc_x000D_	-5904 _x000D_ -2255 _x000D_ -5594 _x000D_ -2587 _x000D_ -4927 _x000D_ 714 _x000D_ -1776 _x000D_ -3527 _x000D_ -5226 _x000D_
hsa-mir-92a-2	ChrX: 133305920 - 133313920 [-]	133307920 (4278)	9	caTattggttc_x000D_ AtgattggcAt_x000D_ gtTattggAgt_x000D_ gagattgggAt_x000D_ AtgattgggtG_x000D_ tcAattggttc_x000D_ aTaccaatcaT_x000D_ ctTattggtgt_x000D_ AaAattggttc_x000D_	-5904 _x000D_ -2255 _x000D_ -5594 _x000D_ -2587 _x000D_ -4927 _x000D_ 714 _x000D_ -1776 _x000D_ -3527 _x000D_ -5226 _x000D_
hsa-mir-19b-2	ChrX: 133305920 - 133313920 [-]	133307920 (4124)	9	caTattggttc_x000D_ AtgattggcAt_x000D_ gtTattggAgt_x000D_ gagattgggAt_x000D_ AtgattgggtG_x000D_ tcAattggttc_x000D_ aTaccaatcaT_x000D_ ctTattggtgt_x000D_ AaAattggttc_x000D_	-5904 _x000D_ -2255 _x000D_ -5594 _x000D_ -2587 _x000D_ -4927 _x000D_ 714 _x000D_ -1776 _x000D_ -3527 _x000D_ -5226 _x000D_
hsa-mir-20b	ChrX: 133305920 - 133313920 [-]	133307920 (4013)	9	caTattggttc_x000D_ AtgattggcAt_x000D_ gtTattggAgt_x000D_ gagattgggAt_x000D_ AtgattgggtG_x000D_ tcAattggttc_x000D_ aTaccaatcaT_x000D_ ctTattggtgt_x000D_ AaAattggttc_x000D_	-5904 _x000D_ -2255 _x000D_ -5594 _x000D_ -2587 _x000D_ -4927 _x000D_ 714 _x000D_ -1776 _x000D_ -3527 _x000D_ -5226 _x000D_
hsa-mir-18b	ChrX: 133305920 - 133313920 [-]	133307920 (3779)	9	caTattggttc_x000D_ AtgattggcAt_x000D_ gtTattggAgt_x000D_ gagattgggAt_x000D_ AtgattgggtG_x000D_ tcAattggttc_x000D_ aTaccaatcaT_x000D_ ctTattggtgt_x000D_ AaAattggttc_x000D_	-5904 _x000D_ -2255 _x000D_ -5594 _x000D_ -2587 _x000D_ -4927 _x000D_ 714 _x000D_ -1776 _x000D_ -3527 _x000D_ -5226 _x000D_
hsa-mir-106a	ChrX: 133305920 - 133313920 [-]	133307920 (3612)	9	caTattggttc_x000D_ AtgattggcAt_x000D_ gtTattggAgt_x000D_ gagattgggAt_x000D_ AtgattgggtG_x000D_ tcAattggttc_x000D_ aTaccaatcaT_x000D_ ctTattggtgt_x000D_ AaAattggttc_x000D_	-5904 _x000D_ -2255 _x000D_ -5594 _x000D_ -2587 _x000D_ -4927 _x000D_ 714 _x000D_ -1776 _x000D_ -3527 _x000D_ -5226 _x000D_
hsa-mir-450b	ChrX: 133680737 - 133688737 [-]	133682737 (8445)	3	taTattggggt_x000D_ tcTccaatTtg_x000D_ tgTccaatTgc_x000D_	-4989 _x000D_ -3227 _x000D_ 1660 _x000D_
hsa-mir-450a-1	ChrX: 133678810 - 133686810 [-]	133680810 (6349)	5	tcTccaatTtg_x000D_ Cgcccaatctg_x000D_ tTcccaatcag_x000D_ AccattggcgG_x000D_ tgTccaatTgc_x000D_	-5154 _x000D_ 1017 _x000D_ 654 _x000D_ 1442 _x000D_ -267 _x000D_
hsa-mir-450a-2	ChrX: 133679808 - 133687808 [-]	133681808 (7171)	4	taTattggggt_x000D_ tcTccaatTtg_x000D_ tTcccaatcag_x000D_ tgTccaatTgc_x000D_	-5918 _x000D_ -4156 _x000D_ 1652 _x000D_ 731 _x000D_
hsa-mir-542	ChrX: 133678810 - 133686810 [-]	133680810 (5343)	5	tcTccaatTtg_x000D_ Cgcccaatctg_x000D_ tTcccaatcag_x000D_ AccattggcgG_x000D_ tgTccaatTgc_x000D_	-5154 _x000D_ 1017 _x000D_ 654 _x000D_ 1442 _x000D_ -267 _x000D_
hsa-mir-503	ChrX: 133679808 - 133687808 [-]	133681808 (1380)	4	taTattggggt_x000D_ tcTccaatTtg_x000D_ tTcccaatcag_x000D_ tgTccaatTgc_x000D_	-5918 _x000D_ -4156 _x000D_ 1652 _x000D_ 731 _x000D_	defined by AC004383.3 TSS
hsa-mir-424	ChrX: 133678810 - 133686810 [-]	133680810 (69)	5	tcTccaatTtg_x000D_ Cgcccaatctg_x000D_ tTcccaatcag_x000D_ AccattggcgG_x000D_ tgTccaatTgc_x000D_	-5154 _x000D_ 1017 _x000D_ 654 _x000D_ 1442 _x000D_ -267 _x000D_	defined by AC004383.3 TSS
hsa-mir-934	ChrX: 135588906 - 135596906 [+]	135594906 (38131)	9	gTcccaatAaa_x000D_ tgcattggtAc_x000D_ AaTattggctt_x000D_ gacattggtgt_x000D_ caTattggAta_x000D_ aTTccaatgag_x000D_ caAattggctG_x000D_ gaAattggAtt_x000D_ tcTattggAca_x000D_	148 _x000D_ -4406 _x000D_ -4972 _x000D_ -5152 _x000D_ -5782 _x000D_ -899 _x000D_ -4782 _x000D_ -3724 _x000D_ -5735 _x000D_	defined by VGLL1 TSS
hsa-mir-504	ChrX: 137791880 - 137799880 [-]	137793880 (43926)	13	caAattggctt_x000D_ gagattggcAG_x000D_ gacccaatTtc_x000D_ Cccccaatgcc_x000D_ aaTccaatTta_x000D_ CagccaatTag_x000D_ acaccaatAaT_x000D_ tggccaatAtc_x000D_ CagccaatTcc_x000D_ AcTattggccc_x000D_ AggattggctG_x000D_ Aacattggcga_x000D_ aggccaatcag_x000D_	-587 _x000D_ -4162 _x000D_ -2598 _x000D_ -283 _x000D_ -4027 _x000D_ -3563 _x000D_ -2032 _x000D_ -2649 _x000D_ -4338 _x000D_ -3173 _x000D_ -3118 _x000D_ -3712 _x000D_ -5104 _x000D_	defined by FGF13 TSS
hsa-mir-505	ChrX: 139013431 - 139021431 [-]	139015431 (9041)	6	taaccaatAac_x000D_ AtTattgggga_x000D_ ggcccaatAcT_x000D_ AagattggggG_x000D_ gTcccaatgaa_x000D_ tTgccaatTag_x000D_	-5238 _x000D_ -5222 _x000D_ -2014 _x000D_ -3437 _x000D_ -3138 _x000D_ 1583 _x000D_	defined by ATP11C TSS
hsa-mir-320d-2	ChrX: 140048697 - 140056697 [-]	140050697 (42313)	15	acaccaatAaa_x000D_ tcTccaatgaa_x000D_ aaTccaatgtT_x000D_ tcaccaatTga_x000D_ caTattggcca_x000D_ gacccaatAga_x000D_ gagccaatAag_x000D_ acaccaatggT_x000D_ gTaccaatgaT_x000D_ taaccaatcac_x000D_ gTcccaatggc_x000D_ tccattggcAt_x000D_ aaTccaatccT_x000D_ tacccaatcac_x000D_ cccattggAga_x000D_	-1187 _x000D_ -4890 _x000D_ -3355 _x000D_ -1579 _x000D_ -5776 _x000D_ -1272 _x000D_ -4860 _x000D_ -5515 _x000D_ -3602 _x000D_ -3194 _x000D_ -546 _x000D_ -894 _x000D_ -2914 _x000D_ 492 _x000D_ 532 _x000D_
hsa-mir-892b	ChrX: 145076831 - 145084831 [-]	145078831 (39)	10	CTaccaatgtg_x000D_ AtAattgggga_x000D_ ggTattggtAa_x000D_ gaTattgggca_x000D_ ttcattggtgG_x000D_ tggattggtAG_x000D_ Cagccaatctg_x000D_ gaAattggAca_x000D_ tggattggggt_x000D_ aggccaatgca_x000D_	258 _x000D_ -5517 _x000D_ -650 _x000D_ -778 _x000D_ -3099 _x000D_ -4054 _x000D_ -5822 _x000D_ -5961 _x000D_ -591 _x000D_ -878 _x000D_
hsa-mir-513c	ChrX: 146312685 - 146320685 [-]	146314685 (43380)	10	AtTattggttt_x000D_ gaaccaatTcc_x000D_ gTTccaatctg_x000D_ aagccaatTgc_x000D_ tacccaatAcT_x000D_ ttTattgggga_x000D_ ttTattggtgt_x000D_ aaaccaatTtT_x000D_ gacattggtAa_x000D_ gccccaatgaT_x000D_	-1143 _x000D_ 38 _x000D_ -1887 _x000D_ -4345 _x000D_ -5080 _x000D_ -1381 _x000D_ -4772 _x000D_ 1309 _x000D_ -2260 _x000D_ 1650 _x000D_
hsa-mir-513b	ChrX: 146312685 - 146320685 [-]	146314685 (34040)	10	AtTattggttt_x000D_ gaaccaatTcc_x000D_ gTTccaatctg_x000D_ aagccaatTgc_x000D_ tacccaatAcT_x000D_ ttTattggtgt_x000D_ ttTattgggga_x000D_ aaaccaatTtT_x000D_ gacattggtAa_x000D_ gccccaatgaT_x000D_	-1143 _x000D_ 38 _x000D_ -1887 _x000D_ -4345 _x000D_ -5080 _x000D_ -4772 _x000D_ -1381 _x000D_ 1309 _x000D_ -2260 _x000D_ 1650 _x000D_
hsa-mir-513a-1	ChrX: 146312685 - 146320685 [-]	146314685 (19576)	10	AtTattggttt_x000D_ gaaccaatTcc_x000D_ gTTccaatctg_x000D_ aagccaatTgc_x000D_ tacccaatAcT_x000D_ ttTattgggga_x000D_ ttTattggtgt_x000D_ aaaccaatTtT_x000D_ gacattggtAa_x000D_ gccccaatgaT_x000D_	-1143 _x000D_ 38 _x000D_ -1887 _x000D_ -4345 _x000D_ -5080 _x000D_ -1381 _x000D_ -4772 _x000D_ 1309 _x000D_ -2260 _x000D_ 1650 _x000D_
hsa-mir-513a-2	ChrX: 146312685 - 146320685 [-]	146314685 (7215)	10	AtTattggttt_x000D_ gaaccaatTcc_x000D_ gTTccaatctg_x000D_ aagccaatTgc_x000D_ tacccaatAcT_x000D_ ttTattgggga_x000D_ ttTattggtgt_x000D_ aaaccaatTtT_x000D_ gacattggtAa_x000D_ gccccaatgaT_x000D_	-1143 _x000D_ 38 _x000D_ -1887 _x000D_ -4345 _x000D_ -5080 _x000D_ -1381 _x000D_ -4772 _x000D_ 1309 _x000D_ -2260 _x000D_ 1650 _x000D_
hsa-mir-506	ChrX: 146312685 - 146320685 [-]	146314685 (2324)	10	AtTattggttt_x000D_ gaaccaatTcc_x000D_ gTTccaatctg_x000D_ aagccaatTgc_x000D_ tacccaatAcT_x000D_ ttTattgggga_x000D_ ttTattggtgt_x000D_ aaaccaatTtT_x000D_ gacattggtAa_x000D_ gccccaatgaT_x000D_	-1143 _x000D_ 38 _x000D_ -1887 _x000D_ -4345 _x000D_ -5080 _x000D_ -1381 _x000D_ -4772 _x000D_ 1309 _x000D_ -2260 _x000D_ 1650 _x000D_
hsa-mir-507	ChrX: 146312685 - 146320685 [-]	146314685 (2090)	10	AtTattggttt_x000D_ gaaccaatTcc_x000D_ gTTccaatctg_x000D_ aagccaatTgc_x000D_ tacccaatAcT_x000D_ ttTattgggga_x000D_ ttTattggtgt_x000D_ aaaccaatTtT_x000D_ gacattggtAa_x000D_ gccccaatgaT_x000D_	-1143 _x000D_ 38 _x000D_ -1887 _x000D_ -4345 _x000D_ -5080 _x000D_ -1381 _x000D_ -4772 _x000D_ 1309 _x000D_ -2260 _x000D_ 1650 _x000D_
hsa-mir-508	ChrX: 146349035 - 146357035 [-]	146351035 (32490)	10	ggTccaatTtc_x000D_ AaAattggtga_x000D_ gcaccaatgac_x000D_ cagattggtga_x000D_ ggAattggtAt_x000D_ tTTccaatcaa_x000D_ cagattggAAa_x000D_ ttTattggggt_x000D_ ggcccaatAga_x000D_ caTattggAca_x000D_	1428 _x000D_ -1024 _x000D_ 394 _x000D_ -3261 _x000D_ -876 _x000D_ -1883 _x000D_ -3591 _x000D_ -79 _x000D_ -1703 _x000D_ -1047 _x000D_
hsa-mir-514b	ChrX: 146349035 - 146357035 [-]	146351035 (19287)	10	ggTccaatTtc_x000D_ AaAattggtga_x000D_ gcaccaatgac_x000D_ cagattggtga_x000D_ ggAattggtAt_x000D_ tTTccaatcaa_x000D_ cagattggAAa_x000D_ ttTattggggt_x000D_ ggcccaatAga_x000D_ caTattggAca_x000D_	1428 _x000D_ -1024 _x000D_ 394 _x000D_ -3261 _x000D_ -876 _x000D_ -1883 _x000D_ -3591 _x000D_ -79 _x000D_ -1703 _x000D_ -1047 _x000D_
hsa-mir-509-2	ChrX: 146388339 - 146396339 [-]	146390339 (49971)	18	gtgattggAgt_x000D_ Cagccaatgcc_x000D_ tcTccaatgtT_x000D_ aacccaatctg_x000D_ tacccaatgcT_x000D_ CacccaatgaT_x000D_ AaAattgggta_x000D_ agaccaatTtT_x000D_ cccattgggAa_x000D_ cacattggcgG_x000D_ gtTattggtct_x000D_ tTTccaatgta_x000D_ tgaccaatctT_x000D_ AtcattggAga_x000D_ taTccaatTta_x000D_ tgTattggcAt_x000D_ tcTattgggAa_x000D_ Cccccaatctg_x000D_	-1264 _x000D_ 1068 _x000D_ -842 _x000D_ -2381 _x000D_ 1626 _x000D_ -3897 _x000D_ -2429 _x000D_ -5485 _x000D_ 379 _x000D_ 977 _x000D_ -2363 _x000D_ -2275 _x000D_ -5012 _x000D_ -4168 _x000D_ 1593 _x000D_ -2268 _x000D_ -3116 _x000D_ -3801 _x000D_
hsa-mir-509-3	ChrX: 146388339 - 146396339 [-]	146390339 (49095)	18	gtgattggAgt_x000D_ Cagccaatgcc_x000D_ tcTccaatgtT_x000D_ aacccaatctg_x000D_ tacccaatgcT_x000D_ CacccaatgaT_x000D_ AaAattgggta_x000D_ agaccaatTtT_x000D_ cccattgggAa_x000D_ cacattggcgG_x000D_ gtTattggtct_x000D_ tTTccaatgta_x000D_ tgaccaatctT_x000D_ AtcattggAga_x000D_ taTccaatTta_x000D_ tgTattggcAt_x000D_ tcTattgggAa_x000D_ Cccccaatctg_x000D_	-1264 _x000D_ 1068 _x000D_ -842 _x000D_ -2381 _x000D_ 1626 _x000D_ -3897 _x000D_ -2429 _x000D_ -5485 _x000D_ 379 _x000D_ 977 _x000D_ -2363 _x000D_ -2275 _x000D_ -5012 _x000D_ -4168 _x000D_ 1593 _x000D_ -2268 _x000D_ -3116 _x000D_ -3801 _x000D_
hsa-mir-509-1	ChrX: 146388339 - 146396339 [-]	146390339 (48196)	18	gtgattggAgt_x000D_ Cagccaatgcc_x000D_ tcTccaatgtT_x000D_ aacccaatctg_x000D_ tacccaatgcT_x000D_ CacccaatgaT_x000D_ AaAattgggta_x000D_ agaccaatTtT_x000D_ cccattgggAa_x000D_ cacattggcgG_x000D_ gtTattggtct_x000D_ tTTccaatgta_x000D_ tgaccaatctT_x000D_ AtcattggAga_x000D_ taTccaatTta_x000D_ tgTattggcAt_x000D_ tcTattgggAa_x000D_ Cccccaatctg_x000D_	-1264 _x000D_ 1068 _x000D_ -842 _x000D_ -2381 _x000D_ 1626 _x000D_ -3897 _x000D_ -2429 _x000D_ -5485 _x000D_ 379 _x000D_ 977 _x000D_ -2363 _x000D_ -2275 _x000D_ -5012 _x000D_ -4168 _x000D_ 1593 _x000D_ -2268 _x000D_ -3116 _x000D_ -3801 _x000D_
hsa-mir-510	ChrX: 146388339 - 146396339 [-]	146390339 (36413)	18	gtgattggAgt_x000D_ Cagccaatgcc_x000D_ tcTccaatgtT_x000D_ aacccaatctg_x000D_ tacccaatgcT_x000D_ CacccaatgaT_x000D_ AaAattgggta_x000D_ cccattgggAa_x000D_ agaccaatTtT_x000D_ cacattggcgG_x000D_ gtTattggtct_x000D_ tTTccaatgta_x000D_ tgaccaatctT_x000D_ AtcattggAga_x000D_ taTccaatTta_x000D_ tgTattggcAt_x000D_ tcTattgggAa_x000D_ Cccccaatctg_x000D_	-1264 _x000D_ 1068 _x000D_ -842 _x000D_ -2381 _x000D_ 1626 _x000D_ -3897 _x000D_ -2429 _x000D_ 379 _x000D_ -5485 _x000D_ 977 _x000D_ -2363 _x000D_ -2275 _x000D_ -5012 _x000D_ -4168 _x000D_ 1593 _x000D_ -2268 _x000D_ -3116 _x000D_ -3801 _x000D_
hsa-mir-514-1	ChrX: 146388339 - 146396339 [-]	146390339 (29477)	18	gtgattggAgt_x000D_ Cagccaatgcc_x000D_ tcTccaatgtT_x000D_ aacccaatctg_x000D_ tacccaatgcT_x000D_ CacccaatgaT_x000D_ AaAattgggta_x000D_ agaccaatTtT_x000D_ cccattgggAa_x000D_ cacattggcgG_x000D_ gtTattggtct_x000D_ tTTccaatgta_x000D_ tgaccaatctT_x000D_ AtcattggAga_x000D_ taTccaatTta_x000D_ tgTattggcAt_x000D_ tcTattgggAa_x000D_ Cccccaatctg_x000D_	-1264 _x000D_ 1068 _x000D_ -842 _x000D_ -2381 _x000D_ 1626 _x000D_ -3897 _x000D_ -2429 _x000D_ -5485 _x000D_ 379 _x000D_ 977 _x000D_ -2363 _x000D_ -2275 _x000D_ -5012 _x000D_ -4168 _x000D_ 1593 _x000D_ -2268 _x000D_ -3116 _x000D_ -3801 _x000D_
hsa-mir-514-2	ChrX: 146388339 - 146396339 [-]	146390339 (26791)	18	gtgattggAgt_x000D_ Cagccaatgcc_x000D_ tcTccaatgtT_x000D_ aacccaatctg_x000D_ tacccaatgcT_x000D_ CacccaatgaT_x000D_ AaAattgggta_x000D_ agaccaatTtT_x000D_ cccattgggAa_x000D_ cacattggcgG_x000D_ gtTattggtct_x000D_ tTTccaatgta_x000D_ tgaccaatctT_x000D_ AtcattggAga_x000D_ taTccaatTta_x000D_ tgTattggcAt_x000D_ tcTattgggAa_x000D_ Cccccaatctg_x000D_	-1264 _x000D_ 1068 _x000D_ -842 _x000D_ -2381 _x000D_ 1626 _x000D_ -3897 _x000D_ -2429 _x000D_ -5485 _x000D_ 379 _x000D_ 977 _x000D_ -2363 _x000D_ -2275 _x000D_ -5012 _x000D_ -4168 _x000D_ 1593 _x000D_ -2268 _x000D_ -3116 _x000D_ -3801 _x000D_
hsa-mir-514-3	ChrX: 146388339 - 146396339 [-]	146390339 (24093)	18	gtgattggAgt_x000D_ Cagccaatgcc_x000D_ tcTccaatgtT_x000D_ aacccaatctg_x000D_ tacccaatgcT_x000D_ CacccaatgaT_x000D_ AaAattgggta_x000D_ agaccaatTtT_x000D_ cccattgggAa_x000D_ cacattggcgG_x000D_ gtTattggtct_x000D_ tTTccaatgta_x000D_ tgaccaatctT_x000D_ AtcattggAga_x000D_ taTccaatTta_x000D_ tgTattggcAt_x000D_ tcTattgggAa_x000D_ Cccccaatctg_x000D_	-1264 _x000D_ 1068 _x000D_ -842 _x000D_ -2381 _x000D_ 1626 _x000D_ -3897 _x000D_ -2429 _x000D_ -5485 _x000D_ 379 _x000D_ 977 _x000D_ -2363 _x000D_ -2275 _x000D_ -5012 _x000D_ -4168 _x000D_ 1593 _x000D_ -2268 _x000D_ -3116 _x000D_ -3801 _x000D_
hsa-mir-2114	ChrX: 149384740 - 149392740 [+]	149390740 (5499)	9	tccattggAgt_x000D_ ctgattggAgc_x000D_ gccattggtgc_x000D_ cccattggcAa_x000D_ tgcattggcAa_x000D_ tgcattggAct_x000D_ tgTattggttt_x000D_ cagattggctG_x000D_ ctAattggtAt_x000D_	-219 _x000D_ -3680 _x000D_ -4851 _x000D_ -3187 _x000D_ -3012 _x000D_ -2034 _x000D_ 1726 _x000D_ 1060 _x000D_ -3351 _x000D_
hsa-mir-3202-1	ChrX: 153193873 - 153201873 [+]	153199873 (46675)	7	aagccaatcaa_x000D_ AgTattggcgc_x000D_ gggccaatgcg_x000D_ aTaccaatgag_x000D_ tggccaatgcg_x000D_ agcccaatgag_x000D_ Cccccaatccc_x000D_	-5996 _x000D_ -5156 _x000D_ 714 _x000D_ -1884 _x000D_ 680 _x000D_ -4924 _x000D_ -2211 _x000D_	defined by TMEM187 TSS
hsa-mir-3202-2	ChrX: 153246427 - 153254427 [-]	153248427 (1800)	8	acTccaatcaT_x000D_ Cagccaatccc_x000D_ ctgattggctG_x000D_ accccaatcta_x000D_ Accattggctc_x000D_ tccccaatcac_x000D_ cagattggcAc_x000D_ taTattggcca_x000D_	1842 _x000D_ -2653 _x000D_ 1087 _x000D_ -2012 _x000D_ -2736 _x000D_ -5887 _x000D_ -4268 _x000D_ -3142 _x000D_
hsa-mir-718	ChrX: 153284632 - 153292632 [-]	153286632 (1192)	3	ctcattggAtc_x000D_ ggAattggttt_x000D_ Cccccaatcca_x000D_	-318 _x000D_ -5143 _x000D_ -5519 _x000D_	defined by IRAK1 TSS
hsa-mir-1184-1	ChrX: 154113971 - 154121971 [-]	154115971 (238)	8	gcAattggttG_x000D_ aTTccaatgca_x000D_ gaTccaatTtg_x000D_ tcTattggtta_x000D_ agaccaatggc_x000D_ ctgattggcAa_x000D_ AcAattggctc_x000D_ gtAattggtgc_x000D_	-5415 _x000D_ -613 _x000D_ -3314 _x000D_ -5871 _x000D_ -5625 _x000D_ -5422 _x000D_ -3413 _x000D_ -4938 _x000D_	defined by F8,F8A1 TSS
hsa-mir-1184-2	ChrX: 154611085 - 154619085 [-]	154613085 (238)	12	caAattggtAa_x000D_ Aacattggtca_x000D_ aTTccaatgca_x000D_ gaTattggtct_x000D_ caTattgggta_x000D_ agaccaatAtc_x000D_ gTaccaatccc_x000D_ CagccaatAtc_x000D_ taAattggAga_x000D_ gcaccaatcaa_x000D_ agaccaatcac_x000D_ Caaccaatgag_x000D_	-4442 _x000D_ -3429 _x000D_ -613 _x000D_ -3695 _x000D_ -2751 _x000D_ -5047 _x000D_ -5171 _x000D_ -4727 _x000D_ -3882 _x000D_ -3036 _x000D_ -5287 _x000D_ -3028 _x000D_
hsa-mir-1184-3	ChrX: 154681142 - 154689142 [+]	154687142 (36)	7	aTTccaatgca_x000D_ caTattgggta_x000D_ aaTccaatggT_x000D_ Aggattggttt_x000D_ taTccaatgac_x000D_ gcaccaatcaa_x000D_ Caaccaatgag_x000D_	-815 _x000D_ -2958 _x000D_ -4528 _x000D_ -4736 _x000D_ -4903 _x000D_ -3243 _x000D_ -3235 _x000D_
hsa-mir-3155	Chr10: 6186124 - 6194124 [+]	6192124 (2035)	7	tggccaatctg_x000D_ tccccaatAga_x000D_ gaTccaatcag_x000D_ gggattggtgG_x000D_ tgcattggtga_x000D_ tagattgggca_x000D_ taTattggAcc_x000D_	-1572 _x000D_ -382 _x000D_ 1515 _x000D_ -4617 _x000D_ 1321 _x000D_ -2104 _x000D_ 73 _x000D_	defined by PFKFB3 TSS
hsa-mir-548q	Chr10: 12809010 - 12817010 [-]	12811010 (43658)	9	ggTattgggga_x000D_ aaaccaatAga_x000D_ tagccaatgta_x000D_ tacccaatggc_x000D_ tccccaatTtT_x000D_ CggccaatAga_x000D_ caTattggcca_x000D_ taAattgggct_x000D_ AgAattgggga_x000D_	-5872 _x000D_ -3784 _x000D_ 1364 _x000D_ -3703 _x000D_ -5928 _x000D_ -518 _x000D_ -4699 _x000D_ -3991 _x000D_ 166 _x000D_
hsa-mir-1265	Chr10: 14441281 - 14449281 [+]	14447281 (31294)	9	aacccaatTaa_x000D_ CcaccaatTtg_x000D_ ttcattggcgt_x000D_ aaTccaatgaT_x000D_ aaaccaatAca_x000D_ AcTattggctt_x000D_ agTccaatcac_x000D_ cccattggAga_x000D_ Aacattgggtc_x000D_	269 _x000D_ -2162 _x000D_ -5895 _x000D_ -2401 _x000D_ -4196 _x000D_ -2908 _x000D_ 256 _x000D_ -156 _x000D_ -2012 _x000D_
hsa-mir-1915	Chr10: 21797333 - 21805333 [-]	21799333 (13763)	9	ttTattgggtG_x000D_ gaAattggcAa_x000D_ accccaatcaT_x000D_ AaTattggcct_x000D_ Aagattggggt_x000D_ gggattggAtc_x000D_ AcAattggctt_x000D_ cgcattgggcG_x000D_ acaccaatgaa_x000D_	-2964 _x000D_ -615 _x000D_ -565 _x000D_ -1891 _x000D_ -4081 _x000D_ 1563 _x000D_ -2225 _x000D_ 598 _x000D_ -2665 _x000D_	defined by C10orf114 TSS
hsa-mir-603	Chr10: 24521571 - 24529571 [+]	24527571 (37043)	5	tggccaatAtg_x000D_ gagccaatAgc_x000D_ taTattgggtt_x000D_ CcaccaatTaa_x000D_ Aagattggttt_x000D_	-4169 _x000D_ -3583 _x000D_ -4864 _x000D_ 162 _x000D_ -4974 _x000D_	defined by KIAA1217 TSS
hsa-mir-604	Chr10: 29844004 - 29852004 [-]	29846004 (11978)	10	aagccaatTca_x000D_ Aacattggggt_x000D_ AaTattggtgt_x000D_ ttcattggccc_x000D_ ttgattggtct_x000D_ AgTattggctt_x000D_ cagattggtgt_x000D_ aaaccaatTcc_x000D_ tcaccaatAca_x000D_ aacccaatAta_x000D_	514 _x000D_ 1027 _x000D_ -2830 _x000D_ 756 _x000D_ -5190 _x000D_ -1989 _x000D_ -4113 _x000D_ -5232 _x000D_ -1274 _x000D_ -2214 _x000D_	defined by SVIL TSS
hsa-mir-938	Chr10: 29935173 - 29943173 [-]	29937173 (45898)	13	gaTccaatcac_x000D_ aaaccaatTca_x000D_ CTcccaatgtg_x000D_ cagattggAAa_x000D_ AacattggggG_x000D_ taAattgggAa_x000D_ ttgattgggAG_x000D_ tgcattggctG_x000D_ Aggattggggt_x000D_ gagattggggc_x000D_ tggattggAtt_x000D_ aacccaatAta_x000D_ ttAattggctG_x000D_	-4977 _x000D_ 1959 _x000D_ -2467 _x000D_ -3154 _x000D_ -4945 _x000D_ 398 _x000D_ -2809 _x000D_ -314 _x000D_ 1179 _x000D_ -4920 _x000D_ -5387 _x000D_ -4364 _x000D_ -5195 _x000D_	defined by SVIL TSS
hsa-mir-4294	Chr10: 50192526 - 50200526 [-]	50194526 (894)	7	agcccaatTca_x000D_ ctgattggctG_x000D_ ttAattggAtt_x000D_ AgTattgggtc_x000D_ gggattggtgt_x000D_ tgTccaatAta_x000D_ aaTccaatctT_x000D_	-5371 _x000D_ -1033 _x000D_ -4840 _x000D_ -3626 _x000D_ -5004 _x000D_ -5823 _x000D_ -1006 _x000D_
hsa-mir-1296	Chr10: 65131865 - 65139865 [-]	65133865 (1057)	7	taAattggAtt_x000D_ tgAattggAtc_x000D_ aagccaatTtT_x000D_ ctAattggAta_x000D_ tccattggtct_x000D_ gtcattggtAG_x000D_ caTattggcca_x000D_	-5624 _x000D_ -2494 _x000D_ -1079 _x000D_ -223 _x000D_ -1997 _x000D_ -3257 _x000D_ -3445 _x000D_	defined by JMJD1C TSS
hsa-mir-1254	Chr10: 70474767 - 70482767 [+]	70480767 (38308)	7	caAattggAct_x000D_ aacccaatgga_x000D_ aaaccaatgtc_x000D_ ctTattggctc_x000D_ gtTattggttt_x000D_ ctgattggtcc_x000D_ CTcccaatcaa_x000D_	-2979 _x000D_ -4836 _x000D_ -2338 _x000D_ -2427 _x000D_ 1032 _x000D_ -4765 _x000D_ -5425 _x000D_	defined by CCAR1 TSS
hsa-mir-606	Chr10: 77257495 - 77265495 [+]	77263495 (48721)	13	AacattggcAa_x000D_ gaTccaatcac_x000D_ ttcattggtAa_x000D_ gcTccaatAtg_x000D_ AcTattggttt_x000D_ taTattgggAa_x000D_ Agcattggggt_x000D_ gggccaatccT_x000D_ AtAattggtca_x000D_ aacccaatgga_x000D_ tggattggggG_x000D_ ttcattggctt_x000D_ gtgattgggga_x000D_	1102 _x000D_ -2912 _x000D_ -1541 _x000D_ -5587 _x000D_ -170 _x000D_ 3 _x000D_ -3996 _x000D_ -1273 _x000D_ -240 _x000D_ -2127 _x000D_ 1181 _x000D_ -451 _x000D_ -4398 _x000D_	defined by C10orf11 TSS
hsa-mir-346	Chr10: 88067814 - 88075814 [-]	88069814 (45269)	12	ggcattgggct_x000D_ gcTattggggG_x000D_ cccattggAcc_x000D_ caTattggtgG_x000D_ aTcccaatgtc_x000D_ AtTattgggga_x000D_ ctAattggAca_x000D_ tacattggtgG_x000D_ gggattggAgc_x000D_ gtgattggggt_x000D_ Cccccaatgca_x000D_ tcTccaatctg_x000D_	-217 _x000D_ -5225 _x000D_ 1469 _x000D_ -443 _x000D_ 1738 _x000D_ -5796 _x000D_ 259 _x000D_ -1921 _x000D_ -5789 _x000D_ -469 _x000D_ -1955 _x000D_ 1637 _x000D_	defined by GRID1 TSS
hsa-mir-3157	Chr10: 97847591 - 97855591 [-]	97849591 (25435)	15	aaaccaatTga_x000D_ tTgccaatgag_x000D_ accccaatAtc_x000D_ gggattggAga_x000D_ aTgccaatctT_x000D_ cacattggAAa_x000D_ gaAattggtgc_x000D_ caTattgggtc_x000D_ caAattggtca_x000D_ tcaccaatTgg_x000D_ tagccaatccT_x000D_ aaTccaatgcT_x000D_ tcTattgggtt_x000D_ ccAattggcca_x000D_ cagattggttt_x000D_	-941 _x000D_ -601 _x000D_ -1998 _x000D_ -5354 _x000D_ 1305 _x000D_ -5773 _x000D_ -5787 _x000D_ 297 _x000D_ -3692 _x000D_ -5107 _x000D_ -4457 _x000D_ -1566 _x000D_ 1110 _x000D_ -5104 _x000D_ -1204 _x000D_	defined by RP11-429G19.1 TSS
hsa-mir-607	Chr10: 98590266 - 98598266 [-]	98592266 (3745)	16	gaaccaatccc_x000D_ aagccaatccc_x000D_ Cggccaatccc_x000D_ taTccaatAtc_x000D_ CcgccaatctT_x000D_ aaaccaatcac_x000D_ AacattgggAa_x000D_ taTattggAtt_x000D_ cccattggAgt_x000D_ acTccaatTca_x000D_ tggccaatAtg_x000D_ ttcattggctt_x000D_ tggattggcAG_x000D_ CTaccaatgaa_x000D_ gtcattgggAG_x000D_ taaccaatTcT_x000D_	-3119 _x000D_ -5287 _x000D_ -718 _x000D_ -5431 _x000D_ 1541 _x000D_ -2153 _x000D_ 803 _x000D_ -5589 _x000D_ 1351 _x000D_ -3338 _x000D_ -2600 _x000D_ 1594 _x000D_ -1852 _x000D_ 1438 _x000D_ 784 _x000D_ -3757 _x000D_
hsa-mir-1287	Chr10: 100172979 - 100180979 [-]	100174979 (19915)	3	acTccaatccc_x000D_ aagccaatcgc_x000D_ tTaccaatAgc_x000D_	-1136 _x000D_ 36 _x000D_ -866 _x000D_	defined by PYROXD2 TSS
hsa-mir-608	Chr10: 102723286 - 102731286 [+]	102729286 (5456)	3	gaAattgggcc_x000D_ tTgccaatggT_x000D_ gaAattggtga_x000D_	1073 _x000D_ -1605 _x000D_ -3162 _x000D_	defined by SEMA4G TSS
hsa-mir-3158-2	Chr10: 103385612 - 103393612 [-]	103387612 (26358)	8	aTgccaatgcg_x000D_ ctAattggAgt_x000D_ gTgccaatgag_x000D_ gagccaatgga_x000D_ gtAattggctt_x000D_ agTccaatTgc_x000D_ aagccaatgcc_x000D_ gcAattggtta_x000D_	-2243 _x000D_ -2403 _x000D_ -2539 _x000D_ -2611 _x000D_ 1470 _x000D_ 1415 _x000D_ -5289 _x000D_ -5948 _x000D_
hsa-mir-3158-1	Chr10: 103348588 - 103356588 [+]	103354588 (6586)	10	tgTccaatTaa_x000D_ tgAattggAca_x000D_ AgTattggtga_x000D_ aacccaatTca_x000D_ agaccaatgaT_x000D_ gggccaatcag_x000D_ aaaccaatAca_x000D_ AggattggccG_x000D_ ggAattgggct_x000D_ Atcattgggta_x000D_	1659 _x000D_ -1455 _x000D_ 734 _x000D_ -677 _x000D_ 651 _x000D_ -5663 _x000D_ 984 _x000D_ -5792 _x000D_ -1270 _x000D_ -2682 _x000D_	defined by DPCD TSS
hsa-mir-146b	Chr10: 104173511 - 104181511 [+]	104179511 (16758)	6	cccattgggga_x000D_ CccccaatAta_x000D_ tcgccaatTca_x000D_ AggattggggG_x000D_ gagccaatTcc_x000D_ gacattggctG_x000D_	-3299 _x000D_ -2086 _x000D_ 886 _x000D_ -3833 _x000D_ -3845 _x000D_ -3862 _x000D_
hsa-mir-936	Chr10: 105842542 - 105850542 [-]	105844542 (36598)	15	ttgattggtct_x000D_ ccTattgggta_x000D_ CcaccaatTgc_x000D_ CTcccaatctc_x000D_ caAattggcct_x000D_ ttTattggAga_x000D_ gagccaatAta_x000D_ tagattggtga_x000D_ gTgccaatctg_x000D_ tcAattggtta_x000D_ AgAattggttt_x000D_ gtcattgggAt_x000D_ gacattggggt_x000D_ cagattggctG_x000D_ ggcattggctt_x000D_	-4296 _x000D_ -5401 _x000D_ -1750 _x000D_ -598 _x000D_ -3649 _x000D_ -860 _x000D_ -2588 _x000D_ 489 _x000D_ -5201 _x000D_ -804 _x000D_ -5676 _x000D_ 1956 _x000D_ 1761 _x000D_ 1739 _x000D_ 755 _x000D_	defined by COL17A1 TSS
hsa-mir-609	Chr10: 105990255 - 105998255 [-]	105992255 (13614)	18	aacccaatTtT_x000D_ AtTattggccc_x000D_ cccattggccG_x000D_ tacccaatTtT_x000D_ ttTattggctt_x000D_ AtcattggttG_x000D_ CaTccaatctg_x000D_ aTaccaatAac_x000D_ gagccaatggg_x000D_ gaaccaatgta_x000D_ gcaccaatgtT_x000D_ taaccaatTta_x000D_ gccccaatAgT_x000D_ Ccaccaatctg_x000D_ gaAattggggG_x000D_ gccattggttc_x000D_ aggccaatTcT_x000D_ gcaccaatcac_x000D_	-2129 _x000D_ -143 _x000D_ 33 _x000D_ -2095 _x000D_ -2887 _x000D_ -3386 _x000D_ -5677 _x000D_ -2263 _x000D_ 101 _x000D_ -4873 _x000D_ -40 _x000D_ -2815 _x000D_ -5822 _x000D_ 59 _x000D_ 1529 _x000D_ -5758 _x000D_ -2908 _x000D_ -5704 _x000D_	defined by C10orf79 TSS
hsa-mir-548e	Chr10: 112713641 - 112721641 [+]	112719641 (29043)	10	Aagattggtta_x000D_ Atgattgggcc_x000D_ gagattggggG_x000D_ gagattggtAa_x000D_ acTccaatAtg_x000D_ aaaccaatTgT_x000D_ tgTccaatTtg_x000D_ ttTattgggca_x000D_ taAattgggAc_x000D_ ttTattggctt_x000D_	-2666 _x000D_ -3093 _x000D_ -4402 _x000D_ -4957 _x000D_ -2602 _x000D_ -987 _x000D_ 189 _x000D_ -2853 _x000D_ 673 _x000D_ 31 _x000D_	defined by SHOC2 TSS
hsa-mir-4295	Chr10: 114355683 - 114363683 [+]	114361683 (32246)	15	accccaatgac_x000D_ ccAattggAca_x000D_ AggattggggG_x000D_ CcgccaatAag_x000D_ tgAattgggct_x000D_ aggccaatTgg_x000D_ ggaccaatTtT_x000D_ aagccaatgtT_x000D_ gcaccaatgcc_x000D_ Cagccaatgtg_x000D_ ggcattgggAa_x000D_ AaTattggtgc_x000D_ tgTccaatgac_x000D_ CTcccaatgcc_x000D_ gaAattggAtt_x000D_	-617 _x000D_ -2581 _x000D_ -2713 _x000D_ -2426 _x000D_ -3065 _x000D_ -2584 _x000D_ -3234 _x000D_ -2767 _x000D_ -412 _x000D_ -1650 _x000D_ -95 _x000D_ 687 _x000D_ -1594 _x000D_ 1848 _x000D_ -67 _x000D_	defined by VTI1A TSS
hsa-mir-2110	Chr10: 115932600 - 115940600 [-]	115934600 (662)	3	CcTccaatccc_x000D_ ctgattggttc_x000D_ tacccaatAca_x000D_	-4461 _x000D_ 572 _x000D_ -23 _x000D_	defined by C10orf118 TSS
hsa-mir-4296	Chr10: 126741402 - 126749402 [-]	126743402 (21963)	4	gaAattggcgG_x000D_ tggccaatccc_x000D_ Cacccaatccc_x000D_ gagccaatggc_x000D_	-4937 _x000D_ -2476 _x000D_ -5841 _x000D_ -1669 _x000D_	defined by CTBP2 TSS
hsa-mir-4297	Chr10: 131640331 - 131648331 [-]	131642331 (693)	9	cggattgggct_x000D_ gcAattggcct_x000D_ acTccaatAag_x000D_ CagccaatTac_x000D_ aagccaatAca_x000D_ ctcattggtga_x000D_ gcaccaatTtc_x000D_ tgaccaatTaT_x000D_ ctgattgggtt_x000D_	568 _x000D_ -2519 _x000D_ -5239 _x000D_ -1278 _x000D_ -2239 _x000D_ -2974 _x000D_ -661 _x000D_ -5513 _x000D_ -1131 _x000D_	defined by EBF3 TSS
hsa-mir-202	Chr10: 135105346 - 135113346 [-]	135107346 (46222)	9	ctgattggtgc_x000D_ tTaccaatgtT_x000D_ ggcattggccG_x000D_ gtgattggcAG_x000D_ AaTattgggga_x000D_ gtTattgggga_x000D_ ttTattggtca_x000D_ tacccaatccT_x000D_ gacattggggt_x000D_	-4151 _x000D_ -262 _x000D_ -1221 _x000D_ -2292 _x000D_ -1642 _x000D_ -3632 _x000D_ -1062 _x000D_ -5289 _x000D_ -1079 _x000D_
hsa-mir-210	Chr11: 614308 - 622308 [-]	616308 (48110)	1	gtcattggctG_x000D_	-2252 _x000D_
hsa-mir-4298	Chr11: 1911367 - 1919367 [-]	1913367 (32601)	6	aacccaatTtT_x000D_ taTattgggct_x000D_ CcaccaatctT_x000D_ Cggccaatcta_x000D_ tggccaatgaT_x000D_ acaccaatgtc_x000D_	-2960 _x000D_ -393 _x000D_ -4879 _x000D_ 979 _x000D_ 91 _x000D_ -5156 _x000D_
hsa-mir-483	Chr11: 2158855 - 2166855 [-]	2160855 (5416)	8	cccattggcgc_x000D_ tTcccaatTgc_x000D_ caAattggtcc_x000D_ tccattgggta_x000D_ ggcattggtct_x000D_ tTcccaatTtc_x000D_ tgaccaatTtg_x000D_ aTTccaatcca_x000D_	142 _x000D_ -1824 _x000D_ -1876 _x000D_ -2388 _x000D_ -3029 _x000D_ -1920 _x000D_ -3897 _x000D_ -4239 _x000D_	defined by IGF2,INS TSS
hsa-mir-3159	Chr11: 18367142 - 18375142 [+]	18373142 (36192)	10	ttAattgggct_x000D_ tcaccaatTcc_x000D_ ttTattgggAa_x000D_ cagattggcAa_x000D_ aTcccaatAaa_x000D_ tacccaatAta_x000D_ caTattggcca_x000D_ tgAattggccc_x000D_ acTccaatcca_x000D_ AaAattggttc_x000D_	944 _x000D_ -5466 _x000D_ 1099 _x000D_ 43 _x000D_ -1832 _x000D_ -36 _x000D_ -2500 _x000D_ -3301 _x000D_ 751 _x000D_ 125 _x000D_
hsa-mir-610	Chr11: 28035088 - 28043088 [+]	28041088 (37274)	4	ggcattggtAc_x000D_ gtTattgggAa_x000D_ gaaccaatcac_x000D_ gTgccaatTaa_x000D_	-1893 _x000D_ -4868 _x000D_ -5868 _x000D_ -525 _x000D_
hsa-mir-670	Chr11: 43563577 - 43571577 [+]	43569577 (11629)	9	tgAattggAca_x000D_ taTccaatctc_x000D_ ccTattgggcG_x000D_ tagccaatgaa_x000D_ gtAattggggG_x000D_ caAattgggtG_x000D_ ttTattggttt_x000D_ aaaccaatcag_x000D_ gagattggtgc_x000D_	-4472 _x000D_ -5227 _x000D_ 1619 _x000D_ -2238 _x000D_ -5552 _x000D_ 753 _x000D_ -2042 _x000D_ 1426 _x000D_ 1269 _x000D_	defined by AC023085.2 TSS
hsa-mir-129-2	Chr11: 43594647 - 43602647 [+]	43600647 (2297)	11	tTcccaatAca_x000D_ aagccaatTtc_x000D_ ggAattgggca_x000D_ gcaccaatgag_x000D_ gcgccaatAaa_x000D_ cagattggttt_x000D_ ctgattggtgG_x000D_ taTccaatgaa_x000D_ tgcattgggcG_x000D_ gtTattgggAa_x000D_ gaAattgggga_x000D_	1565 _x000D_ -5821 _x000D_ -5869 _x000D_ 1775 _x000D_ -366 _x000D_ -4397 _x000D_ 1748 _x000D_ 28 _x000D_ -3614 _x000D_ -1206 _x000D_ -1242 _x000D_
hsa-mir-3161	Chr11: 48068081 - 48076081 [+]	48074081 (44253)	6	CagccaatgcT_x000D_ gggattggggG_x000D_ tgAattgggtt_x000D_ tagattggctc_x000D_ tggccaatgcg_x000D_ aaTccaatTta_x000D_	-3570 _x000D_ -4709 _x000D_ -1732 _x000D_ 1955 _x000D_ -3042 _x000D_ -1855 _x000D_	defined by PTPRJ TSS
hsa-mir-130a	Chr11: 57399960 - 57407960 [+]	57405960 (2711)	8	tccattgggAG_x000D_ Cagccaatggg_x000D_ acaccaatgag_x000D_ Cagccaatccc_x000D_ gcAattggAgc_x000D_ tggccaatgag_x000D_ cccattgggAG_x000D_	-4867 _x000D_ -210 -167 _x000D_ -4434 _x000D_ -4118 _x000D_ -4406 _x000D_ 1079 _x000D_ -3959 _x000D_
hsa-mir-3162	Chr11: 59391831 - 59399831 [-]	59393831 (31200)	10	tggccaatAtg_x000D_ tgTccaatctg_x000D_ ctgattggAtt_x000D_ gaaccaatTgc_x000D_ AccattggAta_x000D_ AgTattggttt_x000D_ ggTattgggAt_x000D_ aaaccaatgta_x000D_ ctcattggAgc_x000D_ taAattgggcc_x000D_	-2806 _x000D_ -4071 _x000D_ -3394 _x000D_ -3299 _x000D_ -239 _x000D_ -4 _x000D_ -69 _x000D_ 871 _x000D_ 1045 _x000D_ 880 _x000D_	defined by OSBP TSS
hsa-mir-611	Chr11: 61561770 - 61569770 [-]	61563770 (3737)	8	ggTattggggt_x000D_ tggattggcAG_x000D_ tgcccaatctg_x000D_ ggcccaatAcc_x000D_ tccattggctt_x000D_ tgTattgggca_x000D_ ggcccaatAtc_x000D_ gagccaatTtT_x000D_	-5304 _x000D_ 324 _x000D_ -3753 _x000D_ 210 _x000D_ -3866 _x000D_ -3208 _x000D_ -3414 _x000D_ 113 _x000D_	defined by C11orf10 TSS
hsa-mir-1908	Chr11: 61582729 - 61590729 [-]	61584729 (2017)	13	Cggccaatggg_x000D_ gggattgggAa_x000D_ AtgattgggAt_x000D_ aaaccaatAtc_x000D_ gcTattggcca_x000D_ taTccaatTtc_x000D_ taAattggtAa_x000D_ gtgattgggtG_x000D_ aTcccaatAag_x000D_ CggccaatTca_x000D_ taAattggcta_x000D_ aTcccaatctc_x000D_ ggTccaatAgc_x000D_	323 _x000D_ 1340 _x000D_ -4586 _x000D_ -5649 _x000D_ -4271 _x000D_ -4418 _x000D_ -5752 _x000D_ 842 _x000D_ -1324 _x000D_ -3364 _x000D_ -1261 _x000D_ -4664 _x000D_ -1075 _x000D_	defined by FADS1 TSS
hsa-mir-1237	Chr11: 64121481 - 64129481 [+]	64127481 (8593)	8	gggattggggt_x000D_ gcgattgggcG_x000D_ cccattggtgG_x000D_ cccattggcct_x000D_ gcaccaatctc_x000D_ gaAattggAgc_x000D_ CccccaatccT_x000D_ ggAattggAgc_x000D_	-2262 _x000D_ 1937 _x000D_ -1696 _x000D_ -5741 _x000D_ 103 _x000D_ -3194 _x000D_ 1828 _x000D_ 711 _x000D_	defined by RPS6KA4 TSS
hsa-mir-192	Chr11: 64682105 - 64690105 [-]	64684105 (25387)	5	Cagccaatcag_x000D_ CcaccaatTag_x000D_ tagccaatgac_x000D_ tcaccaatTtc_x000D_ tgAattggctt_x000D_	-696 _x000D_ 518 _x000D_ -666 _x000D_ -5223 _x000D_ 1010 _x000D_
hsa-mir-612	Chr11: 65189497 - 65197497 [+]	65195497 (16432)	8	aTaccaatggc_x000D_ tcTccaatgtT_x000D_ tcAattggcca_x000D_ taaccaatgac_x000D_ Atcattggttt_x000D_ acTccaatcca_x000D_ aagccaatgaa_x000D_ tgAattggtAa_x000D_	-1893 _x000D_ -3912 _x000D_ 1440 _x000D_ -1743 _x000D_ -1272 _x000D_ -13 _x000D_ -1241 _x000D_ -1908 _x000D_
hsa-mir-3163	Chr11: 66723692 - 66731692 [-]	66725692 (23715)	11	tggccaatTtT_x000D_ ggTattggccc_x000D_ AcTattgggtc_x000D_ CagccaatAac_x000D_ gccccaatTca_x000D_ cccattggggG_x000D_ tTgccaatgcT_x000D_ tgcccaatAac_x000D_ caTattggcca_x000D_ gtgattggAtt_x000D_ gggccaatAgg_x000D_	-2988 _x000D_ 1384 _x000D_ -3508 _x000D_ -523 _x000D_ -1564 _x000D_ 1301 _x000D_ -2358 _x000D_ -259 _x000D_ -2499 _x000D_ 1561 _x000D_ -229 _x000D_	defined by PC TSS
hsa-mir-3164	Chr11: 68796153 - 68804153 [+]	68802153 (48491)	5	AcAattggcta_x000D_ ttgattggtgt_x000D_ tcgattggttt_x000D_ gggattggAca_x000D_ CccccaatAcc_x000D_	-5522 _x000D_ -4786 _x000D_ -4804 _x000D_ -3624 _x000D_ -4860 _x000D_	defined by TPCN2 TSS
hsa-mir-548k	Chr11: 70111383 - 70119383 [+]	70117383 (12678)	7	taaccaatctT_x000D_ Cagccaatcag_x000D_ tggccaatgtT_x000D_ gccattggAAa_x000D_ caAattggggt_x000D_ AtgattgggtG_x000D_ Caaccaatcta_x000D_	-4183 _x000D_ -725 _x000D_ -2464 _x000D_ 295 _x000D_ -4691 _x000D_ 488 _x000D_ 1450 _x000D_	defined by PPFIA1 TSS
hsa-mir-3165	Chr11: 71805592 - 71813592 [-]	71807592 (24244)	2	aaaccaatgag_x000D_ Cacccaatgaa_x000D_	-3862 _x000D_ -5502 _x000D_	defined by NUMA1 TSS
hsa-mir-139	Chr11: 72352675 - 72360675 [-]	72354675 (28501)	5	tgTccaatTcc_x000D_ AgTattggtga_x000D_ gtgattggctc_x000D_ CTaccaatgag_x000D_ ggTattggggG_x000D_	1291 _x000D_ -5540 _x000D_ -5955 _x000D_ -2692 _x000D_ -465 _x000D_	defined by PDE2A TSS
hsa-mir-326	Chr11: 75060628 - 75068628 [-]	75062628 (16398)	8	tggccaatAaT_x000D_ acaccaatAca_x000D_ AgAattggttt_x000D_ acaccaatTcT_x000D_ ctAattggtct_x000D_ AgcattggccG_x000D_ tgTccaatcca_x000D_ tccattggAga_x000D_	-5892 _x000D_ -488 _x000D_ -5858 _x000D_ 460 _x000D_ -5199 _x000D_ 249 _x000D_ -5163 _x000D_ -1754 _x000D_	defined by ARRB1 TSS
hsa-mir-708	Chr11: 79150003 - 79158003 [-]	79152003 (38850)	13	gaAattggctc_x000D_ taTccaatctc_x000D_ gcTccaatcaT_x000D_ tagattggAca_x000D_ tacattggAgG_x000D_ tccattgggca_x000D_ aTTccaatcgc_x000D_ aaaccaatgtT_x000D_ CTgccaatcac_x000D_ aaTccaatccT_x000D_ CaTccaatcag_x000D_ CccccaatAtg_x000D_ Aggattggcta_x000D_	1486 _x000D_ -3267 _x000D_ -4962 _x000D_ -1420 _x000D_ 1231 _x000D_ -2171 _x000D_ 1807 _x000D_ -1755 _x000D_ -1570 _x000D_ -2674 _x000D_ -2971 _x000D_ -2626 _x000D_ -90 _x000D_	defined by ODZ4 TSS
hsa-mir-4300	Chr11: 81638799 - 81646799 [-]	81640799 (38921)	12	gaTattggttt_x000D_ tTcccaatcta_x000D_ aggccaatAca_x000D_ aagccaatTtc_x000D_ taTccaatAaa_x000D_ ttcattggtct_x000D_ AtTattggtta_x000D_ tTcccaatcag_x000D_ gggattggtga_x000D_ tTaccaatAgg_x000D_ cagattggtta_x000D_ gcTccaatctc_x000D_	-110 _x000D_ -3974 _x000D_ -5958 _x000D_ -5097 _x000D_ -89 _x000D_ 816 _x000D_ -259 _x000D_ -4989 _x000D_ -2502 _x000D_ -3180 _x000D_ -5722 _x000D_ -3118 _x000D_
hsa-mir-3166	Chr11: 87902653 - 87910653 [+]	87908653 (1017)	15	tgaccaatAta_x000D_ tTaccaatTaa_x000D_ aaaccaatcac_x000D_ tcgccaatcac_x000D_ gtcattggcAG_x000D_ CacccaatTca_x000D_ tggattgggtt_x000D_ gaAattgggca_x000D_ tggccaatcta_x000D_ tTTccaatcaa_x000D_ tTTccaatccc_x000D_ AaAattgggtt_x000D_ gTcccaatgcc_x000D_ ttAattggtAa_x000D_ tgTccaatcta_x000D_	936 _x000D_ 954 _x000D_ -5495 _x000D_ -149 _x000D_ -644 _x000D_ -2661 _x000D_ -4617 _x000D_ 1292 _x000D_ -3121 _x000D_ -1529 _x000D_ -5468 _x000D_ -4469 _x000D_ -3784 _x000D_ 1164 _x000D_ -2640 _x000D_
hsa-mir-1304	Chr11: 93465451 - 93473451 [-]	93467451 (521)	11	ttgattggAga_x000D_ gaaccaatAcc_x000D_ tgTattggtAa_x000D_ ggAattgggAa_x000D_ tggccaatTta_x000D_ ttAattggtga_x000D_ ggTattggcAt_x000D_ AtcattggcAt_x000D_ cgAattgggAa_x000D_ aagccaatTaT_x000D_ ttAattggtAc_x000D_	-5471 _x000D_ -4071 _x000D_ -5373 _x000D_ -4868 _x000D_ -3763 _x000D_ 944 _x000D_ 888 _x000D_ -5139 _x000D_ 164 _x000D_ -3421 _x000D_ 1145 _x000D_	defined by TAF1D TSS
hsa-mir-548l	Chr11: 94224754 - 94232754 [-]	94226754 (27008)	12	gTTccaatctg_x000D_ acaccaatAta_x000D_ Cacccaatcag_x000D_ agTccaatgaa_x000D_ tagattggAgt_x000D_ aaaccaatAtc_x000D_ taaccaatAga_x000D_ aggccaatccg_x000D_ gccattggtAt_x000D_ taTccaatcag_x000D_ Aggattggctc_x000D_ tagccaatgag_x000D_	-2551 _x000D_ -4100 _x000D_ -1445 _x000D_ -4190 _x000D_ 1006 _x000D_ -2078 _x000D_ -2014 _x000D_ -1466 _x000D_ 1567 _x000D_ -1413 _x000D_ -385 _x000D_ -320 _x000D_	defined by MRE11A TSS
hsa-mir-34b	Chr11: 111377204 - 111385204 [+]	111383204 (459)	10	gggattggggc_x000D_ Caaccaatgaa_x000D_ agTccaatcaT_x000D_ tccccaatggg_x000D_ AgTattgggta_x000D_ aggccaatcag_x000D_ tTcccaatTcc_x000D_ ccAattggcct_x000D_ gTaccaatcac_x000D_ gTgccaatgca_x000D_	1939 _x000D_ 893 _x000D_ -4931 _x000D_ -4015 _x000D_ -1543 _x000D_ -5053 _x000D_ -2250 _x000D_ -3986 _x000D_ 1001 _x000D_ -4871 _x000D_
hsa-mir-34c	Chr11: 111377204 - 111385204 [+]	111383204 (960)	10	gggattggggc_x000D_ Caaccaatgaa_x000D_ agTccaatcaT_x000D_ tccccaatggg_x000D_ AgTattgggta_x000D_ aggccaatcag_x000D_ tTcccaatTcc_x000D_ ccAattggcct_x000D_ gTaccaatcac_x000D_ gTgccaatgca_x000D_	1939 _x000D_ 893 _x000D_ -4931 _x000D_ -4015 _x000D_ -1543 _x000D_ -5053 _x000D_ -2250 _x000D_ -3986 _x000D_ 1001 _x000D_ -4871 _x000D_
hsa-mir-4301	Chr11: 113344055 - 113352055 [-]	113346055 (25245)	8	acaccaatcca_x000D_ gtcattggAgG_x000D_ ccTattggtgt_x000D_ CcaccaatTca_x000D_ tagattggcAa_x000D_ aggccaatccT_x000D_ Aagattggggt_x000D_ CccccaatTca_x000D_	-1753 _x000D_ -1225 _x000D_ -1552 _x000D_ -4676 _x000D_ -5289 _x000D_ 1382 _x000D_ -2043 _x000D_ -3151 _x000D_	defined by DRD2 TSS
hsa-mir-125b-1	Chr11: 121969156 - 121977156 [-]	121971156 (604)	13	gaAattggggt_x000D_ AtTattgggcc_x000D_ AaTattggcca_x000D_ tgcccaatTaa_x000D_ AtTattgggga_x000D_ tccattggAtt_x000D_ taTattggttG_x000D_ Cccccaatcaa_x000D_ ttgattgggcc_x000D_ CcTccaatcac_x000D_ AaAattgggtt_x000D_ accccaatcca_x000D_ tTcccaatAac_x000D_	-3505 _x000D_ 1745 _x000D_ -476 _x000D_ 1085 _x000D_ -2404 _x000D_ -5580 _x000D_ 1828 _x000D_ -2477 _x000D_ -5302 _x000D_ -4962 _x000D_ -2617 _x000D_ 1793 _x000D_ -2986 _x000D_
hsa-let-7a-2	Chr11: 122025766 - 122033766 [-]	122027766 (10465)	14	tggccaatgaa_x000D_ tggattggcAt_x000D_ gTgccaatgga_x000D_ AaTattggctt_x000D_ ctcattggAgc_x000D_ gtgattggAtc_x000D_ gcaccaatgaa_x000D_ gTcccaatAcc_x000D_ tcgattgggtG_x000D_ cagattggAtc_x000D_ acTccaatgaT_x000D_ gccattggttG_x000D_ tgcccaatTca_x000D_ Aggattggctc_x000D_	771 _x000D_ -5684 _x000D_ -5691 _x000D_ -3303 _x000D_ -1812 _x000D_ -7 _x000D_ -62 _x000D_ -5053 _x000D_ -3855 _x000D_ -1639 _x000D_ -4212 _x000D_ -5606 _x000D_ 971 _x000D_ 1906 _x000D_
hsa-mir-100	Chr11: 122025766 - 122033766 [-]	122027766 (4750)	14	tggccaatgaa_x000D_ tggattggcAt_x000D_ gTgccaatgga_x000D_ AaTattggctt_x000D_ ctcattggAgc_x000D_ gtgattggAtc_x000D_ gcaccaatgaa_x000D_ gTcccaatAcc_x000D_ tcgattgggtG_x000D_ cagattggAtc_x000D_ acTccaatgaT_x000D_ gccattggttG_x000D_ tgcccaatTca_x000D_ Aggattggctc_x000D_	771 _x000D_ -5684 _x000D_ -5691 _x000D_ -3303 _x000D_ -1812 _x000D_ -7 _x000D_ -62 _x000D_ -5053 _x000D_ -3855 _x000D_ -1639 _x000D_ -4212 _x000D_ -5606 _x000D_ 971 _x000D_ 1906 _x000D_
hsa-mir-3167	Chr11: 126868487 - 126876487 [-]	126870487 (12049)	10	gacattgggct_x000D_ taAattggAtt_x000D_ gggccaatggg_x000D_ gaaccaatgac_x000D_ cacattggcca_x000D_ cacattggtta_x000D_ tcTccaatgca_x000D_ gcAattggAct_x000D_ aTgccaatgca_x000D_ tagattggcAt_x000D_	-3607 _x000D_ -5428 _x000D_ -2391 _x000D_ -4909 _x000D_ -637 _x000D_ -4641 _x000D_ 400 _x000D_ -982 _x000D_ 1027 _x000D_ 1853 _x000D_
hsa-mir-200c	Chr12: 7030976 - 7038976 [+]	7036976 (35886)	15	gggattggtAt_x000D_ CaaccaatTca_x000D_ tTgccaatTca_x000D_ ctcattggggt_x000D_ ttTattggAcc_x000D_ gcgattggggc_x000D_ aaTccaatccc_x000D_ cagattggttG_x000D_ tggattgggtt_x000D_ AaTattggttt_x000D_ aTcccaatctc_x000D_ tTTccaatcca_x000D_ agaccaatggg_x000D_ tTcccaatccc_x000D_ tTcccaatTtc_x000D_	-5608 _x000D_ -2215 _x000D_ -2001 _x000D_ -4817 _x000D_ 1754 _x000D_ 375 _x000D_ -418 _x000D_ 1728 _x000D_ -2847 _x000D_ -5286 _x000D_ -404 _x000D_ -423 _x000D_ -2772 _x000D_ 699 _x000D_ -1845 _x000D_
hsa-mir-141	Chr12: 7030976 - 7038976 [+]	7036976 (36284)	15	gggattggtAt_x000D_ CaaccaatTca_x000D_ tTgccaatTca_x000D_ ctcattggggt_x000D_ ttTattggAcc_x000D_ gcgattggggc_x000D_ aaTccaatccc_x000D_ cagattggttG_x000D_ tggattgggtt_x000D_ AaTattggttt_x000D_ aTcccaatctc_x000D_ tTTccaatcca_x000D_ agaccaatggg_x000D_ tTcccaatccc_x000D_ tTcccaatTtc_x000D_	-5608 _x000D_ -2215 _x000D_ -2001 _x000D_ -4817 _x000D_ 1754 _x000D_ 375 _x000D_ -418 _x000D_ 1728 _x000D_ -2847 _x000D_ -5286 _x000D_ -404 _x000D_ -423 _x000D_ -2772 _x000D_ 699 _x000D_ -1845 _x000D_
hsa-mir-1244-3	Chr12: 9390257 - 9398257 [-]	9392257 (110)	6	AagattggAtt_x000D_ tacccaatgaT_x000D_ ttTattgggtt_x000D_ accccaatAca_x000D_ tTaccaatAtc_x000D_ tacccaatcca_x000D_	-5977 _x000D_ -3058 _x000D_ -5803 _x000D_ -1528 _x000D_ 740 _x000D_ 1226 _x000D_
hsa-mir-613	Chr12: 12872741 - 12880741 [+]	12878741 (38842)	10	ggcattggctG_x000D_ gcTccaatgaT_x000D_ aacccaatTaT_x000D_ caTattgggct_x000D_ cccattggccG_x000D_ tTcccaatcaT_x000D_ CccccaatccT_x000D_ ttgattggcAt_x000D_ gaAattggtgt_x000D_ tcTattggAca_x000D_	-336 _x000D_ -1523 _x000D_ 675 _x000D_ 1510 _x000D_ -87 _x000D_ -5351 _x000D_ 901 _x000D_ -342 _x000D_ -2958 _x000D_ 1616 _x000D_	defined by APOLD1 TSS
hsa-mir-614	Chr12: 13019338 - 13027338 [+]	13025338 (43425)	6	ttTattggcAt_x000D_ gacattggAgt_x000D_ tgcattggtgc_x000D_ cagattggtca_x000D_ gtgattggcca_x000D_ cagattgggAa_x000D_	204 _x000D_ -5668 _x000D_ -4364 _x000D_ 302 _x000D_ 233 _x000D_ 1210 _x000D_
hsa-mir-920	Chr12: 24332975 - 24340975 [+]	24338975 (26380)	9	CaaccaatccT_x000D_ gggattggAtG_x000D_ tcTccaatgaa_x000D_ acTccaatccT_x000D_ tTaccaatAac_x000D_ cccattggggt_x000D_ AaAattgggca_x000D_ gcTattgggAc_x000D_ gcTccaatAta_x000D_	-4692 _x000D_ 544 _x000D_ 845 _x000D_ -707 _x000D_ -4602 _x000D_ -4809 _x000D_ 1476 _x000D_ -3483 _x000D_ -3583 _x000D_
hsa-mir-1291	Chr12: 49083785 - 49091785 [-]	49085785 (37472)	12	tggccaatAaT_x000D_ ggTccaatTgg_x000D_ ttgattggAgt_x000D_ AgTattggctt_x000D_ aagccaatgtg_x000D_ ttTattggAtt_x000D_ tagccaatgga_x000D_ gagattggAgc_x000D_ Atgattggtga_x000D_ gggattggAgG_x000D_ aaaccaatgaT_x000D_ gggccaatggT_x000D_	-5239 _x000D_ -4082 _x000D_ -743 _x000D_ -3458 _x000D_ -1979 _x000D_ -2577 _x000D_ 291 _x000D_ 237 _x000D_ -4639 _x000D_ -495 _x000D_ -4778 _x000D_ -1277 _x000D_	defined by C12orf41 TSS
hsa-mir-1293	Chr12: 50675126 - 50683126 [-]	50677126 (49131)	11	CTaccaatgtg_x000D_ taTattggcAa_x000D_ acaccaatccT_x000D_ aggccaatTga_x000D_ CagccaatTtc_x000D_ Caaccaatcac_x000D_ tagccaatcaa_x000D_ CagccaatTta_x000D_ tgTattgggct_x000D_ acaccaatTac_x000D_ acaccaatTcT_x000D_	-2360 _x000D_ 1774 _x000D_ 1075 _x000D_ -726 _x000D_ -2374 _x000D_ -1283 _x000D_ -1193 _x000D_ -5890 _x000D_ 1723 _x000D_ -3521 _x000D_ -3197 _x000D_	defined by LIMA1 TSS
hsa-mir-196a-2	Chr12: 54374426 - 54382426 [+]	54380426 (5096)	6	ttcattggttt_x000D_ cccattggtct_x000D_ ctcattggAAt_x000D_ gccccaatgaa_x000D_ ctcattgggtG_x000D_ ggcattggccc_x000D_	110 _x000D_ -1566 _x000D_ 1409 _x000D_ -753 _x000D_ 480 _x000D_ -4721 _x000D_
hsa-mir-615	Chr12: 54418858 - 54426858 [+]	54424858 (2876)	12	taTccaatTtc_x000D_ cccattggttc_x000D_ gtAattggggG_x000D_ gcgattggctG_x000D_ tggattggAgc_x000D_ aaTccaatgta_x000D_ cggattggAgG_x000D_ AtTattggtga_x000D_ cacattggtgt_x000D_ gccccaatAga_x000D_ CccccaatTcc_x000D_ Aggattggggc_x000D_	-442 _x000D_ 1386 _x000D_ -5551 _x000D_ -2698 _x000D_ -2651 _x000D_ -5685 _x000D_ -1948 _x000D_ -3159 _x000D_ -4673 _x000D_ -5279 _x000D_ 1705 _x000D_ -4460 _x000D_	defined by HOXC4,HOXC5 TSS
hsa-mir-148b	Chr12: 54713407 - 54721407 [+]	54719407 (11593)	10	tggccaatcaT_x000D_ tacccaatgaT_x000D_ AtAattggcca_x000D_ gccccaatgag_x000D_ gtAattggtAc_x000D_ tggccaatAaa_x000D_ aagccaatgac_x000D_ ttAattggctt_x000D_ ggTattgggct_x000D_ tggccaatcag_x000D_	-4881 _x000D_ -561 _x000D_ -585 _x000D_ -693 _x000D_ -2952 _x000D_ -580 _x000D_ -3282 _x000D_ 1107 _x000D_ -5731 _x000D_ -518 _x000D_	defined by COPZ1 TSS
hsa-mir-1228	Chr12: 57551394 - 57559394 [+]	57557394 (30893)	6	ggcccaatggg_x000D_ tggattgggAt_x000D_ tgcattggctt_x000D_ tgAattggAga_x000D_ ctcattggccG_x000D_ AtgattggAtt_x000D_	-2598 _x000D_ -2789 _x000D_ -4720 _x000D_ -4660 _x000D_ -5026 _x000D_ -5678 _x000D_	defined by AC137834.1 TSS
hsa-mir-616	Chr12: 57911255 - 57919255 [-]	57913255 (213)	6	gtcattggAgG_x000D_ gggccaatgcc_x000D_ tggccaatccc_x000D_ agcccaatTcT_x000D_ tagattggAAa_x000D_ ctgattggtAG_x000D_	270 _x000D_ -1144 _x000D_ -3047 _x000D_ -4336 _x000D_ 431 _x000D_ -1120 _x000D_	defined by DDIT3 TSS
hsa-mir-26a-2	Chr12: 58237223 - 58245223 [-]	58239223 (20748)	6	AaTattggggt_x000D_ agaccaatTcc_x000D_ gcAattggAgt_x000D_ ttAattggctc_x000D_ gagccaatcgg_x000D_ aagccaatAag_x000D_	-2848 _x000D_ -3630 _x000D_ -3805 _x000D_ 1699 _x000D_ -1602 _x000D_ -3922 _x000D_	defined by CTDSP2 TSS
hsa-let-7i	Chr12: 62947847 - 62955847 [+]	62953847 (43619)	8	AagattggAgt_x000D_ aggccaatAaa_x000D_ gtTattggtta_x000D_ ctgattggcAa_x000D_ tcTattggtca_x000D_ gTcccaatAag_x000D_ AacattggctG_x000D_ tccattggAga_x000D_	1738 _x000D_ -184 _x000D_ 83 _x000D_ -1535 _x000D_ -4225 _x000D_ 940 _x000D_ -3932 _x000D_ 655 _x000D_
hsa-mir-548c	Chr12: 64998274 - 65006274 [+]	65004274 (12015)	6	aagccaatTta_x000D_ CTaccaatgtc_x000D_ CggccaatAaa_x000D_ CagccaatAgg_x000D_ cacattggcta_x000D_ gagattggAct_x000D_	-5158 _x000D_ -5020 _x000D_ -1900 _x000D_ -5952 _x000D_ -2583 _x000D_ -4213 _x000D_	defined by RASSF3 TSS
hsa-mir-1279	Chr12: 69676016 - 69684016 [-]	69678016 (11018)	15	ctcattggAct_x000D_ tggccaatTtc_x000D_ tcTattggtgG_x000D_ aagccaatcag_x000D_ tcTccaatcca_x000D_ ctcattgggAt_x000D_ aTcccaatAgg_x000D_ ccAattggtcc_x000D_ tTcccaatAtg_x000D_ gcTccaatTga_x000D_ tagccaatAcT_x000D_ cagattgggAG_x000D_ tcTattgggtt_x000D_ aacccaatAgT_x000D_ tTcccaatAaa_x000D_	-2880 _x000D_ -3552 _x000D_ -2023 _x000D_ -658 _x000D_ 242 _x000D_ -1347 _x000D_ 1055 _x000D_ -5079 _x000D_ -5430 _x000D_ -3529 _x000D_ -1815 _x000D_ -3996 _x000D_ 36 _x000D_ -3719 _x000D_ -4935 _x000D_
hsa-mir-1252	Chr12: 79797553 - 79805553 [+]	79803553 (9484)	11	gagattggttG_x000D_ taaccaatTtc_x000D_ cacattgggct_x000D_ AccattgggAt_x000D_ ctTattggggG_x000D_ gTTccaatgaa_x000D_ ccTattggttc_x000D_ tcaccaatTag_x000D_ ttgattgggAa_x000D_ tagattggcAt_x000D_ tacccaatAaa_x000D_	1257 _x000D_ -497 _x000D_ -4146 _x000D_ -2235 _x000D_ 1037 _x000D_ -5905 _x000D_ -1587 _x000D_ -3124 _x000D_ -4735 _x000D_ -1358 _x000D_ -5619 _x000D_	defined by SYT1 TSS
hsa-mir-618	Chr12: 81329396 - 81337396 [-]	81331396 (1784)	12	tggccaatcaT_x000D_ accccaatgcc_x000D_ AtTattgggtc_x000D_ aTcccaatggT_x000D_ tTaccaatccc_x000D_ aTaccaatgtg_x000D_ ttTattggggc_x000D_ gtTattggcAt_x000D_ cacattggtga_x000D_ Cccccaatctc_x000D_ tggattggcAa_x000D_ tgAattggtAa_x000D_	-1644 _x000D_ -4380 _x000D_ -5761 _x000D_ -5847 _x000D_ -5853 _x000D_ -5806 _x000D_ -1298 _x000D_ 1931 _x000D_ -1621 _x000D_ -146 _x000D_ -560 _x000D_ -864 _x000D_	defined by LIN7A TSS
hsa-mir-331	Chr12: 95686643 - 95694643 [+]	95692643 (9553)	8	tTaccaatgtg_x000D_ gaTccaatccc_x000D_ cccattggccc_x000D_ tacattggcAa_x000D_ tacattggAAa_x000D_ ttgattggttt_x000D_ cgcattggAta_x000D_ cacattggAAa_x000D_	1540 _x000D_ -4514 _x000D_ -1388 _x000D_ -4273 _x000D_ 99 _x000D_ -3134 _x000D_ -4122 _x000D_ -2428 _x000D_
hsa-mir-1251	Chr12: 97850581 - 97858581 [+]	97856581 (29106)	10	tacccaatAga_x000D_ tcTccaatgtg_x000D_ tcTattgggAt_x000D_ CcTccaatcag_x000D_ tgcccaatTcc_x000D_ tccccaatgac_x000D_ AacattgggAt_x000D_ cacattggAgG_x000D_ CTaccaatcgc_x000D_ aagccaatTaT_x000D_	-2556 _x000D_ -5241 _x000D_ 1429 _x000D_ -5535 _x000D_ -3977 _x000D_ 78 _x000D_ 539 _x000D_ -5222 _x000D_ -4192 _x000D_ -4444 _x000D_
hsa-mir-135a-2	Chr12: 97918786 - 97926786 [+]	97924786 (32804)	8	ttTattgggtG_x000D_ agcccaatgtc_x000D_ tccattggAtG_x000D_ AacattgggAt_x000D_ gtgattggggc_x000D_ aTgccaatTtc_x000D_ ttTattggAta_x000D_ AtAattggggc_x000D_	-5782 _x000D_ 1264 _x000D_ -1318 _x000D_ -748 _x000D_ 1833 _x000D_ -3442 _x000D_ -4148 _x000D_ 347 _x000D_
hsa-mir-1827	Chr12: 100556871 - 100564871 [+]	100562871 (20791)	7	acaccaatAtT_x000D_ gaTattggggc_x000D_ tagccaatctT_x000D_ gccccaatTtg_x000D_ gcAattggcgG_x000D_ tTTccaatgaa_x000D_ tacccaatTgc_x000D_	-4051 _x000D_ -4616 _x000D_ -2305 _x000D_ -802 _x000D_ -3014 _x000D_ -5380 _x000D_ -4791 _x000D_
hsa-mir-619	Chr12: 109248690 - 109256690 [-]	109250690 (19908)	5	ttgattgggtG_x000D_ gggattggcAG_x000D_ ctgattggAAa_x000D_ AggattggggG_x000D_ gTgccaatgac_x000D_	61 _x000D_ 990 _x000D_ -5295 _x000D_ -3754 _x000D_ 1868 _x000D_	defined by SSH1 TSS
hsa-mir-1302-1	Chr12: 113134628 - 113142628 [-]	113136628 (3647)	8	Aagattggtgc_x000D_ tccccaatAta_x000D_ ttcattggAct_x000D_ AgcattggAta_x000D_ CTaccaatctc_x000D_ tcaccaatcta_x000D_ tggattggtca_x000D_ tTgccaatgac_x000D_	-2989 _x000D_ -2810 _x000D_ 670 _x000D_ 102 _x000D_ 1973 _x000D_ -1552 _x000D_ -4919 _x000D_ 768 _x000D_
hsa-mir-620	Chr12: 116621998 - 116629998 [-]	116623998 (37539)	9	agTccaatTag_x000D_ AaAattggttt_x000D_ aaTccaatgaa_x000D_ Aagattgggct_x000D_ gcTattggAgt_x000D_ aTgccaatTca_x000D_ gcaccaatgta_x000D_ AgcattgggAa_x000D_ Agcattgggta_x000D_	-3151 _x000D_ -2043 _x000D_ -1844 _x000D_ -5205 _x000D_ -3522 _x000D_ 1409 _x000D_ -5070 _x000D_ -2415 _x000D_ -838 _x000D_	defined by MED13L TSS
hsa-mir-1178	Chr12: 120189396 - 120197396 [-]	120191396 (39867)	11	aagccaatAaa_x000D_ Atgattgggtt_x000D_ tggccaatTtg_x000D_ gaAattggctt_x000D_ aggccaatTca_x000D_ taaccaatAgg_x000D_ ttcattggAAc_x000D_ tTgccaatcca_x000D_ gTgccaatTtg_x000D_ aggccaatTaa_x000D_ caAattgggtt_x000D_	-5046 _x000D_ -5714 _x000D_ -3258 _x000D_ 1680 _x000D_ -3614 _x000D_ -2835 _x000D_ 1705 _x000D_ -396 _x000D_ -2105 _x000D_ -3126 _x000D_ -2192 _x000D_	defined by CIT TSS
hsa-mir-4304	Chr12: 123535533 - 123543533 [-]	123537533 (42258)	11	tgcattgggAa_x000D_ tgaccaatAtg_x000D_ taTattggctG_x000D_ ggcattggAga_x000D_ agaccaatggT_x000D_ tagccaatAaa_x000D_ aggccaatTag_x000D_ taTattgggga_x000D_ ctgattgggct_x000D_ AccattggggG_x000D_ gacattggctG_x000D_	-5480 _x000D_ -790 _x000D_ 325 _x000D_ -5250 _x000D_ -4513 _x000D_ 1396 _x000D_ -5411 _x000D_ -2885 _x000D_ -3789 _x000D_ -569 _x000D_ -3011 _x000D_	defined by PITPNM2 TSS
hsa-mir-2276	Chr13: 24728854 - 24736854 [+]	24734854 (1701)	8	ttcattgggta_x000D_ tgcattggcgG_x000D_ ggAattggtAc_x000D_ aTcccaatggc_x000D_ Cacccaatgca_x000D_ CTaccaatgga_x000D_ ttAattgggtt_x000D_ accccaatAgc_x000D_	-970 _x000D_ 793 _x000D_ 838 _x000D_ -5097 _x000D_ -1951 _x000D_ -3466 _x000D_ -4205 _x000D_ -4187 _x000D_	defined by SPATA13 TSS
hsa-mir-4305	Chr13: 40242256 - 40250256 [-]	40244256 (5984)	9	CaaccaatAaa_x000D_ ttcattggtgG_x000D_ aaaccaatAaa_x000D_ CTaccaatgaa_x000D_ tgTattggtgG_x000D_ tacattggcAa_x000D_ agTccaatAtg_x000D_ aTaccaatAag_x000D_ gcTccaatAca_x000D_	-2983 _x000D_ -1227 _x000D_ -2215 _x000D_ -95 _x000D_ -1269 _x000D_ -3897 _x000D_ -1032 _x000D_ -2898 _x000D_ 461 _x000D_
hsa-mir-320d-1	Chr13: 41343476 - 41351476 [-]	41345476 (43465)	6	caTattgggca_x000D_ cagattggtAG_x000D_ gcaccaatcag_x000D_ ttcattgggAa_x000D_ tgaccaatctg_x000D_ aaaccaatTaT_x000D_	-4299 _x000D_ -3861 _x000D_ -1639 _x000D_ -4153 _x000D_ -1552 _x000D_ -1441 _x000D_
hsa-mir-621	Chr13: 41339476 - 41347476 [+]	41345476 (39426)	5	ctgattggtgc_x000D_ AtAattggttt_x000D_ tggccaatAtg_x000D_ tacccaatcaT_x000D_ cagattggtca_x000D_	1631 _x000D_ 1433 _x000D_ -2155 _x000D_ -5708 _x000D_ 1544 _x000D_	defined by SLC25A15 TSS
hsa-mir-3168	Chr13: 41704939 - 41712939 [-]	41706939 (31703)	8	CaaccaatccT_x000D_ AaAattggcgc_x000D_ ttAattggctc_x000D_ tccccaatTcc_x000D_ ggcattggtgG_x000D_ tTTccaatgaa_x000D_ Aggattggcca_x000D_ gaAattgggga_x000D_	-787 _x000D_ -188 _x000D_ -4203 _x000D_ -3361 _x000D_ 1684 _x000D_ -2550 _x000D_ -3582 _x000D_ -2936 _x000D_
hsa-mir-16-1	Chr13: 50655162 - 50663162 [-]	50657162 (33965)	3	agTccaatgag_x000D_ gaAattggAgc_x000D_ acaccaatgtT_x000D_	-908 _x000D_ -5154 _x000D_ -3416 _x000D_	defined by DLEU2 TSS
hsa-mir-759	Chr13: 53359045 - 53367045 [+]	53365045 (19140)	8	gggattggAct_x000D_ gggccaatTaT_x000D_ tgcattggcct_x000D_ aTgccaatAca_x000D_ tggccaatAgg_x000D_ accccaatTtT_x000D_ agcccaatTtc_x000D_ gacattggttc_x000D_	1965 _x000D_ -5813 _x000D_ -708 _x000D_ 1567 _x000D_ -1544 _x000D_ -2124 _x000D_ -4554 _x000D_ 1874 _x000D_
hsa-mir-3169	Chr13: 61779193 - 61787193 [-]	61781193 (7179)	9	caAattggtcc_x000D_ acTccaatTca_x000D_ AaAattggtga_x000D_ tggattgggAa_x000D_ gaTattggcgt_x000D_ AtgattggAgc_x000D_ aaTccaatTaa_x000D_ tggattgggta_x000D_ Atgattggtca_x000D_	1524 _x000D_ 1677 _x000D_ 836 _x000D_ -589 _x000D_ -734 _x000D_ -4574 _x000D_ -4594 _x000D_ 255 _x000D_ -676 _x000D_
hsa-mir-622	Chr13: 90868748 - 90876748 [+]	90874748 (8688)	7	taTccaatggc_x000D_ aacccaatTtg_x000D_ Aacattgggga_x000D_ tacattggAAa_x000D_ ttgattggggt_x000D_ aggccaatAtg_x000D_ AtcattggctG_x000D_	-5836 _x000D_ 649 _x000D_ -627 _x000D_ -1016 _x000D_ 1498 _x000D_ -87 _x000D_ -5853 _x000D_	defined by RP11-392A19.1 TSS
hsa-mir-623	Chr13: 99958918 - 99966918 [+]	99964918 (43467)	6	taAattggtAa_x000D_ tgcattggcct_x000D_ taTattgggAc_x000D_ tcTattggtAt_x000D_ gcgattggctc_x000D_ AagattggtAc_x000D_	-5846 _x000D_ -3308 _x000D_ 1542 _x000D_ -1962 _x000D_ -1751 _x000D_ -5875 _x000D_	defined by UBAC2 TSS
hsa-mir-4306	Chr13: 100252910 - 100260910 [+]	100258910 (36403)	10	gagattggAga_x000D_ caAattggAgt_x000D_ AaTattggcct_x000D_ gagccaatAca_x000D_ cacattggcta_x000D_ gaaccaatTag_x000D_ taAattggAga_x000D_ ctcattggAta_x000D_ Aggattggtgt_x000D_ Aagattggctc_x000D_	-3732 _x000D_ -1043 _x000D_ -1518 _x000D_ -5574 _x000D_ -5429 _x000D_ -3295 _x000D_ -2097 _x000D_ -4504 _x000D_ -1135 _x000D_ 663 _x000D_	defined by CLYBL TSS
hsa-mir-1201	Chr14: 20817253 - 20825253 [-]	20819253 (24563)	7	aagccaatAtT_x000D_ CTcccaatcca_x000D_ gagattggtct_x000D_ ggTccaatggg_x000D_ gacccaatTta_x000D_ aaaccaatgac_x000D_ tccccaatTtc_x000D_	-5486 _x000D_ 902 _x000D_ 561 _x000D_ -4874 _x000D_ 378 _x000D_ 626 _x000D_ 316 _x000D_	defined by CCNB1IP1 TSS
hsa-mir-208a	Chr14: 23859976 - 23867976 [-]	23861976 (4101)	9	Agcattggtca_x000D_ AtgattgggAa_x000D_ agcccaatTta_x000D_ tccccaatgag_x000D_ acaccaatggc_x000D_ AgAattggccc_x000D_ ttgattggAct_x000D_ gagccaatTcc_x000D_ acaccaatgaa_x000D_	-2666 _x000D_ -1612 _x000D_ 833 _x000D_ -4425 _x000D_ -523 _x000D_ -1505 _x000D_ 1814 _x000D_ 664 _x000D_ -3301 _x000D_	defined by MYH6 TSS
hsa-mir-208b	Chr14: 23893719 - 23901719 [-]	23895719 (8447)	10	gccattgggga_x000D_ Cccccaatgag_x000D_ gccccaatggc_x000D_ AacattggAta_x000D_ ttTattgggcc_x000D_ tgcccaatAag_x000D_ CcgccaatAtg_x000D_ AgAattggccc_x000D_ gccattggttG_x000D_ AtcattggctG_x000D_	-5291 _x000D_ 44 _x000D_ -2218 _x000D_ 199 _x000D_ -1734 _x000D_ -5384 _x000D_ -3427 _x000D_ 1537 _x000D_ -3964 _x000D_ -1194 _x000D_	defined by MYH7 TSS
hsa-mir-4307	Chr14: 27330297 - 27338297 [+]	27336297 (41551)	6	tTaccaatgcc_x000D_ gggattgggcc_x000D_ gaTattggAtt_x000D_ aaTccaatTaa_x000D_ tacattggcta_x000D_ Atgattggtgt_x000D_	-5100 _x000D_ -2280 _x000D_ -1294 _x000D_ -1134 _x000D_ 498 _x000D_ 1158 _x000D_
hsa-mir-624	Chr14: 31493701 - 31501701 [-]	31495701 (11753)	8	tagccaatcag_x000D_ gaAattggttt_x000D_ gaTccaatAac_x000D_ AaTattggtgt_x000D_ ggTccaatctg_x000D_ ctgattggttG_x000D_ ttTattggctt_x000D_ AggattggAtt_x000D_	-4188 _x000D_ -2654 _x000D_ -4527 _x000D_ -5084 _x000D_ -1587 _x000D_ -1497 _x000D_ -1461 _x000D_ 1798 _x000D_	defined by STRN3 TSS
hsa-mir-3172	Chr14: 32947344 - 32955344 [+]	32953344 (957)	10	ggAattggAcc_x000D_ AgcattggAct_x000D_ tgcattggtAa_x000D_ gTTccaatgtc_x000D_ CacccaatTtc_x000D_ tcaccaatAtT_x000D_ gaTccaatgaT_x000D_ tcTccaatTac_x000D_ ggTattgggtt_x000D_ agTccaatTga_x000D_	-4063 _x000D_ 693 _x000D_ -1118 _x000D_ 614 _x000D_ -2310 _x000D_ -1015 _x000D_ -2849 _x000D_ -2263 _x000D_ 126 _x000D_ 892 _x000D_	defined by AKAP6 TSS
hsa-mir-4308	Chr14: 55367009 - 55375009 [-]	55369009 (24098)	5	Cggccaatggg_x000D_ ttgattgggtG_x000D_ tacccaatgtT_x000D_ ccTattggttt_x000D_ AgTattggtct_x000D_	-606 _x000D_ 613 _x000D_ -4100 _x000D_ -1887 _x000D_ 902 _x000D_	defined by GCH1 TSS
hsa-mir-548h-1	Chr14: 64584290 - 64592290 [-]	64586290 (24447)	10	gggccaatcac_x000D_ ggTccaatcca_x000D_ ccgattggcca_x000D_ aTcccaatTac_x000D_ gaAattgggAa_x000D_ tccattggttt_x000D_ CggccaatTca_x000D_ aaaccaatccc_x000D_ ttAattggtca_x000D_ CaTccaatgaa_x000D_	-3665 _x000D_ -2415 _x000D_ -3646 _x000D_ 340 _x000D_ -3842 _x000D_ -2461 _x000D_ 1183 _x000D_ 334 _x000D_ -3904 _x000D_ -822 _x000D_
hsa-mir-625	Chr14: 65918044 - 65926044 [+]	65924044 (13776)	7	ttgattggAgc_x000D_ gagattggggG_x000D_ taAattggtgt_x000D_ tcTattgggAt_x000D_ gtcattggAga_x000D_ accccaatgta_x000D_ tcTccaatAtc_x000D_	328 _x000D_ -4789 _x000D_ -2165 _x000D_ -3777 _x000D_ -2718 _x000D_ -3532 _x000D_ -5509 _x000D_	defined by FUT8 TSS
hsa-mir-3173	Chr14: 95622365 - 95630365 [-]	95624365 (20042)	14	tgTattggtgt_x000D_ agTccaatAtg_x000D_ cagattggggc_x000D_ tgcccaatggc_x000D_ aaTccaatcac_x000D_ aTTccaatcca_x000D_ aagccaatTca_x000D_ AtAattggtcc_x000D_ AcTattggcca_x000D_ tgTccaatcac_x000D_ tgcccaatgca_x000D_ ttcattggttG_x000D_ aTcccaatAta_x000D_ tcTccaatTcc_x000D_	1913 _x000D_ -2931 _x000D_ 1317 _x000D_ -528 _x000D_ -3133 _x000D_ -3138 _x000D_ -1124 _x000D_ -5832 _x000D_ -3480 _x000D_ 423 _x000D_ -5819 _x000D_ -5650 _x000D_ -443 _x000D_ -3144 _x000D_	defined by DICER1 TSS
hsa-mir-342	Chr14: 100528118 - 100536118 [+]	100534118 (41874)	7	tcTccaatTag_x000D_ Ccaccaatcaa_x000D_ accccaatTaa_x000D_ tccattgggtc_x000D_ agTccaatggc_x000D_ AagattggAct_x000D_ aaaccaatgcT_x000D_	-3621 _x000D_ -433 _x000D_ -5154 _x000D_ -4581 _x000D_ 1986 _x000D_ -3394 _x000D_ -4271 _x000D_	defined by EVL TSS
hsa-mir-345	Chr14: 100735483 - 100743483 [+]	100741483 (32713)	8	aaTccaatAca_x000D_ tgTattggtgt_x000D_ tagccaatggT_x000D_ ttAattggAta_x000D_ ctAattggAcc_x000D_ taaccaatgaT_x000D_ ttAattgggAa_x000D_ gtcattggtAc_x000D_	-1844 _x000D_ 1716 _x000D_ -5907 _x000D_ 119 _x000D_ -942 _x000D_ -2700 _x000D_ -4217 _x000D_ -619 _x000D_
hsa-mir-770	Chr14: 101287668 - 101295668 [+]	101293668 (25059)	11	ggaccaatAaa_x000D_ Cggccaatcac_x000D_ gggattgggAc_x000D_ gggattggggG_x000D_ AagattgggcG_x000D_ ttcattggcAc_x000D_ ttAattggAtt_x000D_ ctgattggccc_x000D_ ggcattgggca_x000D_ aaaccaatgcc_x000D_ ctgattggccG_x000D_	-3969 _x000D_ -1318 _x000D_ -4654 _x000D_ -388 _x000D_ -5849 _x000D_ -5326 _x000D_ 525 _x000D_ -2931 _x000D_ 1859 _x000D_ 1838 _x000D_ -2972 _x000D_	defined by MEG3 TSS
hsa-mir-493	Chr14: 101308819 - 101316819 [+]	101314819 (20578)	6	gcTccaatgac_x000D_ tcaccaatgcT_x000D_ AacattggtgG_x000D_ aaaccaatAaa_x000D_ ttAattggcAc_x000D_ tcTccaatTcc_x000D_	-2507 _x000D_ -5652 _x000D_ -3976 _x000D_ 1150 _x000D_ -243 _x000D_ -3172 _x000D_
hsa-mir-337	Chr14: 101287668 - 101295668 [+]	101293668 (47162)	11	ggaccaatAaa_x000D_ Cggccaatcac_x000D_ gggattgggAc_x000D_ gggattggggG_x000D_ AagattgggcG_x000D_ ttcattggcAc_x000D_ ttAattggAtt_x000D_ ctgattggccc_x000D_ ggcattgggca_x000D_ aaaccaatgcc_x000D_ ctgattggccG_x000D_	-3969 _x000D_ -1318 _x000D_ -4654 _x000D_ -388 _x000D_ -5849 _x000D_ -5326 _x000D_ 525 _x000D_ -2931 _x000D_ 1859 _x000D_ 1838 _x000D_ -2972 _x000D_
hsa-mir-665	Chr14: 101311552 - 101319552 [+]	101317552 (23818)	5	gcTccaatgac_x000D_ aaaccaatAaa_x000D_ gagccaatgag_x000D_ ttAattggcAc_x000D_ tcTccaatTcc_x000D_	-5240 _x000D_ -1583 _x000D_ 1641 _x000D_ -2976 _x000D_ -5905 _x000D_
hsa-mir-431	Chr14: 101310112 - 101318112 [+]	101316112 (31232)	5	gcTccaatgac_x000D_ AacattggtgG_x000D_ aaaccaatAaa_x000D_ ttAattggcAc_x000D_ tcTccaatTcc_x000D_	-3800 _x000D_ -5269 _x000D_ -143 _x000D_ -1536 _x000D_ -4465 _x000D_
hsa-mir-433	Chr14: 101310112 - 101318112 [+]	101316112 (32111)	5	gcTccaatgac_x000D_ AacattggtgG_x000D_ aaaccaatAaa_x000D_ ttAattggcAc_x000D_ tcTccaatTcc_x000D_	-3800 _x000D_ -5269 _x000D_ -143 _x000D_ -1536 _x000D_ -4465 _x000D_
hsa-mir-127	Chr14: 101309982 - 101317982 [+]	101315982 (33334)	5	gcTccaatgac_x000D_ AacattggtgG_x000D_ aaaccaatAaa_x000D_ ttAattggcAc_x000D_ tcTccaatTcc_x000D_	-3670 _x000D_ -5139 _x000D_ -13 _x000D_ -1406 _x000D_ -4335 _x000D_
hsa-mir-432	Chr14: 101310112 - 101318112 [+]	101316112 (34708)	5	gcTccaatgac_x000D_ AacattggtgG_x000D_ aaaccaatAaa_x000D_ ttAattggcAc_x000D_ tcTccaatTcc_x000D_	-3800 _x000D_ -5269 _x000D_ -143 _x000D_ -1536 _x000D_ -4465 _x000D_
hsa-mir-136	Chr14: 101310112 - 101318112 [+]	101316112 (34927)	5	gcTccaatgac_x000D_ AacattggtgG_x000D_ aaaccaatAaa_x000D_ ttAattggcAc_x000D_ tcTccaatTcc_x000D_	-3800 _x000D_ -5269 _x000D_ -143 _x000D_ -1536 _x000D_ -4465 _x000D_
hsa-mir-370	Chr14: 101350633 - 101358633 [+]	101356633 (20843)	16	ctcattggcta_x000D_ tggccaatTtc_x000D_ ttTattggctt_x000D_ AagattggtAa_x000D_ tccccaatgga_x000D_ tcTccaatctT_x000D_ taAattggggt_x000D_ taAattggtgG_x000D_ gaAattggcAc_x000D_ gggccaatcag_x000D_ cccattgggtc_x000D_ ggaccaatTaT_x000D_ gtcattgggtG_x000D_ ttTattggtga_x000D_ ttTattggcta_x000D_	-4041 _x000D_ -4682 _x000D_ -3089 -1836 _x000D_ -5478 _x000D_ -633 _x000D_ -4487 _x000D_ 1724 _x000D_ -1354 _x000D_ -1405 _x000D_ 1416 _x000D_ -35 _x000D_ -943 _x000D_ -5788 _x000D_ -3476 _x000D_ -1581 _x000D_
hsa-mir-379	Chr14: 101432989 - 101440989 [+]	101438989 (49414)	19	tggccaatgtT_x000D_ Atgattgggtc_x000D_ tgcccaatccT_x000D_ ggaccaatgaT_x000D_ aggccaatgtg_x000D_ gtgattggtca_x000D_ gaTccaatgga_x000D_ caAattggtAt_x000D_ taaccaatcaa_x000D_ AaTattggtga_x000D_ agaccaatgtg_x000D_ agaccaatgaT_x000D_ CacccaatgtT_x000D_ ggcccaatggT_x000D_ ggaccaatTaT_x000D_ ggTccaatAca_x000D_	-5828 _x000D_ 139 _x000D_ 9 _x000D_ -3702 -547 _x000D_ 596 _x000D_ 743 _x000D_ -2661 _x000D_ -667 _x000D_ -1318 _x000D_ -3821 _x000D_ -4872 -3113 -892 _x000D_ -1511 _x000D_ -5743 _x000D_ -1740 _x000D_ 945 _x000D_ -4472 _x000D_
hsa-mir-411	Chr14: 101451982 - 101459982 [+]	101457982 (31680)	16	acaccaatAcc_x000D_ AtAattggttc_x000D_ gaAattggtAa_x000D_ tggccaatAta_x000D_ aaTccaatAag_x000D_ gaTattggAgt_x000D_ gggccaatccT_x000D_ Atgattggctc_x000D_ tggccaatAaT_x000D_ gTaccaatgtg_x000D_ agaccaatgtg_x000D_ aaaccaatAaa_x000D_ gtAattggcca_x000D_ agaccaatgtT_x000D_	873 _x000D_ -4435 _x000D_ -3074 -936 _x000D_ -2322 _x000D_ 4 _x000D_ -1750 _x000D_ -1563 _x000D_ -1371 _x000D_ -4289 _x000D_ -1871 _x000D_ -86 1215 _x000D_ -2310 _x000D_ -2327 _x000D_ -4945 _x000D_
hsa-mir-299	Chr14: 101457609 - 101465609 [+]	101463609 (26522)	16	acaccaatAcc_x000D_ gacccaatTaT_x000D_ agTccaatcag_x000D_ Atcattggtga_x000D_ ggaccaatgaT_x000D_ aaTccaatAag_x000D_ aaTccaatTta_x000D_ caAattggttt_x000D_ acaccaatAaT_x000D_ agaccaatgtg_x000D_ gaaccaatgaT_x000D_ ttcattggtAt_x000D_ aaaccaatgaT_x000D_ ggaccaatTcT_x000D_	-4754 _x000D_ -500 _x000D_ -172 _x000D_ -377 _x000D_ 1197 _x000D_ -5623 _x000D_ 963 _x000D_ -1820 _x000D_ -190 _x000D_ -5713 -4412 _x000D_ 1701 1960 _x000D_ -1776 _x000D_ 383 _x000D_ 1447 _x000D_
hsa-mir-380	Chr14: 101451982 - 101459982 [+]	101457982 (33372)	16	acaccaatAcc_x000D_ AtAattggttc_x000D_ gaAattggtAa_x000D_ tggccaatAta_x000D_ aaTccaatAag_x000D_ gaTattggAgt_x000D_ gggccaatccT_x000D_ Atgattggctc_x000D_ tggccaatAaT_x000D_ gTaccaatgtg_x000D_ agaccaatgtg_x000D_ aaaccaatAaa_x000D_ gtAattggcca_x000D_ agaccaatgtT_x000D_	873 _x000D_ -4435 _x000D_ -3074 -936 _x000D_ -2322 _x000D_ 4 _x000D_ -1750 _x000D_ -1563 _x000D_ -1371 _x000D_ -4289 _x000D_ -1871 _x000D_ -86 1215 _x000D_ -2310 _x000D_ -2327 _x000D_ -4945 _x000D_
hsa-mir-1197	Chr14: 101451982 - 101459982 [+]	101457982 (33919)	16	acaccaatAcc_x000D_ AtAattggttc_x000D_ gaAattggtAa_x000D_ tggccaatAta_x000D_ aaTccaatAag_x000D_ gaTattggAgt_x000D_ gggccaatccT_x000D_ Atgattggctc_x000D_ tggccaatAaT_x000D_ gTaccaatgtg_x000D_ agaccaatgtg_x000D_ aaaccaatAaa_x000D_ gtAattggcca_x000D_ agaccaatgtT_x000D_	873 _x000D_ -4435 _x000D_ -3074 -936 _x000D_ -2322 _x000D_ 4 _x000D_ -1750 _x000D_ -1563 _x000D_ -1371 _x000D_ -4289 _x000D_ -1871 _x000D_ -86 1215 _x000D_ -2310 _x000D_ -2327 _x000D_ -4945 _x000D_
hsa-mir-323	Chr14: 101451982 - 101459982 [+]	101457982 (34087)	16	acaccaatAcc_x000D_ AtAattggttc_x000D_ gaAattggtAa_x000D_ tggccaatAta_x000D_ aaTccaatAag_x000D_ gaTattggAgt_x000D_ gggccaatccT_x000D_ Atgattggctc_x000D_ tggccaatAaT_x000D_ gTaccaatgtg_x000D_ agaccaatgtg_x000D_ aaaccaatAaa_x000D_ gtAattggcca_x000D_ agaccaatgtT_x000D_	873 _x000D_ -4435 _x000D_ -3074 -936 _x000D_ -2322 _x000D_ 4 _x000D_ -1750 _x000D_ -1563 _x000D_ -1371 _x000D_ -4289 _x000D_ -1871 _x000D_ -86 1215 _x000D_ -2310 _x000D_ -2327 _x000D_ -4945 _x000D_
hsa-mir-758	Chr14: 101451982 - 101459982 [+]	101457982 (34375)	16	acaccaatAcc_x000D_ AtAattggttc_x000D_ gaAattggtAa_x000D_ tggccaatAta_x000D_ aaTccaatAag_x000D_ gaTattggAgt_x000D_ gggccaatccT_x000D_ Atgattggctc_x000D_ tggccaatAaT_x000D_ gTaccaatgtg_x000D_ agaccaatgtg_x000D_ aaaccaatAaa_x000D_ gtAattggcca_x000D_ agaccaatgtT_x000D_	873 _x000D_ -4435 _x000D_ -3074 -936 _x000D_ -2322 _x000D_ 4 _x000D_ -1750 _x000D_ -1563 _x000D_ -1371 _x000D_ -4289 _x000D_ -1871 _x000D_ -86 1215 _x000D_ -2310 _x000D_ -2327 _x000D_ -4945 _x000D_
hsa-mir-329-1	Chr14: 101485439 - 101493439 [+]	101491439 (1683)	11	ctgattggcga_x000D_ taTccaatcca_x000D_ CaTccaatcca_x000D_ tgTccaatccg_x000D_ aaaccaatTcT_x000D_ tacattggcca_x000D_ gagccaatAcT_x000D_ agaccaatctc_x000D_ cacattggAgG_x000D_ ggcattggAtG_x000D_ aTaccaatgtc_x000D_	-4251 _x000D_ -2965 _x000D_ -4485 _x000D_ 1914 _x000D_ -4182 _x000D_ 266 _x000D_ -2637 _x000D_ -5093 _x000D_ -3176 _x000D_ 342 _x000D_ -2542 _x000D_
hsa-mir-329-2	Chr14: 101485439 - 101493439 [+]	101491439 (1998)	11	ctgattggcga_x000D_ taTccaatcca_x000D_ CaTccaatcca_x000D_ tgTccaatccg_x000D_ aaaccaatTcT_x000D_ tacattggcca_x000D_ gagccaatAcT_x000D_ agaccaatctc_x000D_ cacattggAgG_x000D_ ggcattggAtG_x000D_ aTaccaatgtc_x000D_	-4251 _x000D_ -2965 _x000D_ -4485 _x000D_ 1914 _x000D_ -4182 _x000D_ 266 _x000D_ -2637 _x000D_ -5093 _x000D_ -3176 _x000D_ 342 _x000D_ -2542 _x000D_
hsa-mir-494	Chr14: 101451982 - 101459982 [+]	101457982 (37989)	16	acaccaatAcc_x000D_ AtAattggttc_x000D_ gaAattggtAa_x000D_ tggccaatAta_x000D_ aaTccaatAag_x000D_ gaTattggAgt_x000D_ gggccaatccT_x000D_ Atgattggctc_x000D_ tggccaatAaT_x000D_ gTaccaatgtg_x000D_ agaccaatgtg_x000D_ aaaccaatAaa_x000D_ gtAattggcca_x000D_ agaccaatgtT_x000D_	873 _x000D_ -4435 _x000D_ -3074 -936 _x000D_ -2322 _x000D_ 4 _x000D_ -1750 _x000D_ -1563 _x000D_ -1371 _x000D_ -4289 _x000D_ -1871 _x000D_ -86 1215 _x000D_ -2310 _x000D_ -2327 _x000D_ -4945 _x000D_
hsa-mir-1193	Chr14: 101451982 - 101459982 [+]	101457982 (38407)	16	acaccaatAcc_x000D_ AtAattggttc_x000D_ gaAattggtAa_x000D_ tggccaatAta_x000D_ aaTccaatAag_x000D_ gaTattggAgt_x000D_ gggccaatccT_x000D_ Atgattggctc_x000D_ tggccaatAaT_x000D_ gTaccaatgtg_x000D_ agaccaatgtg_x000D_ aaaccaatAaa_x000D_ gtAattggcca_x000D_ agaccaatgtT_x000D_	873 _x000D_ -4435 _x000D_ -3074 -936 _x000D_ -2322 _x000D_ 4 _x000D_ -1750 _x000D_ -1563 _x000D_ -1371 _x000D_ -4289 _x000D_ -1871 _x000D_ -86 1215 _x000D_ -2310 _x000D_ -2327 _x000D_ -4945 _x000D_
hsa-mir-543	Chr14: 101485439 - 101493439 [+]	101491439 (6885)	11	ctgattggcga_x000D_ taTccaatcca_x000D_ CaTccaatcca_x000D_ tgTccaatccg_x000D_ aaaccaatTcT_x000D_ tacattggcca_x000D_ gagccaatAcT_x000D_ agaccaatctc_x000D_ cacattggAgG_x000D_ ggcattggAtG_x000D_ aTaccaatgtc_x000D_	-4251 _x000D_ -2965 _x000D_ -4485 _x000D_ 1914 _x000D_ -4182 _x000D_ 266 _x000D_ -2637 _x000D_ -5093 _x000D_ -3176 _x000D_ 342 _x000D_ -2542 _x000D_
hsa-mir-495	Chr14: 101451982 - 101459982 [+]	101457982 (42110)	16	acaccaatAcc_x000D_ AtAattggttc_x000D_ gaAattggtAa_x000D_ tggccaatAta_x000D_ aaTccaatAag_x000D_ gaTattggAgt_x000D_ gggccaatccT_x000D_ Atgattggctc_x000D_ tggccaatAaT_x000D_ gTaccaatgtg_x000D_ agaccaatgtg_x000D_ aaaccaatAaa_x000D_ gtAattggcca_x000D_ agaccaatgtT_x000D_	873 _x000D_ -4435 _x000D_ -3074 -936 _x000D_ -2322 _x000D_ 4 _x000D_ -1750 _x000D_ -1563 _x000D_ -1371 _x000D_ -4289 _x000D_ -1871 _x000D_ -86 1215 _x000D_ -2310 _x000D_ -2327 _x000D_ -4945 _x000D_
hsa-mir-376c	Chr14: 101485439 - 101493439 [+]	101491439 (14588)	11	ctgattggcga_x000D_ taTccaatcca_x000D_ CaTccaatcca_x000D_ tgTccaatccg_x000D_ aaaccaatTcT_x000D_ tacattggcca_x000D_ gagccaatAcT_x000D_ agaccaatctc_x000D_ cacattggAgG_x000D_ ggcattggAtG_x000D_ aTaccaatgtc_x000D_	-4251 _x000D_ -2965 _x000D_ -4485 _x000D_ 1914 _x000D_ -4182 _x000D_ 266 _x000D_ -2637 _x000D_ -5093 _x000D_ -3176 _x000D_ 342 _x000D_ -2542 _x000D_
hsa-mir-376a-2	Chr14: 101498783 - 101506783 [+]	101504783 (1623)	12	tccattggtga_x000D_ AtTattggtcc_x000D_ ggTattggtgG_x000D_ gcTattggtga_x000D_ CcaccaatTtc_x000D_ gacattggtgt_x000D_ gacattggtca_x000D_ ttgattggcAG_x000D_ aaaccaatTag_x000D_ gagattggtgt_x000D_ ttgattggggG_x000D_	-3065 _x000D_ -383 _x000D_ -192 42 _x000D_ -2397 _x000D_ -2112 _x000D_ -3631 _x000D_ 448 _x000D_ -4788 _x000D_ -1326 _x000D_ -545 _x000D_ -4139 _x000D_
hsa-mir-654	Chr14: 101498783 - 101506783 [+]	101504783 (1773)	12	tccattggtga_x000D_ AtTattggtcc_x000D_ ggTattggtgG_x000D_ gcTattggtga_x000D_ CcaccaatTtc_x000D_ gacattggtgt_x000D_ gacattggtca_x000D_ ttgattggcAG_x000D_ aaaccaatTag_x000D_ gagattggtgt_x000D_ ttgattggggG_x000D_	-3065 _x000D_ -383 _x000D_ -192 42 _x000D_ -2397 _x000D_ -2112 _x000D_ -3631 _x000D_ 448 _x000D_ -4788 _x000D_ -1326 _x000D_ -545 _x000D_ -4139 _x000D_
hsa-mir-376b	Chr14: 101498783 - 101506783 [+]	101504783 (1990)	12	tccattggtga_x000D_ AtTattggtcc_x000D_ ggTattggtgG_x000D_ gcTattggtga_x000D_ CcaccaatTtc_x000D_ gacattggtgt_x000D_ gacattggtca_x000D_ ttgattggcAG_x000D_ aaaccaatTag_x000D_ gagattggtgt_x000D_ ttgattggggG_x000D_	-3065 _x000D_ -383 _x000D_ -192 42 _x000D_ -2397 _x000D_ -2112 _x000D_ -3631 _x000D_ 448 _x000D_ -4788 _x000D_ -1326 _x000D_ -545 _x000D_ -4139 _x000D_
hsa-mir-376a-1	Chr14: 101485439 - 101493439 [+]	101491439 (15680)	11	ctgattggcga_x000D_ taTccaatcca_x000D_ CaTccaatcca_x000D_ tgTccaatccg_x000D_ aaaccaatTcT_x000D_ tacattggcca_x000D_ gagccaatAcT_x000D_ agaccaatctc_x000D_ cacattggAgG_x000D_ ggcattggAtG_x000D_ aTaccaatgtc_x000D_	-4251 _x000D_ -2965 _x000D_ -4485 _x000D_ 1914 _x000D_ -4182 _x000D_ 266 _x000D_ -2637 _x000D_ -5093 _x000D_ -3176 _x000D_ 342 _x000D_ -2542 _x000D_
hsa-mir-300	Chr14: 101498783 - 101506783 [+]	101504783 (2917)	12	tccattggtga_x000D_ AtTattggtcc_x000D_ ggTattggtgG_x000D_ gcTattggtga_x000D_ CcaccaatTtc_x000D_ gacattggtgt_x000D_ gacattggtca_x000D_ ttgattggcAG_x000D_ aaaccaatTag_x000D_ gagattggtgt_x000D_ ttgattggggG_x000D_	-3065 _x000D_ -383 _x000D_ -192 42 _x000D_ -2397 _x000D_ -2112 _x000D_ -3631 _x000D_ 448 _x000D_ -4788 _x000D_ -1326 _x000D_ -545 _x000D_ -4139 _x000D_
hsa-mir-1185-1	Chr14: 101498783 - 101506783 [+]	101504783 (4531)	12	tccattggtga_x000D_ AtTattggtcc_x000D_ ggTattggtgG_x000D_ gcTattggtga_x000D_ CcaccaatTtc_x000D_ gacattggtgt_x000D_ gacattggtca_x000D_ ttgattggcAG_x000D_ aaaccaatTag_x000D_ gagattggtgt_x000D_ ttgattggggG_x000D_	-3065 _x000D_ -383 _x000D_ -192 42 _x000D_ -2397 _x000D_ -2112 _x000D_ -3631 _x000D_ 448 _x000D_ -4788 _x000D_ -1326 _x000D_ -545 _x000D_ -4139 _x000D_
hsa-mir-1185-2	Chr14: 101485439 - 101493439 [+]	101491439 (19096)	11	ctgattggcga_x000D_ taTccaatcca_x000D_ CaTccaatcca_x000D_ tgTccaatccg_x000D_ aaaccaatTcT_x000D_ tacattggcca_x000D_ gagccaatAcT_x000D_ cacattggAgG_x000D_ agaccaatctc_x000D_ ggcattggAtG_x000D_ aTaccaatgtc_x000D_	-4251 _x000D_ -2965 _x000D_ -4485 _x000D_ 1914 _x000D_ -4182 _x000D_ 266 _x000D_ -2637 _x000D_ -3176 _x000D_ -5093 _x000D_ 342 _x000D_ -2542 _x000D_
hsa-mir-381	Chr14: 101498783 - 101506783 [+]	101504783 (7474)	12	tccattggtga_x000D_ AtTattggtcc_x000D_ ggTattggtgG_x000D_ gcTattggtga_x000D_ CcaccaatTtc_x000D_ gacattggtgt_x000D_ gacattggtca_x000D_ ttgattggcAG_x000D_ aaaccaatTag_x000D_ gagattggtgt_x000D_ ttgattggggG_x000D_	-3065 _x000D_ -383 _x000D_ -192 42 _x000D_ -2397 _x000D_ -2112 _x000D_ -3631 _x000D_ 448 _x000D_ -4788 _x000D_ -1326 _x000D_ -545 _x000D_ -4139 _x000D_
hsa-mir-487b	Chr14: 101498783 - 101506783 [+]	101504783 (8009)	12	tccattggtga_x000D_ AtTattggtcc_x000D_ ggTattggtgG_x000D_ gcTattggtga_x000D_ CcaccaatTtc_x000D_ gacattggtgt_x000D_ gacattggtca_x000D_ ttgattggcAG_x000D_ aaaccaatTag_x000D_ gagattggtgt_x000D_ ttgattggggG_x000D_	-3065 _x000D_ -383 _x000D_ -192 42 _x000D_ -2397 _x000D_ -2112 _x000D_ -3631 _x000D_ 448 _x000D_ -4788 _x000D_ -1326 _x000D_ -545 _x000D_ -4139 _x000D_
hsa-mir-539	Chr14: 101498783 - 101506783 [+]	101504783 (8875)	12	tccattggtga_x000D_ AtTattggtcc_x000D_ ggTattggtgG_x000D_ gcTattggtga_x000D_ CcaccaatTtc_x000D_ gacattggtgt_x000D_ gacattggtca_x000D_ ttgattggcAG_x000D_ aaaccaatTag_x000D_ gagattggtgt_x000D_ ttgattggggG_x000D_	-3065 _x000D_ -383 _x000D_ -192 42 _x000D_ -2397 _x000D_ -2112 _x000D_ -3631 _x000D_ 448 _x000D_ -4788 _x000D_ -1326 _x000D_ -545 _x000D_ -4139 _x000D_
hsa-mir-889	Chr14: 101485439 - 101493439 [+]	101491439 (22799)	11	ctgattggcga_x000D_ taTccaatcca_x000D_ CaTccaatcca_x000D_ tgTccaatccg_x000D_ aaaccaatTcT_x000D_ tacattggcca_x000D_ gagccaatAcT_x000D_ agaccaatctc_x000D_ cacattggAgG_x000D_ ggcattggAtG_x000D_ aTaccaatgtc_x000D_	-4251 _x000D_ -2965 _x000D_ -4485 _x000D_ 1914 _x000D_ -4182 _x000D_ 266 _x000D_ -2637 _x000D_ -5093 _x000D_ -3176 _x000D_ 342 _x000D_ -2542 _x000D_
hsa-mir-544	Chr14: 101498783 - 101506783 [+]	101504783 (10212)	12	tccattggtga_x000D_ AtTattggtcc_x000D_ ggTattggtgG_x000D_ gcTattggtga_x000D_ CcaccaatTtc_x000D_ gacattggtgt_x000D_ gacattggtca_x000D_ ttgattggcAG_x000D_ aaaccaatTag_x000D_ gagattggtgt_x000D_ ttgattggggG_x000D_	-3065 _x000D_ -383 _x000D_ -192 42 _x000D_ -2397 _x000D_ -2112 _x000D_ -3631 _x000D_ 448 _x000D_ -4788 _x000D_ -1326 _x000D_ -545 _x000D_ -4139 _x000D_
hsa-mir-655	Chr14: 101498783 - 101506783 [+]	101504783 (11104)	12	tccattggtga_x000D_ AtTattggtcc_x000D_ ggTattggtgG_x000D_ gcTattggtga_x000D_ CcaccaatTtc_x000D_ gacattggtgt_x000D_ gacattggtca_x000D_ ttgattggcAG_x000D_ aaaccaatTag_x000D_ gagattggtgt_x000D_ ttgattggggG_x000D_	-3065 _x000D_ -383 _x000D_ -192 42 _x000D_ -2397 _x000D_ -2112 _x000D_ -3631 _x000D_ 448 _x000D_ -4788 _x000D_ -1326 _x000D_ -545 _x000D_ -4139 _x000D_
hsa-mir-487a	Chr14: 101498783 - 101506783 [+]	101504783 (14000)	12	tccattggtga_x000D_ AtTattggtcc_x000D_ ggTattggtgG_x000D_ gcTattggtga_x000D_ CcaccaatTtc_x000D_ gacattggtgt_x000D_ gacattggtca_x000D_ ttgattggcAG_x000D_ aaaccaatTag_x000D_ gagattggtgt_x000D_ ttgattggggG_x000D_	-3065 _x000D_ -383 _x000D_ -192 42 _x000D_ -2397 _x000D_ -2112 _x000D_ -3631 _x000D_ 448 _x000D_ -4788 _x000D_ -1326 _x000D_ -545 _x000D_ -4139 _x000D_
hsa-mir-382	Chr14: 101498783 - 101506783 [+]	101504783 (15860)	12	tccattggtga_x000D_ AtTattggtcc_x000D_ ggTattggtgG_x000D_ gcTattggtga_x000D_ CcaccaatTtc_x000D_ gacattggtgt_x000D_ gacattggtca_x000D_ ttgattggcAG_x000D_ aaaccaatTag_x000D_ gagattggtgt_x000D_ ttgattggggG_x000D_	-3065 _x000D_ -383 _x000D_ -192 42 _x000D_ -2397 _x000D_ -2112 _x000D_ -3631 _x000D_ 448 _x000D_ -4788 _x000D_ -1326 _x000D_ -545 _x000D_ -4139 _x000D_
hsa-mir-134	Chr14: 101485439 - 101493439 [+]	101491439 (29585)	11	ctgattggcga_x000D_ taTccaatcca_x000D_ CaTccaatcca_x000D_ tgTccaatccg_x000D_ aaaccaatTcT_x000D_ tacattggcca_x000D_ gagccaatAcT_x000D_ agaccaatctc_x000D_ cacattggAgG_x000D_ ggcattggAtG_x000D_ aTaccaatgtc_x000D_	-4251 _x000D_ -2965 _x000D_ -4485 _x000D_ 1914 _x000D_ -4182 _x000D_ 266 _x000D_ -2637 _x000D_ -5093 _x000D_ -3176 _x000D_ 342 _x000D_ -2542 _x000D_
hsa-mir-668	Chr14: 101498783 - 101506783 [+]	101504783 (16812)	12	tccattggtga_x000D_ AtTattggtcc_x000D_ ggTattggtgG_x000D_ gcTattggtga_x000D_ CcaccaatTtc_x000D_ gacattggtgt_x000D_ gacattggtca_x000D_ ttgattggcAG_x000D_ aaaccaatTag_x000D_ gagattggtgt_x000D_ ttgattggggG_x000D_	-3065 _x000D_ -383 _x000D_ -192 42 _x000D_ -2397 _x000D_ -2112 _x000D_ -3631 _x000D_ 448 _x000D_ -4788 _x000D_ -1326 _x000D_ -545 _x000D_ -4139 _x000D_
hsa-mir-485	Chr14: 101498783 - 101506783 [+]	101504783 (16973)	12	tccattggtga_x000D_ AtTattggtcc_x000D_ ggTattggtgG_x000D_ gcTattggtga_x000D_ CcaccaatTtc_x000D_ gacattggtgt_x000D_ gacattggtca_x000D_ ttgattggcAG_x000D_ aaaccaatTag_x000D_ gagattggtgt_x000D_ ttgattggggG_x000D_	-3065 _x000D_ -383 _x000D_ -192 42 _x000D_ -2397 _x000D_ -2112 _x000D_ -3631 _x000D_ 448 _x000D_ -4788 _x000D_ -1326 _x000D_ -545 _x000D_ -4139 _x000D_
hsa-mir-323b	Chr14: 101498783 - 101506783 [+]	101504783 (17773)	12	tccattggtga_x000D_ AtTattggtcc_x000D_ ggTattggtgG_x000D_ gcTattggtga_x000D_ CcaccaatTtc_x000D_ gacattggtgt_x000D_ gacattggtca_x000D_ ttgattggcAG_x000D_ aaaccaatTag_x000D_ gagattggtgt_x000D_ ttgattggggG_x000D_	-3065 _x000D_ -383 _x000D_ -192 42 _x000D_ -2397 _x000D_ -2112 _x000D_ -3631 _x000D_ 448 _x000D_ -4788 _x000D_ -1326 _x000D_ -545 _x000D_ -4139 _x000D_
hsa-mir-154	Chr14: 101498783 - 101506783 [+]	101504783 (21309)	12	tccattggtga_x000D_ AtTattggtcc_x000D_ ggTattggtgG_x000D_ gcTattggtga_x000D_ CcaccaatTtc_x000D_ gacattggtgt_x000D_ gacattggtca_x000D_ ttgattggcAG_x000D_ aaaccaatTag_x000D_ gagattggtgt_x000D_ ttgattggggG_x000D_	-3065 _x000D_ -383 _x000D_ -192 42 _x000D_ -2397 _x000D_ -2112 _x000D_ -3631 _x000D_ 448 _x000D_ -4788 _x000D_ -1326 _x000D_ -545 _x000D_ -4139 _x000D_
hsa-mir-496	Chr14: 101498783 - 101506783 [+]	101504783 (22127)	12	tccattggtga_x000D_ AtTattggtcc_x000D_ ggTattggtgG_x000D_ gcTattggtga_x000D_ CcaccaatTtc_x000D_ gacattggtgt_x000D_ gacattggtca_x000D_ ttgattggcAG_x000D_ aaaccaatTag_x000D_ gagattggtgt_x000D_ ttgattggggG_x000D_	-3065 _x000D_ -383 _x000D_ -192 42 _x000D_ -2397 _x000D_ -2112 _x000D_ -3631 _x000D_ 448 _x000D_ -4788 _x000D_ -1326 _x000D_ -545 _x000D_ -4139 _x000D_
hsa-mir-377	Chr14: 101498783 - 101506783 [+]	101504783 (23604)	12	tccattggtga_x000D_ AtTattggtcc_x000D_ ggTattggtgG_x000D_ gcTattggtga_x000D_ CcaccaatTtc_x000D_ gacattggtgt_x000D_ gacattggtca_x000D_ ttgattggcAG_x000D_ aaaccaatTag_x000D_ gagattggtgt_x000D_ ttgattggggG_x000D_	-3065 _x000D_ -383 _x000D_ -192 42 _x000D_ -2397 _x000D_ -2112 _x000D_ -3631 _x000D_ 448 _x000D_ -4788 _x000D_ -1326 _x000D_ -545 _x000D_ -4139 _x000D_
hsa-mir-541	Chr14: 101485439 - 101493439 [+]	101491439 (39393)	11	ctgattggcga_x000D_ taTccaatcca_x000D_ CaTccaatcca_x000D_ tgTccaatccg_x000D_ aaaccaatTcT_x000D_ tacattggcca_x000D_ gagccaatAcT_x000D_ agaccaatctc_x000D_ cacattggAgG_x000D_ ggcattggAtG_x000D_ aTaccaatgtc_x000D_	-4251 _x000D_ -2965 _x000D_ -4485 _x000D_ 1914 _x000D_ -4182 _x000D_ 266 _x000D_ -2637 _x000D_ -5093 _x000D_ -3176 _x000D_ 342 _x000D_ -2542 _x000D_
hsa-mir-409	Chr14: 101485439 - 101493439 [+]	101491439 (40198)	11	ctgattggcga_x000D_ taTccaatcca_x000D_ CaTccaatcca_x000D_ tgTccaatccg_x000D_ aaaccaatTcT_x000D_ tacattggcca_x000D_ gagccaatAcT_x000D_ agaccaatctc_x000D_ cacattggAgG_x000D_ ggcattggAtG_x000D_ aTaccaatgtc_x000D_	-4251 _x000D_ -2965 _x000D_ -4485 _x000D_ 1914 _x000D_ -4182 _x000D_ 266 _x000D_ -2637 _x000D_ -5093 _x000D_ -3176 _x000D_ 342 _x000D_ -2542 _x000D_
hsa-mir-412	Chr14: 101498783 - 101506783 [+]	101504783 (27001)	12	tccattggtga_x000D_ AtTattggtcc_x000D_ ggTattggtgG_x000D_ gcTattggtga_x000D_ CcaccaatTtc_x000D_ gacattggtgt_x000D_ gacattggtca_x000D_ ttgattggcAG_x000D_ aaaccaatTag_x000D_ gagattggtgt_x000D_ ttgattggggG_x000D_	-3065 _x000D_ -383 _x000D_ -192 42 _x000D_ -2397 _x000D_ -2112 _x000D_ -3631 _x000D_ 448 _x000D_ -4788 _x000D_ -1326 _x000D_ -545 _x000D_ -4139 _x000D_
hsa-mir-369	Chr14: 101485439 - 101493439 [+]	101491439 (40496)	11	ctgattggcga_x000D_ taTccaatcca_x000D_ CaTccaatcca_x000D_ tgTccaatccg_x000D_ aaaccaatTcT_x000D_ tacattggcca_x000D_ gagccaatAcT_x000D_ agaccaatctc_x000D_ cacattggAgG_x000D_ ggcattggAtG_x000D_ aTaccaatgtc_x000D_	-4251 _x000D_ -2965 _x000D_ -4485 _x000D_ 1914 _x000D_ -4182 _x000D_ 266 _x000D_ -2637 _x000D_ -5093 _x000D_ -3176 _x000D_ 342 _x000D_ -2542 _x000D_
hsa-mir-410	Chr14: 101498783 - 101506783 [+]	101504783 (27466)	12	tccattggtga_x000D_ AtTattggtcc_x000D_ ggTattggtgG_x000D_ gcTattggtga_x000D_ CcaccaatTtc_x000D_ gacattggtgt_x000D_ gacattggtca_x000D_ ttgattggcAG_x000D_ aaaccaatTag_x000D_ gagattggtgt_x000D_ ttgattggggG_x000D_	-3065 _x000D_ -383 _x000D_ -192 42 _x000D_ -2397 _x000D_ -2112 _x000D_ -3631 _x000D_ 448 _x000D_ -4788 _x000D_ -1326 _x000D_ -545 _x000D_ -4139 _x000D_
hsa-mir-656	Chr14: 101498783 - 101506783 [+]	101504783 (28278)	12	tccattggtga_x000D_ AtTattggtcc_x000D_ ggTattggtgG_x000D_ gcTattggtga_x000D_ CcaccaatTtc_x000D_ gacattggtgt_x000D_ gacattggtca_x000D_ ttgattggcAG_x000D_ aaaccaatTag_x000D_ gagattggtgt_x000D_ ttgattggggG_x000D_	-3065 _x000D_ -383 _x000D_ -192 42 _x000D_ -2397 _x000D_ -2112 _x000D_ -3631 _x000D_ 448 _x000D_ -4788 _x000D_ -1326 _x000D_ -545 _x000D_ -4139 _x000D_
hsa-mir-1247	Chr14: 102024846 - 102032846 [-]	102026846 (87)	6	Cggccaatgcc_x000D_ agcccaatAgg_x000D_ tagccaatcaT_x000D_ tcgccaatgcc_x000D_ AggattggcgG_x000D_ tcAattggcgG_x000D_	-867 _x000D_ 1680 _x000D_ 1202 _x000D_ -2681 _x000D_ 946 _x000D_ -943 _x000D_
hsa-mir-4309	Chr14: 102968890 - 102976890 [+]	102974890 (31091)	5	AgAattgggct_x000D_ cccattggccG_x000D_ tcTccaatctg_x000D_ gccattggccc_x000D_ tcaccaatAga_x000D_	-3208 _x000D_ 1280 _x000D_ -3262 _x000D_ 1247 _x000D_ -5295 _x000D_
hsa-mir-203	Chr14: 104545904 - 104553904 [+]	104551904 (31838)	9	gcTattgggct_x000D_ aTTccaatgtc_x000D_ ctgattggAga_x000D_ gcTccaatgcc_x000D_ Cagccaatctc_x000D_ gtgattggctt_x000D_ ggcattggcct_x000D_ AccattggcAt_x000D_ gggccaatggc_x000D_	-725 _x000D_ -5323 _x000D_ -769 _x000D_ -2680 _x000D_ -241 _x000D_ -5962 _x000D_ 613 _x000D_ 259 _x000D_ -346 _x000D_
hsa-mir-3118-4	Chr15: 21012196 - 21020196 [+]	21018196 (19928)	8	gaTattggtct_x000D_ ttTattggAga_x000D_ tgcattgggca_x000D_ AacattggAta_x000D_ agTccaatctg_x000D_ tTaccaatcta_x000D_ ggaccaatcaT_x000D_ cggattggcct_x000D_	-1809 _x000D_ -2452 _x000D_ 265 _x000D_ -12 _x000D_ -37 _x000D_ -275 _x000D_ -3606 _x000D_ 1595 _x000D_
hsa-mir-3118-6	Chr15: 22023346 - 22031346 [+]	22029346 (19928)	9	CagccaatgtT_x000D_ Aacattgggca_x000D_ tgcattgggca_x000D_ AacattggAta_x000D_ agTccaatctg_x000D_ ttgattggAAt_x000D_ tTaccaatcta_x000D_ tgcattgggtG_x000D_ cggattggcct_x000D_	473 _x000D_ -568 _x000D_ -4211 _x000D_ -4488 _x000D_ -4513 _x000D_ 1367 _x000D_ -4751 _x000D_ -817 _x000D_ -2881 _x000D_
hsa-mir-1268	Chr15: 22544764 - 22552764 [-]	22546764 (33484)	11	tgcattggcAc_x000D_ aaaccaatTta_x000D_ ctgattggctc_x000D_ caAattggAta_x000D_ tcgccaatAaa_x000D_ gcgattggtcc_x000D_ caTattggAgc_x000D_ ggcattggAAa_x000D_ aaaccaatgta_x000D_ gTTccaatccc_x000D_ tccccaatccc_x000D_	1931 _x000D_ -2338 _x000D_ 1225 _x000D_ -2800 _x000D_ -1031 _x000D_ 1368 _x000D_ 1324 _x000D_ -3418 _x000D_ -1558 _x000D_ 1565 _x000D_ 1270 _x000D_
hsa-mir-211	Chr15: 31361800 - 31369800 [-]	31363800 (6456)	10	ggcccaatggg_x000D_ gacccaatggg_x000D_ ggTccaatAtc_x000D_ ttcattggcgG_x000D_ aaaccaatAgg_x000D_ tgTattggtcc_x000D_ CaTccaatgtg_x000D_ aaaccaatTag_x000D_ caTattggtca_x000D_ gagattggAAa_x000D_	622 _x000D_ -5926 _x000D_ -5417 _x000D_ 1610 _x000D_ -3403 _x000D_ -5423 _x000D_ 1148 _x000D_ -3598 _x000D_ 657 _x000D_ -2082 _x000D_	defined by TRPM1 TSS
hsa-mir-1233-1	Chr15: 34714948 - 34722948 [-]	34716948 (42597)	4	ttTattggAga_x000D_ ggcattgggtG_x000D_ ctgattgggAt_x000D_ gggccaatAac_x000D_	316 _x000D_ -5702 _x000D_ -29 _x000D_ -4519 _x000D_	defined by GOLGA8A TSS
hsa-mir-1233-2	Chr15: 34861174 - 34869174 [-]	34863174 (42602)	4	ttTattggAga_x000D_ ggcattgggtG_x000D_ ctgattgggAt_x000D_ gggccaatAac_x000D_	316 _x000D_ -5683 _x000D_ -29 _x000D_ -4495 _x000D_	defined by GOLGA8B TSS
hsa-mir-626	Chr15: 41946971 - 41954971 [+]	41952971 (30812)	12	gaTattggtgG_x000D_ gggattggttc_x000D_ ccgattggAgt_x000D_ ttTattgggAa_x000D_ tTcccaatgcT_x000D_ ggaccaatAag_x000D_ ggcattggttt_x000D_ tagattggAtG_x000D_ Atgattggttt_x000D_ gTgccaatctT_x000D_ ttTattggcta_x000D_ AggattggAtc_x000D_	-3577 _x000D_ -5726 _x000D_ -204 _x000D_ 825 _x000D_ -851 _x000D_ -2537 _x000D_ -665 _x000D_ -2886 _x000D_ -5166 _x000D_ -2839 _x000D_ 1947 _x000D_ -2901 _x000D_	defined by AC073657.2 TSS
hsa-mir-4310	Chr15: 42170923 - 42178923 [-]	42172923 (14174)	3	ggcattgggAG_x000D_ gaAattgggAt_x000D_ ccTattggtga_x000D_	1486 _x000D_ 1550 _x000D_ -4826 _x000D_	defined by MAPKBP1,SPTBN5 TSS
hsa-mir-627	Chr15: 42497682 - 42505682 [-]	42499682 (7818)	6	ctAattgggAt_x000D_ ggTattggttt_x000D_ aaaccaatTtc_x000D_ ggcattggAgt_x000D_ aaaccaatgac_x000D_ Agcattggcct_x000D_	-1239 _x000D_ -3210 _x000D_ 541 _x000D_ -4095 _x000D_ -2936 _x000D_ -1694 _x000D_	defined by VPS39 TSS
hsa-mir-1282	Chr15: 44090863 - 44098863 [-]	44092863 (6906)	9	aTaccaatcaa_x000D_ aagccaatAaa_x000D_ gTcccaatAaa_x000D_ aaaccaatAaa_x000D_ agTccaatggg_x000D_ gaTattggAct_x000D_ cagattggAAc_x000D_ tcTccaatcac_x000D_ ggAattggtga_x000D_	-2761 _x000D_ 834 _x000D_ -5616 _x000D_ 386 _x000D_ 596 _x000D_ -4328 _x000D_ -112 _x000D_ -485 _x000D_ -633 _x000D_	defined by SERF2,SERINC4 TSS
hsa-mir-1266	Chr15: 52585698 - 52593698 [-]	52587698 (18301)	9	taAattggAct_x000D_ Cggccaatggc_x000D_ ggAattggttG_x000D_ tTgccaatAtg_x000D_ acgccaatAta_x000D_ accccaatAaa_x000D_ ggaccaatccc_x000D_ tgAattggcAa_x000D_ ggcccaatcag_x000D_	-3839 _x000D_ -372 _x000D_ -3409 _x000D_ -1485 _x000D_ -861 _x000D_ -4900 _x000D_ -332 _x000D_ -5399 _x000D_ -4396 _x000D_	defined by MYO5C TSS
hsa-mir-628	Chr15: 55698686 - 55706686 [-]	55700686 (35454)	6	gtcattggcgc_x000D_ caTattgggtc_x000D_ tagccaatAca_x000D_ AaAattggcct_x000D_ CacccaatTaa_x000D_ CcTccaatcta_x000D_	192 _x000D_ 1118 _x000D_ -1503 _x000D_ -1380 _x000D_ -182 _x000D_ 1052 _x000D_	defined by CCPG1 TSS
hsa-mir-2116	Chr15: 59483365 - 59491365 [-]	59485365 (21904)	9	ttTattgggAt_x000D_ tcaccaatgaa_x000D_ tggattggttG_x000D_ AggattggAga_x000D_ aTcccaatAtg_x000D_ tacattggttc_x000D_ ttcattggAAt_x000D_ aagccaatgac_x000D_ gtgattggAtt_x000D_	-2691 _x000D_ -3509 _x000D_ -5701 _x000D_ -4926 _x000D_ 366 _x000D_ -108 _x000D_ 762 _x000D_ -2396 _x000D_ -5706 _x000D_	defined by MYO1E TSS
hsa-mir-422a	Chr15: 64186708 - 64194708 [-]	64188708 (25490)	7	accccaatAag_x000D_ tggccaatAtg_x000D_ gacccaatggT_x000D_ tggccaatAgT_x000D_ cagattggAtt_x000D_ aaaccaatTtT_x000D_ Caaccaatcag_x000D_	-5253 _x000D_ -1577 _x000D_ -5695 _x000D_ -5208 _x000D_ -4237 _x000D_ -5944 _x000D_ -48 _x000D_
hsa-mir-1272	Chr15: 65065817 - 65073817 [-]	65067817 (13103)	8	gcaccaatggg_x000D_ gagattggAga_x000D_ gggattggctG_x000D_ AgTattggttc_x000D_ cagattggAct_x000D_ tagattggAAc_x000D_ Accattggggt_x000D_ gccattggctt_x000D_	-3393 _x000D_ -3312 _x000D_ -134 _x000D_ -3896 _x000D_ -1749 _x000D_ -5858 _x000D_ -757 _x000D_ -3937 _x000D_	defined by RBPMS2 TSS
hsa-mir-4311	Chr15: 66299699 - 66307699 [+]	66305699 (26872)	7	gagccaatggg_x000D_ aTcccaatgcT_x000D_ gccattgggtG_x000D_ ctcattggtAc_x000D_ aaTccaatAga_x000D_ tTgccaatTtc_x000D_ ttgattgggcc_x000D_	-919 _x000D_ -1381 _x000D_ -2446 _x000D_ -2346 _x000D_ -3301 _x000D_ 1635 _x000D_ -753 _x000D_
hsa-mir-4312	Chr15: 69109362 - 69117362 [-]	69111362 (17098)	11	aagccaatAaa_x000D_ cgAattggcAa_x000D_ cccattggtcc_x000D_ gcTattggtgc_x000D_ tgaccaatcca_x000D_ gccattggctG_x000D_ ttgattgggca_x000D_ tcAattggtta_x000D_ gcgattggctc_x000D_ ttgattggttG_x000D_ taTccaatcaT_x000D_	-3669 _x000D_ -1537 _x000D_ -2001 _x000D_ -5013 _x000D_ -5461 _x000D_ -1969 _x000D_ -455 _x000D_ -4273 _x000D_ -1938 _x000D_ -3956 _x000D_ -5437 _x000D_	defined by ANP32A TSS
hsa-mir-629	Chr15: 70386833 - 70394833 [-]	70388833 (17026)	8	gcAattggggG_x000D_ gtgattggtga_x000D_ cccattggcca_x000D_ Cagccaatgaa_x000D_ tgcccaatTgc_x000D_ Ccgccaatcag_x000D_ AggattggAcc_x000D_ ctAattgggct_x000D_	-5625 _x000D_ -3212 _x000D_ -1471 _x000D_ -5130 _x000D_ -5993 _x000D_ -3248 _x000D_ 1243 _x000D_ -1914 _x000D_	defined by TLE3 TSS
hsa-mir-630	Chr15: 72861953 - 72869953 [+]	72867953 (11605)	6	Atgattgggcc_x000D_ ttgattgggAG_x000D_ ttgattggAga_x000D_ tccattggttG_x000D_ cagattggcAt_x000D_ Agcattggttt_x000D_	-5734 _x000D_ -1263 _x000D_ -334 _x000D_ -1291 _x000D_ 180 _x000D_ 207 _x000D_	defined by ARIH1 TSS
hsa-mir-631	Chr15: 75659327 - 75667327 [-]	75661327 (15301)	8	acaccaatAaa_x000D_ caAattggAct_x000D_ gaAattggtgG_x000D_ gcAattggtcc_x000D_ cacattggtAa_x000D_ tccattgggAt_x000D_ cacattggtga_x000D_ tggattggAAc_x000D_	-4133 _x000D_ 1892 _x000D_ -760 _x000D_ 1637 _x000D_ -3896 _x000D_ -216 _x000D_ -1680 _x000D_ -2570 _x000D_
hsa-mir-4313	Chr15: 76076133 - 76084133 [-]	76078133 (23477)	6	tccccaatAca_x000D_ taTattggttt_x000D_ taAattggtAa_x000D_ aacccaatAtT_x000D_ tgcattggAAt_x000D_ cagattggtta_x000D_	-1760 _x000D_ -2449 _x000D_ -4238 _x000D_ -3042 _x000D_ -4193 _x000D_ -3495 _x000D_	defined by AC019294.6 TSS
hsa-mir-184	Chr15: 79457212 - 79465212 [+]	79463212 (38918)	6	gcAattggtAt_x000D_ gggattggggt_x000D_ tggattggtga_x000D_ Accattggtct_x000D_ taAattgggct_x000D_ cacattgggAG_x000D_	-556 _x000D_ -1279 _x000D_ -2594 _x000D_ -5340 _x000D_ 280 _x000D_ -3405 _x000D_
hsa-mir-549	Chr15: 81158813 - 81166813 [-]	81160813 (26399)	6	ttcattggtAa_x000D_ tccattggcca_x000D_ tggccaatAta_x000D_ aaTccaatAtg_x000D_ gcgattggcta_x000D_ aTgccaatgca_x000D_	-5963 _x000D_ -2637 _x000D_ -4641 _x000D_ -723 _x000D_ -5856 _x000D_ -4469 _x000D_
hsa-mir-1276	Chr15: 86335521 - 86343521 [-]	86337521 (23712)	15	ggTattggtAa_x000D_ tggccaatAtT_x000D_ ttgattgggca_x000D_ ctgattggtgc_x000D_ gagattggAca_x000D_ ctgattggctG_x000D_ ggcccaatTca_x000D_ tgAattggttG_x000D_ tggattggAca_x000D_ ctAattggtAc_x000D_ ggcccaatAga_x000D_ ttcattgggAG_x000D_ ctgattggtcc_x000D_	-3664 _x000D_ -2048 _x000D_ 1309 _x000D_ -2262 -2195 _x000D_ -1351 _x000D_ -682 _x000D_ 1581 _x000D_ 1894 _x000D_ -4523 _x000D_ -2237 _x000D_ 567 _x000D_ -1467 _x000D_ -2328 -2304 _x000D_	defined by KLHL25 TSS
hsa-mir-9-3	Chr15: 89899739 - 89907739 [+]	89905739 (5509)	7	ggcccaatgcT_x000D_ gggccaatTaT_x000D_ CaTccaatcca_x000D_ tccattggcct_x000D_ cagattggcct_x000D_ tTTccaatgtc_x000D_ gccccaatTag_x000D_	1533 _x000D_ -1350 _x000D_ -446 _x000D_ 1793 _x000D_ -4690 _x000D_ -791 _x000D_ -4615 _x000D_
hsa-mir-3174	Chr15: 90539757 - 90547757 [+]	90545757 (4230)	9	gaaccaatAaT_x000D_ tccccaatAgc_x000D_ gaAattggtAt_x000D_ tcaccaatccc_x000D_ ctcattggttt_x000D_ gtcattggggG_x000D_ gggattggtgc_x000D_ gaaccaatggg_x000D_ caTattggcca_x000D_	-4367 _x000D_ 471 _x000D_ -5718 _x000D_ -4048 _x000D_ 1207 _x000D_ -3012 _x000D_ -3859 _x000D_ 1027 _x000D_ 551 _x000D_	defined by ZNF710 TSS
hsa-mir-3175	Chr15: 93435240 - 93443240 [+]	93441240 (6389)	8	AcAattgggga_x000D_ taAattggttt_x000D_ ttgattggAtt_x000D_ tagattggAca_x000D_ cccattggggG_x000D_ gacattggtgG_x000D_ tggattggctt_x000D_ acTccaatcta_x000D_	700 _x000D_ -1611 _x000D_ 1222 _x000D_ 1123 _x000D_ 1886 _x000D_ -5956 _x000D_ -2095 _x000D_ -5783 _x000D_	defined by CHD2 TSS
hsa-mir-1469	Chr15: 96867141 - 96875141 [+]	96873141 (3349)	4	tacccaatAgc_x000D_ gcTccaatTtg_x000D_ gagccaatTaa_x000D_ Cggccaatgac_x000D_	-5511 _x000D_ -1675 _x000D_ -2649 _x000D_ 635 _x000D_	defined by NR2F2 TSS
hsa-mir-1302-10	Chr15: 102518430 - 102526430 [-]	102520430 (19631)	1	tggattggcct_x000D_	1705 _x000D_
hsa-mir-3176	Chr16: 571711 - 579711 [+]	577711 (15566)	2	caAattgggca_x000D_ ttgattggcAG_x000D_	-4955 _x000D_ 1475 _x000D_	defined by SOLH TSS
hsa-mir-662	Chr16: 804902 - 812902 [+]	810902 (9281)	4	tTcccaatTga_x000D_ tggccaatcac_x000D_ Atcattgggca_x000D_ ggcattggccc_x000D_	-115 _x000D_ -76 _x000D_ -4701 _x000D_ 118 _x000D_
hsa-mir-3177	Chr16: 1773753 - 1781753 [+]	1779753 (5233)	7	cccattggtgG_x000D_ agaccaatccc_x000D_ aaaccaatcgg_x000D_ AccattggcgG_x000D_ tggccaatgtg_x000D_ Atgattggcct_x000D_ Agcattgggcc_x000D_	-1710 _x000D_ -5826 _x000D_ -3748 _x000D_ -1632 _x000D_ 661 _x000D_ -1458 _x000D_ -5558 _x000D_	defined by MAPK8IP3 TSS
hsa-mir-1225	Chr16: 2184464 - 2192464 [-]	2186464 (46179)	9	taTattggttt_x000D_ tggccaatgtT_x000D_ gcTattgggtt_x000D_ ctAattggAga_x000D_ AgAattgggct_x000D_ AgAattggttt_x000D_ ggAattgggAt_x000D_ gtTattggtct_x000D_ caTattggtca_x000D_	-5258 _x000D_ -2356 _x000D_ 1578 _x000D_ 1279 _x000D_ 1403 _x000D_ -5668 _x000D_ 1290 _x000D_ -5701 _x000D_ -2452 _x000D_	defined by PKD1 TSS
hsa-mir-940	Chr16: 2312482 - 2320482 [+]	2318482 (3266)	8	cgAattggcAa_x000D_ ggcccaatggg_x000D_ tggccaatggc_x000D_ CTcccaatgtg_x000D_ acaccaatgtg_x000D_ tgTccaatAga_x000D_ ggcattggAgt_x000D_ Cccccaatccc_x000D_	-3686 _x000D_ -302 _x000D_ -1531 _x000D_ -5718 _x000D_ -2335 _x000D_ -1771 _x000D_ 1675 _x000D_ -5044 _x000D_
hsa-mir-3178	Chr16: 2580477 - 2588477 [-]	2582477 (471)	8	gaaccaatccc_x000D_ tggccaatgga_x000D_ cccattggccG_x000D_ ctAattggccc_x000D_ tggccaatgtg_x000D_ gTgccaatctc_x000D_ gcaccaatccc_x000D_ aTTccaatctc_x000D_	-5300 _x000D_ -3764 _x000D_ -5430 _x000D_ 358 _x000D_ -1531 _x000D_ -328 _x000D_ 1976 _x000D_ -2854 _x000D_
hsa-mir-548h-2	Chr16: 11436894 - 11444894 [-]	11438894 (38510)	9	Ccaccaatcag_x000D_ aTTccaatggc_x000D_ acTccaatgca_x000D_ tcaccaatgcc_x000D_ CggccaatggT_x000D_ AcTattggttc_x000D_ aaaccaatAtc_x000D_ tTaccaatgta_x000D_ Cagccaatgag_x000D_	-358 _x000D_ -4259 _x000D_ -3678 _x000D_ -3422 _x000D_ -330 _x000D_ -1982 _x000D_ 673 _x000D_ -3139 _x000D_ -3919 _x000D_
hsa-mir-193b	Chr16: 14390078 - 14398078 [+]	14396078 (1746)	8	Ccaccaatgcc_x000D_ aaaccaatTgT_x000D_ tcaccaatcac_x000D_ gagattggtga_x000D_ gacattggAct_x000D_ ggcccaatgag_x000D_ gcTccaatcga_x000D_ ggcattggcAc_x000D_	-4997 _x000D_ -3942 _x000D_ -2792 _x000D_ 1482 _x000D_ -831 _x000D_ -1721 _x000D_ 191 _x000D_ -534 _x000D_
hsa-mir-365-1	Chr16: 14390078 - 14398078 [+]	14396078 (7064)	8	Ccaccaatgcc_x000D_ aaaccaatTgT_x000D_ tcaccaatcac_x000D_ gagattggtga_x000D_ gacattggAct_x000D_ ggcccaatgag_x000D_ gcTccaatcga_x000D_ ggcattggcAc_x000D_	-4997 _x000D_ -3942 _x000D_ -2792 _x000D_ 1482 _x000D_ -831 _x000D_ -1721 _x000D_ 191 _x000D_ -534 _x000D_
hsa-mir-3179-1	Chr16: 14940913 - 14948913 [+]	14946913 (48452)	12	gaaccaatggT_x000D_ aTgccaatgcg_x000D_ acTccaatgcc_x000D_ tacccaatTtg_x000D_ gagattgggAt_x000D_ tgAattgggtG_x000D_ Aggattggttt_x000D_ gtgattggAAa_x000D_ tggattggtta_x000D_ tggattggggt_x000D_ tcAattgggca_x000D_ aagccaatgcT_x000D_	-3968 _x000D_ -594 _x000D_ -600 _x000D_ -1720 _x000D_ -1850 _x000D_ -1348 _x000D_ -4443 _x000D_ -1504 _x000D_ -1432 _x000D_ -3618 _x000D_ -1560 _x000D_ 605 _x000D_
hsa-mir-3180-1	Chr16: 14998926 - 15006926 [+]	15004926 (151)	9	gcTattgggtt_x000D_ ctAattggAga_x000D_ caTattgggcc_x000D_ AgAattgggct_x000D_ ctgattggtcG_x000D_ AacattgggtG_x000D_ ggAattgggAt_x000D_ gggattggcca_x000D_ cgAattgggca_x000D_	1428 _x000D_ 1129 _x000D_ -2408 _x000D_ 1253 _x000D_ -3437 _x000D_ 1963 _x000D_ 1140 _x000D_ -1688 _x000D_ -1899 _x000D_
hsa-mir-1972-1	Chr16: 15123670 - 15131670 [-]	15125670 (21416)	6	tgTccaatggc_x000D_ aaaccaatTta_x000D_ aaaccaatTca_x000D_ CggccaatTca_x000D_ tccccaatAac_x000D_ tggccaatgac_x000D_	-2162 _x000D_ -5805 _x000D_ -2690 _x000D_ 1547 _x000D_ -3553 _x000D_ 118 _x000D_
hsa-mir-484	Chr16: 15730617 - 15738617 [+]	15736617 (534)	7	ttAattgggAc_x000D_ gaaccaatTtc_x000D_ tgaccaatTca_x000D_ tcTccaatTtg_x000D_ Cagccaatgaa_x000D_ gcAattggAca_x000D_ Cacccaatcta_x000D_	-2007 _x000D_ -2480 _x000D_ -807 _x000D_ -756 _x000D_ -5266 _x000D_ -272 _x000D_ -590 _x000D_	defined by NDE1 TSS
hsa-mir-3179-2	Chr16: 16339569 - 16347569 [+]	16345569 (48447)	13	aTgccaatgcg_x000D_ acTccaatgcc_x000D_ tgAattgggtG_x000D_ tggattggggt_x000D_ gaaccaatggT_x000D_ gagattgggAt_x000D_ tgcccaatTtg_x000D_ Aggattggttt_x000D_ gtgattggAAa_x000D_ tggattggtta_x000D_ tcAattgggca_x000D_ AgAattggtgc_x000D_ aagccaatgcT_x000D_	-752 _x000D_ -758 _x000D_ -1505 _x000D_ -3778 _x000D_ -4128 _x000D_ -2007 _x000D_ -1877 _x000D_ -4603 _x000D_ -1661 _x000D_ -1589 _x000D_ -1717 _x000D_ 1870 _x000D_ 445 _x000D_
hsa-mir-3180-2	Chr16: 16397581 - 16405581 [+]	16403581 (155)	9	gcTattgggtt_x000D_ ctAattggAga_x000D_ caTattgggcc_x000D_ AgAattgggct_x000D_ ctgattggtcG_x000D_ AacattgggtG_x000D_ ggAattgggAt_x000D_ gggattggcca_x000D_ cgAattgggca_x000D_	1429 _x000D_ 1130 _x000D_ -2408 _x000D_ 1254 _x000D_ -3439 _x000D_ 1964 _x000D_ 1141 _x000D_ -1688 _x000D_ -1899 _x000D_
hsa-mir-3180-3	Chr16: 18494279 - 18502279 [-]	18496279 (151)	8	gcTattgggtt_x000D_ ctAattggAga_x000D_ caTattgggcc_x000D_ AgAattgggct_x000D_ ctgattggtcG_x000D_ ggAattgggAt_x000D_ gggattggcca_x000D_ cgAattgggca_x000D_	1428 _x000D_ 1129 _x000D_ -2408 _x000D_ 1253 _x000D_ -3425 _x000D_ 1140 _x000D_ -1688 _x000D_ -1899 _x000D_
hsa-mir-3179-3	Chr16: 18551711 - 18559711 [-]	18553711 (47877)	15	aTgccaatgcg_x000D_ acTccaatgcc_x000D_ tgAattgggtG_x000D_ AaAattggcta_x000D_ tggattggggt_x000D_ gaaccaatggT_x000D_ CacccaatgtT_x000D_ gagattgggAt_x000D_ tgcccaatTtg_x000D_ Aggattggttt_x000D_ gtgattggAAa_x000D_ tggattggtta_x000D_ tcAattgggca_x000D_ AgAattggtgc_x000D_ aagccaatgcT_x000D_	-1348 _x000D_ -1354 _x000D_ -2102 _x000D_ 1561 _x000D_ -4372 _x000D_ -4722 _x000D_ 1618 _x000D_ -2604 _x000D_ -2474 _x000D_ -5197 _x000D_ -2258 _x000D_ -2186 _x000D_ -2314 _x000D_ 1278 _x000D_ -148 _x000D_
hsa-mir-762	Chr16: 30898543 - 30906543 [+]	30904543 (681)	3	gTgccaatTac_x000D_ gTgccaatcag_x000D_ AgcattggggG_x000D_	1309 _x000D_ -3150 _x000D_ -4321 _x000D_	defined by BCL7C,CTF1 TSS
hsa-mir-1826	Chr16: 33958445 - 33966445 [+]	33964445 (1063)	9	ttcattggttt_x000D_ tTgccaatctc_x000D_ tccattggAgG_x000D_ ggAattggtgG_x000D_ Accattggctc_x000D_ ttTattggctt_x000D_ gggccaatcgc_x000D_ gcTccaatAgc_x000D_ cgcattgggtG_x000D_	-4264 _x000D_ -3974 _x000D_ -1355 _x000D_ -743 _x000D_ -5346 _x000D_ -4451 _x000D_ -1640 _x000D_ -1311 _x000D_ 1310 _x000D_
hsa-mir-3181	Chr16: 50769268 - 50777268 [+]	50775268 (948)	12	Cgcccaatcag_x000D_ tTcccaatTga_x000D_ gaaccaatTta_x000D_ ggcccaatcac_x000D_ gccattggAgG_x000D_ ttcattggttt_x000D_ cagattgggAG_x000D_ CagccaatggT_x000D_ cacattggctc_x000D_ Atcattggctc_x000D_ ttgattggctt_x000D_ Acgattggcta_x000D_	448 _x000D_ -1461 _x000D_ -5791 _x000D_ 601 _x000D_ 573 _x000D_ -400 _x000D_ 1207 _x000D_ 416 _x000D_ -1257 _x000D_ 1859 _x000D_ -4561 _x000D_ 639 _x000D_	defined by CYLD TSS
hsa-mir-138-2	Chr16: 56876708 - 56884708 [+]	56882708 (9722)	9	ggAattggAtt_x000D_ cgTattggcct_x000D_ AagattggAgc_x000D_ acgccaatAaa_x000D_ tggattgggAc_x000D_ gaAattggggG_x000D_ taTattggtAt_x000D_ gtAattggcca_x000D_ acaccaatgcg_x000D_	1012 _x000D_ 1957 _x000D_ -4638 _x000D_ -4055 _x000D_ -4759 _x000D_ -1314 _x000D_ -239 _x000D_ -3358 _x000D_ -4229 _x000D_
hsa-mir-328	Chr16: 67259041 - 67267041 [-]	67261041 (24743)	10	gggattgggAc_x000D_ agTccaatcag_x000D_ tcTattggcct_x000D_ tacattggccc_x000D_ tccattggcgG_x000D_ cccattggtcc_x000D_ tccccaatcaT_x000D_ agaccaatgcc_x000D_ tgaccaatcaT_x000D_ tacccaatAcc_x000D_	1271 _x000D_ 1656 _x000D_ -3890 _x000D_ -795 _x000D_ -4566 _x000D_ 525 _x000D_ -2834 _x000D_ -4746 _x000D_ 1012 _x000D_ -2095 _x000D_
hsa-mir-1538	Chr16: 69597908 - 69605908 [-]	69599908 (137)	9	tgTccaatTcc_x000D_ caAattggtca_x000D_ aaaccaatcca_x000D_ tacattggtct_x000D_ taaccaatTaT_x000D_ tgAattggAgt_x000D_ gtcattggAgc_x000D_ acaccaatTac_x000D_ acTccaatcta_x000D_	-3259 _x000D_ -2125 _x000D_ -1106 _x000D_ -1950 _x000D_ -3792 _x000D_ 1700 _x000D_ -1696 _x000D_ -5646 _x000D_ -4780 _x000D_
hsa-mir-140	Chr16: 69952914 - 69960914 [+]	69958914 (8070)	11	ctcattggAgG_x000D_ ttcattggAAa_x000D_ CcaccaatgtT_x000D_ ctgattggAga_x000D_ gcTattggctt_x000D_ gagattggcAG_x000D_ acTccaatgcg_x000D_ gacccaatAcT_x000D_ ttTattggtta_x000D_ ggcattggttt_x000D_ gtcattggcAt_x000D_	-2367 _x000D_ -48 _x000D_ -744 _x000D_ 1639 _x000D_ 750 _x000D_ 1761 _x000D_ 1774 _x000D_ -3670 _x000D_ 1336 _x000D_ -3792 _x000D_ 328 _x000D_	defined by WWP2 TSS
hsa-mir-1972-2	Chr16: 70013047 - 70021047 [+]	70019047 (45202)	11	taTccaatctT_x000D_ taTccaatTtc_x000D_ tggccaatAtg_x000D_ aggccaatTgT_x000D_ acTccaatggg_x000D_ AaAattgggct_x000D_ ttgattggcAc_x000D_ CTgccaatgaa_x000D_ aggccaatTtT_x000D_ aaaccaatgcc_x000D_ cacattgggAG_x000D_	1611 _x000D_ -5835 _x000D_ -3711 _x000D_ 631 _x000D_ -5906 _x000D_ -3806 _x000D_ -2844 _x000D_ -4287 _x000D_ -2664 _x000D_ -3026 _x000D_ -3765 _x000D_
hsa-mir-1910	Chr16: 85782708 - 85790708 [-]	85784708 (9402)	2	aTcccaatcag_x000D_ gggccaatTaa_x000D_	-5583 _x000D_ -2689 _x000D_	defined by C16orf74 TSS
hsa-mir-3183	Chr17: 933006 - 941006 [-]	935006 (9207)	1	gccattggctG_x000D_	-5182 _x000D_	defined by ABR TSS
hsa-mir-22	Chr17: 1618441 - 1626441 [-]	1620441 (3160)	11	cagattgggct_x000D_ ggcccaatctg_x000D_ gTaccaatAga_x000D_ ctcattggtct_x000D_ ggcccaatctT_x000D_ aTcccaatgca_x000D_ tcTattggccG_x000D_ gtgattggccc_x000D_ ctgattggccc_x000D_ AgTattgggtt_x000D_ tTgccaatcag_x000D_	1895 _x000D_ -3686 _x000D_ -3937 _x000D_ -58 _x000D_ -2360 _x000D_ -3168 _x000D_ 683 _x000D_ 847 _x000D_ -88 _x000D_ -3098 _x000D_ 752 _x000D_	defined by C17orf91 TSS
hsa-mir-132	Chr17: 1958152 - 1966152 [-]	1960152 (6850)	3	gagccaatccg_x000D_ tcTccaatgtg_x000D_ Ccaccaatcca_x000D_	-4761 _x000D_ -5715 _x000D_ -4541 _x000D_
hsa-mir-212	Chr17: 1958152 - 1966152 [-]	1960152 (6478)	3	gagccaatccg_x000D_ tcTccaatgtg_x000D_ Ccaccaatcca_x000D_	-4761 _x000D_ -5715 _x000D_ -4541 _x000D_
hsa-mir-1253	Chr17: 2686646 - 2694646 [-]	2688646 (37170)	6	Atgattgggcc_x000D_ gaaccaatccc_x000D_ tTaccaatgtg_x000D_ agcccaatcta_x000D_ Caaccaatcca_x000D_ gcTattgggca_x000D_	-3773 _x000D_ -2924 _x000D_ -3497 _x000D_ 1459 _x000D_ -3477 _x000D_ -3660 _x000D_
hsa-mir-195	Chr17: 6937195 - 6945195 [-]	6939195 (18175)	8	tcgccaatgag_x000D_ gTcccaatcca_x000D_ acaccaatggc_x000D_ aacccaatAcT_x000D_ tcaccaatcta_x000D_ Cagccaatcca_x000D_ ctTattggtgt_x000D_ CccccaatAaa_x000D_	-88 _x000D_ -2672 _x000D_ 719 _x000D_ -985 _x000D_ -5732 _x000D_ -5627 _x000D_ 1589 _x000D_ -5779 _x000D_	defined by AC027763.1 TSS
hsa-mir-497	Chr17: 6937195 - 6945195 [-]	6939195 (17854)	8	tcgccaatgag_x000D_ gTcccaatcca_x000D_ acaccaatggc_x000D_ aacccaatAcT_x000D_ tcaccaatcta_x000D_ Cagccaatcca_x000D_ ctTattggtgt_x000D_ CccccaatAaa_x000D_	-88 _x000D_ -2672 _x000D_ 719 _x000D_ -985 _x000D_ -5732 _x000D_ -5627 _x000D_ 1589 _x000D_ -5779 _x000D_	defined by AC027763.1 TSS
hsa-mir-324	Chr17: 7139111 - 7147111 [-]	7141111 (14413)	5	ggAattggggt_x000D_ ccTattggtct_x000D_ ccTattggggG_x000D_ cagattggggc_x000D_ tcAattggcAa_x000D_	867 _x000D_ -5173 _x000D_ -4094 _x000D_ -1175 _x000D_ -1400 _x000D_
hsa-mir-4314	Chr17: 7954202 - 7962202 [+]	7960202 (31172)	11	gtgattgggAG_x000D_ ggAattggctc_x000D_ accccaatccc_x000D_ CacccaatgaT_x000D_ AtTattggctt_x000D_ gTcccaatTcg_x000D_ ctcattgggAt_x000D_ AagattgggAa_x000D_ gtgattggAtG_x000D_ aTgccaatggT_x000D_ CacccaatAcc_x000D_	1225 _x000D_ -2874 _x000D_ -974 _x000D_ -90 _x000D_ 1940 _x000D_ 1159 _x000D_ 808 _x000D_ 461 _x000D_ -4651 _x000D_ -2736 _x000D_ -5158 _x000D_
hsa-mir-744	Chr17: 11967106 - 11975106 [+]	11973106 (12110)	12	AaTattggtga_x000D_ gaAattggggc_x000D_ acaccaatgta_x000D_ tagattggAga_x000D_ taaccaatgtT_x000D_ aacccaatTtg_x000D_ AtTattggtgt_x000D_ ttgattggtgG_x000D_ tagattggAAa_x000D_ ggcattggAAt_x000D_ tagattggtAa_x000D_ AgcattgggAa_x000D_	-1266 _x000D_ -539 _x000D_ 1979 _x000D_ -916 _x000D_ -2505 _x000D_ -5401 _x000D_ -4501 _x000D_ 647 _x000D_ -2399 _x000D_ -5350 _x000D_ -2484 _x000D_ 283 _x000D_	defined by MAP2K4 TSS
hsa-mir-1288	Chr17: 16142001 - 16150001 [+]	16148001 (37327)	8	ttTattgggAc_x000D_ ctgattggtca_x000D_ gagccaatTta_x000D_ cacattggcca_x000D_ AgAattgggta_x000D_ ggcattggtgG_x000D_ gagccaatTaa_x000D_ gtgattggAtc_x000D_	784 _x000D_ -714 _x000D_ -872 _x000D_ 506 _x000D_ -3448 _x000D_ -1312 _x000D_ -4382 _x000D_ -4633 _x000D_	defined by PIGL TSS
hsa-mir-33b	Chr17: 17726729 - 17734729 [-]	17728729 (11484)	10	tgAattggtgc_x000D_ gaAattggcAc_x000D_ AggattggcAc_x000D_ AgAattggggt_x000D_ gaaccaatgcc_x000D_ tcAattggcAa_x000D_ ctgattggccG_x000D_ cacattgggAG_x000D_ gaAattggcca_x000D_ Cccccaatgga_x000D_	-3078 _x000D_ -500 _x000D_ -1576 _x000D_ -1837 _x000D_ -4949 _x000D_ -1872 _x000D_ 1642 _x000D_ -465 _x000D_ -187 _x000D_ 636 _x000D_	defined by SREBF1 TSS
hsa-mir-1180	Chr17: 19279078 - 19287078 [-]	19281078 (33191)	13	Cggccaatcac_x000D_ Agcattgggga_x000D_ tggccaatAgg_x000D_ tcaccaatctT_x000D_ gTcccaatgcT_x000D_ AgTattgggta_x000D_ ctgattggcAG_x000D_ ggcattggtca_x000D_ ctTattggcca_x000D_ gTcccaatAgg_x000D_ tggccaatcgc_x000D_ tcaccaatAgg_x000D_ tTgccaatgtT_x000D_	-407 _x000D_ -5431 _x000D_ -2582 _x000D_ -3042 _x000D_ -4992 _x000D_ -1905 _x000D_ 835 _x000D_ -2071 _x000D_ 723 _x000D_ -1815 _x000D_ -682 _x000D_ -3014 _x000D_ 576 _x000D_	defined by B9D1 TSS
hsa-mir-451	Chr17: 27218536 - 27226536 [-]	27220536 (32078)	4	cccattggctt_x000D_ tgTccaatgtg_x000D_ tcTattggccG_x000D_ tgcccaatTtc_x000D_	-5312 _x000D_ 1795 _x000D_ -2049 _x000D_ -432 _x000D_
hsa-mir-144	Chr17: 27222433 - 27230433 [-]	27224433 (35797)	6	AtAattgggga_x000D_ cccattggctt_x000D_ gagattgggAc_x000D_ tcTattggccG_x000D_ CagccaatAaa_x000D_ tagattgggca_x000D_	-2122 _x000D_ -1415 _x000D_ -4460 _x000D_ 1848 _x000D_ -3121 _x000D_ -4731 _x000D_
hsa-mir-3184	Chr17: 28446153 - 28454153 [-]	28448153 (3975)	16	tgTccaatccT_x000D_ taAattggctt_x000D_ AtTattggcca_x000D_ tccattggctt_x000D_ tggccaatAta_x000D_ aTcccaatctT_x000D_ taTccaatAga_x000D_ ttgattggggc_x000D_ caTattggcca_x000D_ aacccaatTta_x000D_ taTccaatgga_x000D_ ggcccaatccT_x000D_ gaAattgggAa_x000D_ tTcccaatgac_x000D_ tgAattggccG_x000D_ gagccaatgtc_x000D_	-2796 _x000D_ -4249 _x000D_ -1759 _x000D_ -3626 _x000D_ -1858 _x000D_ 332 _x000D_ -1170 _x000D_ 1142 _x000D_ -3881 _x000D_ -2301 _x000D_ -1158 _x000D_ -1 _x000D_ -1087 _x000D_ -221 _x000D_ -737 _x000D_ 1249 _x000D_
hsa-mir-193a	Chr17: 29871116 - 29879116 [+]	29877116 (9899)	7	AcTattggcct_x000D_ ttTattggctc_x000D_ tcgccaatggg_x000D_ cacattgggga_x000D_ aTcccaatAaa_x000D_ aTgccaatTaa_x000D_ Aacattgggtt_x000D_	-2134 _x000D_ -2872 _x000D_ 339 _x000D_ -2628 _x000D_ 977 _x000D_ -974 _x000D_ 1541 _x000D_
hsa-mir-365-2	Chr17: 29871091 - 29879091 [+]	29877091 (25339)	7	AcTattggcct_x000D_ ttTattggctc_x000D_ tcgccaatggg_x000D_ cacattgggga_x000D_ aTcccaatAaa_x000D_ Aacattgggtt_x000D_ aTgccaatTaa_x000D_	-2109 _x000D_ -2847 _x000D_ 364 _x000D_ -2603 _x000D_ 1002 _x000D_ 1566 _x000D_ -949 _x000D_	defined by AC003101.6 TSS
hsa-mir-632	Chr17: 30671033 - 30679033 [+]	30677033 (95)	7	cgAattggcgG_x000D_ tggccaatAtg_x000D_ tcaccaatctg_x000D_ gggattggAct_x000D_ ttgattggAta_x000D_ AtgattggAca_x000D_ cacattggtga_x000D_	775 _x000D_ -5298 _x000D_ -274 _x000D_ 446 _x000D_ -4851 _x000D_ -4503 _x000D_ -2211 _x000D_	defined by ZNF207 TSS
hsa-mir-2117	Chr17: 41477367 - 41485367 [+]	41483367 (38807)	5	ctcattggAAa_x000D_ tccccaatTcT_x000D_ Aggattggggt_x000D_ tgAattgggca_x000D_ tccccaatccc_x000D_	-678 _x000D_ -3917 _x000D_ -3749 _x000D_ 1033 _x000D_ -3380 _x000D_
hsa-mir-4315-1	Chr17: 43563579 - 43571579 [-]	43565579 (12778)	9	gcTccaatTtg_x000D_ gccccaatgtT_x000D_ CacccaatctT_x000D_ gcgattggcAc_x000D_ AagattggccG_x000D_ AtgattggcgG_x000D_ gaAattggAca_x000D_ ctgattggcAG_x000D_ tcAattggtAc_x000D_	-2988 _x000D_ -2861 _x000D_ -1695 _x000D_ -2609 _x000D_ -3648 _x000D_ -1482 _x000D_ 542 _x000D_ 695 _x000D_ 298 _x000D_	defined by PLEKHM1 TSS
hsa-mir-152	Chr17: 46133760 - 46141760 [-]	46135760 (21147)	9	tgcccaatAaT_x000D_ aggccaatAga_x000D_ gtcattggtga_x000D_ AaTattgggca_x000D_ AaAattggggt_x000D_ tggccaatgaT_x000D_ taTattggAta_x000D_ gtcattggctG_x000D_ aaTccaatAgg_x000D_	-4073 _x000D_ -3454 _x000D_ -807 _x000D_ -2505 _x000D_ -1774 _x000D_ -1893 _x000D_ -1355 _x000D_ -207 _x000D_ 860 _x000D_	defined by COPZ2 TSS
hsa-mir-1203	Chr17: 46275793 - 46283793 [-]	46277793 (43920)	12	AtTattgggta_x000D_ tgcattggcAt_x000D_ gacccaatgtc_x000D_ ttcattggctt_x000D_ ggcccaatctT_x000D_ gaaccaatcta_x000D_ tTaccaatAtg_x000D_ aaaccaatgta_x000D_ gTgccaatcag_x000D_ caTattggcca_x000D_ ttTattggAgt_x000D_ AgAattggtgt_x000D_	-484 _x000D_ -3123 _x000D_ -5528 _x000D_ -5318 _x000D_ 66 _x000D_ -3311 _x000D_ -5171 _x000D_ -1563 _x000D_ -1311 _x000D_ 326 _x000D_ -2738 _x000D_ -1320 _x000D_	defined by SKAP1 TSS
hsa-mir-10a	Chr17: 46666552 - 46674552 [-]	46668552 (11243)	6	AggattggAgc_x000D_ gTcccaatTca_x000D_ gcgccaatTtc_x000D_ Atcattgggtt_x000D_ CccccaatTca_x000D_ gccattggtgG_x000D_	-1391 _x000D_ 327 _x000D_ -2112 _x000D_ -5831 _x000D_ 1779 _x000D_ 1388 _x000D_	defined by HOXB3,RP11-357H14.4 TSS
hsa-mir-3185	Chr17: 46804430 - 46812430 [-]	46806430 (4593)	7	Cagccaatcag_x000D_ AaAattggtga_x000D_ gTcccaatggc_x000D_ aTgccaatctc_x000D_ cgcattgggAG_x000D_ cgAattgggta_x000D_ AcAattggctt_x000D_	285 _x000D_ -1597 _x000D_ 1125 _x000D_ -2616 _x000D_ -3373 _x000D_ -5822 _x000D_ -2108 _x000D_
hsa-mir-142	Chr17: 56407879 - 56415879 [-]	56409879 (1200)	7	gacccaatgcT_x000D_ tagattggAga_x000D_ cccattggccc_x000D_ acTccaatTtg_x000D_ AaAattgggca_x000D_ tgcccaatctc_x000D_ tgcattggAgc_x000D_	1603 _x000D_ -1687 _x000D_ -5749 _x000D_ -3673 _x000D_ 1981 _x000D_ -3291 _x000D_ -3983 _x000D_
hsa-mir-454	Chr17: 57231025 - 57239025 [-]	57233025 (17792)	17	Cagccaatcag_x000D_ AcgattggccG_x000D_ tcTccaatggg_x000D_ gggccaatgtg_x000D_ gtgattggttG_x000D_ gccccaatTgT_x000D_ CacccaatgaT_x000D_ Cagccaatgga_x000D_ gtgattggctG_x000D_ gcaccaatctc_x000D_ ccTattggAgt_x000D_ tgTccaatgga_x000D_ agTccaatTga_x000D_ aggccaatcgT_x000D_ gagccaatgag_x000D_ CagccaatccT_x000D_ gaAattggAtt_x000D_	45 _x000D_ 1590 _x000D_ 360 _x000D_ -3182 _x000D_ 167 _x000D_ -2702 _x000D_ -1288 _x000D_ 257 _x000D_ 18 _x000D_ 193 _x000D_ -3494 _x000D_ 423 _x000D_ -829 _x000D_ -49 _x000D_ 391 _x000D_ 285 _x000D_ -3870 _x000D_	defined by SKA2 TSS
hsa-mir-301a	Chr17: 57231025 - 57239025 [-]	57233025 (4443)	17	Cagccaatcag_x000D_ AcgattggccG_x000D_ tcTccaatggg_x000D_ gggccaatgtg_x000D_ gtgattggttG_x000D_ gccccaatTgT_x000D_ CacccaatgaT_x000D_ Cagccaatgga_x000D_ gtgattggctG_x000D_ gcaccaatctc_x000D_ ccTattggAgt_x000D_ tgTccaatgga_x000D_ agTccaatTga_x000D_ aggccaatcgT_x000D_ gagccaatgag_x000D_ CagccaatccT_x000D_ gaAattggAtt_x000D_	45 _x000D_ 1590 _x000D_ 360 _x000D_ -3182 _x000D_ 167 _x000D_ -2702 _x000D_ -1288 _x000D_ 257 _x000D_ 18 _x000D_ 193 _x000D_ -3494 _x000D_ 423 _x000D_ -829 _x000D_ -49 _x000D_ 391 _x000D_ 285 _x000D_ -3870 _x000D_	defined by SKA2 TSS
hsa-mir-21	Chr17: 57909327 - 57917327 [+]	57915327 (3300)	7	taTccaatccc_x000D_ aTcccaatcaT_x000D_ gagccaatgga_x000D_ ttAattggttc_x000D_ gaAattggAgt_x000D_ caTattggtca_x000D_ caAattggtAt_x000D_	218 _x000D_ -416 _x000D_ 649 _x000D_ -102 _x000D_ 1969 _x000D_ -2276 _x000D_ -4366 _x000D_
hsa-mir-633	Chr17: 60992963 - 61000963 [+]	60998963 (22613)	9	Caaccaatccc_x000D_ tacccaatAgc_x000D_ gaTattggAca_x000D_ tgcattggtgt_x000D_ gaaccaatAgT_x000D_ ctgattggttc_x000D_ tagattggcct_x000D_ ggcattggttc_x000D_ aTgccaatTtg_x000D_	-4177 _x000D_ -1311 _x000D_ 448 _x000D_ 367 _x000D_ -5122 _x000D_ -4507 _x000D_ -77 _x000D_ -1931 _x000D_ 1346 _x000D_
hsa-mir-4315-2	Chr17: 62832393 - 62840393 [-]	62834393 (16173)	7	tgcccaatTgg_x000D_ gcTccaatTtg_x000D_ gccccaatgtT_x000D_ CacccaatctT_x000D_ gcgattggcAc_x000D_ AagattggccG_x000D_ ctcattgggtt_x000D_	-3537 _x000D_ 669 _x000D_ 796 _x000D_ 1964 _x000D_ 1048 _x000D_ -1 _x000D_ -2825 _x000D_	defined by AC103810.1 TSS
hsa-mir-634	Chr17: 64760850 - 64768850 [+]	64766850 (16340)	12	gcAattgggAa_x000D_ tccattggcca_x000D_ agaccaatgag_x000D_ cagattggcgt_x000D_ cacattggccc_x000D_ ttgattggctt_x000D_ tgTattggAta_x000D_ aaaccaatcag_x000D_ gagccaatcac_x000D_ gacattggtAt_x000D_ gacattgggtc_x000D_ tcTccaatTcc_x000D_	-341 _x000D_ -2946 _x000D_ -5779 _x000D_ -5967 _x000D_ -5898 _x000D_ -3619 _x000D_ -5033 _x000D_ -4442 _x000D_ -1974 _x000D_ 1300 _x000D_ -962 _x000D_ -2428 _x000D_	defined by PRKCA TSS
hsa-mir-548d-2	Chr17: 65472627 - 65480627 [-]	65474627 (6926)	11	Agcattggcca_x000D_ acaccaatgga_x000D_ agaccaatTag_x000D_ tcaccaatggg_x000D_ tagccaatTtg_x000D_ aaaccaatAaa_x000D_ tTgccaatTac_x000D_ gtTattggtcc_x000D_ CTaccaatcca_x000D_ gtTattggtAc_x000D_ AaAattggcta_x000D_	-312 _x000D_ 1444 _x000D_ -3619 _x000D_ -151 _x000D_ -3413 _x000D_ -4888 _x000D_ -1510 _x000D_ -3347 _x000D_ -5220 _x000D_ -5208 _x000D_ -4742 _x000D_
hsa-mir-635	Chr17: 66425065 - 66433065 [-]	66427065 (6376)	8	aagccaatccT_x000D_ CaaccaatAcc_x000D_ aaaccaatAaa_x000D_ CacccaatctT_x000D_ Cccccaatctg_x000D_ cccattggtAG_x000D_ AgcattgggAa_x000D_ gaTccaatTga_x000D_	1626 _x000D_ -694 _x000D_ -3789 _x000D_ -2449 _x000D_ -1221 _x000D_ -31 _x000D_ 522 _x000D_ -4309 _x000D_	defined by WIPI1 TSS
hsa-mir-4316	Chr17: 75422774 - 75430774 [-]	75424774 (31638)	6	Cagccaatgcc_x000D_ gcTccaatcac_x000D_ tTgccaatggT_x000D_ aggccaatggg_x000D_ cgTattggcta_x000D_ tccccaatTta_x000D_	-3665 _x000D_ 1615 _x000D_ 375 _x000D_ -5859 _x000D_ -3497 _x000D_ -216 _x000D_
hsa-mir-657	Chr17: 79100680 - 79108680 [-]	79102680 (3507)	5	gggattggggc_x000D_ gagattggggt_x000D_ CccccaatgcT_x000D_ gggattggAgG_x000D_ gccattggcct_x000D_	-3296 _x000D_ -673 _x000D_ -3846 _x000D_ -3678 _x000D_ -2483 _x000D_	defined by AATK TSS
hsa-mir-3065	Chr17: 79065417 - 79073417 [+]	79071417 (28260)	3	ggcattggtgc_x000D_ tTgccaatctg_x000D_ aTcccaatAcc_x000D_	-3962 _x000D_ -3239 _x000D_ -3291 _x000D_
hsa-mir-338	Chr17: 79100680 - 79108680 [-]	79102680 (2931)	5	gggattggggc_x000D_ gagattggggt_x000D_ CccccaatgcT_x000D_ gggattggAgG_x000D_ gccattggcct_x000D_	-3296 _x000D_ -673 _x000D_ -3846 _x000D_ -3678 _x000D_ -2483 _x000D_	defined by AATK TSS
hsa-mir-1250	Chr17: 79137643 - 79145643 [-]	79139643 (32535)	5	ggaccaatAcc_x000D_ ctAattgggAt_x000D_ Cagccaatctg_x000D_ cgAattggAgc_x000D_ tgAattgggAc_x000D_	-3097 _x000D_ -4819 _x000D_ -2843 _x000D_ 1823 _x000D_ -4650 _x000D_	defined by AATK TSS
hsa-mir-3186	Chr17: 79446083 - 79454083 [-]	79448083 (29869)	11	gcTccaatgcT_x000D_ cgcattggctG_x000D_ ggcccaatAaT_x000D_ Cggccaatcgg_x000D_ cagattgggAG_x000D_ Cagccaatcgg_x000D_ ctgattggctG_x000D_ Atcattggctt_x000D_ cggattggAgG_x000D_ ttgattggttG_x000D_ tcTccaatTcc_x000D_	789 _x000D_ 377 _x000D_ -2664 _x000D_ -473 _x000D_ -1334 _x000D_ -524 _x000D_ -489 _x000D_ -850 _x000D_ -2455 _x000D_ -1091 _x000D_ 1749 _x000D_
hsa-mir-4317	Chr18: 6413289 - 6421289 [-]	6415289 (40865)	12	tgAattggtca_x000D_ ttcattggtgt_x000D_ tcTccaatgaT_x000D_ tgTattgggAa_x000D_ gggattggtga_x000D_ AaAattggttt_x000D_ tcAattggtgc_x000D_ gggattggAtt_x000D_ gagccaatccT_x000D_ gcgccaatgcc_x000D_ ggTattggttG_x000D_ CaTccaatctg_x000D_	-5945 _x000D_ -1625 _x000D_ -1327 _x000D_ -4003 _x000D_ 1292 _x000D_ -3369 _x000D_ -5375 _x000D_ 1879 _x000D_ -2607 _x000D_ 1428 _x000D_ -3673 _x000D_ -1181 _x000D_	defined by L3MBTL4 TSS
hsa-mir-320c-1	Chr18: 19244302 - 19252302 [+]	19250302 (13169)	11	gaTccaatggT_x000D_ tccccaatAta_x000D_ tgcccaatccT_x000D_ agaccaatAca_x000D_ CcaccaatTcc_x000D_ CTgccaatgaa_x000D_ CacccaatTtc_x000D_ tTgccaatgaa_x000D_ gggccaatcgc_x000D_ agaccaatggg_x000D_ ttTattggAtc_x000D_	-1083 _x000D_ -1955 _x000D_ -545 _x000D_ -5856 _x000D_ -233 _x000D_ -4416 _x000D_ -3358 _x000D_ -1555 _x000D_ -1346 _x000D_ 260 _x000D_ -2658 _x000D_
hsa-mir-133a-1	Chr18: 19409367 - 19417367 [-]	19411367 (5621)	12	aacccaatgta_x000D_ gaTattggcAa_x000D_ AtAattggcca_x000D_ tgcccaatAtc_x000D_ tgcccaatcta_x000D_ aagccaatAga_x000D_ gcTattggttc_x000D_ CcaccaatAta_x000D_ tTcccaatggc_x000D_ aaaccaatgtT_x000D_ ctTattggtta_x000D_ tcTccaatgta_x000D_	197 _x000D_ -1846 _x000D_ 1190 _x000D_ -1359 _x000D_ -4568 _x000D_ -2586 _x000D_ -3222 _x000D_ -661 _x000D_ -3927 _x000D_ -3479 _x000D_ 1869 _x000D_ -3084 _x000D_
hsa-mir-1-2	Chr18: 19409367 - 19417367 [-]	19411367 (2318)	12	aacccaatgta_x000D_ gaTattggcAa_x000D_ AtAattggcca_x000D_ tgcccaatAtc_x000D_ tgcccaatcta_x000D_ aagccaatAga_x000D_ gcTattggttc_x000D_ CcaccaatAta_x000D_ tTcccaatggc_x000D_ aaaccaatgtT_x000D_ ctTattggtta_x000D_ tcTccaatgta_x000D_	197 _x000D_ -1846 _x000D_ 1190 _x000D_ -1359 _x000D_ -4568 _x000D_ -2586 _x000D_ -3222 _x000D_ -661 _x000D_ -3927 _x000D_ -3479 _x000D_ 1869 _x000D_ -3084 _x000D_
hsa-mir-320c-2	Chr18: 21845937 - 21853937 [+]	21851937 (49713)	3	aTTccaatgac_x000D_ taTattgggAa_x000D_ cagattggtct_x000D_	-3401 _x000D_ -2245 _x000D_ 1596 _x000D_
hsa-mir-924	Chr18: 37202994 - 37210994 [-]	37204994 (2855)	14	ttcattggAgt_x000D_ aTaccaatTaa_x000D_ aggccaatAaa_x000D_ AaAattggttt_x000D_ AaAattgggtc_x000D_ gtgattggtAa_x000D_ Atgattggttt_x000D_ tggccaatAaT_x000D_ aagccaatAtg_x000D_ acaccaatTga_x000D_ AaTattgggta_x000D_ tacattggcgt_x000D_ gtgattggcca_x000D_ CagccaatTga_x000D_	425 _x000D_ 1747 _x000D_ -291 _x000D_ -412 _x000D_ -885 _x000D_ 685 _x000D_ -4495 _x000D_ -2714 _x000D_ 369 _x000D_ -449 _x000D_ -2535 _x000D_ 1557 _x000D_ -4477 _x000D_ -5734 _x000D_
hsa-mir-4319	Chr18: 42556168 - 42564168 [-]	42558168 (8037)	14	gaAattggctc_x000D_ gagccaatAgc_x000D_ tacattggcca_x000D_ ggAattgggct_x000D_ tccccaatcac_x000D_ tcAattggcct_x000D_ tTTccaatgta_x000D_ CacccaatTtg_x000D_ cacattggcct_x000D_ Accattggtta_x000D_ Cacccaatcac_x000D_ aaTccaatTca_x000D_ gcTattggtct_x000D_ gagccaatAtg_x000D_	-2193 _x000D_ -611 _x000D_ 825 _x000D_ -5320 _x000D_ -5046 _x000D_ -4910 _x000D_ -3779 _x000D_ -4013 _x000D_ 469 _x000D_ -1478 _x000D_ -1986 _x000D_ 709 _x000D_ -2810 _x000D_ -1623 _x000D_
hsa-mir-1539	Chr18: 47007372 - 47015372 [+]	47013372 (371)	4	gagccaatggg_x000D_ CccccaatTag_x000D_ AtcattggAtt_x000D_ gcaccaatTcT_x000D_	269 _x000D_ 1203 _x000D_ -3390 _x000D_ -3789 _x000D_
hsa-mir-122	Chr18: 56107494 - 56115494 [+]	56113494 (4812)	8	tgAattggcca_x000D_ tggccaatctc_x000D_ ttcattggAAc_x000D_ ggcattggAgc_x000D_ ctgattggtga_x000D_ AtgattggAgc_x000D_ gagattggctt_x000D_ gacattgggtt_x000D_	1428 _x000D_ -4634 _x000D_ -3226 _x000D_ -5739 _x000D_ 723 _x000D_ -3133 _x000D_ -447 _x000D_ -3759 _x000D_
hsa-mir-3187	Chr19: 792447 - 800447 [+]	798447 (15137)	2	gagccaatggg_x000D_ CccccaatAgg_x000D_	-1085 _x000D_ -1197 _x000D_
hsa-mir-1227	Chr19: 2234650 - 2242650 [-]	2236650 (2502)	4	Caaccaatgac_x000D_ Ccaccaatcta_x000D_ agaccaatAcT_x000D_ caTattggcca_x000D_	-1898 _x000D_ -4174 _x000D_ -3902 _x000D_ 1834 _x000D_	defined by AC004490.2,PLEKHJ1 TSS
hsa-mir-637	Chr19: 3969095 - 3977095 [-]	3971095 (9585)	8	Cagccaatgaa_x000D_ CggccaatAgg_x000D_ gcgccaatAgc_x000D_ gacattggcca_x000D_ gccattggAAt_x000D_ tgAattggggc_x000D_	-199 _x000D_ -80 _x000D_ -3870 -2798 _x000D_ 868 _x000D_ -4990 _x000D_ -3604 -2532 _x000D_	defined by DAPK3 TSS
hsa-mir-7-3	Chr19: 4716929 - 4724929 [+]	4722929 (47753)	8	gggccaatcaT_x000D_ tgTccaatgtc_x000D_ gccccaatTca_x000D_ gggattggtgc_x000D_ tggattgggga_x000D_ Cggccaatcag_x000D_ gggattggAca_x000D_ aaTccaatAaa_x000D_	-4153 _x000D_ -3519 _x000D_ -5453 _x000D_ -139 _x000D_ 242 _x000D_ -4943 _x000D_ 948 _x000D_ 1973 _x000D_	defined by C19orf30 TSS
hsa-mir-220b	Chr19: 6458249 - 6466249 [+]	6464249 (31710)	9	tgcattggggG_x000D_ gggattgggtt_x000D_ tgAattgggAc_x000D_ ccTattggtca_x000D_ Aggattgggtc_x000D_ ggcccaatcga_x000D_ Cccccaatgca_x000D_ AgcattggccG_x000D_ AgAattgggga_x000D_	-4396 _x000D_ -4180 _x000D_ 1194 _x000D_ -3893 _x000D_ -5259 _x000D_ -691 _x000D_ -1688 _x000D_ -2435 _x000D_ 651 _x000D_
hsa-mir-4322	Chr19: 10311122 - 10319122 [+]	10317122 (23967)	5	gggattggcAc_x000D_ ttTattggAga_x000D_ aaaccaatTta_x000D_ tcaccaatAtg_x000D_ CacccaatAaa_x000D_	-2717 _x000D_ -5241 _x000D_ 873 _x000D_ -2603 _x000D_ 1406 _x000D_
hsa-mir-1181	Chr19: 10528667 - 10536667 [-]	10530667 (16453)	9	tTaccaatgaa_x000D_ cccattggttc_x000D_ ggcccaatctc_x000D_ aTcccaatcac_x000D_ AccattggAcc_x000D_ ggAattgggcG_x000D_ gggccaatcgc_x000D_ tggattggAAc_x000D_ acTccaatcta_x000D_	-5569 _x000D_ 370 _x000D_ -5954 _x000D_ -2120 _x000D_ 1427 _x000D_ -3549 _x000D_ -621 _x000D_ 1491 _x000D_ -1680 _x000D_	defined by CDC37 TSS
hsa-mir-1238	Chr19: 10607663 - 10615663 [+]	10613663 (49135)	7	tggccaatcgg_x000D_ Cagccaatctg_x000D_ tccattggcct_x000D_ ctgattggccc_x000D_ caTattggtca_x000D_ CcTccaatgcc_x000D_ tgTccaatAaa_x000D_	-727 _x000D_ -3539 _x000D_ 954 _x000D_ -2743 _x000D_ -4580 _x000D_ -2680 _x000D_ -4343 _x000D_	defined by ATG4D TSS
hsa-mir-638	Chr19: 10822649 - 10830649 [+]	10828649 (431)	15	cgcattgggAc_x000D_ tgcattggttc_x000D_ tcgccaatggg_x000D_ gaaccaatggg_x000D_ caAattggggG_x000D_ Accattggtcc_x000D_ tggccaatAtg_x000D_ tcaccaatcaT_x000D_ gcTattggctG_x000D_ tgTccaatAag_x000D_ ggcattgggAG_x000D_ AacattggAgt_x000D_ accccaatTtT_x000D_ tcTattggggc_x000D_ ttTattggcta_x000D_	-599 _x000D_ -3854 _x000D_ -181 _x000D_ -286 _x000D_ 1409 _x000D_ -237 _x000D_ -977 _x000D_ -4518 _x000D_ -109 _x000D_ -75 _x000D_ -4698 _x000D_ -731 _x000D_ -1456 _x000D_ 813 _x000D_ -8 _x000D_	defined by DNM2 TSS
hsa-mir-199a-1	Chr19: 10928651 - 10936651 [-]	10930651 (2479)	8	AcAattggtgc_x000D_ tgaccaatAtg_x000D_ Cggccaatggc_x000D_ CcaccaatAac_x000D_ AaTattggggc_x000D_ CccccaatTtc_x000D_ ggcattggAAc_x000D_ gccattggtct_x000D_	-598 _x000D_ -1764 _x000D_ -653 _x000D_ -4997 _x000D_ -4230 _x000D_ -4083 _x000D_ -4867 _x000D_ -161 _x000D_
hsa-mir-24-2	Chr19: 13947294 - 13955294 [-]	13949294 (2121)	5	tgcattggctG_x000D_ gggattggggc_x000D_ tcaccaatctc_x000D_ gtgattggtct_x000D_ AtgattggtAa_x000D_	-1051 _x000D_ -1445 _x000D_ -4861 _x000D_ -1711 _x000D_ -905 _x000D_
hsa-mir-27a	Chr19: 13947294 - 13955294 [-]	13949294 (1963)	5	tgcattggctG_x000D_ gggattggggc_x000D_ tcaccaatctc_x000D_ gtgattggtct_x000D_ AtgattggtAa_x000D_	-1051 _x000D_ -1445 _x000D_ -4861 _x000D_ -1711 _x000D_ -905 _x000D_
hsa-mir-23a	Chr19: 13947294 - 13955294 [-]	13949294 (1821)	5	tgcattggctG_x000D_ gggattggggc_x000D_ tcaccaatctc_x000D_ gtgattggtct_x000D_ AtgattggtAa_x000D_	-1051 _x000D_ -1445 _x000D_ -4861 _x000D_ -1711 _x000D_ -905 _x000D_
hsa-mir-181c	Chr19: 13970434 - 13978434 [+]	13976434 (9079)	8	tgTccaatggc_x000D_ gccccaatcga_x000D_ gggccaatggg_x000D_ ctcattggctG_x000D_ ttcattggcct_x000D_ tccccaatAcg_x000D_ cggattggcca_x000D_ gtAattggcta_x000D_	-3914 _x000D_ -193 _x000D_ -1561 _x000D_ 672 _x000D_ -2690 _x000D_ -2414 _x000D_ -3553 _x000D_ -5895 _x000D_
hsa-mir-181d	Chr19: 13970434 - 13978434 [+]	13976434 (9255)	8	tgTccaatggc_x000D_ gccccaatcga_x000D_ gggccaatggg_x000D_ ctcattggctG_x000D_ ttcattggcct_x000D_ tccccaatAcg_x000D_ cggattggcca_x000D_ gtAattggcta_x000D_	-3914 _x000D_ -193 _x000D_ -1561 _x000D_ 672 _x000D_ -2690 _x000D_ -2414 _x000D_ -3553 _x000D_ -5895 _x000D_
hsa-mir-639	Chr19: 14620935 - 14628935 [+]	14626935 (13420)	7	cacattggttc_x000D_ Ccgccaatccg_x000D_ AccattggcAc_x000D_ caAattggctG_x000D_ tcaccaatgag_x000D_ ctgattgggct_x000D_ aTgccaatgcc_x000D_	264 _x000D_ 1857 _x000D_ 875 _x000D_ -3826 _x000D_ -3017 _x000D_ -2918 _x000D_ -4823 _x000D_	defined by TECR TSS
hsa-mir-1470	Chr19: 15505768 - 15513768 [+]	15511768 (48591)	5	cgTattggccc_x000D_ tcaccaatTtg_x000D_ gccattggccG_x000D_ tTcccaatccT_x000D_ tccccaatctc_x000D_	526 _x000D_ -1523 _x000D_ 429 _x000D_ -4865 _x000D_ 720 _x000D_
hsa-mir-3188	Chr19: 18386633 - 18394633 [+]	18392633 (254)	5	tgaccaatAtg_x000D_ tccccaatgag_x000D_ gccattgggtG_x000D_ gaTattgggAa_x000D_ ctAattggggG_x000D_	-5700 _x000D_ -2930 _x000D_ -133 _x000D_ -5999 _x000D_ -3789 _x000D_
hsa-mir-3189	Chr19: 18486979 - 18494979 [+]	18492979 (4393)	5	Cacccaatgag_x000D_ gtcattggtta_x000D_ gagattggggc_x000D_ acTccaatcca_x000D_ gagattgggga_x000D_	1874 _x000D_ -1612 _x000D_ -1815 _x000D_ 633 _x000D_ -5269 _x000D_	defined by GDF15,PGPEP1 TSS
hsa-mir-640	Chr19: 19510550 - 19518550 [+]	19516550 (29322)	10	gtgattgggAG_x000D_ gaAattggggc_x000D_ gacccaatTaT_x000D_ gccccaatTtc_x000D_ acgccaatctc_x000D_ cagattgggAG_x000D_ tggccaatTtc_x000D_ caAattggtga_x000D_ CagccaatTgc_x000D_ AgTattgggcc_x000D_	-1730 _x000D_ 1717 _x000D_ -1409 _x000D_ -3869 _x000D_ -4427 _x000D_ -636 _x000D_ -3912 _x000D_ -1760 _x000D_ -5035 _x000D_ -3340 _x000D_	defined by GATAD2A TSS
hsa-mir-1270-1	Chr19: 20514248 - 20522248 [-]	20516248 (6085)	3	acaccaatTtT_x000D_ tgTattggtgt_x000D_ AtTattggtga_x000D_	-2557 _x000D_ -2434 _x000D_ -5287 _x000D_	defined by AC078899.1 TSS
hsa-mir-1270-2	Chr19: 20583407 - 20591407 [-]	20585407 (6085)	6	acaccaatTtT_x000D_ tgTattggtgt_x000D_ AtTattggtgc_x000D_ ttTattgggcc_x000D_ gggattggtga_x000D_ gacattgggca_x000D_	-5411 _x000D_ -5288 _x000D_ -2540 _x000D_ -5216 _x000D_ -1978 _x000D_ -5310 _x000D_	defined by AC078899.1 TSS
hsa-mir-641	Chr19: 40790269 - 40798269 [-]	40792269 (3721)	5	tTaccaatgca_x000D_ ccgattggtga_x000D_ ctAattggtAa_x000D_ gggccaatAcT_x000D_ ggcattggtca_x000D_	-240 _x000D_ 1790 _x000D_ 378 _x000D_ -2432 _x000D_ -462 _x000D_	defined by AKT2 TSS
hsa-mir-4323	Chr19: 42678609 - 42686609 [-]	42680609 (42944)	8	gacccaatcag_x000D_ gaAattggggc_x000D_ aTaccaatAaa_x000D_ Aacattggtgc_x000D_ gaTattggtcG_x000D_ AaAattggtgc_x000D_ aTaccaatcaT_x000D_ ccTattggAtc_x000D_	1572 _x000D_ 1415 _x000D_ 130 _x000D_ -4260 _x000D_ 434 _x000D_ -4499 _x000D_ -4602 _x000D_ -4677 _x000D_
hsa-mir-330	Chr19: 46143457 - 46151457 [-]	46145457 (3112)	8	gcgattgggct_x000D_ ctcattggttc_x000D_ CagccaatccT_x000D_ gtgattgggtc_x000D_ aaTccaatgaa_x000D_ ccTattggtga_x000D_ tcgattgggcc_x000D_ ggaccaatctT_x000D_	-1569 _x000D_ -3472 _x000D_ -3380 _x000D_ -1828 _x000D_ -3636 _x000D_ -3503 _x000D_ -2783 _x000D_ 702 _x000D_	defined by EML2 TSS
hsa-mir-642	Chr19: 46138741 - 46146741 [+]	46144741 (33445)	9	CTcccaatgtg_x000D_ gagattgggct_x000D_ tccccaatAag_x000D_ Aagattggtcc_x000D_ gtcattggAAt_x000D_ caTattggtca_x000D_ gcaccaatccc_x000D_ gagccaatgca_x000D_ gaAattggtta_x000D_	-3415 _x000D_ -5080 _x000D_ -5112 _x000D_ 6 _x000D_ -5991 _x000D_ -3606 _x000D_ -3172 _x000D_ -5226 _x000D_ -1433 _x000D_	defined by GIPR TSS
hsa-mir-769	Chr19: 46493551 - 46501551 [+]	46499551 (22639)	8	tagattgggtt_x000D_ gaTattggctt_x000D_ tagccaatTgg_x000D_ tcaccaatAcT_x000D_ ccTattgggtt_x000D_ Accattggcta_x000D_ aaaccaatctT_x000D_ tgaccaatcag_x000D_	-2796 _x000D_ -5478 _x000D_ -978 _x000D_ -1849 _x000D_ 720 _x000D_ -105 _x000D_ 44 _x000D_ -878 _x000D_
hsa-mir-320e	Chr19: 47218424 - 47226424 [-]	47220424 (7822)	3	ggAattggtct_x000D_ agcccaatTcT_x000D_ ccgattggtcG_x000D_	-5617 _x000D_ 1496 _x000D_ 25 _x000D_	defined by PRKD2 TSS
hsa-mir-3190	Chr19: 47718204 - 47726204 [+]	47724204 (5995)	2	gTTccaatctg_x000D_ ctAattgggct_x000D_	-118 _x000D_ 856 _x000D_
hsa-mir-3191	Chr19: 47757782 - 47765782 [-]	47759782 (29506)	7	gcTccaatgcT_x000D_ ctTattggctG_x000D_ tgcccaatTta_x000D_ ccgattggcct_x000D_ gTgccaatgaa_x000D_ aggccaatggc_x000D_ tTcccaatccc_x000D_	-3381 _x000D_ -1272 _x000D_ -5529 _x000D_ -736 _x000D_ 324 _x000D_ -1776 _x000D_ -1310 _x000D_	defined by BBC3 TSS
hsa-mir-220c	Chr19: 49092920 - 49100920 [-]	49094920 (31309)	4	ggcattggctG_x000D_ CacccaatgtT_x000D_ Aacattggtgc_x000D_ tcAattggtAa_x000D_	-4693 _x000D_ -5368 _x000D_ 918 _x000D_ -3738 _x000D_
hsa-mir-150	Chr19: 50038336 - 50046336 [-]	50040336 (36211)	6	gaAattggggc_x000D_ accccaatTtT_x000D_ cacattggcca_x000D_ ttgattggttG_x000D_ CacccaatAaa_x000D_ tccccaatTta_x000D_	-2118 _x000D_ -4390 _x000D_ 1410 _x000D_ -5264 _x000D_ 1529 _x000D_ -1571 _x000D_
hsa-mir-99b	Chr19: 52185897 - 52193897 [+]	52191897 (3968)	8	taTattggttt_x000D_ tgTccaatctT_x000D_ gtcattggAtt_x000D_ gggattgggAc_x000D_ AgcattggAca_x000D_ AaTattgggta_x000D_ gTgccaatgtc_x000D_ CTcccaatctc_x000D_	-5950 _x000D_ -4024 _x000D_ -5341 _x000D_ -197 _x000D_ -1675 _x000D_ -3362 _x000D_ -2670 _x000D_ -1283 _x000D_
hsa-let-7e	Chr19: 52186085 - 52194085 [+]	52192085 (3954)	7	tgTccaatctT_x000D_ gtcattggAtt_x000D_ gggattgggAc_x000D_ AgcattggAca_x000D_ AaTattgggta_x000D_ gTgccaatgtc_x000D_ CTcccaatctc_x000D_	-4212 _x000D_ -5529 _x000D_ -385 _x000D_ -1863 _x000D_ -3550 _x000D_ -2858 _x000D_ -1471 _x000D_
hsa-mir-125a	Chr19: 52186085 - 52194085 [+]	52192085 (4422)	7	tgTccaatctT_x000D_ gtcattggAtt_x000D_ gggattgggAc_x000D_ AgcattggAca_x000D_ AaTattgggta_x000D_ gTgccaatgtc_x000D_ CTcccaatctc_x000D_	-4212 _x000D_ -5529 _x000D_ -385 _x000D_ -1863 _x000D_ -3550 _x000D_ -2858 _x000D_ -1471 _x000D_
hsa-mir-643	Chr19: 52766686 - 52774686 [+]	52772686 (12364)	11	taTccaatgta_x000D_ cccattggAAa_x000D_ tggccaatTtT_x000D_ gagattggAga_x000D_ taTattgggct_x000D_ AagattggAga_x000D_ ctAattggcta_x000D_ tggccaatAtT_x000D_ ctcattggAAt_x000D_ tccccaatTac_x000D_ gcaccaatAtT_x000D_	-5104 _x000D_ 757 _x000D_ 1513 _x000D_ 1282 _x000D_ -5095 _x000D_ 1300 _x000D_ -2651 _x000D_ -3062 _x000D_ -4412 _x000D_ -2628 _x000D_ -4510 _x000D_	defined by ZNF766 TSS
hsa-mir-512-1	Chr19: 54114041 - 54122041 [+]	54120041 (49892)	11	AggattggAca_x000D_ tcTccaatgac_x000D_ tgTccaatccT_x000D_ AagattggAca_x000D_ tgaccaatAtg_x000D_ tgaccaatTtT_x000D_ cacattggggG_x000D_ gccccaatAtT_x000D_ ttTattggccG_x000D_ ggAattgggAc_x000D_ aTaccaatgaT_x000D_	-4003 _x000D_ -2954 _x000D_ 850 _x000D_ -5950 _x000D_ -4894 _x000D_ -5724 _x000D_ -4650 _x000D_ -3584 _x000D_ -2913 _x000D_ -3013 _x000D_ 1013 _x000D_
hsa-mir-512-2	Chr19: 54166186 - 54174186 [+]	54172186 (225)	12	tggccaatAtg_x000D_ ggAattggggc_x000D_ Caaccaatcca_x000D_ gtgattggcAG_x000D_ tTgccaatTaa_x000D_ AgTattggctt_x000D_ ggTccaatgac_x000D_ gaTattggtcG_x000D_ aTcccaatgag_x000D_	-2716 -231 _x000D_ -4924 _x000D_ -1947 537 _x000D_ -1583 _x000D_ -765 _x000D_ -3924 _x000D_ -2184 300 _x000D_ 1970 _x000D_ -4984 _x000D_
hsa-mir-1323	Chr19: 54166186 - 54174186 [+]	54172186 (3036)	12	tggccaatAtg_x000D_ ggAattggggc_x000D_ Caaccaatcca_x000D_ gtgattggcAG_x000D_ tTgccaatTaa_x000D_ AgTattggctt_x000D_ ggTccaatgac_x000D_ gaTattggtcG_x000D_ aTcccaatgag_x000D_	-2716 -231 _x000D_ -4924 _x000D_ -1947 537 _x000D_ -1583 _x000D_ -765 _x000D_ -3924 _x000D_ -2184 300 _x000D_ 1970 _x000D_ -4984 _x000D_
hsa-mir-498	Chr19: 54166186 - 54174186 [+]	54172186 (5265)	12	tggccaatAtg_x000D_ ggAattggggc_x000D_ Caaccaatcca_x000D_ gtgattggcAG_x000D_ tTgccaatTaa_x000D_ AgTattggctt_x000D_ ggTccaatgac_x000D_ gaTattggtcG_x000D_ aTcccaatgag_x000D_	-2716 -231 _x000D_ -4924 _x000D_ -1947 537 _x000D_ -1583 _x000D_ -765 _x000D_ -3924 _x000D_ -2184 300 _x000D_ 1970 _x000D_ -4984 _x000D_
hsa-mir-520e	Chr19: 54166186 - 54174186 [+]	54172186 (6779)	12	tggccaatAtg_x000D_ ggAattggggc_x000D_ Caaccaatcca_x000D_ gtgattggcAG_x000D_ tTgccaatTaa_x000D_ AgTattggctt_x000D_ ggTccaatgac_x000D_ gaTattggtcG_x000D_ aTcccaatgag_x000D_	-2716 -231 _x000D_ -4924 _x000D_ -1947 537 _x000D_ -1583 _x000D_ -765 _x000D_ -3924 _x000D_ -2184 300 _x000D_ 1970 _x000D_ -4984 _x000D_
hsa-mir-515-1	Chr19: 54166186 - 54174186 [+]	54172186 (10071)	12	tggccaatAtg_x000D_ ggAattggggc_x000D_ Caaccaatcca_x000D_ gtgattggcAG_x000D_ tTgccaatTaa_x000D_ AgTattggctt_x000D_ ggTccaatgac_x000D_ gaTattggtcG_x000D_ aTcccaatgag_x000D_	-2716 -231 _x000D_ -4924 _x000D_ -1947 537 _x000D_ -1583 _x000D_ -765 _x000D_ -3924 _x000D_ -2184 300 _x000D_ 1970 _x000D_ -4984 _x000D_
hsa-mir-519e	Chr19: 54166186 - 54174186 [+]	54172186 (11008)	12	tggccaatAtg_x000D_ ggAattggggc_x000D_ Caaccaatcca_x000D_ gtgattggcAG_x000D_ tTgccaatTaa_x000D_ AgTattggctt_x000D_ ggTccaatgac_x000D_ gaTattggtcG_x000D_ aTcccaatgag_x000D_	-2716 -231 _x000D_ -4924 _x000D_ -1947 537 _x000D_ -1583 _x000D_ -765 _x000D_ -3924 _x000D_ -2184 300 _x000D_ 1970 _x000D_ -4984 _x000D_
hsa-mir-520f	Chr19: 54166186 - 54174186 [+]	54172186 (13227)	12	tggccaatAtg_x000D_ ggAattggggc_x000D_ Caaccaatcca_x000D_ gtgattggcAG_x000D_ tTgccaatTaa_x000D_ AgTattggctt_x000D_ ggTccaatgac_x000D_ gaTattggtcG_x000D_ aTcccaatgag_x000D_	-2716 -231 _x000D_ -4924 _x000D_ -1947 537 _x000D_ -1583 _x000D_ -765 _x000D_ -3924 _x000D_ -2184 300 _x000D_ 1970 _x000D_ -4984 _x000D_
hsa-mir-515-2	Chr19: 54166186 - 54174186 [+]	54172186 (16077)	12	tggccaatAtg_x000D_ ggAattggggc_x000D_ Caaccaatcca_x000D_ gtgattggcAG_x000D_ tTgccaatTaa_x000D_ AgTattggctt_x000D_ ggTccaatgac_x000D_ gaTattggtcG_x000D_ aTcccaatgag_x000D_	-2716 -231 _x000D_ -4924 _x000D_ -1947 537 _x000D_ -1583 _x000D_ -765 _x000D_ -3924 _x000D_ -2184 300 _x000D_ 1970 _x000D_ -4984 _x000D_
hsa-mir-519c	Chr19: 54166186 - 54174186 [+]	54172186 (17537)	12	tggccaatAtg_x000D_ ggAattggggc_x000D_ Caaccaatcca_x000D_ gtgattggcAG_x000D_ tTgccaatTaa_x000D_ AgTattggctt_x000D_ ggTccaatgac_x000D_ gaTattggtcG_x000D_ aTcccaatgag_x000D_	-2716 -231 _x000D_ -4924 _x000D_ -1947 537 _x000D_ -1583 _x000D_ -765 _x000D_ -3924 _x000D_ -2184 300 _x000D_ 1970 _x000D_ -4984 _x000D_
hsa-mir-1283-1	Chr19: 54166186 - 54174186 [+]	54172186 (19549)	12	tggccaatAtg_x000D_ ggAattggggc_x000D_ Caaccaatcca_x000D_ gtgattggcAG_x000D_ tTgccaatTaa_x000D_ AgTattggctt_x000D_ ggTccaatgac_x000D_ gaTattggtcG_x000D_ aTcccaatgag_x000D_	-2716 -231 _x000D_ -4924 _x000D_ -1947 537 _x000D_ -1583 _x000D_ -765 _x000D_ -3924 _x000D_ -2184 300 _x000D_ 1970 _x000D_ -4984 _x000D_
hsa-mir-520a	Chr19: 54166186 - 54174186 [+]	54172186 (21949)	12	tggccaatAtg_x000D_ ggAattggggc_x000D_ Caaccaatcca_x000D_ gtgattggcAG_x000D_ tTgccaatTaa_x000D_ AgTattggctt_x000D_ ggTccaatgac_x000D_ gaTattggtcG_x000D_ aTcccaatgag_x000D_	-2716 -231 _x000D_ -4924 _x000D_ -1947 537 _x000D_ -1583 _x000D_ -765 _x000D_ -3924 _x000D_ -2184 300 _x000D_ 1970 _x000D_ -4984 _x000D_
hsa-mir-526b	Chr19: 54166186 - 54174186 [+]	54172186 (25461)	12	tggccaatAtg_x000D_ ggAattggggc_x000D_ Caaccaatcca_x000D_ gtgattggcAG_x000D_ tTgccaatTaa_x000D_ AgTattggctt_x000D_ ggTccaatgac_x000D_ gaTattggtcG_x000D_ aTcccaatgag_x000D_	-2716 -231 _x000D_ -4924 _x000D_ -1947 537 _x000D_ -1583 _x000D_ -765 _x000D_ -3924 _x000D_ -2184 300 _x000D_ 1970 _x000D_ -4984 _x000D_
hsa-mir-519b	Chr19: 54166186 - 54174186 [+]	54172186 (26281)	12	tggccaatAtg_x000D_ ggAattggggc_x000D_ Caaccaatcca_x000D_ gtgattggcAG_x000D_ tTgccaatTaa_x000D_ AgTattggctt_x000D_ ggTccaatgac_x000D_ gaTattggtcG_x000D_ aTcccaatgag_x000D_	-2716 -231 _x000D_ -4924 _x000D_ -1947 537 _x000D_ -1583 _x000D_ -765 _x000D_ -3924 _x000D_ -2184 300 _x000D_ 1970 _x000D_ -4984 _x000D_
hsa-mir-525	Chr19: 54166186 - 54174186 [+]	54172186 (28601)	12	tggccaatAtg_x000D_ ggAattggggc_x000D_ Caaccaatcca_x000D_ gtgattggcAG_x000D_ tTgccaatTaa_x000D_ AgTattggctt_x000D_ ggTccaatgac_x000D_ gaTattggtcG_x000D_ aTcccaatgag_x000D_	-2716 -231 _x000D_ -4924 _x000D_ -1947 537 _x000D_ -1583 _x000D_ -765 _x000D_ -3924 _x000D_ -2184 300 _x000D_ 1970 _x000D_ -4984 _x000D_
hsa-mir-523	Chr19: 54166186 - 54174186 [+]	54172186 (29453)	12	tggccaatAtg_x000D_ ggAattggggc_x000D_ Caaccaatcca_x000D_ gtgattggcAG_x000D_ tTgccaatTaa_x000D_ AgTattggctt_x000D_ ggTccaatgac_x000D_ gaTattggtcG_x000D_ aTcccaatgag_x000D_	-2716 -231 _x000D_ -4924 _x000D_ -1947 537 _x000D_ -1583 _x000D_ -765 _x000D_ -3924 _x000D_ -2184 300 _x000D_ 1970 _x000D_ -4984 _x000D_
hsa-mir-518f	Chr19: 54166186 - 54174186 [+]	54172186 (31083)	12	tggccaatAtg_x000D_ ggAattggggc_x000D_ Caaccaatcca_x000D_ gtgattggcAG_x000D_ tTgccaatTaa_x000D_ AgTattggctt_x000D_ ggTccaatgac_x000D_ gaTattggtcG_x000D_ aTcccaatgag_x000D_	-2716 -231 _x000D_ -4924 _x000D_ -1947 537 _x000D_ -1583 _x000D_ -765 _x000D_ -3924 _x000D_ -2184 300 _x000D_ 1970 _x000D_ -4984 _x000D_
hsa-mir-520b	Chr19: 54166186 - 54174186 [+]	54172186 (32295)	12	tggccaatAtg_x000D_ ggAattggggc_x000D_ Caaccaatcca_x000D_ gtgattggcAG_x000D_ tTgccaatTaa_x000D_ AgTattggctt_x000D_ ggTccaatgac_x000D_ gaTattggtcG_x000D_ aTcccaatgag_x000D_	-2716 -231 _x000D_ -4924 _x000D_ -1947 537 _x000D_ -1583 _x000D_ -765 _x000D_ -3924 _x000D_ -2184 300 _x000D_ 1970 _x000D_ -4984 _x000D_
hsa-mir-518b	Chr19: 54166186 - 54174186 [+]	54172186 (33805)	12	tggccaatAtg_x000D_ ggAattggggc_x000D_ Caaccaatcca_x000D_ gtgattggcAG_x000D_ tTgccaatTaa_x000D_ AgTattggctt_x000D_ ggTccaatgac_x000D_ gaTattggtcG_x000D_ aTcccaatgag_x000D_	-2716 -231 _x000D_ -4924 _x000D_ -1947 537 _x000D_ -1583 _x000D_ -765 _x000D_ -3924 _x000D_ -2184 300 _x000D_ 1970 _x000D_ -4984 _x000D_
hsa-mir-526a-1	Chr19: 54166186 - 54174186 [+]	54172186 (37320)	12	tggccaatAtg_x000D_ ggAattggggc_x000D_ Caaccaatcca_x000D_ gtgattggcAG_x000D_ tTgccaatTaa_x000D_ AgTattggctt_x000D_ ggTccaatgac_x000D_ gaTattggtcG_x000D_ aTcccaatgag_x000D_	-2716 -231 _x000D_ -4924 _x000D_ -1947 537 _x000D_ -1583 _x000D_ -765 _x000D_ -3924 _x000D_ -2184 300 _x000D_ 1970 _x000D_ -4984 _x000D_
hsa-mir-520c	Chr19: 54166186 - 54174186 [+]	54172186 (38521)	12	tggccaatAtg_x000D_ ggAattggggc_x000D_ Caaccaatcca_x000D_ gtgattggcAG_x000D_ tTgccaatTaa_x000D_ AgTattggctt_x000D_ ggTccaatgac_x000D_ gaTattggtcG_x000D_ aTcccaatgag_x000D_	-2716 -231 _x000D_ -4924 _x000D_ -1947 537 _x000D_ -1583 _x000D_ -765 _x000D_ -3924 _x000D_ -2184 300 _x000D_ 1970 _x000D_ -4984 _x000D_
hsa-mir-518c	Chr19: 54166186 - 54174186 [+]	54172186 (39803)	12	tggccaatAtg_x000D_ ggAattggggc_x000D_ Caaccaatcca_x000D_ gtgattggcAG_x000D_ tTgccaatTaa_x000D_ AgTattggctt_x000D_ ggTccaatgac_x000D_ gaTattggtcG_x000D_ aTcccaatgag_x000D_	-2716 -231 _x000D_ -4924 _x000D_ -1947 537 _x000D_ -1583 _x000D_ -765 _x000D_ -3924 _x000D_ -2184 300 _x000D_ 1970 _x000D_ -4984 _x000D_
hsa-mir-524	Chr19: 54166186 - 54174186 [+]	54172186 (42070)	12	tggccaatAtg_x000D_ ggAattggggc_x000D_ Caaccaatcca_x000D_ gtgattggcAG_x000D_ tTgccaatTaa_x000D_ AgTattggctt_x000D_ ggTccaatgac_x000D_ gaTattggtcG_x000D_ aTcccaatgag_x000D_	-2716 -231 _x000D_ -4924 _x000D_ -1947 537 _x000D_ -1583 _x000D_ -765 _x000D_ -3924 _x000D_ -2184 300 _x000D_ 1970 _x000D_ -4984 _x000D_
hsa-mir-517a	Chr19: 54166186 - 54174186 [+]	54172186 (43336)	12	tggccaatAtg_x000D_ ggAattggggc_x000D_ Caaccaatcca_x000D_ gtgattggcAG_x000D_ tTgccaatTaa_x000D_ AgTattggctt_x000D_ ggTccaatgac_x000D_ gaTattggtcG_x000D_ aTcccaatgag_x000D_	-2716 -231 _x000D_ -4924 _x000D_ -1947 537 _x000D_ -1583 _x000D_ -765 _x000D_ -3924 _x000D_ -2184 300 _x000D_ 1970 _x000D_ -4984 _x000D_
hsa-mir-519d	Chr19: 54166186 - 54174186 [+]	54172186 (44415)	12	tggccaatAtg_x000D_ ggAattggggc_x000D_ Caaccaatcca_x000D_ gtgattggcAG_x000D_ tTgccaatTaa_x000D_ AgTattggctt_x000D_ ggTccaatgac_x000D_ gaTattggtcG_x000D_ aTcccaatgag_x000D_	-2716 -231 _x000D_ -4924 _x000D_ -1947 537 _x000D_ -1583 _x000D_ -765 _x000D_ -3924 _x000D_ -2184 300 _x000D_ 1970 _x000D_ -4984 _x000D_
hsa-mir-521-2	Chr19: 54166186 - 54174186 [+]	54172186 (47662)	12	tggccaatAtg_x000D_ ggAattggggc_x000D_ Caaccaatcca_x000D_ gtgattggcAG_x000D_ tTgccaatTaa_x000D_ AgTattggctt_x000D_ ggTccaatgac_x000D_ gaTattggtcG_x000D_ aTcccaatgag_x000D_	-2716 -231 _x000D_ -4924 _x000D_ -1947 537 _x000D_ -1583 _x000D_ -765 _x000D_ -3924 _x000D_ -2184 300 _x000D_ 1970 _x000D_ -4984 _x000D_
hsa-mir-371	Chr19: 54272742 - 54280742 [+]	54278742 (12187)	6	Cagccaatgtg_x000D_ caTattggcAa_x000D_ aagccaatAaT_x000D_ tcaccaatgaa_x000D_ tacccaatccT_x000D_ aaaccaatAaT_x000D_	-1557 _x000D_ -3025 _x000D_ 1676 _x000D_ -1508 _x000D_ -2446 _x000D_ 1711 _x000D_
hsa-mir-372	Chr19: 54272742 - 54280742 [+]	54278742 (12402)	6	Cagccaatgtg_x000D_ caTattggcAa_x000D_ aagccaatAaT_x000D_ tcaccaatgaa_x000D_ tacccaatccT_x000D_ aaaccaatAaT_x000D_	-1557 _x000D_ -3025 _x000D_ 1676 _x000D_ -1508 _x000D_ -2446 _x000D_ 1711 _x000D_
hsa-mir-373	Chr19: 54272742 - 54280742 [+]	54278742 (13217)	6	Cagccaatgtg_x000D_ caTattggcAa_x000D_ aagccaatAaT_x000D_ tcaccaatgaa_x000D_ tacccaatccT_x000D_ aaaccaatAaT_x000D_	-1557 _x000D_ -3025 _x000D_ 1676 _x000D_ -1508 _x000D_ -2446 _x000D_ 1711 _x000D_
hsa-mir-935	Chr19: 54477572 - 54485572 [+]	54483572 (1989)	13	Cagccaatccg_x000D_ AtgattggctG_x000D_ gggattggccG_x000D_ gacccaatccc_x000D_ gggattggcca_x000D_ ccgattggctG_x000D_ ctAattggccG_x000D_ gccattggtAG_x000D_ tccccaatgaT_x000D_ AcAattgggct_x000D_ AccattggcgG_x000D_ AgcattgggAa_x000D_ CaaccaatTga_x000D_	-1960 _x000D_ -1651 _x000D_ 401 _x000D_ -4375 _x000D_ -1778 _x000D_ -1922 _x000D_ -1850 _x000D_ -1692 _x000D_ -4996 _x000D_ 40 _x000D_ 1415 _x000D_ 510 _x000D_ -2568 _x000D_	defined by CACNG8 TSS
hsa-mir-1274b	Chr19: 58037164 - 58045164 [-]	58039164 (14723)	9	tccccaatAca_x000D_ Atgattggtct_x000D_ tgTccaatgcT_x000D_ AagattggAga_x000D_ tagattggAgt_x000D_ tgTccaatAga_x000D_ tggccaatgtg_x000D_ aacccaatcta_x000D_ aagccaatgtc_x000D_	-4798 _x000D_ 513 _x000D_ -3083 _x000D_ -5987 _x000D_ 1636 _x000D_ -3963 _x000D_ -5257 _x000D_ -5886 _x000D_ -2767 _x000D_
hsa-mir-103-2	Chr20: 3845324 - 3853324 [+]	3851324 (46817)	8	tagattgggAa_x000D_ tgAattggcca_x000D_ tggattggggG_x000D_ tgcattggtcc_x000D_ cacattggggt_x000D_ CcaccaatctT_x000D_ Accattggtgc_x000D_ aacccaatTga_x000D_	-5114 _x000D_ -652 _x000D_ -2811 _x000D_ -4141 _x000D_ -2821 _x000D_ -2478 _x000D_ -5182 _x000D_ 1317 _x000D_	defined by PANK2 TSS
hsa-mir-103-2-as	Chr20: 3904693 - 3912693 [-]	3906693 (8483)	6	tgaccaatAtg_x000D_ tTgccaatTca_x000D_ gTcccaatgca_x000D_ tcaccaatcac_x000D_ AcTattggttt_x000D_ Aggattgggct_x000D_	-3009 _x000D_ -1927 _x000D_ 1463 _x000D_ 1393 _x000D_ -4057 _x000D_ -5641 _x000D_
hsa-mir-3192	Chr20: 18442732 - 18450732 [+]	18448732 (2527)	11	aTTccaatgta_x000D_ CaTccaatcca_x000D_ tgAattggtga_x000D_ tgcccaatTaT_x000D_ CcaccaatggT_x000D_ tgaccaatAaa_x000D_ ggcattggcca_x000D_ ccTattggttc_x000D_ ttTattggAgt_x000D_ AtgattggtgG_x000D_ AtAattggtta_x000D_	-2687 _x000D_ 1202 _x000D_ 1153 _x000D_ -1886 _x000D_ -4970 _x000D_ -2118 _x000D_ -3871 _x000D_ 1494 _x000D_ 1107 _x000D_ -1010 _x000D_ -4224 _x000D_	defined by POLR3F TSS
hsa-mir-663	Chr20: 26187122 - 26195122 [-]	26189122 (208)	10	taTccaatTtc_x000D_ gaaccaatTtT_x000D_ Agcattggccc_x000D_ gTaccaatAga_x000D_ aacccaatAaa_x000D_ taAattggAta_x000D_ Atcattggcca_x000D_ gTTccaatctc_x000D_ agaccaatcgg_x000D_ tTcccaatAaa_x000D_	1081 _x000D_ -1601 _x000D_ -2891 _x000D_ -4426 _x000D_ -5926 _x000D_ 605 _x000D_ -4831 _x000D_ -3471 _x000D_ -4686 _x000D_ -5701 _x000D_	defined by RP3-410C9.2 TSS
hsa-mir-3193	Chr20: 30155116 - 30163116 [+]	30161116 (33873)	8	tggccaatAtg_x000D_ cacattgggtt_x000D_ CacccaatgcT_x000D_ taTattggtAc_x000D_ tccattggctG_x000D_ Aggattgggcc_x000D_ AgcattggAga_x000D_ tagattggggt_x000D_	-1364 _x000D_ -5522 _x000D_ -5977 _x000D_ -5696 _x000D_ -4443 _x000D_ -2116 _x000D_ -795 _x000D_ -5828 _x000D_
hsa-mir-1825	Chr20: 30789104 - 30797104 [+]	30795104 (30494)	9	agcccaatAcc_x000D_ cgcattggAAt_x000D_ CagccaatTac_x000D_ cacattggcAc_x000D_ tagattggAgG_x000D_ gTTccaatccc_x000D_ CTcccaatctg_x000D_ aaTccaatctc_x000D_ gacattggcAc_x000D_	-4978 _x000D_ -4196 _x000D_ -4892 _x000D_ -5248 _x000D_ -3163 _x000D_ -4933 _x000D_ -757 _x000D_ 1338 _x000D_ -5674 _x000D_	defined by POFUT1 TSS
hsa-mir-644	Chr20: 32998327 - 33006327 [+]	33004327 (49803)	5	caAattggcct_x000D_ aggccaatAtT_x000D_ ctTattggcAt_x000D_ tTaccaatggT_x000D_ gTgccaatggc_x000D_	-5548 _x000D_ -4145 _x000D_ -4656 _x000D_ -2670 _x000D_ -2131 _x000D_	defined by ITCH TSS
hsa-mir-499	Chr20: 33537724 - 33545724 [+]	33543724 (34455)	7	tgTccaatgta_x000D_ tcaccaatAtg_x000D_ ctgattggttG_x000D_ aggccaatTaT_x000D_ ttcattggAga_x000D_ cagattggtct_x000D_ aTTccaatctc_x000D_	-2879 _x000D_ -5496 _x000D_ -2854 _x000D_ -2599 _x000D_ -3703 _x000D_ 1778 _x000D_ -281 _x000D_	defined by MYH7B TSS
hsa-mir-1289-1	Chr20: 34051901 - 34059901 [-]	34053901 (11982)	9	caAattggAct_x000D_ tggccaatcac_x000D_ gggattggtcc_x000D_ aagccaatgac_x000D_ CcTccaatcgg_x000D_ tTgccaatgtg_x000D_ gacattggttt_x000D_ tgAattggcAa_x000D_ aagccaatAag_x000D_	-5766 _x000D_ 213 _x000D_ 324 _x000D_ -4836 _x000D_ 265 _x000D_ -4201 _x000D_ -4732 _x000D_ -5059 _x000D_ -3485 _x000D_	defined by GDF5 TSS
hsa-mir-1259	Chr20: 47856617 - 47864617 [+]	47862617 (34230)	11	ggTccaatTca_x000D_ tgcccaatgtg_x000D_ gTaccaatgtg_x000D_ aaaccaatcca_x000D_ Ccaccaatcac_x000D_ tgTattggtgG_x000D_ tcgccaatcac_x000D_ ttAattggctt_x000D_ AaAattgggcc_x000D_ tTaccaatTga_x000D_ Aagattgggta_x000D_	-887 _x000D_ -519 _x000D_ -3752 _x000D_ -2008 _x000D_ 1312 _x000D_ -4760 _x000D_ 1369 _x000D_ -161 _x000D_ -2638 _x000D_ -4273 _x000D_ -5869 _x000D_	defined by C20orf199 TSS
hsa-mir-645	Chr20: 49185761 - 49193761 [+]	49191761 (10562)	4	ggaccaatAgg_x000D_ ttAattggcca_x000D_ AaTattgggtt_x000D_ cagattggcAt_x000D_	-2090 _x000D_ -3386 _x000D_ -2803 _x000D_ -3868 _x000D_
hsa-mir-1302-5	Chr20: 49238933 - 49246933 [-]	49240933 (9611)	6	aacccaatctc_x000D_ AaAattgggct_x000D_ caTattggtca_x000D_ gagattggtta_x000D_ ggcattggctt_x000D_ ctgattgggtt_x000D_	-5913 _x000D_ -5877 _x000D_ -2922 _x000D_ 1675 _x000D_ -4635 _x000D_ -1748 _x000D_	defined by C20orf175 TSS
hsa-mir-3194	Chr20: 50115219 - 50123219 [-]	50117219 (47705)	9	taAattggtga_x000D_ ggAattggggG_x000D_ caAattggAga_x000D_ gagccaatAtT_x000D_ tgAattgggtt_x000D_ tccattggtAt_x000D_ gccattggttc_x000D_ tggattggtgG_x000D_ Aacattgggct_x000D_	-5333 _x000D_ -4026 _x000D_ -2689 _x000D_ -3415 _x000D_ 798 _x000D_ -3101 _x000D_ -2454 _x000D_ -1460 _x000D_ -1522 _x000D_	defined by NFATC2 TSS
hsa-mir-4325	Chr20: 55932805 - 55940805 [-]	55934805 (38158)	7	CTgccaatcca_x000D_ gcTccaatccT_x000D_ gacccaatAaT_x000D_ cacattggAct_x000D_ aTgccaatTta_x000D_ gtcattggtcc_x000D_ tacccaatAaa_x000D_	-1423 _x000D_ 1600 _x000D_ 968 _x000D_ 338 _x000D_ -5078 _x000D_ -5062 _x000D_ -1582 _x000D_
hsa-mir-296	Chr20: 57406989 - 57414989 [-]	57408989 (16240)	15	tacattggttc_x000D_ gtTattgggga_x000D_ agaccaatTtT_x000D_ AtgattggAtc_x000D_ ctcattgggtG_x000D_ tcAattggctc_x000D_ gagccaatggc_x000D_ caTattggcca_x000D_ gaAattggcta_x000D_ tagattgggAc_x000D_ ggTattggccc_x000D_ tgAattggcta_x000D_ gtgattgggct_x000D_ tTTccaatggc_x000D_ tggattggttc_x000D_	-1918 _x000D_ -5509 _x000D_ -72 _x000D_ -4470 _x000D_ -4664 _x000D_ -1068 _x000D_ 845 _x000D_ -4801 _x000D_ -1866 _x000D_ -36 _x000D_ -1176 _x000D_ -5270 _x000D_ -3814 _x000D_ -5397 _x000D_ -1377 _x000D_
hsa-mir-298	Chr20: 57406989 - 57414989 [-]	57408989 (15621)	15	tacattggttc_x000D_ gtTattgggga_x000D_ agaccaatTtT_x000D_ AtgattggAtc_x000D_ ctcattgggtG_x000D_ tcAattggctc_x000D_ gagccaatggc_x000D_ caTattggcca_x000D_ gaAattggcta_x000D_ tagattgggAc_x000D_ ggTattggccc_x000D_ tgAattggcta_x000D_ gtgattgggct_x000D_ tTTccaatggc_x000D_ tggattggttc_x000D_	-1918 _x000D_ -5509 _x000D_ -72 _x000D_ -4470 _x000D_ -4664 _x000D_ -1068 _x000D_ 845 _x000D_ -4801 _x000D_ -1866 _x000D_ -36 _x000D_ -1176 _x000D_ -5270 _x000D_ -3814 _x000D_ -5397 _x000D_ -1377 _x000D_
hsa-mir-646	Chr20: 58831430 - 58839430 [+]	58837430 (46102)	12	ggTattggtga_x000D_ CaaccaatgcT_x000D_ gtTattggAtt_x000D_ ttTattgggtt_x000D_ gcTattggtgt_x000D_ ccTattggtgG_x000D_ gtgattggcct_x000D_ agaccaatgcT_x000D_ gtcattggcAc_x000D_ tagattggcAt_x000D_ aTaccaatgcT_x000D_ tcTattggAca_x000D_	-5585 _x000D_ -1439 _x000D_ 455 _x000D_ 442 _x000D_ -2243 _x000D_ -1157 _x000D_ 615 _x000D_ -5531 _x000D_ -5464 _x000D_ 512 _x000D_ -550 _x000D_ -4621 _x000D_	defined by RP5-1043L13.1 TSS
hsa-mir-1257	Chr20: 60538812 - 60546812 [-]	60540812 (12094)	8	tcTccaatTag_x000D_ acaccaatTcc_x000D_ gTTccaatggg_x000D_ gTgccaatgtg_x000D_ ttcattggtct_x000D_ AaAattggcct_x000D_ tggattggggc_x000D_ gagccaatgtc_x000D_	1518 _x000D_ -866 _x000D_ -4054 _x000D_ -4396 _x000D_ -3447 _x000D_ 1028 _x000D_ -543 _x000D_ -3607 _x000D_	defined by TAF4 TSS
hsa-mir-3195	Chr20: 60633685 - 60641685 [+]	60639685 (173)	5	Cggccaatggc_x000D_ gcgattggctG_x000D_ tgaccaatAgc_x000D_ agTccaatAcc_x000D_ gaaccaatgcT_x000D_	1405 _x000D_ 1374 _x000D_ -1334 _x000D_ -1779 _x000D_ -3330 _x000D_
hsa-mir-1-1	Chr20: 61137098 - 61145098 [+]	61143098 (8415)	1	gggattgggAt_x000D_	472 _x000D_	defined by C20orf166 TSS
hsa-mir-124-3	Chr20: 61802955 - 61810955 [+]	61808955 (897)	4	tcTccaatgaa_x000D_ AaTattggccc_x000D_ tccccaatTcc_x000D_ Aggattggtgc_x000D_	-1380 _x000D_ -3872 _x000D_ -3941 _x000D_ -4745 _x000D_
hsa-mir-3196	Chr20: 61837589 - 61845589 [+]	61843589 (26542)	3	Caaccaatcaa_x000D_ acaccaatTgc_x000D_ ttTattggcta_x000D_	-442 _x000D_ -2370 _x000D_ -195 _x000D_	defined by BIRC7,NKAIN4 TSS
hsa-mir-4326	Chr20: 61879187 - 61887187 [+]	61885187 (32973)	8	Cgaccaatccc_x000D_ tcTccaatgac_x000D_ CccccaatAta_x000D_ gggccaatTag_x000D_ gaaccaatgag_x000D_ tcaccaatcaa_x000D_ aaaccaatgtc_x000D_ ttTattggAta_x000D_	-92 _x000D_ -2754 _x000D_ -4128 _x000D_ -258 _x000D_ -3149 _x000D_ -5226 _x000D_ -851 _x000D_ -2799 _x000D_	defined by ARFGAP1 TSS
hsa-mir-941-1	Chr20: 62521100 - 62529100 [+]	62527100 (23694)	4	gccccaatAca_x000D_ gTaccaatAaa_x000D_ tgcccaatgag_x000D_ gggccaatTaa_x000D_	-3252 _x000D_ -3230 _x000D_ 1239 _x000D_ -2158 _x000D_	defined by DNAJC5 TSS
hsa-mir-941-2	Chr20: 62520490 - 62528490 [+]	62526490 (24611)	5	gccccaatAca_x000D_ gTaccaatAaa_x000D_ gacattggcAc_x000D_ tgcccaatgag_x000D_ gggccaatTaa_x000D_	-2642 _x000D_ -2620 _x000D_ -5701 _x000D_ 1849 _x000D_ -1548 _x000D_	defined by DNAJC5 TSS
hsa-mir-941-3	Chr20: 62520490 - 62528490 [+]	62526490 (24723)	5	gccccaatAca_x000D_ gTaccaatAaa_x000D_ gacattggcAc_x000D_ tgcccaatgag_x000D_ gggccaatTaa_x000D_	-2642 _x000D_ -2620 _x000D_ -5701 _x000D_ 1849 _x000D_ -1548 _x000D_	defined by DNAJC5 TSS
hsa-mir-647	Chr20: 62585801 - 62593801 [-]	62587801 (13722)	4	ctcattggtgc_x000D_ Ccaccaatggc_x000D_ CTgccaatctg_x000D_ tggccaatgtg_x000D_	-3640 _x000D_ -1332 _x000D_ -2450 _x000D_ -4739 _x000D_	defined by UCKL1 TSS
hsa-mir-3118-5	Chr21: 15035875 - 15043875 [-]	15037875 (20704)	9	ttTattggAga_x000D_ tgcattgggca_x000D_ AacattggAta_x000D_ agTccaatctg_x000D_ ctAattggcca_x000D_ tTaccaatcta_x000D_ gacattggtct_x000D_ tgcattgggtG_x000D_ cggattggcct_x000D_	-4859 _x000D_ -2156 _x000D_ -2433 _x000D_ -2458 _x000D_ -162 _x000D_ -2696 _x000D_ -4236 _x000D_ 1205 _x000D_ -824 _x000D_
hsa-mir-99a	Chr21: 17901551 - 17909551 [+]	17907551 (3858)	7	tgTattggctc_x000D_ ttcattgggga_x000D_ AtAattgggcc_x000D_ ttcattggtAt_x000D_ AacattggctG_x000D_ Aggattggtgt_x000D_ ttAattgggAa_x000D_	1141 _x000D_ -1513 _x000D_ -5177 _x000D_ -5131 _x000D_ 326 _x000D_ 76 _x000D_ -2647 _x000D_	defined by C21orf34 TSS
hsa-let-7c	Chr21: 17901551 - 17909551 [+]	17907551 (4597)	7	tgTattggctc_x000D_ ttcattgggga_x000D_ AtAattgggcc_x000D_ ttcattggtAt_x000D_ AacattggctG_x000D_ Aggattggtgt_x000D_ ttAattgggAa_x000D_	1141 _x000D_ -1513 _x000D_ -5177 _x000D_ -5131 _x000D_ 326 _x000D_ 76 _x000D_ -2647 _x000D_	defined by C21orf34 TSS
hsa-mir-125b-2	Chr21: 17952899 - 17960899 [+]	17958899 (3658)	14	ttgattggAAa_x000D_ tTgccaatctg_x000D_ gaaccaatgaa_x000D_ cagattggtct_x000D_ gtAattggAct_x000D_ ctTattggAga_x000D_ aTaccaatcca_x000D_ cccattggcct_x000D_ tgaccaatTta_x000D_ cacattggcta_x000D_ aaaccaatgaT_x000D_ caTattggtca_x000D_ CaTccaatgaa_x000D_ taAattgggct_x000D_	-5439 _x000D_ 618 _x000D_ -5953 _x000D_ 1373 _x000D_ -527 _x000D_ -1087 _x000D_ -4887 _x000D_ -462 _x000D_ 71 _x000D_ -4605 _x000D_ -2402 _x000D_ -4160 _x000D_ -4583 _x000D_ -3841 _x000D_	defined by C21orf34 TSS
hsa-mir-155	Chr21: 26927564 - 26935564 [+]	26933564 (12728)	11	caAattggcAa_x000D_ aagccaatTca_x000D_ Aacattgggga_x000D_ AgAattgggct_x000D_ tcaccaatAaa_x000D_ tTcccaatgtT_x000D_ tggattggAta_x000D_ taTattgggAt_x000D_ caTattggAtt_x000D_ gagattggAgG_x000D_	-5354 _x000D_ -2979 _x000D_ -1178 _x000D_ -3171 _x000D_ -5824 _x000D_ -2250 _x000D_ -5942 -4679 _x000D_ 1705 _x000D_ -2168 _x000D_ -2703 _x000D_	defined by MIRHG2 TSS
hsa-mir-802	Chr21: 37071286 - 37079286 [+]	37077286 (15727)	6	gagccaatgtT_x000D_ tTgccaatcca_x000D_ ttAattggtta_x000D_ cagattggccc_x000D_ tgaccaatgcc_x000D_ Atgattggtta_x000D_	465 _x000D_ -3391 _x000D_ -1059 _x000D_ -3691 _x000D_ -3707 _x000D_ 580 _x000D_
hsa-mir-3197	Chr21: 42530347 - 42538347 [+]	42536347 (3137)	8	tcTccaatgaT_x000D_ gcTccaatgcg_x000D_ gcTccaatgtg_x000D_ CacccaatgcT_x000D_ tcaccaatcaa_x000D_ aTaccaatTag_x000D_ tccattggtct_x000D_ tTcccaatcgg_x000D_	-2336 _x000D_ -5069 _x000D_ -5026 _x000D_ 1594 _x000D_ -673 _x000D_ -4151 _x000D_ -4337 _x000D_ -1102 _x000D_
hsa-mir-3198	Chr22: 18255335 - 18263335 [-]	18257335 (10310)	6	tgTccaatccc_x000D_ gaAattggggc_x000D_ tggccaatAtg_x000D_ CagccaatcaT_x000D_ ccAattggtAc_x000D_ gggccaatTgg_x000D_	-5037 _x000D_ -5924 _x000D_ -2339 _x000D_ -2291 _x000D_ -1527 _x000D_ -1530 _x000D_	defined by BID TSS
hsa-mir-648	Chr22: 18481523 - 18489523 [-]	18483523 (19796)	11	AcAattggcca_x000D_ ctcattggAcc_x000D_ Ccaccaatgtg_x000D_ taTattggggc_x000D_ taTattggccG_x000D_ tccattggcca_x000D_ AgTattggcct_x000D_ tgcccaatAaa_x000D_ ctcattgggtG_x000D_ Atcattggctt_x000D_ Caaccaatcag_x000D_	-2794 _x000D_ -1982 _x000D_ 569 _x000D_ -3495 _x000D_ -3808 _x000D_ -1089 _x000D_ -5249 _x000D_ -5395 _x000D_ -2676 _x000D_ 1842 _x000D_ -1045 _x000D_	defined by MICAL3,XXbac-B461K10.1 TSS
hsa-mir-185	Chr22: 19997574 - 20005574 [+]	20003574 (17088)	10	gcTccaatAga_x000D_ ccgattgggcG_x000D_ Cagccaatgca_x000D_ gagccaatAgc_x000D_ ttTattgggcc_x000D_ ggcattggAga_x000D_ gccattgggcc_x000D_ cagattggcAa_x000D_ cccattggtcG_x000D_ gagattggctc_x000D_	-569 _x000D_ 872 _x000D_ -2962 _x000D_ -3857 _x000D_ -3451 _x000D_ -3821 _x000D_ 904 _x000D_ -3212 _x000D_ 832 _x000D_ 363 _x000D_	defined by C22orf25 TSS
hsa-mir-1286	Chr22: 20253277 - 20261277 [-]	20255277 (18543)	3	ggAattggccc_x000D_ tgcattggcct_x000D_ tggattggcAG_x000D_	1900 _x000D_ -3930 _x000D_ 1438 _x000D_	defined by RTN4R TSS
hsa-mir-649	Chr22: 21398561 - 21406561 [-]	21400561 (12000)	11	tggattgggAa_x000D_ cggattgggcG_x000D_ gTcccaatTgg_x000D_ aacccaatgtT_x000D_ aTcccaatcac_x000D_ tggattggAgc_x000D_ CagccaatAgc_x000D_ AggattggcAa_x000D_ ccAattggcct_x000D_ gcaccaatAaT_x000D_ CTcccaatggc_x000D_	-94 _x000D_ 562 _x000D_ 167 _x000D_ -322 _x000D_ -3539 _x000D_ -1649 _x000D_ 426 _x000D_ -2341 _x000D_ 170 _x000D_ -3197 _x000D_ -2536 _x000D_	defined by AC002472.3,TOP3B TSS
hsa-mir-301b	Chr22: 21992807 - 22000807 [+]	21998807 (8463)	13	gcAattgggAa_x000D_ tgTattggcca_x000D_ ctcattggtAa_x000D_ gTTccaatccg_x000D_ acgccaatAgc_x000D_ tcgattggtca_x000D_ gTgccaatgca_x000D_ cggattgggcc_x000D_ gggattggAAt_x000D_ gagccaatcag_x000D_ gtcattggAAt_x000D_ tacattggAgt_x000D_ ggaccaatcaa_x000D_	-4766 _x000D_ -5911 _x000D_ -2425 _x000D_ -1391 _x000D_ -1613 _x000D_ -5557 _x000D_ -1047 _x000D_ -2246 _x000D_ -1016 _x000D_ -5072 _x000D_ -1031 _x000D_ -5772 _x000D_ -2400 _x000D_	defined by PPIL2,TOP3B TSS
hsa-mir-130b	Chr22: 22000472 - 22008472 [+]	22006472 (1121)	11	gaTccaatcac_x000D_ gggattggAAc_x000D_ gccattggAcc_x000D_ cacattgggtc_x000D_ tgTattggggG_x000D_ tacccaatTcg_x000D_ tagccaatTgT_x000D_ Cggccaatgag_x000D_ gagattggAgc_x000D_ tacattgggAG_x000D_ gggccaatcgg_x000D_	-1359 _x000D_ 577 _x000D_ -812 _x000D_ 1459 _x000D_ 768 _x000D_ 961 _x000D_ -3966 _x000D_ -55 _x000D_ -254 _x000D_ -2954 _x000D_ -140 _x000D_	defined by PPIL2,TOP3B TSS
hsa-mir-548j	Chr22: 26973386 - 26981386 [-]	26975386 (24097)	11	gcgattgggAG_x000D_ aggccaatgcg_x000D_ ggaccaatgag_x000D_ aggccaatTtg_x000D_ CagccaatAtc_x000D_ gccccaatctg_x000D_ caTattggcca_x000D_ ctTattggAca_x000D_ gacattgggca_x000D_ AacattgggAa_x000D_ gccattggccc_x000D_	1262 _x000D_ 310 _x000D_ -2170 _x000D_ -2153 _x000D_ -5465 _x000D_ -336 _x000D_ -4235 _x000D_ -2125 _x000D_ -4789 _x000D_ -1108 _x000D_ -2190 _x000D_	defined by TPST2 TSS
hsa-mir-3199-1	Chr22: 28327277 - 28335277 [-]	28329277 (12677)	8	aagccaatAtT_x000D_ acaccaatAaa_x000D_ ggcattgggAa_x000D_ Caaccaatgca_x000D_ CagccaatAaa_x000D_ gtAattggtAa_x000D_ aTaccaatgaa_x000D_ ctTattggAta_x000D_	-4431 _x000D_ -2803 _x000D_ 618 _x000D_ 9 _x000D_ -1502 _x000D_ 1978 _x000D_ -1811 _x000D_ 1408 _x000D_
hsa-mir-3199-2	Chr22: 28309016 - 28317016 [+]	28315016 (1498)	10	AtAattgggga_x000D_ aacccaatAtT_x000D_ tgTattggcAt_x000D_ acTccaatgaa_x000D_ aaTccaatgaT_x000D_ aTaccaatAaa_x000D_ ttgattggAca_x000D_ gacattggAtt_x000D_ tTaccaatAtc_x000D_ tTcccaatAgg_x000D_	-4513 _x000D_ -1487 _x000D_ -1224 _x000D_ -1693 _x000D_ -4600 _x000D_ -4747 _x000D_ 1689 _x000D_ 1696 _x000D_ -2163 _x000D_ -1799 _x000D_	defined by RP3-477H23.1 TSS
hsa-mir-658	Chr22: 38271766 - 38279766 [-]	38273766 (33388)	7	aacccaatTcc_x000D_ gTcccaatTca_x000D_ tcTccaatctc_x000D_ tggccaatgag_x000D_ CcaccaatAtc_x000D_ ctTattggcct_x000D_ caTattggcca_x000D_	803 _x000D_ 1951 _x000D_ -1898 _x000D_ -2023 _x000D_ 947 _x000D_ -1832 _x000D_ -5059 _x000D_	defined by ANKRD54 TSS
hsa-mir-659	Chr22: 38271766 - 38279766 [-]	38273766 (29985)	7	aacccaatTcc_x000D_ gTcccaatTca_x000D_ tcTccaatctc_x000D_ tggccaatgag_x000D_ CcaccaatAtc_x000D_ ctTattggcct_x000D_ caTattggcca_x000D_	803 _x000D_ 1951 _x000D_ -1898 _x000D_ -2023 _x000D_ 947 _x000D_ -1832 _x000D_ -5059 _x000D_
hsa-mir-1281	Chr22: 41439000 - 41447000 [+]	41445000 (43517)	10	ggAattggAtt_x000D_ cggattggcAG_x000D_ taAattggcAa_x000D_ tTaccaatTca_x000D_ aacccaatAca_x000D_ tggattgggta_x000D_ AtAattggcct_x000D_ cacattgggAG_x000D_ caTattggcta_x000D_	-1038 _x000D_ -3958 _x000D_ -1884 _x000D_ -2495 _x000D_ -4459 _x000D_ -1033 _x000D_ -4341 _x000D_ -5558 -630 _x000D_ -2632 _x000D_	defined by EP300 TSS
hsa-mir-33a	Chr22: 42267619 - 42275619 [+]	42273619 (23329)	10	gaAattgggca_x000D_ ttTattggctG_x000D_ ttcattggttt_x000D_ ctgattggcca_x000D_ ctTattggcAa_x000D_ caAattggAga_x000D_ AaAattggtcc_x000D_ cacattggggc_x000D_ gTgccaatgtT_x000D_ aaaccaatgcc_x000D_	-5082 _x000D_ -5059 _x000D_ -736 _x000D_ 1202 _x000D_ -5098 _x000D_ 926 _x000D_ -5012 _x000D_ -1073 _x000D_ -568 _x000D_ 105 _x000D_	defined by SREBF2 TSS
hsa-mir-1249	Chr22: 45606510 - 45614510 [-]	45608510 (11610)	5	tgAattggcca_x000D_ cccattggAtt_x000D_ ttTattggcAt_x000D_ caTattggcca_x000D_ AagattggtgG_x000D_	-3631 _x000D_ 1747 _x000D_ -2680 _x000D_ -1198 _x000D_ -2986 _x000D_	defined by C22orf9 TSS
hsa-let-7a-3	Chr22: 46467047 - 46475047 [+]	46473047 (35582)	5	ttcattggctc_x000D_ cacattgggta_x000D_ ttTattggAgt_x000D_ gggccaatAtT_x000D_ gtTattgggAa_x000D_	-3728 _x000D_ -1271 _x000D_ -3738 _x000D_ -338 _x000D_ -4157 _x000D_	defined by MIRLET7B TSS
hsa-let-7b	Chr22: 46466982 - 46474982 [+]	46472982 (36584)	5	ttcattggctc_x000D_ cacattgggta_x000D_ ttTattggAgt_x000D_ gggccaatAtT_x000D_ gtTattgggAa_x000D_	-3663 _x000D_ -1206 _x000D_ -3673 _x000D_ -273 _x000D_ -4092 _x000D_	defined by MIRLET7B TSS
hsa-mir-3201	Chr22: 48647582 - 48655582 [-]	48649582 (20594)	7	aacccaatcgg_x000D_ ggcattggcAt_x000D_ tacccaatgcc_x000D_ aTcccaatccT_x000D_ gaAattggcga_x000D_ cacattggtga_x000D_	-168 _x000D_ 1194 _x000D_ 1035 _x000D_ -5034 _x000D_ -3687 -2801 _x000D_ 710 _x000D_
