# Supplementary material for: Infinity: An In-Silico Tool for Genome-Wide Prediction of Specific DNA Matrices in miRNA Genomic Loci
Source: PLoS One. 2016 Apr 15;11(4):e0153658. doi: 10.1371/journal.pone.0153658 (PMC4833383; doi:10.1371/journal.pone.0153658)
Supplement: S3 Table — (XLSM) [file pone.0153658.s003.xlsm]

## Sheet: Foglio1
pre-miRNA	position	TSS position (distance of TSS from pre-miRNA)	n° of CCAAT matrices	CCAAT matrices	position of matrices respect to TSS	Host Gene
hsa-mir-200b	Chr1: 1097821 - 1098821 [+]	1098321 (4163)	1	gagattggcca_x000D_	-143 _x000D_
hsa-mir-200a	Chr1: 1097821 - 1098821 [+]	1098321 (4922)	1	gagattggcca_x000D_	-143 _x000D_
hsa-mir-429	Chr1: 1097821 - 1098821 [+]	1098321 (6064)	1	gagattggcca_x000D_	-143 _x000D_
hsa-mir-4251	Chr1: 3028028 - 3029028 [+]	3028528 (16011)	1	aacccaatcac_x000D_	-144 _x000D_	defined by PRDM16 TSS
hsa-mir-551a	Chr1: 3511635 - 3512635 [-]	3512135 (34781)	1	ggcattggcAt_x000D_	-33 _x000D_	defined by MEGF6 TSS
hsa-mir-34a	Chr1: 9258525 - 9259525 [-]	9259025 (47189)	3	ctgattggtgc_x000D_ ttcattggAgt_x000D_ CTcccaatgca_x000D_	202 _x000D_ 264 _x000D_ -149 _x000D_
hsa-mir-1273d	Chr1: 10270127 - 10271127 [+]	10270627 (17149)	2	AcgattggctG_x000D_ gtgattggtca_x000D_	-158 _x000D_ -127 _x000D_	defined by KIF1B TSS
hsa-mir-1290	Chr1: 19228440 - 19229440 [-]	19228940 (5298)	2	ctcattggctc_x000D_ ctgattggttc_x000D_	-484 _x000D_ -422 _x000D_	defined by ALDH4A1 TSS
hsa-mir-1256	Chr1: 21352429 - 21353429 [-]	21352929 (38004)	2	AccattgggAt_x000D_ tgTattggtAt_x000D_	414 _x000D_ 465 _x000D_	defined by EIF4G3 TSS
hsa-mir-4253	Chr1: 23235057 - 23236057 [-]	23235557 (45838)	2	Accattgggct_x000D_ gccccaatctc_x000D_	-260 _x000D_ 131 _x000D_
hsa-mir-1976	Chr1: 26855731 - 26856731 [+]	26856231 (24802)	1	tagccaatggg_x000D_	-18 _x000D_	defined by RPS6KA1 TSS
hsa-mir-30e	Chr1: 41174516 - 41175516 [+]	41175016 (45011)	5	CagccaatAag_x000D_ Cagccaatggg_x000D_ CagccaatcgT_x000D_ ttcattggAgc_x000D_ tggccaatcag_x000D_	-364 _x000D_ -75 _x000D_ -116 _x000D_ 20 _x000D_ -416 _x000D_	defined by NFYC TSS
hsa-mir-30c-1	Chr1: 41185217 - 41186217 [+]	41185717 (37239)	1	tccattggAtt_x000D_	415 _x000D_	defined by NFYC TSS
hsa-mir-761	Chr1: 52343230 - 52344230 [-]	52343730 (41656)	3	CTcccaatgga_x000D_ agcccaatgga_x000D_ AtAattggtga_x000D_	-133 _x000D_ -360 _x000D_ 450 _x000D_	defined by NRD1 TSS
hsa-mir-101-1	Chr1: 65531694 - 65532694 [-]	65532194 (8003)	2	Agcattggcca_x000D_ AtTattgggga_x000D_	457 _x000D_ 164 _x000D_
hsa-mir-760	Chr1: 94291848 - 94292848 [+]	94292348 (20040)	1	ggAattggggG_x000D_	-98 _x000D_
hsa-mir-137	Chr1: 98514927 - 98515927 [-]	98515427 (3700)	2	cccattgggAa_x000D_ ggcattggtcc_x000D_	-58 _x000D_ -72 _x000D_	defined by MIR137 TSS
hsa-mir-553	Chr1: 100732022 - 100733022 [+]	100732522 (14275)	1	aaTccaatTca_x000D_	428 _x000D_	defined by RTCD1 TSS
hsa-mir-4256	Chr1: 113051007 - 113052007 [-]	113051507 (47052)	1	ctcattggAcG_x000D_	-54 _x000D_
hsa-mir-3118-3	Chr1: 143467631 - 143468631 [-]	143468131 (43916)	2	agaccaatTgg_x000D_ ccAattggttt_x000D_	175 _x000D_ 178 _x000D_	defined by BX004987.7 TSS
hsa-mir-4257	Chr1: 150520938 - 150521938 [+]	150521438 (2967)	1	tcaccaatAcT_x000D_	-457 _x000D_	defined by ADAMTSL4,RP11-54A4.1 TSS
hsa-mir-554	Chr1: 151511911 - 151512911 [+]	151512411 (5861)	1	cccattggctc_x000D_	241 _x000D_	defined by RP11-74C1.1,TUFT1 TSS
hsa-mir-92b	Chr1: 155164287 - 155165287 [+]	155164787 (181)	1	gggattggAgc_x000D_	-344 _x000D_
hsa-mir-555	Chr1: 155358024 - 155359024 [-]	155358524 (42288)	1	gtcattggtga_x000D_	465 _x000D_	defined by ASH1L TSS
hsa-mir-9-1	Chr1: 156391185 - 156392185 [-]	156391685 (1464)	3	gccccaatTgc_x000D_ gagccaatcag_x000D_ tggattggAgG_x000D_	-32 _x000D_ 51 _x000D_ -142 _x000D_	defined by C1orf61 TSS
hsa-mir-4259	Chr1: 159869520 - 159870520 [-]	159870020 (151)	1	tgAattgggtG_x000D_	170 _x000D_	defined by CCDC19 TSS
hsa-mir-921	Chr1: 166136140 - 166137140 [-]	166136640 (12605)	3	gcTattggctt_x000D_ tgcccaatgtc_x000D_ Cgaccaatctc_x000D_	-279 _x000D_ -156 _x000D_ 89 _x000D_	defined by FAM78B,RP11-9L18.1 TSS
hsa-mir-1255b-2	Chr1: 167951424 - 167952424 [+]	167951924 (15974)	2	ttcattggcct_x000D_ agTccaatgtc_x000D_	323 _x000D_ 50 _x000D_	defined by IQWD1 TSS
hsa-mir-557	Chr1: 168337749 - 168338749 [+]	168338249 (6513)	3	gtgattgggtG_x000D_ cagattggttc_x000D_ caTattgggga_x000D_	385 _x000D_ 349 _x000D_ 298 _x000D_
hsa-mir-3119-1	Chr1: 170132588 - 170133588 [-]	170133088 (12485)	3	taTccaatctT_x000D_ tcTattggtca_x000D_ ttTattggAca_x000D_	331 _x000D_ -382 _x000D_ -304 _x000D_
hsa-mir-3119-2	Chr1: 170099178 - 170100178 [+]	170099678 (20841)	1	tggattggtga_x000D_	-199 _x000D_	defined by METTL11B TSS
hsa-mir-214	Chr1: 172108694 - 172109694 [-]	172109194 (1147)	1	CcaccaatAta_x000D_	-441 _x000D_
hsa-mir-3120	Chr1: 172075316 - 172076316 [+]	172075816 (32132)	1	AaAattggcca_x000D_	-407 _x000D_	defined by DNM3 TSS
hsa-mir-488	Chr1: 177027456 - 177028456 [-]	177027956 (29375)	1	tcaccaatggc_x000D_	345 _x000D_	defined by ASTN1 TSS
hsa-mir-3121	Chr1: 180425270 - 180426270 [-]	180425770 (18245)	1	tgaccaatggc_x000D_	117 _x000D_	defined by ACBD6 TSS
hsa-mir-1278	Chr1: 193091801 - 193092801 [+]	193092301 (13332)	2	gtcattggtgc_x000D_ ccTattggttG_x000D_	-68 _x000D_ 355 _x000D_	defined by CDC73 TSS
hsa-mir-1231	Chr1: 201739207 - 201740207 [+]	201739707 (38032)	2	tagccaatccT_x000D_ Cacccaatgta_x000D_	-428 _x000D_ 298 _x000D_	defined by NAV1,RP11-90L20.1 TSS
hsa-mir-135b	Chr1: 205424695 - 205425695 [-]	205425195 (7669)	3	gggattggggG_x000D_ gagattggtga_x000D_ ttgattgggta_x000D_	433 _x000D_ 66 _x000D_ -63 _x000D_	defined by LEMD1 TSS
hsa-mir-3122	Chr1: 212208153 - 212209153 [+]	212208653 (42302)	3	tgTccaatTcc_x000D_ aagccaatcag_x000D_ aaaccaatTtc_x000D_	37 _x000D_ 404 _x000D_ -300 _x000D_	defined by DTL TSS
hsa-mir-664	Chr1: 220379279 - 220380279 [-]	220379779 (5818)	1	gagattggttt_x000D_	-211 _x000D_	defined by RAB3GAP2 TSS
hsa-mir-320b-2	Chr1: 224474779 - 224475779 [-]	224475279 (30436)	2	gtAattgggAt_x000D_ gaTattggtgc_x000D_	90 _x000D_ -247 _x000D_	defined by NVL TSS
hsa-mir-1537	Chr1: 236046478 - 236047478 [-]	236046978 (30618)	1	aTcccaatgac_x000D_	60 _x000D_	defined by LYST TSS
hsa-mir-3124	Chr1: 249106701 - 249107701 [+]	249107201 (13375)	2	Cacccaatggc_x000D_ CTgccaatctg_x000D_	-308 _x000D_ 225 _x000D_
hsa-mir-548s	Chr2: 11883947 - 11884947 [+]	11884447 (23123)	1	gggattggcca_x000D_	-95 _x000D_	defined by LPIN1 TSS
hsa-mir-4262	Chr2: 12014780 - 12015780 [-]	12015280 (38168)	4	aagccaatcag_x000D_ CcTccaatctc_x000D_ aaTccaatgtT_x000D_ tagattggttt_x000D_	-423 _x000D_ 463 _x000D_ 346 _x000D_ 356 _x000D_
hsa-mir-3125	Chr2: 12856157 - 12857157 [+]	12856657 (20836)	1	ggcccaatgcT_x000D_	-70 _x000D_	defined by TRIB2 TSS
hsa-mir-4263	Chr2: 28218352 - 28219352 [+]	28218852 (382)	2	gagattggAgt_x000D_ gtgattggAtG_x000D_	409 _x000D_ 279 _x000D_	defined by BRE,MRPL33 TSS
hsa-mir-558	Chr2: 32746774 - 32747774 [+]	32747274 (9946)	1	aaaccaatgtT_x000D_	271 _x000D_	defined by BIRC6 TSS
hsa-mir-3127	Chr2: 97425606 - 97426606 [+]	97426106 (37909)	2	accccaatggg_x000D_ CcTccaatgca_x000D_	-206 _x000D_ 453 _x000D_	defined by CNNM4 TSS
hsa-mir-4266	Chr2: 109935153 - 109936153 [-]	109935653 (5572)	2	tagattggAtG_x000D_ aagccaatgtc_x000D_	436 _x000D_ 359 _x000D_
hsa-mir-128-1	Chr2: 136419471 - 136420471 [+]	136419971 (2996)	3	Aacattggtca_x000D_ Atcattggttt_x000D_ AacattggttG_x000D_	195 _x000D_ -231 _x000D_ 332 _x000D_	defined by R3HDM1 TSS
hsa-mir-933	Chr2: 176032221 - 176033221 [-]	176032721 (284)	2	tgTccaatcaT_x000D_ tgTattggtga_x000D_	-418 _x000D_ 429 _x000D_	defined by ATF2 TSS
hsa-mir-10b	Chr2: 177000451 - 177001451 [+]	177000951 (14080)	2	accccaatTta_x000D_ gtcattggctG_x000D_	-388 _x000D_ 277 _x000D_	defined by HOXD3 TSS
hsa-mir-1246	Chr2: 177491075 - 177492075 [-]	177491575 (25795)	1	AagattggcAa_x000D_	142 _x000D_
hsa-mir-1245	Chr2: 189838826 - 189839826 [+]	189839326 (3492)	1	gtTattggtct_x000D_	306 _x000D_	defined by COL3A1 TSS
hsa-mir-3130-2	Chr2: 207638135 - 207639135 [+]	207638635 (9323)	2	tacccaatTca_x000D_ gaAattggtta_x000D_	119 _x000D_ -258 _x000D_	defined by FASTKD2 TSS
hsa-mir-3130-4	Chr2: 207638135 - 207639135 [+]	207638635 (9325)	2	tacccaatTca_x000D_ gaAattggtta_x000D_	119 _x000D_ -258 _x000D_	defined by FASTKD2 TSS
hsa-mir-2355	Chr2: 207998567 - 207999567 [-]	207999067 (24270)	6	gagccaatgaa_x000D_ ggcccaatggg_x000D_ gggccaatgcT_x000D_ tagccaatTaa_x000D_ gaTattggAcc_x000D_ ttAattggAgt_x000D_	145 _x000D_ -47 _x000D_ -398 _x000D_ 452 _x000D_ -426 _x000D_ -337 _x000D_	defined by KLF7 TSS
hsa-mir-548f-2	Chr2: 213340461 - 213341461 [-]	213340961 (49877)	2	accccaatAac_x000D_ gtgattggAct_x000D_	464 _x000D_ 342 _x000D_	defined by ERBB4 TSS
hsa-mir-3131	Chr2: 219925036 - 219926036 [-]	219925536 (2064)	1	ttTattggcgG_x000D_	89 _x000D_	defined by IHH TSS
hsa-mir-153-1	Chr2: 220167263 - 220168263 [-]	220167763 (8841)	1	gacattggcta_x000D_	-461 _x000D_	defined by PTPRN TSS
hsa-mir-1244-1	Chr2: 232572395 - 232573395 [+]	232572895 (5129)	2	gagccaatgag_x000D_ CagccaatAgc_x000D_	233 _x000D_ 265 _x000D_	defined by PTMA TSS
hsa-mir-562	Chr2: 233005680 - 233006680 [+]	233006180 (31183)	2	tccattggAgc_x000D_ cacattggttt_x000D_	160 _x000D_ -427 _x000D_	defined by DIS3L2 TSS
hsa-mir-3133	Chr2: 242385655 - 242386655 [+]	242386155 (31165)	1	aTgccaatAca_x000D_	-144 _x000D_	defined by FARP2 TSS
hsa-mir-885	Chr3: 10484546 - 10485546 [-]	10485046 (48800)	2	tggattgggAG_x000D_ gagccaatccc_x000D_	157 _x000D_ -63 _x000D_	defined by ATP2B2 TSS
hsa-mir-4270	Chr3: 15562839 - 15563839 [-]	15563339 (25524)	2	aaTccaatgac_x000D_ taaccaatTag_x000D_	220 _x000D_ -253 _x000D_	defined by COLQ TSS
hsa-mir-3134	Chr3: 15757702 - 15758702 [-]	15758202 (19324)	1	AaAattggcta_x000D_	97 _x000D_	defined by ANKRD28 TSS
hsa-mir-563	Chr3: 15900963 - 15901963 [+]	15901463 (13815)	2	cccattggcca_x000D_ gcgattggcgG_x000D_	-77 _x000D_ -121 _x000D_
hsa-mir-128-2	Chr3: 35754250 - 35755250 [+]	35754750 (31218)	1	AtTattgggta_x000D_	127 _x000D_	defined by ARPP-21 TSS
hsa-mir-26a-1	Chr3: 37984525 - 37985525 [+]	37985025 (25870)	2	gaTattggtAc_x000D_ aaaccaatgtT_x000D_	-445 _x000D_ 72 _x000D_	defined by CTDSPL TSS
hsa-mir-1226	Chr3: 47844252 - 47845252 [+]	47844752 (46293)	3	ttcattggcgc_x000D_ cccattgggcc_x000D_ tgAattgggct_x000D_	260 _x000D_ -331 _x000D_ -47 _x000D_	defined by DHX30 TSS
hsa-mir-711	Chr3: 48632240 - 48633240 [-]	48632740 (16330)	2	tggattggggG_x000D_ aTgccaatcca_x000D_	-362 _x000D_ 476 _x000D_	defined by COL7A1 TSS
hsa-mir-566	Chr3: 50190785 - 50191785 [+]	50191285 (19474)	2	tgTattggtga_x000D_ gccattggctc_x000D_	-356 _x000D_ 462 _x000D_	defined by SEMA3F TSS
hsa-mir-3136	Chr3: 69100987 - 69101987 [-]	69101487 (3301)	1	ggcccaatTtc_x000D_	-277 _x000D_	defined by TMF1 TSS
hsa-mir-1324	Chr3: 75639230 - 75640230 [+]	75639730 (40184)	1	gggattgggAG_x000D_	289 _x000D_
hsa-mir-567	Chr3: 111805118 - 111806118 [+]	111805618 (26030)	1	gccattggAtt_x000D_	299 _x000D_	defined by C3orf52 TSS
hsa-mir-568	Chr3: 114052042 - 114053042 [-]	114052542 (17126)	3	CaTccaatcac_x000D_ tggccaatTtT_x000D_ aacccaatgcc_x000D_	-157 _x000D_ -11 _x000D_ 134 _x000D_
hsa-mir-198	Chr3: 120121341 - 120122341 [-]	120121841 (7265)	3	gaAattgggtc_x000D_ ctgattggAAa_x000D_ AggattggtgG_x000D_	155 _x000D_ -315 _x000D_ -180 _x000D_	defined by FSTL1 TSS
hsa-mir-544b	Chr3: 124448640 - 124449640 [+]	124449140 (2146)	2	gccattggtga_x000D_ ggcattggcta_x000D_	206 _x000D_ -139 _x000D_	defined by UMPS TSS
hsa-mir-1280	Chr3: 128068951 - 128069951 [+]	128069451 (11557)	2	ctcattggAtc_x000D_ cacattggctc_x000D_	450 _x000D_ -163 _x000D_	defined by EEFSEC TSS
hsa-mir-1263	Chr3: 163937892 - 163938892 [-]	163938392 (49048)	3	ttcattggAAa_x000D_ Aagattggcct_x000D_ tcTccaatTtc_x000D_	483 _x000D_ 359 _x000D_ 475 _x000D_
hsa-mir-944	Chr3: 189512216 - 189513216 [+]	189512716 (34995)	3	cacattggctG_x000D_ gtAattggAgc_x000D_ caAattgggAa_x000D_	-94 _x000D_ -183 _x000D_ 50 _x000D_	defined by TP63 TSS
hsa-mir-95	Chr4: 8024243 - 8025243 [-]	8024743 (17635)	1	gcaccaatctg_x000D_	-203 _x000D_	defined by ABLIM2 TSS
hsa-mir-548i-2	Chr4: 9606053 - 9607053 [-]	9606553 (48616)	3	tgTattggctc_x000D_ ggAattggAtt_x000D_ tggattgggAt_x000D_	380 _x000D_ -479 _x000D_ -474 _x000D_
hsa-mir-4275	Chr4: 28801027 - 28802027 [+]	28801527 (19677)	2	tggccaatTtc_x000D_ tccccaatTtT_x000D_	-138 _x000D_ -417 _x000D_
hsa-mir-575	Chr4: 83719689 - 83720689 [-]	83720189 (45606)	1	ctgattggctG_x000D_	103 _x000D_	defined by SCD5 TSS
hsa-mir-297	Chr4: 111797478 - 111798478 [-]	111797978 (16175)	1	tTaccaatTaa_x000D_	-23 _x000D_
hsa-mir-1973	Chr4: 117218876 - 117219876 [+]	117219376 (1505)	1	acTccaatTga_x000D_	-74 _x000D_
hsa-mir-3139	Chr4: 144257179 - 144258179 [+]	144257679 (6934)	1	ccgattggggG_x000D_	-479 _x000D_	defined by GAB1 TSS
hsa-mir-1979	Chr4: 166356854 - 166357854 [-]	166357354 (35465)	1	tgTccaatTac_x000D_	292 _x000D_
hsa-mir-1305	Chr4: 183065316 - 183066316 [+]	183065816 (24630)	1	ctcattggcgc_x000D_	-164 _x000D_
hsa-mir-887	Chr5: 15934633 - 15935633 [+]	15935133 (158)	1	cagattggctc_x000D_	5 _x000D_	defined by FBXL7 TSS
hsa-mir-4279	Chr5: 31962081 - 31963081 [-]	31962581 (26316)	5	ggTccaatTtc_x000D_ cagattggAgc_x000D_ gacccaatTcT_x000D_ cgTattggcAc_x000D_ ttcattgggAa_x000D_	339 _x000D_ -182 _x000D_ 485 _x000D_ 120 _x000D_ 347 _x000D_
hsa-mir-580	Chr5: 36192091 - 36193091 [-]	36192591 (44501)	1	gggattggggc_x000D_	286 _x000D_	defined by LMBRD2 TSS
hsa-mir-449a	Chr5: 54468684 - 54469684 [-]	54469184 (2734)	2	CggccaatAag_x000D_ CTcccaatgta_x000D_	96 _x000D_ -430 _x000D_	defined by CDC20B TSS
hsa-mir-449b	Chr5: 54468684 - 54469684 [-]	54469184 (2614)	2	CggccaatAag_x000D_ CTcccaatgta_x000D_	96 _x000D_ -430 _x000D_	defined by CDC20B TSS
hsa-mir-449c	Chr5: 54468684 - 54469684 [-]	54469184 (1003)	2	CggccaatAag_x000D_ CTcccaatgta_x000D_	96 _x000D_ -430 _x000D_	defined by CDC20B TSS
hsa-mir-4280	Chr5: 86417512 - 86418512 [-]	86418012 (7241)	2	cagattggAct_x000D_ ctcattgggAG_x000D_	-40 _x000D_ -414 _x000D_
hsa-mir-2277	Chr5: 92956673 - 92957673 [-]	92957173 (679)	2	tccattggccc_x000D_ aaaccaatccc_x000D_	-60 _x000D_ -141 _x000D_	defined by FAM172A TSS
hsa-mir-583	Chr5: 95373710 - 95374710 [+]	95374210 (40632)	1	CTcccaatggc_x000D_	-345 _x000D_
hsa-mir-1244-2	Chr5: 118309672 - 118310672 [+]	118310172 (109)	1	AaTattggccc_x000D_	366 _x000D_
hsa-mir-1289-2	Chr5: 132775810 - 132776810 [-]	132776310 (12912)	1	tTcccaatAta_x000D_	-452 _x000D_	defined by FSTL4 TSS
hsa-mir-584	Chr5: 148441577 - 148442577 [-]	148442077 (105)	1	tagattggtgG_x000D_	300 _x000D_	defined by SH3TC2 TSS
hsa-mir-143	Chr5: 148785913 - 148786913 [+]	148786413 (22068)	3	tcAattggggG_x000D_ gggccaatggg_x000D_ gccccaatAcg_x000D_	475 _x000D_ -69 _x000D_ -29 _x000D_
hsa-mir-145	Chr5: 148785913 - 148786913 [+]	148786413 (23796)	3	tcAattggggG_x000D_ gggccaatggg_x000D_ gccccaatAcg_x000D_	475 _x000D_ -69 _x000D_ -29 _x000D_
hsa-mir-378	Chr5: 149110819 - 149111819 [+]	149111319 (1069)	3	gagattggggG_x000D_ Cacccaatgcc_x000D_ gtcattgggAa_x000D_	-139 _x000D_ -394 _x000D_ -322 _x000D_	defined by PPARGC1B TSS
hsa-mir-3141	Chr5: 154022731 - 154023731 [-]	154023231 (47599)	2	Cgcccaatctg_x000D_ AagattgggAa_x000D_	30 _x000D_ 328 _x000D_
hsa-mir-3142	Chr5: 159894744 - 159895744 [+]	159895244 (6165)	2	ctcattgggca_x000D_ ccgattggAgt_x000D_	-454 _x000D_ 64 _x000D_
hsa-mir-146a	Chr5: 159894744 - 159895744 [+]	159895244 (17115)	2	ctcattgggca_x000D_ ccgattggAgt_x000D_	-454 _x000D_ 64 _x000D_
hsa-mir-103-1	Chr5: 168006181 - 168007181 [-]	168006681 (18703)	2	AccattggtcG_x000D_ Ccgccaatgta_x000D_	-185 _x000D_ -395 _x000D_	defined by PANK3 TSS
hsa-mir-585	Chr5: 168728546 - 168729546 [-]	168729046 (38348)	3	tacattggtgt_x000D_ tagccaatTta_x000D_ Acgattggccc_x000D_	386 _x000D_ -4 _x000D_ 174 _x000D_	defined by SLIT3 TSS
hsa-mir-1271	Chr5: 175774190 - 175775190 [+]	175774690 (20259)	1	gTTccaatgga_x000D_	69 _x000D_	defined by ARL10 TSS
hsa-mir-219-1	Chr6: 33170808 - 33171808 [+]	33171308 (4304)	1	gcTattggtga_x000D_	-28 _x000D_
hsa-mir-586	Chr6: 45180098 - 45181098 [-]	45180598 (15091)	1	tcTccaatAaa_x000D_	246 _x000D_	defined by SUPT3H TSS
hsa-mir-206	Chr6: 52000571 - 52001571 [+]	52001071 (8076)	1	caAattgggga_x000D_	197 _x000D_
hsa-mir-133b	Chr6: 52000571 - 52001571 [+]	52001071 (12650)	1	caAattgggga_x000D_	197 _x000D_
hsa-mir-548u	Chr6: 57212605 - 57213605 [+]	57213105 (41825)	1	AtgattggcAa_x000D_	329 _x000D_	defined by PRIM2 TSS
hsa-mir-30a	Chr6: 72121564 - 72122564 [-]	72122064 (8740)	2	ggAattgggga_x000D_ tggattggAct_x000D_	-8 _x000D_ 334 _x000D_	defined by C6orf155 TSS
hsa-mir-548b	Chr6: 119399493 - 119400493 [-]	119399993 (9685)	1	tggattgggct_x000D_	-286 _x000D_	defined by FAM184A TSS
hsa-mir-3144	Chr6: 120326367 - 120327367 [+]	120326867 (9458)	3	gtgattggAtG_x000D_ gtgattggAtc_x000D_	-268 -243 _x000D_ -100 _x000D_
hsa-mir-548a-2	Chr6: 135522879 - 135523879 [+]	135523379 (36919)	1	tacccaatTgc_x000D_	-78 _x000D_
hsa-mir-1273c	Chr6: 155151821 - 155152821 [+]	155152321 (22173)	2	ccTattgggAc_x000D_ Agcattggtta_x000D_	196 _x000D_ -394 _x000D_	defined by RBM16 TSS
hsa-mir-1913	Chr6: 166955290 - 166956290 [-]	166955790 (32869)	1	gtcattggAAt_x000D_	-351 _x000D_	defined by RPS6KA2 TSS
hsa-mir-339	Chr7: 1067855 - 1068855 [-]	1068355 (5693)	3	cagattgggga_x000D_ cagattggggG_x000D_	-152 _x000D_ -88 -8 _x000D_	defined by C7orf50 TSS
hsa-mir-1302-6	Chr7: 18172633 - 18173633 [-]	18173133 (6201)	2	tTTccaatgca_x000D_ tTTccaatgta_x000D_	359 _x000D_ 347 _x000D_
hsa-mir-1183	Chr7: 21466631 - 21467631 [+]	21467131 (43545)	2	Cggccaatccg_x000D_ Cagccaatgga_x000D_	378 _x000D_ -53 _x000D_	defined by SP4 TSS
hsa-mir-148a	Chr7: 25990203 - 25991203 [-]	25990703 (1097)	1	CagccaatAag_x000D_	-123 _x000D_
hsa-mir-550-1	Chr7: 30325151 - 30326151 [+]	30325651 (3759)	1	AtAattggcta_x000D_	482 _x000D_	defined by ZNRF2 TSS
hsa-mir-548n	Chr7: 34991300 - 34992300 [-]	34991800 (11354)	1	AaTattggtct_x000D_	18 _x000D_	defined by DPY19L1 TSS
hsa-mir-591	Chr7: 95883908 - 95884908 [-]	95884408 (35340)	1	cacattggcct_x000D_	-360 _x000D_	defined by SLC25A13 TSS
hsa-mir-25	Chr7: 99699160 - 99700160 [-]	99699660 (8394)	2	CTaccaatgaa_x000D_ tTcccaatgtg_x000D_	-17 _x000D_ -488 _x000D_	defined by MCM7 TSS
hsa-mir-93	Chr7: 99699160 - 99700160 [-]	99699660 (8190)	2	CTaccaatgaa_x000D_ tTcccaatgtg_x000D_	-17 _x000D_ -488 _x000D_	defined by MCM7 TSS
hsa-mir-106b	Chr7: 99698111 - 99699111 [-]	99698611 (6914)	4	tggccaatggc_x000D_ gggattggccG_x000D_ ccgattggccc_x000D_ gcgccaatTtc_x000D_	371 _x000D_ 159 _x000D_ -462 _x000D_ -413 _x000D_	defined by MCM7 TSS
hsa-mir-548o	Chr7: 102073566 - 102074566 [-]	102074066 (27764)	1	ggTccaatTcc_x000D_	-112 _x000D_
hsa-mir-593	Chr7: 127677971 - 127678971 [+]	127678471 (43442)	1	ttcattggAga_x000D_	-412 _x000D_	defined by SND1 TSS
hsa-mir-182	Chr7: 129419561 - 129420561 [-]	129420061 (9729)	1	gagccaatggc_x000D_	-75 _x000D_
hsa-mir-96	Chr7: 129419561 - 129420561 [-]	129420061 (5452)	1	gagccaatggc_x000D_	-75 _x000D_
hsa-mir-183	Chr7: 129419561 - 129420561 [-]	129420061 (5207)	1	gagccaatggc_x000D_	-75 _x000D_
hsa-mir-29a	Chr7: 130596483 - 130597483 [-]	130596983 (35414)	1	aaTccaatccT_x000D_	52 _x000D_
hsa-mir-29b-1	Chr7: 130596499 - 130597499 [-]	130596999 (34701)	1	aaTccaatccT_x000D_	68 _x000D_
hsa-mir-490	Chr7: 136573767 - 136574767 [+]	136574267 (13647)	3	aacccaatccT_x000D_ aTaccaatgcc_x000D_ tTcccaatctT_x000D_	56 _x000D_ 94 _x000D_ -46 _x000D_	defined by AC009264.1,CHRM2 TSS
hsa-mir-1975	Chr7: 148638079 - 148639079 [+]	148638579 (1)	1	ccTattggtta_x000D_	209 _x000D_
hsa-mir-595	Chr7: 158331760 - 158332760 [-]	158332260 (6755)	1	ctcattggAAt_x000D_	368 _x000D_	defined by PTPRN2 TSS
hsa-mir-596	Chr8: 1764679 - 1765679 [+]	1765179 (218)	1	gtcattggcAc_x000D_	119 _x000D_
hsa-mir-597	Chr8: 9553281 - 9554281 [+]	9553781 (45401)	1	acTccaatgtc_x000D_	-46 _x000D_	defined by TNKS TSS
hsa-mir-598	Chr8: 10916710 - 10917710 [-]	10917210 (24398)	1	gcTattggAct_x000D_	-254 _x000D_	defined by XKR6 TSS
hsa-mir-548v	Chr8: 17549226 - 17550226 [-]	17549726 (10560)	2	tacattgggAa_x000D_ ctcattggccG_x000D_	303 _x000D_ -71 _x000D_	defined by MTUS1 TSS
hsa-mir-124-2	Chr8: 65285288 - 65286288 [+]	65285788 (5918)	1	ctcattgggAt_x000D_	-152 _x000D_
hsa-mir-2052	Chr8: 75611374 - 75612374 [+]	75611874 (6054)	3	caTattgggta_x000D_ ggAattggAga_x000D_ tTaccaatgag_x000D_	33 _x000D_ -138 _x000D_ 430 _x000D_
hsa-mir-3151	Chr8: 104151633 - 104152633 [+]	104152133 (14709)	1	ttcattggcct_x000D_	23 _x000D_	defined by BAALC TSS
hsa-mir-548a-3	Chr8: 105498006 - 105499006 [-]	105498506 (1813)	1	gcaccaatAtT_x000D_	163 _x000D_
hsa-mir-548d-1	Chr8: 124381958 - 124382958 [-]	124382458 (22088)	3	aagccaatAaT_x000D_ tccattggAAa_x000D_ AaTattggtct_x000D_	-480 _x000D_ 388 _x000D_ -472 _x000D_	defined by ATAD2 TSS
hsa-mir-1206	Chr8: 129005256 - 129006256 [+]	129005756 (15388)	1	ggTattggccc_x000D_	-458 _x000D_
hsa-mir-1207	Chr8: 129011869 - 129012869 [+]	129012369 (49029)	1	AacattggAct_x000D_	-250 _x000D_
hsa-mir-1208	Chr8: 129120912 - 129121912 [+]	129121412 (40950)	1	ggcattgggca_x000D_	-497 _x000D_
hsa-mir-30b	Chr8: 135844046 - 135845046 [-]	135844546 (31696)	1	gggattggtca_x000D_	-306 _x000D_
hsa-mir-30d	Chr8: 135844046 - 135845046 [-]	135844546 (27358)	1	gggattggtca_x000D_	-306 _x000D_
hsa-mir-151	Chr8: 141774018 - 141775018 [-]	141774518 (31766)	3	AtTattggtta_x000D_ tagattggtta_x000D_ cgTattggAca_x000D_	490 _x000D_ -175 _x000D_ -62 _x000D_	defined by PTK2 TSS
hsa-mir-939	Chr8: 145634587 - 145635587 [-]	145635087 (15642)	1	tgcccaatgag_x000D_	-325 _x000D_	defined by CPSF1 TSS
hsa-mir-101-2	Chr9: 4839568 - 4840568 [+]	4840068 (10229)	6	tggattgggca_x000D_ gagattgggAc_x000D_ tgTattggAga_x000D_ Aagattggtct_x000D_ gcaccaatctT_x000D_ Aacattgggct_x000D_	179 _x000D_ -155 _x000D_ -317 _x000D_ 31 _x000D_ 426 _x000D_ 169 _x000D_	defined by RCL1 TSS
hsa-mir-3152	Chr9: 18544723 - 18545723 [+]	18545223 (28081)	1	AaAattgggca_x000D_	-3 _x000D_	defined by ADAMTSL1 TSS
hsa-mir-491	Chr9: 20683761 - 20684761 [+]	20684261 (31843)	1	cccattggctc_x000D_	-69 _x000D_	defined by KIAA1797 TSS
hsa-mir-1299	Chr9: 69031578 - 69032578 [-]	69032078 (29757)	1	ctgattggcta_x000D_	-496 _x000D_
hsa-let-7a-1	Chr9: 96928029 - 96929029 [+]	96928529 (9710)	2	ggTattggtgG_x000D_ tcaccaatggg_x000D_	-206 _x000D_ -63 _x000D_
hsa-let-7f-1	Chr9: 96928029 - 96929029 [+]	96928529 (10100)	2	ggTattggtgG_x000D_ tcaccaatggg_x000D_	-206 _x000D_ -63 _x000D_
hsa-let-7d	Chr9: 96928029 - 96929029 [+]	96928529 (12587)	2	ggTattggtgG_x000D_ tcaccaatggg_x000D_	-206 _x000D_ -63 _x000D_
hsa-mir-23b	Chr9: 97845801 - 97846801 [+]	97846301 (1189)	1	tcTattggAgt_x000D_	-164 _x000D_	defined by C9orf3 TSS
hsa-mir-27b	Chr9: 97845801 - 97846801 [+]	97846301 (1426)	1	tcTattggAgt_x000D_	-164 _x000D_	defined by C9orf3 TSS
hsa-mir-32	Chr9: 111819752 - 111820752 [-]	111820252 (11674)	1	CTgccaatgtc_x000D_	-442 _x000D_	defined by C9orf5 TSS
hsa-mir-455	Chr9: 116925633 - 116926633 [+]	116926133 (45581)	2	gggattgggcc_x000D_ tgTccaatgag_x000D_	-145 _x000D_ -475 _x000D_	defined by COL27A1 TSS
hsa-mir-147	Chr9: 123018592 - 123019592 [-]	123019092 (11764)	1	aacccaatTca_x000D_	-457 _x000D_
hsa-mir-181a-2	Chr9: 127420216 - 127421216 [+]	127420716 (34005)	2	AtAattggttt_x000D_ agcccaatcag_x000D_	-401 _x000D_ -131 _x000D_	defined by MIR181A2HG,NR6A1 TSS
hsa-mir-199b	Chr9: 131037813 - 131038813 [-]	131038313 (31204)	2	caAattggccG_x000D_ tgaccaatggg_x000D_	118 _x000D_ -78 _x000D_
hsa-mir-3154	Chr9: 131037813 - 131038813 [-]	131038313 (31004)	2	caAattggccG_x000D_ tgaccaatggg_x000D_	118 _x000D_ -78 _x000D_
hsa-mir-548f-5	ChrX: 32683931 - 32684931 [-]	32684431 (24755)	2	gacccaatTtc_x000D_ gTaccaatgtT_x000D_	-471 _x000D_ 438 _x000D_	defined by DMD TSS
hsa-mir-221	ChrX: 45623782 - 45624782 [-]	45624282 (18588)	1	Atcattgggta_x000D_	-123 _x000D_
hsa-mir-222	ChrX: 45623930 - 45624930 [-]	45624430 (17900)	1	Atcattgggta_x000D_	25 _x000D_
hsa-let-7f-2	ChrX: 53629569 - 53630569 [-]	53630069 (45834)	1	tcAattgggtc_x000D_	-354 _x000D_	defined by HUWE1 TSS
hsa-mir-223	ChrX: 65234802 - 65235802 [+]	65235302 (3410)	5	tacccaatgtg_x000D_ tccattggcct_x000D_ agcccaatTcc_x000D_ taTccaatcag_x000D_ tcTccaatcta_x000D_	392 _x000D_ 235 _x000D_ 6 _x000D_ 294 _x000D_ 422 _x000D_
hsa-mir-421	ChrX: 73457966 - 73458966 [-]	73458466 (20170)	1	tggattggcca_x000D_	-305 _x000D_
hsa-mir-374b	ChrX: 73457966 - 73458966 [-]	73458466 (20013)	1	tggattggcca_x000D_	-305 _x000D_
hsa-mir-545	ChrX: 73510818 - 73511818 [-]	73511318 (4274)	1	aaTccaatgtT_x000D_	-463 _x000D_	defined by NCRNA00182 TSS
hsa-mir-361	ChrX: 85196791 - 85197791 [-]	85197291 (38579)	3	cccattggttt_x000D_ Atcattgggca_x000D_ agaccaatggg_x000D_	-438 _x000D_ 227 _x000D_ 182 _x000D_	defined by CHM TSS
hsa-mir-220a	ChrX: 122744408 - 122745408 [-]	122744908 (48853)	1	gacattgggAa_x000D_	-81 _x000D_
hsa-mir-450a-1	ChrX: 133680310 - 133681310 [-]	133680810 (6349)	1	tgTccaatTgc_x000D_	-267 _x000D_
hsa-mir-542	ChrX: 133680310 - 133681310 [-]	133680810 (5343)	1	tgTccaatTgc_x000D_	-267 _x000D_
hsa-mir-424	ChrX: 133680310 - 133681310 [-]	133680810 (69)	1	tgTccaatTgc_x000D_	-267 _x000D_	defined by AC004383.3 TSS
hsa-mir-934	ChrX: 135594406 - 135595406 [+]	135594906 (38131)	1	gTcccaatAaa_x000D_	148 _x000D_	defined by VGLL1 TSS
hsa-mir-504	ChrX: 137793380 - 137794380 [-]	137793880 (43926)	1	Cccccaatgcc_x000D_	-283 _x000D_	defined by FGF13 TSS
hsa-mir-892b	ChrX: 145078331 - 145079331 [-]	145078831 (39)	1	CTaccaatgtg_x000D_	258 _x000D_
hsa-mir-513c	ChrX: 146314185 - 146315185 [-]	146314685 (43380)	1	gaaccaatTcc_x000D_	38 _x000D_
hsa-mir-513b	ChrX: 146314185 - 146315185 [-]	146314685 (34040)	1	gaaccaatTcc_x000D_	38 _x000D_
hsa-mir-513a-1	ChrX: 146314185 - 146315185 [-]	146314685 (19576)	1	gaaccaatTcc_x000D_	38 _x000D_
hsa-mir-513a-2	ChrX: 146314185 - 146315185 [-]	146314685 (7215)	1	gaaccaatTcc_x000D_	38 _x000D_
hsa-mir-506	ChrX: 146314185 - 146315185 [-]	146314685 (2324)	1	gaaccaatTcc_x000D_	38 _x000D_
hsa-mir-507	ChrX: 146314185 - 146315185 [-]	146314685 (2090)	1	gaaccaatTcc_x000D_	38 _x000D_
hsa-mir-508	ChrX: 146350535 - 146351535 [-]	146351035 (32490)	2	gcaccaatgac_x000D_ ttTattggggt_x000D_	394 _x000D_ -79 _x000D_
hsa-mir-514b	ChrX: 146350535 - 146351535 [-]	146351035 (19287)	2	gcaccaatgac_x000D_ ttTattggggt_x000D_	394 _x000D_ -79 _x000D_
hsa-mir-509-2	ChrX: 146389839 - 146390839 [-]	146390339 (49971)	1	cccattgggAa_x000D_	379 _x000D_
hsa-mir-509-3	ChrX: 146389839 - 146390839 [-]	146390339 (49095)	1	cccattgggAa_x000D_	379 _x000D_
hsa-mir-509-1	ChrX: 146389839 - 146390839 [-]	146390339 (48196)	1	cccattgggAa_x000D_	379 _x000D_
hsa-mir-510	ChrX: 146389839 - 146390839 [-]	146390339 (36413)	1	cccattgggAa_x000D_	379 _x000D_
hsa-mir-514-1	ChrX: 146389839 - 146390839 [-]	146390339 (29477)	1	cccattgggAa_x000D_	379 _x000D_
hsa-mir-514-2	ChrX: 146389839 - 146390839 [-]	146390339 (26791)	1	cccattgggAa_x000D_	379 _x000D_
hsa-mir-514-3	ChrX: 146389839 - 146390839 [-]	146390339 (24093)	1	cccattgggAa_x000D_	379 _x000D_
hsa-mir-2114	ChrX: 149390240 - 149391240 [+]	149390740 (5499)	1	tccattggAgt_x000D_	-219 _x000D_
hsa-mir-718	ChrX: 153286132 - 153287132 [-]	153286632 (1192)	1	ctcattggAtc_x000D_	-318 _x000D_	defined by IRAK1 TSS
hsa-mir-3155	Chr10: 6191624 - 6192624 [+]	6192124 (2035)	2	tccccaatAga_x000D_ taTattggAcc_x000D_	-382 _x000D_ 73 _x000D_	defined by PFKFB3 TSS
hsa-mir-548q	Chr10: 12810510 - 12811510 [-]	12811010 (43658)	1	AgAattgggga_x000D_	166 _x000D_
hsa-mir-1265	Chr10: 14446781 - 14447781 [+]	14447281 (31294)	3	aacccaatTaa_x000D_ agTccaatcac_x000D_ cccattggAga_x000D_	269 _x000D_ 256 _x000D_ -156 _x000D_
hsa-mir-603	Chr10: 24527071 - 24528071 [+]	24527571 (37043)	1	CcaccaatTaa_x000D_	162 _x000D_	defined by KIAA1217 TSS
hsa-mir-938	Chr10: 29936673 - 29937673 [-]	29937173 (45898)	2	tgcattggctG_x000D_ taAattgggAa_x000D_	-314 _x000D_ 398 _x000D_	defined by SVIL TSS
hsa-mir-1296	Chr10: 65133365 - 65134365 [-]	65133865 (1057)	1	ctAattggAta_x000D_	-223 _x000D_	defined by JMJD1C TSS
hsa-mir-606	Chr10: 77262995 - 77263995 [+]	77263495 (48721)	4	ttcattggctt_x000D_ AcTattggttt_x000D_ taTattgggAa_x000D_ AtAattggtca_x000D_	-451 _x000D_ -170 _x000D_ 3 _x000D_ -240 _x000D_	defined by C10orf11 TSS
hsa-mir-346	Chr10: 88069314 - 88070314 [-]	88069814 (45269)	4	ggcattgggct_x000D_ caTattggtgG_x000D_ ctAattggAca_x000D_ gtgattggggt_x000D_	-217 _x000D_ -443 _x000D_ 259 _x000D_ -469 _x000D_	defined by GRID1 TSS
hsa-mir-3157	Chr10: 97849091 - 97850091 [-]	97849591 (25435)	1	caTattgggtc_x000D_	297 _x000D_	defined by RP11-429G19.1 TSS
hsa-mir-1287	Chr10: 100174479 - 100175479 [-]	100174979 (19915)	1	aagccaatcgc_x000D_	36 _x000D_	defined by PYROXD2 TSS
hsa-mir-936	Chr10: 105844042 - 105845042 [-]	105844542 (36598)	1	tagattggtga_x000D_	489 _x000D_	defined by COL17A1 TSS
hsa-mir-609	Chr10: 105991755 - 105992755 [-]	105992255 (13614)	5	gagccaatggg_x000D_ gcaccaatgtT_x000D_ Ccaccaatctg_x000D_ AtTattggccc_x000D_ cccattggccG_x000D_	101 _x000D_ -40 _x000D_ 59 _x000D_ -143 _x000D_ 33 _x000D_	defined by C10orf79 TSS
hsa-mir-548e	Chr10: 112719141 - 112720141 [+]	112719641 (29043)	2	tgTccaatTtg_x000D_ ttTattggctt_x000D_	189 _x000D_ 31 _x000D_	defined by SHOC2 TSS
hsa-mir-4295	Chr10: 114361183 - 114362183 [+]	114361683 (32246)	3	gcaccaatgcc_x000D_ ggcattgggAa_x000D_ gaAattggAtt_x000D_	-412 _x000D_ -95 _x000D_ -67 _x000D_	defined by VTI1A TSS
hsa-mir-2110	Chr10: 115934100 - 115935100 [-]	115934600 (662)	1	tacccaatAca_x000D_	-23 _x000D_	defined by C10orf118 TSS
hsa-mir-202	Chr10: 135106846 - 135107846 [-]	135107346 (46222)	1	tTaccaatgtT_x000D_	-262 _x000D_
hsa-mir-4298	Chr11: 1912867 - 1913867 [-]	1913367 (32601)	2	taTattgggct_x000D_ tggccaatgaT_x000D_	-393 _x000D_ 91 _x000D_
hsa-mir-483	Chr11: 2160355 - 2161355 [-]	2160855 (5416)	1	cccattggcgc_x000D_	142 _x000D_	defined by IGF2,INS TSS
hsa-mir-3159	Chr11: 18372642 - 18373642 [+]	18373142 (36192)	3	cagattggcAa_x000D_ tacccaatAta_x000D_ AaAattggttc_x000D_	43 _x000D_ -36 _x000D_ 125 _x000D_
hsa-mir-129-2	Chr11: 43600147 - 43601147 [+]	43600647 (2297)	2	gcgccaatAaa_x000D_ taTccaatgaa_x000D_	-366 _x000D_ 28 _x000D_
hsa-mir-130a	Chr11: 57405460 - 57406460 [+]	57405960 (2711)	2	Cagccaatggg_x000D_	-210 -167 _x000D_
hsa-mir-3162	Chr11: 59393331 - 59394331 [-]	59393831 (31200)	3	AccattggAta_x000D_ AgTattggttt_x000D_ ggTattgggAt_x000D_	-239 _x000D_ -4 _x000D_ -69 _x000D_	defined by OSBP TSS
hsa-mir-611	Chr11: 61563270 - 61564270 [-]	61563770 (3737)	3	tggattggcAG_x000D_ ggcccaatAcc_x000D_ gagccaatTtT_x000D_	324 _x000D_ 210 _x000D_ 113 _x000D_	defined by C11orf10 TSS
hsa-mir-1908	Chr11: 61584229 - 61585229 [-]	61584729 (2017)	1	Cggccaatggg_x000D_	323 _x000D_	defined by FADS1 TSS
hsa-mir-1237	Chr11: 64126981 - 64127981 [+]	64127481 (8593)	1	gcaccaatctc_x000D_	103 _x000D_	defined by RPS6KA4 TSS
hsa-mir-612	Chr11: 65194997 - 65195997 [+]	65195497 (16432)	1	acTccaatcca_x000D_	-13 _x000D_
hsa-mir-3163	Chr11: 66725192 - 66726192 [-]	66725692 (23715)	2	tgcccaatAac_x000D_ gggccaatAgg_x000D_	-259 _x000D_ -229 _x000D_	defined by PC TSS
hsa-mir-548k	Chr11: 70116883 - 70117883 [+]	70117383 (12678)	2	gccattggAAa_x000D_ AtgattgggtG_x000D_	295 _x000D_ 488 _x000D_	defined by PPFIA1 TSS
hsa-mir-139	Chr11: 72354175 - 72355175 [-]	72354675 (28501)	1	ggTattggggG_x000D_	-465 _x000D_	defined by PDE2A TSS
hsa-mir-326	Chr11: 75062128 - 75063128 [-]	75062628 (16398)	3	acaccaatAca_x000D_ acaccaatTcT_x000D_ AgcattggccG_x000D_	-488 _x000D_ 460 _x000D_ 249 _x000D_	defined by ARRB1 TSS
hsa-mir-708	Chr11: 79151503 - 79152503 [-]	79152003 (38850)	1	Aggattggcta_x000D_	-90 _x000D_	defined by ODZ4 TSS
hsa-mir-4300	Chr11: 81640299 - 81641299 [-]	81640799 (38921)	3	gaTattggttt_x000D_ taTccaatAaa_x000D_ AtTattggtta_x000D_	-110 _x000D_ -89 _x000D_ -259 _x000D_
hsa-mir-3166	Chr11: 87908153 - 87909153 [+]	87908653 (1017)	1	tcgccaatcac_x000D_	-149 _x000D_
hsa-mir-1304	Chr11: 93466951 - 93467951 [-]	93467451 (521)	1	cgAattgggAa_x000D_	164 _x000D_	defined by TAF1D TSS
hsa-mir-548l	Chr11: 94226254 - 94227254 [-]	94226754 (27008)	2	Aggattggctc_x000D_ tagccaatgag_x000D_	-385 _x000D_ -320 _x000D_	defined by MRE11A TSS
hsa-mir-125b-1	Chr11: 121970656 - 121971656 [-]	121971156 (604)	1	AaTattggcca_x000D_	-476 _x000D_
hsa-let-7a-2	Chr11: 122027266 - 122028266 [-]	122027766 (10465)	2	gcaccaatgaa_x000D_ gtgattggAtc_x000D_	-62 _x000D_ -7 _x000D_
hsa-mir-100	Chr11: 122027266 - 122028266 [-]	122027766 (4750)	2	gcaccaatgaa_x000D_ gtgattggAtc_x000D_	-62 _x000D_ -7 _x000D_
hsa-mir-3167	Chr11: 126869987 - 126870987 [-]	126870487 (12049)	1	tcTccaatgca_x000D_	400 _x000D_
hsa-mir-200c	Chr12: 7036476 - 7037476 [+]	7036976 (35886)	4	aTcccaatctc_x000D_ tTTccaatcca_x000D_ gcgattggggc_x000D_ aaTccaatccc_x000D_	-404 _x000D_ -423 _x000D_ 375 _x000D_ -418 _x000D_
hsa-mir-141	Chr12: 7036476 - 7037476 [+]	7036976 (36284)	4	aTcccaatctc_x000D_ tTTccaatcca_x000D_ gcgattggggc_x000D_ aaTccaatccc_x000D_	-404 _x000D_ -423 _x000D_ 375 _x000D_ -418 _x000D_
hsa-mir-613	Chr12: 12878241 - 12879241 [+]	12878741 (38842)	3	ggcattggctG_x000D_ cccattggccG_x000D_ ttgattggcAt_x000D_	-336 _x000D_ -87 _x000D_ -342 _x000D_	defined by APOLD1 TSS
hsa-mir-614	Chr12: 13024838 - 13025838 [+]	13025338 (43425)	3	ttTattggcAt_x000D_ cagattggtca_x000D_ gtgattggcca_x000D_	204 _x000D_ 302 _x000D_ 233 _x000D_
hsa-mir-1291	Chr12: 49085285 - 49086285 [-]	49085785 (37472)	3	tagccaatgga_x000D_ gagattggAgc_x000D_ gggattggAgG_x000D_	291 _x000D_ 237 _x000D_ -495 _x000D_	defined by C12orf41 TSS
hsa-mir-196a-2	Chr12: 54379926 - 54380926 [+]	54380426 (5096)	2	ttcattggttt_x000D_ ctcattgggtG_x000D_	110 _x000D_ 480 _x000D_
hsa-mir-615	Chr12: 54424358 - 54425358 [+]	54424858 (2876)	1	taTccaatTtc_x000D_	-442 _x000D_	defined by HOXC4,HOXC5 TSS
hsa-mir-616	Chr12: 57912755 - 57913755 [-]	57913255 (213)	2	gtcattggAgG_x000D_ tagattggAAa_x000D_	270 _x000D_ 431 _x000D_	defined by DDIT3 TSS
hsa-let-7i	Chr12: 62953347 - 62954347 [+]	62953847 (43619)	2	aggccaatAaa_x000D_ gtTattggtta_x000D_	-184 _x000D_ 83 _x000D_
hsa-mir-1279	Chr12: 69677516 - 69678516 [-]	69678016 (11018)	2	tcTattgggtt_x000D_ tcTccaatcca_x000D_	36 _x000D_ 242 _x000D_
hsa-mir-1252	Chr12: 79803053 - 79804053 [+]	79803553 (9484)	1	taaccaatTtc_x000D_	-497 _x000D_	defined by SYT1 TSS
hsa-mir-618	Chr12: 81330896 - 81331896 [-]	81331396 (1784)	1	Cccccaatctc_x000D_	-146 _x000D_	defined by LIN7A TSS
hsa-mir-331	Chr12: 95692143 - 95693143 [+]	95692643 (9553)	1	tacattggAAa_x000D_	99 _x000D_
hsa-mir-1251	Chr12: 97856081 - 97857081 [+]	97856581 (29106)	1	tccccaatgac_x000D_	78 _x000D_
hsa-mir-135a-2	Chr12: 97924286 - 97925286 [+]	97924786 (32804)	1	AtAattggggc_x000D_	347 _x000D_
hsa-mir-619	Chr12: 109250190 - 109251190 [-]	109250690 (19908)	1	ttgattgggtG_x000D_	61 _x000D_	defined by SSH1 TSS
hsa-mir-1302-1	Chr12: 113136128 - 113137128 [-]	113136628 (3647)	1	AgcattggAta_x000D_	102 _x000D_
hsa-mir-1178	Chr12: 120190896 - 120191896 [-]	120191396 (39867)	1	tTgccaatcca_x000D_	-396 _x000D_	defined by CIT TSS
hsa-mir-4304	Chr12: 123537033 - 123538033 [-]	123537533 (42258)	1	taTattggctG_x000D_	325 _x000D_	defined by PITPNM2 TSS
hsa-mir-4305	Chr13: 40243756 - 40244756 [-]	40244256 (5984)	2	CTaccaatgaa_x000D_ gcTccaatAca_x000D_	-95 _x000D_ 461 _x000D_
hsa-mir-3168	Chr13: 41706439 - 41707439 [-]	41706939 (31703)	1	AaAattggcgc_x000D_	-188 _x000D_
hsa-mir-3169	Chr13: 61780693 - 61781693 [-]	61781193 (7179)	1	tggattgggta_x000D_	255 _x000D_
hsa-mir-622	Chr13: 90874248 - 90875248 [+]	90874748 (8688)	1	aggccaatAtg_x000D_	-87 _x000D_	defined by RP11-392A19.1 TSS
hsa-mir-1201	Chr14: 20818753 - 20819753 [-]	20819253 (24563)	2	gacccaatTta_x000D_ tccccaatTtc_x000D_	378 _x000D_ 316 _x000D_	defined by CCNB1IP1 TSS
hsa-mir-208b	Chr14: 23895219 - 23896219 [-]	23895719 (8447)	2	Cccccaatgag_x000D_ AacattggAta_x000D_	44 _x000D_ 199 _x000D_	defined by MYH7 TSS
hsa-mir-3172	Chr14: 32952844 - 32953844 [+]	32953344 (957)	1	ggTattgggtt_x000D_	126 _x000D_	defined by AKAP6 TSS
hsa-mir-548h-1	Chr14: 64585790 - 64586790 [-]	64586290 (24447)	2	aTcccaatTac_x000D_ aaaccaatccc_x000D_	340 _x000D_ 334 _x000D_
hsa-mir-625	Chr14: 65923544 - 65924544 [+]	65924044 (13776)	1	ttgattggAgc_x000D_	328 _x000D_	defined by FUT8 TSS
hsa-mir-3173	Chr14: 95623865 - 95624865 [-]	95624365 (20042)	2	tgTccaatcac_x000D_ aTcccaatAta_x000D_	423 _x000D_ -443 _x000D_	defined by DICER1 TSS
hsa-mir-342	Chr14: 100533618 - 100534618 [+]	100534118 (41874)	1	Ccaccaatcaa_x000D_	-433 _x000D_	defined by EVL TSS
hsa-mir-345	Chr14: 100740983 - 100741983 [+]	100741483 (32713)	1	ttAattggAta_x000D_	119 _x000D_
hsa-mir-770	Chr14: 101293168 - 101294168 [+]	101293668 (25059)	1	gggattggggG_x000D_	-388 _x000D_	defined by MEG3 TSS
hsa-mir-493	Chr14: 101314319 - 101315319 [+]	101314819 (20578)	1	ttAattggcAc_x000D_	-243 _x000D_
hsa-mir-337	Chr14: 101293168 - 101294168 [+]	101293668 (47162)	1	gggattggggG_x000D_	-388 _x000D_
hsa-mir-431	Chr14: 101315612 - 101316612 [+]	101316112 (31232)	1	aaaccaatAaa_x000D_	-143 _x000D_
hsa-mir-433	Chr14: 101315612 - 101316612 [+]	101316112 (32111)	1	aaaccaatAaa_x000D_	-143 _x000D_
hsa-mir-127	Chr14: 101315482 - 101316482 [+]	101315982 (33334)	1	aaaccaatAaa_x000D_	-13 _x000D_
hsa-mir-432	Chr14: 101315612 - 101316612 [+]	101316112 (34708)	1	aaaccaatAaa_x000D_	-143 _x000D_
hsa-mir-136	Chr14: 101315612 - 101316612 [+]	101316112 (34927)	1	aaaccaatAaa_x000D_	-143 _x000D_
hsa-mir-370	Chr14: 101356133 - 101357133 [+]	101356633 (20843)	1	cccattgggtc_x000D_	-35 _x000D_
hsa-mir-379	Chr14: 101438489 - 101439489 [+]	101438989 (49414)	2	Atgattgggtc_x000D_ tgcccaatccT_x000D_	139 _x000D_ 9 _x000D_
hsa-mir-411	Chr14: 101457482 - 101458482 [+]	101457982 (31680)	2	agaccaatgtg_x000D_ aaTccaatAag_x000D_	-86 _x000D_ 4 _x000D_
hsa-mir-299	Chr14: 101463109 - 101464109 [+]	101463609 (26522)	5	acaccaatAaT_x000D_ gacccaatTaT_x000D_ agTccaatcag_x000D_ Atcattggtga_x000D_ aaaccaatgaT_x000D_	-190 _x000D_ -500 _x000D_ -172 _x000D_ -377 _x000D_ 383 _x000D_
hsa-mir-380	Chr14: 101457482 - 101458482 [+]	101457982 (33372)	2	agaccaatgtg_x000D_ aaTccaatAag_x000D_	-86 _x000D_ 4 _x000D_
hsa-mir-1197	Chr14: 101457482 - 101458482 [+]	101457982 (33919)	2	agaccaatgtg_x000D_ aaTccaatAag_x000D_	-86 _x000D_ 4 _x000D_
hsa-mir-323	Chr14: 101457482 - 101458482 [+]	101457982 (34087)	2	agaccaatgtg_x000D_ aaTccaatAag_x000D_	-86 _x000D_ 4 _x000D_
hsa-mir-758	Chr14: 101457482 - 101458482 [+]	101457982 (34375)	2	agaccaatgtg_x000D_ aaTccaatAag_x000D_	-86 _x000D_ 4 _x000D_
hsa-mir-329-1	Chr14: 101490939 - 101491939 [+]	101491439 (1683)	2	tacattggcca_x000D_ ggcattggAtG_x000D_	266 _x000D_ 342 _x000D_
hsa-mir-329-2	Chr14: 101490939 - 101491939 [+]	101491439 (1998)	2	tacattggcca_x000D_ ggcattggAtG_x000D_	266 _x000D_ 342 _x000D_
hsa-mir-494	Chr14: 101457482 - 101458482 [+]	101457982 (37989)	2	agaccaatgtg_x000D_ aaTccaatAag_x000D_	-86 _x000D_ 4 _x000D_
hsa-mir-1193	Chr14: 101457482 - 101458482 [+]	101457982 (38407)	2	agaccaatgtg_x000D_ aaTccaatAag_x000D_	-86 _x000D_ 4 _x000D_
hsa-mir-543	Chr14: 101490939 - 101491939 [+]	101491439 (6885)	2	tacattggcca_x000D_ ggcattggAtG_x000D_	266 _x000D_ 342 _x000D_
hsa-mir-495	Chr14: 101457482 - 101458482 [+]	101457982 (42110)	2	agaccaatgtg_x000D_ aaTccaatAag_x000D_	-86 _x000D_ 4 _x000D_
hsa-mir-376c	Chr14: 101490939 - 101491939 [+]	101491439 (14588)	2	tacattggcca_x000D_ ggcattggAtG_x000D_	266 _x000D_ 342 _x000D_
hsa-mir-376a-2	Chr14: 101504283 - 101505283 [+]	101504783 (1623)	4	AtTattggtcc_x000D_ ggTattggtgG_x000D_ gacattggtca_x000D_	-383 _x000D_ -192 42 _x000D_ 448 _x000D_
hsa-mir-654	Chr14: 101504283 - 101505283 [+]	101504783 (1773)	4	AtTattggtcc_x000D_ ggTattggtgG_x000D_ gacattggtca_x000D_	-383 _x000D_ -192 42 _x000D_ 448 _x000D_
hsa-mir-376b	Chr14: 101504283 - 101505283 [+]	101504783 (1990)	4	AtTattggtcc_x000D_ ggTattggtgG_x000D_ gacattggtca_x000D_	-383 _x000D_ -192 42 _x000D_ 448 _x000D_
hsa-mir-376a-1	Chr14: 101490939 - 101491939 [+]	101491439 (15680)	2	tacattggcca_x000D_ ggcattggAtG_x000D_	266 _x000D_ 342 _x000D_
hsa-mir-300	Chr14: 101504283 - 101505283 [+]	101504783 (2917)	4	AtTattggtcc_x000D_ ggTattggtgG_x000D_ gacattggtca_x000D_	-383 _x000D_ -192 42 _x000D_ 448 _x000D_
hsa-mir-1185-1	Chr14: 101504283 - 101505283 [+]	101504783 (4531)	4	AtTattggtcc_x000D_ ggTattggtgG_x000D_ gacattggtca_x000D_	-383 _x000D_ -192 42 _x000D_ 448 _x000D_
hsa-mir-1185-2	Chr14: 101490939 - 101491939 [+]	101491439 (19096)	2	tacattggcca_x000D_ ggcattggAtG_x000D_	266 _x000D_ 342 _x000D_
hsa-mir-381	Chr14: 101504283 - 101505283 [+]	101504783 (7474)	4	AtTattggtcc_x000D_ ggTattggtgG_x000D_ gacattggtca_x000D_	-383 _x000D_ -192 42 _x000D_ 448 _x000D_
hsa-mir-487b	Chr14: 101504283 - 101505283 [+]	101504783 (8009)	4	AtTattggtcc_x000D_ ggTattggtgG_x000D_ gacattggtca_x000D_	-383 _x000D_ -192 42 _x000D_ 448 _x000D_
hsa-mir-539	Chr14: 101504283 - 101505283 [+]	101504783 (8875)	4	AtTattggtcc_x000D_ ggTattggtgG_x000D_ gacattggtca_x000D_	-383 _x000D_ -192 42 _x000D_ 448 _x000D_
hsa-mir-889	Chr14: 101490939 - 101491939 [+]	101491439 (22799)	2	tacattggcca_x000D_ ggcattggAtG_x000D_	266 _x000D_ 342 _x000D_
hsa-mir-544	Chr14: 101504283 - 101505283 [+]	101504783 (10212)	4	AtTattggtcc_x000D_ ggTattggtgG_x000D_ gacattggtca_x000D_	-383 _x000D_ -192 42 _x000D_ 448 _x000D_
hsa-mir-655	Chr14: 101504283 - 101505283 [+]	101504783 (11104)	4	AtTattggtcc_x000D_ ggTattggtgG_x000D_ gacattggtca_x000D_	-383 _x000D_ -192 42 _x000D_ 448 _x000D_
hsa-mir-487a	Chr14: 101504283 - 101505283 [+]	101504783 (14000)	4	AtTattggtcc_x000D_ ggTattggtgG_x000D_ gacattggtca_x000D_	-383 _x000D_ -192 42 _x000D_ 448 _x000D_
hsa-mir-382	Chr14: 101504283 - 101505283 [+]	101504783 (15860)	4	AtTattggtcc_x000D_ ggTattggtgG_x000D_ gacattggtca_x000D_	-383 _x000D_ -192 42 _x000D_ 448 _x000D_
hsa-mir-134	Chr14: 101490939 - 101491939 [+]	101491439 (29585)	2	tacattggcca_x000D_ ggcattggAtG_x000D_	266 _x000D_ 342 _x000D_
hsa-mir-668	Chr14: 101504283 - 101505283 [+]	101504783 (16812)	4	AtTattggtcc_x000D_ ggTattggtgG_x000D_ gacattggtca_x000D_	-383 _x000D_ -192 42 _x000D_ 448 _x000D_
hsa-mir-485	Chr14: 101504283 - 101505283 [+]	101504783 (16973)	4	AtTattggtcc_x000D_ ggTattggtgG_x000D_ gacattggtca_x000D_	-383 _x000D_ -192 42 _x000D_ 448 _x000D_
hsa-mir-323b	Chr14: 101504283 - 101505283 [+]	101504783 (17773)	4	AtTattggtcc_x000D_ ggTattggtgG_x000D_ gacattggtca_x000D_	-383 _x000D_ -192 42 _x000D_ 448 _x000D_
hsa-mir-154	Chr14: 101504283 - 101505283 [+]	101504783 (21309)	4	AtTattggtcc_x000D_ ggTattggtgG_x000D_ gacattggtca_x000D_	-383 _x000D_ -192 42 _x000D_ 448 _x000D_
hsa-mir-496	Chr14: 101504283 - 101505283 [+]	101504783 (22127)	4	AtTattggtcc_x000D_ ggTattggtgG_x000D_ gacattggtca_x000D_	-383 _x000D_ -192 42 _x000D_ 448 _x000D_
hsa-mir-377	Chr14: 101504283 - 101505283 [+]	101504783 (23604)	4	AtTattggtcc_x000D_ ggTattggtgG_x000D_ gacattggtca_x000D_	-383 _x000D_ -192 42 _x000D_ 448 _x000D_
hsa-mir-541	Chr14: 101490939 - 101491939 [+]	101491439 (39393)	2	tacattggcca_x000D_ ggcattggAtG_x000D_	266 _x000D_ 342 _x000D_
hsa-mir-409	Chr14: 101490939 - 101491939 [+]	101491439 (40198)	2	tacattggcca_x000D_ ggcattggAtG_x000D_	266 _x000D_ 342 _x000D_
hsa-mir-412	Chr14: 101504283 - 101505283 [+]	101504783 (27001)	4	AtTattggtcc_x000D_ ggTattggtgG_x000D_ gacattggtca_x000D_	-383 _x000D_ -192 42 _x000D_ 448 _x000D_
hsa-mir-369	Chr14: 101490939 - 101491939 [+]	101491439 (40496)	2	tacattggcca_x000D_ ggcattggAtG_x000D_	266 _x000D_ 342 _x000D_
hsa-mir-410	Chr14: 101504283 - 101505283 [+]	101504783 (27466)	4	AtTattggtcc_x000D_ ggTattggtgG_x000D_ gacattggtca_x000D_	-383 _x000D_ -192 42 _x000D_ 448 _x000D_
hsa-mir-656	Chr14: 101504283 - 101505283 [+]	101504783 (28278)	4	AtTattggtcc_x000D_ ggTattggtgG_x000D_ gacattggtca_x000D_	-383 _x000D_ -192 42 _x000D_ 448 _x000D_
hsa-mir-203	Chr14: 104551404 - 104552404 [+]	104551904 (31838)	3	Cagccaatctc_x000D_ AccattggcAt_x000D_ gggccaatggc_x000D_	-241 _x000D_ 259 _x000D_ -346 _x000D_
hsa-mir-3118-4	Chr15: 21017696 - 21018696 [+]	21018196 (19928)	4	tgcattgggca_x000D_ AacattggAta_x000D_ agTccaatctg_x000D_ tTaccaatcta_x000D_	265 _x000D_ -12 _x000D_ -37 _x000D_ -275 _x000D_
hsa-mir-3118-6	Chr15: 22028846 - 22029846 [+]	22029346 (19928)	1	CagccaatgtT_x000D_	473 _x000D_
hsa-mir-1233-1	Chr15: 34716448 - 34717448 [-]	34716948 (42597)	2	ttTattggAga_x000D_ ctgattgggAt_x000D_	316 _x000D_ -29 _x000D_	defined by GOLGA8A TSS
hsa-mir-1233-2	Chr15: 34862674 - 34863674 [-]	34863174 (42602)	2	ttTattggAga_x000D_ ctgattgggAt_x000D_	316 _x000D_ -29 _x000D_	defined by GOLGA8B TSS
hsa-mir-626	Chr15: 41952471 - 41953471 [+]	41952971 (30812)	1	ccgattggAgt_x000D_	-204 _x000D_	defined by AC073657.2 TSS
hsa-mir-1282	Chr15: 44092363 - 44093363 [-]	44092863 (6906)	3	aaaccaatAaa_x000D_ cagattggAAc_x000D_ tcTccaatcac_x000D_	386 _x000D_ -112 _x000D_ -485 _x000D_	defined by SERF2,SERINC4 TSS
hsa-mir-1266	Chr15: 52587198 - 52588198 [-]	52587698 (18301)	2	Cggccaatggc_x000D_ ggaccaatccc_x000D_	-372 _x000D_ -332 _x000D_	defined by MYO5C TSS
hsa-mir-628	Chr15: 55700186 - 55701186 [-]	55700686 (35454)	2	gtcattggcgc_x000D_ CacccaatTaa_x000D_	192 _x000D_ -182 _x000D_	defined by CCPG1 TSS
hsa-mir-2116	Chr15: 59484865 - 59485865 [-]	59485365 (21904)	2	aTcccaatAtg_x000D_ tacattggttc_x000D_	366 _x000D_ -108 _x000D_	defined by MYO1E TSS
hsa-mir-422a	Chr15: 64188208 - 64189208 [-]	64188708 (25490)	1	Caaccaatcag_x000D_	-48 _x000D_
hsa-mir-1272	Chr15: 65067317 - 65068317 [-]	65067817 (13103)	1	gggattggctG_x000D_	-134 _x000D_	defined by RBPMS2 TSS
hsa-mir-4312	Chr15: 69110862 - 69111862 [-]	69111362 (17098)	1	ttgattgggca_x000D_	-455 _x000D_	defined by ANP32A TSS
hsa-mir-630	Chr15: 72867453 - 72868453 [+]	72867953 (11605)	3	ttgattggAga_x000D_ cagattggcAt_x000D_ Agcattggttt_x000D_	-334 _x000D_ 180 _x000D_ 207 _x000D_	defined by ARIH1 TSS
hsa-mir-631	Chr15: 75660827 - 75661827 [-]	75661327 (15301)	1	tccattgggAt_x000D_	-216 _x000D_
hsa-mir-184	Chr15: 79462712 - 79463712 [+]	79463212 (38918)	1	taAattgggct_x000D_	280 _x000D_
hsa-mir-9-3	Chr15: 89905239 - 89906239 [+]	89905739 (5509)	1	CaTccaatcca_x000D_	-446 _x000D_
hsa-mir-3174	Chr15: 90545257 - 90546257 [+]	90545757 (4230)	1	tccccaatAgc_x000D_	471 _x000D_	defined by ZNF710 TSS
hsa-mir-662	Chr16: 810402 - 811402 [+]	810902 (9281)	3	tTcccaatTga_x000D_ tggccaatcac_x000D_ ggcattggccc_x000D_	-115 _x000D_ -76 _x000D_ 118 _x000D_
hsa-mir-940	Chr16: 2317982 - 2318982 [+]	2318482 (3266)	1	ggcccaatggg_x000D_	-302 _x000D_
hsa-mir-3178	Chr16: 2581977 - 2582977 [-]	2582477 (471)	2	ctAattggccc_x000D_ gTgccaatctc_x000D_	358 _x000D_ -328 _x000D_
hsa-mir-548h-2	Chr16: 11438394 - 11439394 [-]	11438894 (38510)	2	Ccaccaatcag_x000D_ CggccaatggT_x000D_	-358 _x000D_ -330 _x000D_
hsa-mir-193b	Chr16: 14395578 - 14396578 [+]	14396078 (1746)	1	gcTccaatcga_x000D_	191 _x000D_
hsa-mir-365-1	Chr16: 14395578 - 14396578 [+]	14396078 (7064)	1	gcTccaatcga_x000D_	191 _x000D_
hsa-mir-1972-1	Chr16: 15125170 - 15126170 [-]	15125670 (21416)	1	tggccaatgac_x000D_	118 _x000D_
hsa-mir-484	Chr16: 15736117 - 15737117 [+]	15736617 (534)	1	gcAattggAca_x000D_	-272 _x000D_	defined by NDE1 TSS
hsa-mir-3179-2	Chr16: 16345069 - 16346069 [+]	16345569 (48447)	1	aagccaatgcT_x000D_	445 _x000D_
hsa-mir-3179-3	Chr16: 18553211 - 18554211 [-]	18553711 (47877)	1	aagccaatgcT_x000D_	-148 _x000D_
hsa-mir-3181	Chr16: 50774768 - 50775768 [+]	50775268 (948)	3	Cgcccaatcag_x000D_ ttcattggttt_x000D_ CagccaatggT_x000D_	448 _x000D_ -400 _x000D_ 416 _x000D_	defined by CYLD TSS
hsa-mir-138-2	Chr16: 56882208 - 56883208 [+]	56882708 (9722)	1	taTattggtAt_x000D_	-239 _x000D_
hsa-mir-140	Chr16: 69958414 - 69959414 [+]	69958914 (8070)	2	ttcattggAAa_x000D_ gtcattggcAt_x000D_	-48 _x000D_ 328 _x000D_	defined by WWP2 TSS
hsa-mir-22	Chr17: 1619941 - 1620941 [-]	1620441 (3160)	2	ctcattggtct_x000D_ ctgattggccc_x000D_	-58 _x000D_ -88 _x000D_	defined by C17orf91 TSS
hsa-mir-195	Chr17: 6938695 - 6939695 [-]	6939195 (18175)	1	tcgccaatgag_x000D_	-88 _x000D_	defined by AC027763.1 TSS
hsa-mir-497	Chr17: 6938695 - 6939695 [-]	6939195 (17854)	1	tcgccaatgag_x000D_	-88 _x000D_	defined by AC027763.1 TSS
hsa-mir-4314	Chr17: 7959702 - 7960702 [+]	7960202 (31172)	2	CacccaatgaT_x000D_ AagattgggAa_x000D_	-90 _x000D_ 461 _x000D_
hsa-mir-744	Chr17: 11972606 - 11973606 [+]	11973106 (12110)	1	AgcattgggAa_x000D_	283 _x000D_	defined by MAP2K4 TSS
hsa-mir-33b	Chr17: 17728229 - 17729229 [-]	17728729 (11484)	3	gaAattggcAc_x000D_ cacattgggAG_x000D_ gaAattggcca_x000D_	-500 _x000D_ -465 _x000D_ -187 _x000D_	defined by SREBF1 TSS
hsa-mir-1180	Chr17: 19280578 - 19281578 [-]	19281078 (33191)	1	Cggccaatcac_x000D_	-407 _x000D_	defined by B9D1 TSS
hsa-mir-451	Chr17: 27220036 - 27221036 [-]	27220536 (32078)	1	tgcccaatTtc_x000D_	-432 _x000D_
hsa-mir-3184	Chr17: 28447653 - 28448653 [-]	28448153 (3975)	3	ggcccaatccT_x000D_ tTcccaatgac_x000D_ aTcccaatctT_x000D_	-1 _x000D_ -221 _x000D_ 332 _x000D_
hsa-mir-193a	Chr17: 29876616 - 29877616 [+]	29877116 (9899)	1	tcgccaatggg_x000D_	339 _x000D_
hsa-mir-365-2	Chr17: 29876591 - 29877591 [+]	29877091 (25339)	1	tcgccaatggg_x000D_	364 _x000D_	defined by AC003101.6 TSS
hsa-mir-632	Chr17: 30676533 - 30677533 [+]	30677033 (95)	2	tcaccaatctg_x000D_ gggattggAct_x000D_	-274 _x000D_ 446 _x000D_	defined by ZNF207 TSS
hsa-mir-4315-1	Chr17: 43565079 - 43566079 [-]	43565579 (12778)	1	tcAattggtAc_x000D_	298 _x000D_	defined by PLEKHM1 TSS
hsa-mir-152	Chr17: 46135260 - 46136260 [-]	46135760 (21147)	1	gtcattggctG_x000D_	-207 _x000D_	defined by COPZ2 TSS
hsa-mir-1203	Chr17: 46277293 - 46278293 [-]	46277793 (43920)	3	AtTattgggta_x000D_ ggcccaatctT_x000D_ caTattggcca_x000D_	-484 _x000D_ 66 _x000D_ 326 _x000D_	defined by SKAP1 TSS
hsa-mir-10a	Chr17: 46668052 - 46669052 [-]	46668552 (11243)	1	gTcccaatTca_x000D_	327 _x000D_	defined by HOXB3,RP11-357H14.4 TSS
hsa-mir-3185	Chr17: 46805930 - 46806930 [-]	46806430 (4593)	1	Cagccaatcag_x000D_	285 _x000D_
hsa-mir-454	Chr17: 57232525 - 57233525 [-]	57233025 (17792)	10	aggccaatcgT_x000D_ Cagccaatcag_x000D_ tcTccaatggg_x000D_ gtgattggttG_x000D_ gagccaatgag_x000D_ CagccaatccT_x000D_ Cagccaatgga_x000D_ gtgattggctG_x000D_ gcaccaatctc_x000D_ tgTccaatgga_x000D_	-49 _x000D_ 45 _x000D_ 360 _x000D_ 167 _x000D_ 391 _x000D_ 285 _x000D_ 257 _x000D_ 18 _x000D_ 193 _x000D_ 423 _x000D_	defined by SKA2 TSS
hsa-mir-301a	Chr17: 57232525 - 57233525 [-]	57233025 (4443)	10	aggccaatcgT_x000D_ Cagccaatcag_x000D_ tcTccaatggg_x000D_ gtgattggttG_x000D_ gagccaatgag_x000D_ CagccaatccT_x000D_ Cagccaatgga_x000D_ gtgattggctG_x000D_ gcaccaatctc_x000D_ tgTccaatgga_x000D_	-49 _x000D_ 45 _x000D_ 360 _x000D_ 167 _x000D_ 391 _x000D_ 285 _x000D_ 257 _x000D_ 18 _x000D_ 193 _x000D_ 423 _x000D_	defined by SKA2 TSS
hsa-mir-21	Chr17: 57914827 - 57915827 [+]	57915327 (3300)	3	taTccaatccc_x000D_ aTcccaatcaT_x000D_ ttAattggttc_x000D_	218 _x000D_ -416 _x000D_ -102 _x000D_
hsa-mir-633	Chr17: 60998463 - 60999463 [+]	60998963 (22613)	3	gaTattggAca_x000D_ tgcattggtgt_x000D_ tagattggcct_x000D_	448 _x000D_ 367 _x000D_ -77 _x000D_
hsa-mir-4315-2	Chr17: 62833893 - 62834893 [-]	62834393 (16173)	1	AagattggccG_x000D_	-1 _x000D_	defined by AC103810.1 TSS
hsa-mir-634	Chr17: 64766350 - 64767350 [+]	64766850 (16340)	1	gcAattgggAa_x000D_	-341 _x000D_	defined by PRKCA TSS
hsa-mir-548d-2	Chr17: 65474127 - 65475127 [-]	65474627 (6926)	2	Agcattggcca_x000D_ tcaccaatggg_x000D_	-312 _x000D_ -151 _x000D_
hsa-mir-635	Chr17: 66426565 - 66427565 [-]	66427065 (6376)	1	cccattggtAG_x000D_	-31 _x000D_	defined by WIPI1 TSS
hsa-mir-4316	Chr17: 75424274 - 75425274 [-]	75424774 (31638)	2	tTgccaatggT_x000D_ tccccaatTta_x000D_	375 _x000D_ -216 _x000D_
hsa-mir-3186	Chr17: 79447583 - 79448583 [-]	79448083 (29869)	3	cgcattggctG_x000D_ Cggccaatcgg_x000D_ ctgattggctG_x000D_	377 _x000D_ -473 _x000D_ -489 _x000D_
hsa-mir-320c-1	Chr18: 19249802 - 19250802 [+]	19250302 (13169)	2	CcaccaatTcc_x000D_ agaccaatggg_x000D_	-233 _x000D_ 260 _x000D_
hsa-mir-133a-1	Chr18: 19410867 - 19411867 [-]	19411367 (5621)	1	aacccaatgta_x000D_	197 _x000D_
hsa-mir-1-2	Chr18: 19410867 - 19411867 [-]	19411367 (2318)	1	aacccaatgta_x000D_	197 _x000D_
hsa-mir-924	Chr18: 37204494 - 37205494 [-]	37204994 (2855)	5	ttcattggAgt_x000D_ aagccaatAtg_x000D_ aggccaatAaa_x000D_ acaccaatTga_x000D_ AaAattggttt_x000D_	425 _x000D_ 369 _x000D_ -291 _x000D_ -449 _x000D_ -412 _x000D_
hsa-mir-4319	Chr18: 42557668 - 42558668 [-]	42558168 (8037)	1	cacattggcct_x000D_	469 _x000D_
hsa-mir-1539	Chr18: 47012872 - 47013872 [+]	47013372 (371)	1	gagccaatggg_x000D_	269 _x000D_
hsa-mir-122	Chr18: 56112994 - 56113994 [+]	56113494 (4812)	1	gagattggctt_x000D_	-447 _x000D_
hsa-mir-637	Chr19: 3970595 - 3971595 [-]	3971095 (9585)	2	Cagccaatgaa_x000D_ CggccaatAgg_x000D_	-199 _x000D_ -80 _x000D_	defined by DAPK3 TSS
hsa-mir-7-3	Chr19: 4722429 - 4723429 [+]	4722929 (47753)	2	gggattggtgc_x000D_ tggattgggga_x000D_	-139 _x000D_ 242 _x000D_	defined by C19orf30 TSS
hsa-mir-1181	Chr19: 10530167 - 10531167 [-]	10530667 (16453)	1	cccattggttc_x000D_	370 _x000D_	defined by CDC37 TSS
hsa-mir-638	Chr19: 10828149 - 10829149 [+]	10828649 (431)	6	gcTattggctG_x000D_ tgTccaatAag_x000D_ tcgccaatggg_x000D_ gaaccaatggg_x000D_ Accattggtcc_x000D_ ttTattggcta_x000D_	-109 _x000D_ -75 _x000D_ -181 _x000D_ -286 _x000D_ -237 _x000D_ -8 _x000D_	defined by DNM2 TSS
hsa-mir-199a-1	Chr19: 10930151 - 10931151 [-]	10930651 (2479)	1	gccattggtct_x000D_	-161 _x000D_
hsa-mir-181c	Chr19: 13975934 - 13976934 [+]	13976434 (9079)	1	gccccaatcga_x000D_	-193 _x000D_
hsa-mir-181d	Chr19: 13975934 - 13976934 [+]	13976434 (9255)	1	gccccaatcga_x000D_	-193 _x000D_
hsa-mir-639	Chr19: 14626435 - 14627435 [+]	14626935 (13420)	1	cacattggttc_x000D_	264 _x000D_	defined by TECR TSS
hsa-mir-1470	Chr19: 15511268 - 15512268 [+]	15511768 (48591)	1	gccattggccG_x000D_	429 _x000D_
hsa-mir-3188	Chr19: 18392133 - 18393133 [+]	18392633 (254)	1	gccattgggtG_x000D_	-133 _x000D_
hsa-mir-641	Chr19: 40791769 - 40792769 [-]	40792269 (3721)	3	tTaccaatgca_x000D_ ctAattggtAa_x000D_ ggcattggtca_x000D_	-240 _x000D_ 378 _x000D_ -462 _x000D_	defined by AKT2 TSS
hsa-mir-4323	Chr19: 42680109 - 42681109 [-]	42680609 (42944)	2	aTaccaatAaa_x000D_ gaTattggtcG_x000D_	130 _x000D_ 434 _x000D_
hsa-mir-642	Chr19: 46144241 - 46145241 [+]	46144741 (33445)	1	Aagattggtcc_x000D_	6 _x000D_	defined by GIPR TSS
hsa-mir-769	Chr19: 46499051 - 46500051 [+]	46499551 (22639)	2	Accattggcta_x000D_ aaaccaatctT_x000D_	-105 _x000D_ 44 _x000D_
hsa-mir-320e	Chr19: 47219924 - 47220924 [-]	47220424 (7822)	1	ccgattggtcG_x000D_	25 _x000D_	defined by PRKD2 TSS
hsa-mir-3190	Chr19: 47723704 - 47724704 [+]	47724204 (5995)	1	gTTccaatctg_x000D_	-118 _x000D_
hsa-mir-3191	Chr19: 47759282 - 47760282 [-]	47759782 (29506)	1	gTgccaatgaa_x000D_	324 _x000D_	defined by BBC3 TSS
hsa-mir-99b	Chr19: 52191397 - 52192397 [+]	52191897 (3968)	1	gggattgggAc_x000D_	-197 _x000D_
hsa-let-7e	Chr19: 52191585 - 52192585 [+]	52192085 (3954)	1	gggattgggAc_x000D_	-385 _x000D_
hsa-mir-125a	Chr19: 52191585 - 52192585 [+]	52192085 (4422)	1	gggattgggAc_x000D_	-385 _x000D_
hsa-mir-512-2	Chr19: 54171686 - 54172686 [+]	54172186 (225)	2	tggccaatAtg_x000D_ ggTccaatgac_x000D_	-231 _x000D_ 300 _x000D_
hsa-mir-1323	Chr19: 54171686 - 54172686 [+]	54172186 (3036)	2	tggccaatAtg_x000D_ ggTccaatgac_x000D_	-231 _x000D_ 300 _x000D_
hsa-mir-498	Chr19: 54171686 - 54172686 [+]	54172186 (5265)	2	tggccaatAtg_x000D_ ggTccaatgac_x000D_	-231 _x000D_ 300 _x000D_
hsa-mir-520e	Chr19: 54171686 - 54172686 [+]	54172186 (6779)	2	tggccaatAtg_x000D_ ggTccaatgac_x000D_	-231 _x000D_ 300 _x000D_
hsa-mir-515-1	Chr19: 54171686 - 54172686 [+]	54172186 (10071)	2	tggccaatAtg_x000D_ ggTccaatgac_x000D_	-231 _x000D_ 300 _x000D_
hsa-mir-519e	Chr19: 54171686 - 54172686 [+]	54172186 (11008)	2	tggccaatAtg_x000D_ ggTccaatgac_x000D_	-231 _x000D_ 300 _x000D_
hsa-mir-520f	Chr19: 54171686 - 54172686 [+]	54172186 (13227)	2	tggccaatAtg_x000D_ ggTccaatgac_x000D_	-231 _x000D_ 300 _x000D_
hsa-mir-515-2	Chr19: 54171686 - 54172686 [+]	54172186 (16077)	2	tggccaatAtg_x000D_ ggTccaatgac_x000D_	-231 _x000D_ 300 _x000D_
hsa-mir-519c	Chr19: 54171686 - 54172686 [+]	54172186 (17537)	2	tggccaatAtg_x000D_ ggTccaatgac_x000D_	-231 _x000D_ 300 _x000D_
hsa-mir-1283-1	Chr19: 54171686 - 54172686 [+]	54172186 (19549)	2	tggccaatAtg_x000D_ ggTccaatgac_x000D_	-231 _x000D_ 300 _x000D_
hsa-mir-520a	Chr19: 54171686 - 54172686 [+]	54172186 (21949)	2	tggccaatAtg_x000D_ ggTccaatgac_x000D_	-231 _x000D_ 300 _x000D_
hsa-mir-526b	Chr19: 54171686 - 54172686 [+]	54172186 (25461)	2	tggccaatAtg_x000D_ ggTccaatgac_x000D_	-231 _x000D_ 300 _x000D_
hsa-mir-519b	Chr19: 54171686 - 54172686 [+]	54172186 (26281)	2	tggccaatAtg_x000D_ ggTccaatgac_x000D_	-231 _x000D_ 300 _x000D_
hsa-mir-525	Chr19: 54171686 - 54172686 [+]	54172186 (28601)	2	tggccaatAtg_x000D_ ggTccaatgac_x000D_	-231 _x000D_ 300 _x000D_
hsa-mir-523	Chr19: 54171686 - 54172686 [+]	54172186 (29453)	2	tggccaatAtg_x000D_ ggTccaatgac_x000D_	-231 _x000D_ 300 _x000D_
hsa-mir-518f	Chr19: 54171686 - 54172686 [+]	54172186 (31083)	2	tggccaatAtg_x000D_ ggTccaatgac_x000D_	-231 _x000D_ 300 _x000D_
hsa-mir-520b	Chr19: 54171686 - 54172686 [+]	54172186 (32295)	2	tggccaatAtg_x000D_ ggTccaatgac_x000D_	-231 _x000D_ 300 _x000D_
hsa-mir-518b	Chr19: 54171686 - 54172686 [+]	54172186 (33805)	2	tggccaatAtg_x000D_ ggTccaatgac_x000D_	-231 _x000D_ 300 _x000D_
hsa-mir-526a-1	Chr19: 54171686 - 54172686 [+]	54172186 (37320)	2	tggccaatAtg_x000D_ ggTccaatgac_x000D_	-231 _x000D_ 300 _x000D_
hsa-mir-520c	Chr19: 54171686 - 54172686 [+]	54172186 (38521)	2	tggccaatAtg_x000D_ ggTccaatgac_x000D_	-231 _x000D_ 300 _x000D_
hsa-mir-518c	Chr19: 54171686 - 54172686 [+]	54172186 (39803)	2	tggccaatAtg_x000D_ ggTccaatgac_x000D_	-231 _x000D_ 300 _x000D_
hsa-mir-524	Chr19: 54171686 - 54172686 [+]	54172186 (42070)	2	tggccaatAtg_x000D_ ggTccaatgac_x000D_	-231 _x000D_ 300 _x000D_
hsa-mir-517a	Chr19: 54171686 - 54172686 [+]	54172186 (43336)	2	tggccaatAtg_x000D_ ggTccaatgac_x000D_	-231 _x000D_ 300 _x000D_
hsa-mir-519d	Chr19: 54171686 - 54172686 [+]	54172186 (44415)	2	tggccaatAtg_x000D_ ggTccaatgac_x000D_	-231 _x000D_ 300 _x000D_
hsa-mir-521-2	Chr19: 54171686 - 54172686 [+]	54172186 (47662)	2	tggccaatAtg_x000D_ ggTccaatgac_x000D_	-231 _x000D_ 300 _x000D_
hsa-mir-935	Chr19: 54483072 - 54484072 [+]	54483572 (1989)	2	gggattggccG_x000D_ AcAattgggct_x000D_	401 _x000D_ 40 _x000D_	defined by CACNG8 TSS
hsa-mir-499	Chr20: 33543224 - 33544224 [+]	33543724 (34455)	1	aTTccaatctc_x000D_	-281 _x000D_	defined by MYH7B TSS
hsa-mir-1289-1	Chr20: 34053401 - 34054401 [-]	34053901 (11982)	3	tggccaatcac_x000D_ gggattggtcc_x000D_ CcTccaatcgg_x000D_	213 _x000D_ 324 _x000D_ 265 _x000D_	defined by GDF5 TSS
hsa-mir-1259	Chr20: 47862117 - 47863117 [+]	47862617 (34230)	1	ttAattggctt_x000D_	-161 _x000D_	defined by C20orf199 TSS
hsa-mir-4325	Chr20: 55934305 - 55935305 [-]	55934805 (38158)	1	cacattggAct_x000D_	338 _x000D_
hsa-mir-296	Chr20: 57408489 - 57409489 [-]	57408989 (16240)	2	tagattgggAc_x000D_ agaccaatTtT_x000D_	-36 _x000D_ -72 _x000D_
hsa-mir-298	Chr20: 57408489 - 57409489 [-]	57408989 (15621)	2	tagattgggAc_x000D_ agaccaatTtT_x000D_	-36 _x000D_ -72 _x000D_
hsa-mir-646	Chr20: 58836930 - 58837930 [+]	58837430 (46102)	2	ttTattgggtt_x000D_ gtTattggAtt_x000D_	442 _x000D_ 455 _x000D_	defined by RP5-1043L13.1 TSS
hsa-mir-1-1	Chr20: 61142598 - 61143598 [+]	61143098 (8415)	1	gggattgggAt_x000D_	472 _x000D_	defined by C20orf166 TSS
hsa-mir-3196	Chr20: 61843089 - 61844089 [+]	61843589 (26542)	2	Caaccaatcaa_x000D_ ttTattggcta_x000D_	-442 _x000D_ -195 _x000D_	defined by BIRC7,NKAIN4 TSS
hsa-mir-4326	Chr20: 61884687 - 61885687 [+]	61885187 (32973)	2	Cgaccaatccc_x000D_ gggccaatTag_x000D_	-92 _x000D_ -258 _x000D_	defined by ARFGAP1 TSS
hsa-mir-3118-5	Chr21: 15037375 - 15038375 [-]	15037875 (20704)	1	ctAattggcca_x000D_	-162 _x000D_
hsa-mir-99a	Chr21: 17907051 - 17908051 [+]	17907551 (3858)	2	AacattggctG_x000D_ Aggattggtgt_x000D_	326 _x000D_ 76 _x000D_	defined by C21orf34 TSS
hsa-let-7c	Chr21: 17907051 - 17908051 [+]	17907551 (4597)	2	AacattggctG_x000D_ Aggattggtgt_x000D_	326 _x000D_ 76 _x000D_	defined by C21orf34 TSS
hsa-mir-125b-2	Chr21: 17958399 - 17959399 [+]	17958899 (3658)	2	cccattggcct_x000D_ tgaccaatTta_x000D_	-462 _x000D_ 71 _x000D_	defined by C21orf34 TSS
hsa-mir-802	Chr21: 37076786 - 37077786 [+]	37077286 (15727)	1	gagccaatgtT_x000D_	465 _x000D_
hsa-mir-185	Chr22: 20003074 - 20004074 [+]	20003574 (17088)	1	gagattggctc_x000D_	363 _x000D_	defined by C22orf25 TSS
hsa-mir-649	Chr22: 21400061 - 21401061 [-]	21400561 (12000)	5	tggattgggAa_x000D_ gTcccaatTgg_x000D_ aacccaatgtT_x000D_ CagccaatAgc_x000D_ ccAattggcct_x000D_	-94 _x000D_ 167 _x000D_ -322 _x000D_ 426 _x000D_ 170 _x000D_	defined by AC002472.3,TOP3B TSS
hsa-mir-130b	Chr22: 22005972 - 22006972 [+]	22006472 (1121)	3	Cggccaatgag_x000D_ gagattggAgc_x000D_ gggccaatcgg_x000D_	-55 _x000D_ -254 _x000D_ -140 _x000D_	defined by PPIL2,TOP3B TSS
hsa-mir-548j	Chr22: 26974886 - 26975886 [-]	26975386 (24097)	2	aggccaatgcg_x000D_ gccccaatctg_x000D_	310 _x000D_ -336 _x000D_	defined by TPST2 TSS
hsa-mir-3199-1	Chr22: 28328777 - 28329777 [-]	28329277 (12677)	1	Caaccaatgca_x000D_	9 _x000D_
hsa-mir-33a	Chr22: 42273119 - 42274119 [+]	42273619 (23329)	1	aaaccaatgcc_x000D_	105 _x000D_	defined by SREBF2 TSS
hsa-let-7a-3	Chr22: 46472547 - 46473547 [+]	46473047 (35582)	1	gggccaatAtT_x000D_	-338 _x000D_	defined by MIRLET7B TSS
hsa-let-7b	Chr22: 46472482 - 46473482 [+]	46472982 (36584)	1	gggccaatAtT_x000D_	-273 _x000D_	defined by MIRLET7B TSS
hsa-mir-3201	Chr22: 48649082 - 48650082 [-]	48649582 (20594)	1	aacccaatcgg_x000D_	-168 _x000D_
