# Supplementary material for: Infinity: An In-Silico Tool for Genome-Wide Prediction of Specific DNA Matrices in miRNA Genomic Loci
Source: PLoS One. 2016 Apr 15;11(4):e0153658. doi: 10.1371/journal.pone.0153658 (PMC4833383; doi:10.1371/journal.pone.0153658)
Supplement: S4 Table — (XLSM) [file pone.0153658.s004.xlsm]

## Sheet: Foglio1
pre-miRNA	position	TSS position (distance of TSS from pre-miRNA)	n° of CCAAT matrices	CCAAT matrices	position of matrices respect to pre-miRNA	Host Gene
hsa-mir-1302-2	Chr1: 27366 - 35504 [+]		4	gtgattggAga_x000D_ tccattggcca_x000D_ accccaatTgT_x000D_ tggccaatgcT_x000D_	4812 _x000D_ 4330 _x000D_ -2158 _x000D_ 4335 _x000D_	defined by RP11-34P13.3 TSS
hsa-mir-200b	Chr1: 1099484 - 1107579 [+]	1098321 (4163)	1	ggcattggtgG_x000D_	-1283 _x000D_
hsa-mir-200a	Chr1: 1100243 - 1108333 [+]	1098321 (4922)	1	ggcattggtgG_x000D_	-2042 _x000D_
hsa-mir-4251	Chr1: 3041539 - 3049600 [+]	3028528 (16011)	8	tggccaatTcc_x000D_ gccattggAAa_x000D_ aacccaatTac_x000D_ tacccaatccc_x000D_ ctgattggAtG_x000D_ gcTccaatggc_x000D_ AgAattggggt_x000D_ gTgccaatggc_x000D_	<25> _x000D_ 3605 _x000D_ 3973 _x000D_ -1407 _x000D_ -2642 _x000D_ 718 _x000D_ 1719 _x000D_ -1656 _x000D_	defined by PRDM16 TSS
hsa-mir-551a	Chr1: 3472258 - 3480354 [-]	3512135 (34781)	6	CaaccaatTta_x000D_ gggccaatTtg_x000D_ ggAattggggt_x000D_ ccTattggctG_x000D_ gacattggAcc_x000D_ aTTccaatgga_x000D_	1808 _x000D_ 4272 _x000D_ 3110 _x000D_ 2058 _x000D_ 2532 _x000D_ 425 _x000D_	defined by MEGF6 TSS
hsa-mir-4252	Chr1: 6484893 - 6492956 [-]	6520592 (30636)	9	caTattggtcc_x000D_ Cgcccaatcac_x000D_ accccaatTcc_x000D_ tTTccaatccc_x000D_ AggattggggG_x000D_ tagccaatAgg_x000D_ ccTattggcct_x000D_ gggattggcca_x000D_ gggccaatccT_x000D_	211 _x000D_ <54> _x000D_ -142 _x000D_ -1422 _x000D_ 2054 _x000D_ 1831 _x000D_ 3117 _x000D_ 1726 _x000D_ -999 _x000D_
hsa-mir-34a	Chr1: 9206726 - 9214836 [-]	9259025 (47189)	6	ggAattggAcc_x000D_ gTgccaatAtc_x000D_ cccattggtgt_x000D_ Cagccaatgcc_x000D_ gggccaatgaa_x000D_ tcaccaatTgc_x000D_	793 _x000D_ 3219 _x000D_ 963 _x000D_ 3694 _x000D_ 1709 _x000D_ 1321 _x000D_
hsa-mir-1273d	Chr1: 10284776 - 10292862 [+]	10270627 (17149)	9	ggcccaatgca_x000D_ ctAattggAta_x000D_ AaTattggtca_x000D_ gccccaatTta_x000D_ tccccaatTaT_x000D_ tagccaatAaa_x000D_ taTattggAta_x000D_ ttgattgggAa_x000D_ gaAattggcca_x000D_	3879 _x000D_ -1743 _x000D_ 2472 _x000D_ -2997 _x000D_ -357 _x000D_ 3953 _x000D_ 2577 _x000D_ 1340 _x000D_ 3122 _x000D_	defined by KIF1B TSS
hsa-mir-1290	Chr1: 19218564 - 19226642 [-]	19228940 (5298)	7	ggAattggtta_x000D_ taTattggAct_x000D_ tgcattggctG_x000D_ ggcattgggtc_x000D_ Ccaccaatggg_x000D_ gcTccaatgag_x000D_ gaTccaatTta_x000D_	-2211 _x000D_ -100 _x000D_ 1365 _x000D_ 145 _x000D_ -1368 _x000D_ -21 _x000D_ 1978 _x000D_	defined by ALDH4A1 TSS
hsa-mir-1256	Chr1: 21309806 - 21317925 [-]	21352929 (38004)	7	gTaccaatcag_x000D_ tggccaatAtg_x000D_ AtcattggAgt_x000D_ AgTattggctt_x000D_ caTattggcca_x000D_ ggAattggAgc_x000D_ taTattggcca_x000D_	1988 _x000D_ 3938 _x000D_ -1378 _x000D_ -50 _x000D_ -1563 _x000D_ 2044 _x000D_ 3842 _x000D_	defined by EIF4G3 TSS
hsa-mir-4253	Chr1: 23184651 - 23192719 [-]	23235557 (45838)	6	Cagccaatcaa_x000D_ tgcccaatgaa_x000D_ ctcattggtAa_x000D_ tTgccaatggc_x000D_ CacccaatccT_x000D_ aggccaatTcT_x000D_	2823 _x000D_ 802 _x000D_ 2143 _x000D_ 3202 _x000D_ -48 _x000D_ 4380 _x000D_
hsa-mir-3115	Chr1: 23367798 - 23375866 [+]	23346503 (24295)	5	ggTattgggta_x000D_ AtgattggcAt_x000D_ cgcattggctc_x000D_ cagattggAtt_x000D_ ctTattggggt_x000D_	578 _x000D_ 4245 _x000D_ 3254 _x000D_ -1144 _x000D_ -840 _x000D_	defined by KDM1,RP1-184J9.1 TSS
hsa-mir-1976	Chr1: 26878033 - 26886085 [+]	26856231 (24802)	4	gTcccaatccc_x000D_ tacattggAAt_x000D_ gaaccaatAta_x000D_ ttTattggttt_x000D_	1347 _x000D_ 1842 _x000D_ -2456 _x000D_ -1636 _x000D_	defined by RPS6KA1 TSS
hsa-mir-4254	Chr1: 32219260 - 32227336 [-]	32254187 (29851)	11	gggattggAtG_x000D_ tggattgggtt_x000D_ tgTccaatgcc_x000D_ agcccaatgtc_x000D_ tcTccaatgag_x000D_ tagccaatTca_x000D_ cgAattggAgc_x000D_ ggAattgggtc_x000D_ gacattgggga_x000D_ Atcattggtcc_x000D_ ttTattggtgc_x000D_	-201 _x000D_ -811 _x000D_ 2562 _x000D_ 1101 _x000D_ 3963 _x000D_ 2401 _x000D_ -1931 _x000D_ -974 _x000D_ -2412 _x000D_ 1643 _x000D_ -1718 _x000D_	defined by BAI2 TSS
hsa-mir-552	Chr1: 35130199 - 35138295 [-]	35150911 (15616)	17	AacattggcAa_x000D_ accccaatgcc_x000D_ AagattggAgt_x000D_ aTcccaatgtc_x000D_ aTgccaatTga_x000D_ aTaccaatTgc_x000D_ taAattgggtt_x000D_ gtgattggAtc_x000D_ ctcattggAAa_x000D_ tagattggcAG_x000D_ ggAattggctt_x000D_ aagccaatgag_x000D_ AacattggAga_x000D_ tcAattggcca_x000D_ agTccaatcaa_x000D_ ggaccaatgcc_x000D_ taAattggAga_x000D_	-258 _x000D_ 2656 _x000D_ -1716 _x000D_ -2386 _x000D_ 1622 _x000D_ 3753 _x000D_ 1851 _x000D_ -1394 _x000D_ 2268 _x000D_ 4698 _x000D_ 3313 _x000D_ -2900 _x000D_ 1028 _x000D_ -2779 _x000D_ 2156 _x000D_ 4777 _x000D_ 324 _x000D_
hsa-mir-4255	Chr1: 37624164 - 37632236 [+]		14	ctgattggAgG_x000D_ gtTattggAca_x000D_ aaaccaatcaa_x000D_ ccTattggggt_x000D_ gagccaatTtc_x000D_ CacccaatAtc_x000D_ tTTccaatctg_x000D_ tgTccaatcca_x000D_ gtcattggtgc_x000D_ aTTccaatgca_x000D_ tgcccaatTgc_x000D_ ttgattggAAt_x000D_ AgTattggtct_x000D_ ttcattgggAa_x000D_	-2258 _x000D_ 1050 _x000D_ -394 _x000D_ -473 _x000D_ 3000 _x000D_ -204 _x000D_ 2258 _x000D_ 1350 _x000D_ -522 _x000D_ 964 _x000D_ 2291 _x000D_ 4541 _x000D_ <30> _x000D_ 2794 _x000D_
hsa-mir-30e	Chr1: 41217027 - 41225119 [+]	41175016 (45011)	9	tgTattgggga_x000D_ gaAattggctG_x000D_ tcTattggtAa_x000D_ gagattgggAc_x000D_ CagccaatAcc_x000D_ aggccaatgtg_x000D_ tccattggcAG_x000D_ caAattggctG_x000D_ ttgattggcAt_x000D_	4499 _x000D_ 3450 _x000D_ 2236 _x000D_ 3259 _x000D_ 1787 _x000D_ 4686 _x000D_ 1186 _x000D_ 618 _x000D_ 493 _x000D_	defined by NFYC TSS
hsa-mir-30c-1	Chr1: 41219956 - 41228045 [+]	41185717 (37239)	15	tgTattgggga_x000D_ gaAattggctG_x000D_ tcTattggtAa_x000D_ gagattgggAc_x000D_ cacattgggca_x000D_ CagccaatAcc_x000D_ aggccaatgtg_x000D_ gggattgggtG_x000D_ tccattggcAG_x000D_ tggccaatAtg_x000D_ acTccaatctg_x000D_ ctgattggctG_x000D_ AaAattgggtt_x000D_ caAattggctG_x000D_ ttgattggcAt_x000D_	1573 _x000D_ 524 _x000D_ -601 _x000D_ 333 _x000D_ 4760 _x000D_ -1050 _x000D_ 1760 _x000D_ 4501 _x000D_ -1651 _x000D_ 3154 _x000D_ 3312 _x000D_ 3633 _x000D_ 3776 _x000D_ -2219 _x000D_ -2344 _x000D_	defined by NFYC TSS
hsa-mir-761	Chr1: 52297015 - 52305074 [-]	52343730 (41656)	7	gccccaatAgT_x000D_ AtgattggAca_x000D_ tccccaatgtT_x000D_ AaAattggcct_x000D_ cagattggAAa_x000D_ gTcccaatcaT_x000D_ gcAattggcca_x000D_	-688 _x000D_ 3451 _x000D_ -1024 _x000D_ 3991 _x000D_ -2425 _x000D_ -542 _x000D_ 2948 _x000D_	defined by NRD1 TSS
hsa-mir-3116-1	Chr1: 62541458 - 62549532 [+]	62505598 (38860)	7	aacccaatTtT_x000D_ ttcattggAgG_x000D_ gaAattggcAt_x000D_ tcaccaatggc_x000D_ ctTattggcAa_x000D_ gTgccaatgaa_x000D_ AtcattggAct_x000D_	1302 _x000D_ -178 _x000D_ 1370 _x000D_ 1831 _x000D_ 3191 _x000D_ -2302 _x000D_ 484 _x000D_	defined by INADL TSS
hsa-mir-3116-2	Chr1: 62539460 - 62547528 [-]	62594508 (49980)	8	gccattggtga_x000D_ AtAattggcca_x000D_ agTccaatgaT_x000D_ taAattggtga_x000D_ ttcattggcAc_x000D_ AaAattgggtt_x000D_ aTgccaatTtc_x000D_ CcTccaatgaa_x000D_	-1845 _x000D_ 4184 _x000D_ -498 _x000D_ 3307 _x000D_ 2294 _x000D_ -1316 _x000D_ -1384 _x000D_ 170 _x000D_
hsa-mir-101-1	Chr1: 65519116 - 65527191 [-]	65532194 (8003)	14	gtTattggAga_x000D_ gagattgggca_x000D_ agcccaatAtg_x000D_ tcaccaatccc_x000D_ gaTccaatggg_x000D_ ttcattggAtG_x000D_ cacattggctt_x000D_ tacattggAAt_x000D_ gggattggtga_x000D_ CTgccaatgcc_x000D_ aTgccaatctc_x000D_ ttcattgggtt_x000D_ Atcattggcct_x000D_	1090 _x000D_ 3750 _x000D_ 404 _x000D_ 3975 _x000D_ 2769 _x000D_ -1491 _x000D_ 4854 _x000D_ 3065 _x000D_ 2329 3908 _x000D_ 1111 _x000D_ 1117 _x000D_ 2496 _x000D_ 2423 _x000D_
hsa-mir-3117	Chr1: 67091123 - 67099201 [+]		13	tggattggtAc_x000D_ AggattgggcG_x000D_ ggcccaatAtc_x000D_ AgAattggctt_x000D_ gtTattggttc_x000D_ taTattggcca_x000D_ gacattggttG_x000D_ gtAattggAtc_x000D_ caAattggttt_x000D_ aggccaatctc_x000D_ accccaatAtg_x000D_ CaaccaatTtg_x000D_ taaccaatcac_x000D_	2641 _x000D_ -886 _x000D_ 266 _x000D_ 2621 _x000D_ 4467 _x000D_ 2001 _x000D_ 1509 _x000D_ 483 _x000D_ 4158 _x000D_ 1789 _x000D_ -2902 _x000D_ 4391 _x000D_ 2773 _x000D_	defined by SGIP1 TSS
hsa-mir-1262	Chr1: 68644200 - 68652293 [-]	68697244 (47951)	15	tgaccaatAtg_x000D_ tacattggAAa_x000D_ aggccaatTaa_x000D_ tggccaatAaT_x000D_ gccattggtAG_x000D_ CTcccaatcag_x000D_ tcTattggtta_x000D_ ctcattggtAt_x000D_ agaccaatcca_x000D_ ttTattggtAa_x000D_ gccattggcAG_x000D_ Cccccaatgta_x000D_ aTaccaatTac_x000D_ tTcccaatTtc_x000D_ cacattgggAG_x000D_	416 _x000D_ 2489 _x000D_ -1247 _x000D_ -2277 _x000D_ 106 _x000D_ 1993 _x000D_ 1405 _x000D_ 4280 _x000D_ -2915 _x000D_ 2861 _x000D_ -550 _x000D_ 2244 _x000D_ -1181 _x000D_ 4637 _x000D_ 360 _x000D_	defined by GPR177,RP11-518D3.2 TSS
hsa-mir-186	Chr1: 71528313 - 71536399 [-]	71536333 (2934)	9	gtgattggtga_x000D_ tccattggcta_x000D_ tTaccaatgtT_x000D_ aggccaatgga_x000D_ gggattggttt_x000D_ aTcccaatAcc_x000D_ Accattggttt_x000D_ AtcattgggAa_x000D_ aagccaatAag_x000D_	1882 _x000D_ 2872 _x000D_ 3285 _x000D_ 3420 _x000D_ 2130 _x000D_ -421 _x000D_ 4096 _x000D_ 1251 _x000D_ -472 _x000D_	defined by ZRANB2 TSS
hsa-mir-760	Chr1: 94309388 - 94317468 [+]	94292348 (20040)	8	taTattggcAa_x000D_ tcTccaatgaT_x000D_ gcaccaatcag_x000D_ AgAattgggcc_x000D_ cgcattggAct_x000D_ gcTccaatAcc_x000D_ tTcccaatTcc_x000D_ ttTattggAta_x000D_	2004 _x000D_ 3576 _x000D_ -1291 _x000D_ 4729 _x000D_ 683 _x000D_ -1641 _x000D_ -1728 _x000D_ 3531 _x000D_
hsa-mir-137	Chr1: 98506625 - 98514727 [-]	98515427 (3700)	14	aaaccaatAcT_x000D_ taTattgggAa_x000D_ ttTattggtAt_x000D_ gtTattggggc_x000D_ ttAattggctt_x000D_ ttTattggctt_x000D_ ggTattgggct_x000D_ taTattggttt_x000D_ cggattggttG_x000D_ Aacattgggta_x000D_ tgTattggggt_x000D_ aTgccaatcta_x000D_ ttgattggtca_x000D_ CgTccaatctc_x000D_	4513 _x000D_ 3559 _x000D_ -1648 _x000D_ -2645 _x000D_ -2847 _x000D_ -977 _x000D_ -2483 _x000D_ -1569 _x000D_ 687 _x000D_ -2207 _x000D_ -1995 _x000D_ 3372 _x000D_ 3128 _x000D_ 759 _x000D_	defined by MIR137 TSS
hsa-mir-553	Chr1: 100743797 - 100751865 [+]	100732522 (14275)	10	ctAattgggAt_x000D_ tTaccaatcag_x000D_ ggcattgggAG_x000D_ gaTattggAcc_x000D_ tggccaatTga_x000D_ AgcattgggAt_x000D_ AacattggctG_x000D_ tacattggtga_x000D_ AagattggcAa_x000D_ agaccaatctg_x000D_	3829 _x000D_ -2849 _x000D_ -2076 _x000D_ 111 _x000D_ 2429 _x000D_ 3347 _x000D_ -170 _x000D_ -2967 _x000D_ 765 _x000D_ -440 _x000D_	defined by RTCD1 TSS
hsa-mir-197	Chr1: 110138515 - 110146590 [+]	110122162 (19353)	5	gaAattggctt_x000D_ taaccaatTta_x000D_ tagccaatctg_x000D_ ctTattggttc_x000D_ tTgccaatAag_x000D_	883 _x000D_ 1971 _x000D_ -2016 _x000D_ -1878 _x000D_ -1340 _x000D_
hsa-mir-4256	Chr1: 112999391 - 113007455 [-]	113051507 (47052)	11	tgAattggcca_x000D_ aacccaatTcc_x000D_ tTgccaatAta_x000D_ aagccaatTaa_x000D_ tggattggcAG_x000D_ gtTattggAtc_x000D_ ttgattggccc_x000D_ AcAattgggcc_x000D_ Aggattgggca_x000D_ accccaatAaa_x000D_ aggccaatctT_x000D_	634 _x000D_ -2459 _x000D_ 2239 _x000D_ -708 _x000D_ 4651 _x000D_ 1786 _x000D_ 4718 _x000D_ -2602 _x000D_ -1939 _x000D_ 4959 _x000D_ -1244 _x000D_
hsa-mir-320b-1	Chr1: 117211371 - 117219450 [+]	117209270 (5101)	12	ctcattggAAa_x000D_ tcTccaatgaa_x000D_ ttgattgggAt_x000D_ ggTccaatgcc_x000D_ gccattggAgc_x000D_ CagccaatAaa_x000D_ gacattggcAa_x000D_ gagattgggAG_x000D_ aaaccaatTaa_x000D_ CccccaatctT_x000D_ tagattggctG_x000D_ AccattgggAa_x000D_	-28 _x000D_ 2460 _x000D_ 1959 _x000D_ 3139 _x000D_ 4826 _x000D_ 4500 _x000D_ 2689 _x000D_ -846 _x000D_ 4933 _x000D_ 2346 _x000D_ 2334 _x000D_ -2831 _x000D_
hsa-mir-942	Chr1: 117634265 - 117642351 [+]	117602055 (35210)	9	gcTattgggct_x000D_ gcgccaatTgc_x000D_ CTgccaatccc_x000D_ AgTattggtca_x000D_ tgTattgggAt_x000D_ accccaatAaa_x000D_ aTgccaatcaa_x000D_ gtcattggtcc_x000D_ gaTccaatgga_x000D_	-893 _x000D_ -1357 _x000D_ 4936 _x000D_ 663 _x000D_ 2028 _x000D_ 4647 _x000D_ 3293 _x000D_ 3322 _x000D_ -1906 _x000D_	defined by TTF2 TSS
hsa-mir-3118-1	Chr1: 142664289 - 142672364 [+]		8	CcaccaatgaT_x000D_ gggccaatgtg_x000D_ cacattgggtc_x000D_ gTcccaatgca_x000D_ tagccaatTca_x000D_ ttTattggtAt_x000D_ tcTattggcca_x000D_ ttcattgggtc_x000D_	-2620 _x000D_ 439 _x000D_ -2039 _x000D_ 4273 _x000D_ -1858 _x000D_ -1195 _x000D_ 2585 _x000D_ 1677 _x000D_	defined by AL583842.1,AL583842.7 TSS
hsa-mir-3118-2	Chr1: 143160750 - 143168823 [+]		9	CcaccaatgaT_x000D_ gggccaatgtg_x000D_ cacattgggtc_x000D_ tagccaatTca_x000D_ tccattggctt_x000D_ ttTattggtAt_x000D_ Accattgggga_x000D_ tcTattggcca_x000D_ ttcattgggtc_x000D_	-2621 _x000D_ 440 _x000D_ -2038 _x000D_ -1855 _x000D_ -1134 _x000D_ -1192 _x000D_ -2808 _x000D_ 2583 _x000D_ 1678 _x000D_	defined by BX571672.3,BX571672.6,BX571672.8 TSS
hsa-mir-3118-3	Chr1: 143419140 - 143427215 [-]	143468131 (43916)	6	CcaccaatgaT_x000D_ gggccaatgtg_x000D_ tagccaatTca_x000D_ ttTattggtAt_x000D_ tcTattggcca_x000D_ ttcattgggtc_x000D_	-2617 _x000D_ 439 _x000D_ -1853 _x000D_ -1193 _x000D_ 2585 _x000D_ 1677 _x000D_	defined by BX004987.7 TSS
hsa-mir-4257	Chr1: 150521405 - 150529491 [+]	150521438 (2967)	2	ggAattgggga_x000D_ accccaatccc_x000D_	2490 _x000D_ -1157 _x000D_	defined by ADAMTSL4,RP11-54A4.1 TSS
hsa-mir-554	Chr1: 151515272 - 151523368 [+]	151512411 (5861)	7	taTattggcAa_x000D_ ggcccaatctT_x000D_ gggccaatAca_x000D_ AcTattggtga_x000D_ tgAattggttc_x000D_ ttAattgggAa_x000D_ Cccccaatctc_x000D_	-2349 _x000D_ 2469 _x000D_ -2685 _x000D_ -2124 _x000D_ -2116 _x000D_ 185 _x000D_ 636 _x000D_	defined by RP11-74C1.1,TUFT1 TSS
hsa-mir-190b	Chr1: 154161140 - 154169219 [-]	154209596 (43377)	10	CTcccaatgga_x000D_ tggccaatgca_x000D_ CTgccaatcgg_x000D_ Atgattggtgc_x000D_ ttcattgggtt_x000D_ tgTccaatAta_x000D_ Cccccaatgca_x000D_ gaTattgggtt_x000D_ caTattggtca_x000D_ tgTccaatAaa_x000D_	648 _x000D_ 2976 _x000D_ 1004 _x000D_ -78 _x000D_ -2069 _x000D_ 541 _x000D_ -1001 _x000D_ <20> _x000D_ 4052 _x000D_ -2014 _x000D_
hsa-mir-4258	Chr1: 154945169 - 154953260 [+]	154934031 (14138)	11	tagattgggAa_x000D_ ggaccaatAgg_x000D_ tggccaatAag_x000D_ aagccaatcgg_x000D_ gTcccaatTcc_x000D_ gtgattgggtG_x000D_ tagccaatggc_x000D_ gacattggggc_x000D_ AgAattggcgc_x000D_ ttAattggtct_x000D_ gggccaatTca_x000D_	517 _x000D_ -1069 _x000D_ -1207 _x000D_ -1117 _x000D_ 3820 _x000D_ -2987 _x000D_ -1246 _x000D_ 124 _x000D_ -802 _x000D_ 3980 _x000D_ 4 _x000D_	defined by CKS1B TSS
hsa-mir-92b	Chr1: 155161968 - 155170064 [+]	155164787 (181)	12	gggattgggta_x000D_ ggTattgggga_x000D_ tccattggtgc_x000D_ aacccaatgcc_x000D_ tccattgggga_x000D_ gggattggAgc_x000D_ Aggattgggtt_x000D_ gacattggcAa_x000D_ cagattggcct_x000D_ ctgattgggAt_x000D_ gagattggAcc_x000D_ tgTccaatcca_x000D_	3155 _x000D_ -789 _x000D_ 880 _x000D_ 1555 _x000D_ 4827 _x000D_ -526 _x000D_ 1096 _x000D_ 1947 _x000D_ 1507 _x000D_ 3149 _x000D_ 730 _x000D_ 4820 _x000D_
hsa-mir-555	Chr1: 155311140 - 155319236 [-]	155358524 (42288)	6	cccattggtgt_x000D_ tggccaatAtg_x000D_ accccaatcaT_x000D_ tacattggctt_x000D_ ctcattggAga_x000D_ tggattggctt_x000D_	4164 _x000D_ 955 _x000D_ 1774 _x000D_ 2051 _x000D_ -2091 _x000D_ -1130 _x000D_	defined by ASH1L TSS
hsa-mir-9-1	Chr1: 156385132 - 156393221 [-]	156391685 (1464)	11	gccccaatTgc_x000D_ aggccaatctc_x000D_ gagccaatcag_x000D_ acTccaatgtT_x000D_ ctAattggAct_x000D_ CacccaatTcc_x000D_ tTTccaatcca_x000D_ ctTattggtAa_x000D_ tggattggAgG_x000D_ tcTccaatctT_x000D_ gcTattgggAc_x000D_	-1497 _x000D_ 720 _x000D_ -1414 _x000D_ 4122 _x000D_ 4536 _x000D_ 3124 _x000D_ 1627 _x000D_ 3716 _x000D_ -1607 _x000D_ -2744 _x000D_ 4169 _x000D_	defined by C1orf61 TSS
hsa-mir-765	Chr1: 156900922 - 156909036 [-]		12	acTccaatTtc_x000D_ AggattggAta_x000D_ Agcattggccc_x000D_ ctcattggcAc_x000D_ aggccaatAga_x000D_ accccaatctc_x000D_ gtTattggtct_x000D_ acTccaatcgc_x000D_ tggattggAgG_x000D_ tTTccaatgca_x000D_ tgAattggtgG_x000D_ AccattggggG_x000D_	-1543 _x000D_ 1361 _x000D_ 1068 _x000D_ 3749 _x000D_ -2700 _x000D_ 4755 _x000D_ 3063 _x000D_ 3900 _x000D_ 4640 _x000D_ 4968 _x000D_ -2456 _x000D_ -541 _x000D_	defined by ARHGEF11 TSS
hsa-mir-4259	Chr1: 159864768 - 159872869 [-]	159870020 (151)	10	gacccaatgtg_x000D_ tccccaatgag_x000D_ gTcccaatTga_x000D_ tgcattggcAc_x000D_ gagattgggAc_x000D_ tTcccaatgcT_x000D_ AgTattggggc_x000D_ tgAattgggtG_x000D_ tgTccaatcga_x000D_ gtAattggggt_x000D_	4655 _x000D_ 3582 _x000D_ 1722 _x000D_ -2139 _x000D_ 741 _x000D_ 4163 _x000D_ 4347 _x000D_ <18> _x000D_ 4477 _x000D_ 1115 _x000D_	defined by CCDC19 TSS
hsa-mir-556	Chr1: 162309336 - 162317431 [+]		6	cacattggcAG_x000D_ tccattggttt_x000D_ AgAattggggc_x000D_ aaaccaatctg_x000D_ agaccaatgga_x000D_ ctgattggcAG_x000D_	4662 _x000D_ 718 _x000D_ 939 _x000D_ 4494 _x000D_ -321 _x000D_ 4610 _x000D_	defined by NOS1AP TSS
hsa-mir-921	Chr1: 166118979 - 166127035 [-]	166136640 (12605)	5	ctcattggAca_x000D_ aggccaatTta_x000D_ tgcattgggca_x000D_ ggcattggAgc_x000D_ tcgattggccc_x000D_	-2821 _x000D_ 3555 _x000D_ -1581 _x000D_ -2261 _x000D_ 1259 _x000D_	defined by FAM78B,RP11-9L18.1 TSS
hsa-mir-1255b-2	Chr1: 167964898 - 167972965 [+]	167951924 (15974)	13	tccccaatAta_x000D_ Agcattggctt_x000D_ tgcattggAAa_x000D_ gacattgggga_x000D_ gtgattggtca_x000D_ taAattggtct_x000D_ AtAattggtca_x000D_ ttTattgggtG_x000D_ caAattggAgt_x000D_ gcaccaatAgT_x000D_ aaaccaatgta_x000D_ AtTattgggct_x000D_ CaaccaatTga_x000D_	4409 _x000D_ 628 _x000D_ 779 _x000D_ -1628 _x000D_ 3792 _x000D_ 4341 _x000D_ 3004 _x000D_ -2823 _x000D_ -124 _x000D_ 1654 _x000D_ -411 _x000D_ -2336 _x000D_ 1883 _x000D_	defined by IQWD1 TSS
hsa-mir-557	Chr1: 168341762 - 168349860 [+]	168338249 (6513)	14	ctTattgggtt_x000D_ ggAattggcct_x000D_ CccccaatAag_x000D_ gccccaatTcT_x000D_ tcAattggctc_x000D_ aggccaatTtT_x000D_ CcTccaatgaa_x000D_ ctgattgggAG_x000D_ AaAattggtga_x000D_ AacattggtAa_x000D_ ttTattgggct_x000D_ tgTccaatcag_x000D_ AtTattggtca_x000D_ ggcattggcAc_x000D_	-1987 _x000D_ 1386 _x000D_ -1103 _x000D_ 3832 _x000D_ -1190 _x000D_ -693 _x000D_ 1514 _x000D_ 431 _x000D_ 629 _x000D_ 2303 _x000D_ 3270 _x000D_ -2612 _x000D_ 3400 _x000D_ 3443 _x000D_
hsa-mir-3119-1	Chr1: 170115518 - 170123603 [-]	170133088 (12485)	9	taAattgggga_x000D_ tgcccaatTac_x000D_ ctcattggtAa_x000D_ aTaccaatAgc_x000D_ CccccaatccT_x000D_ agTccaatAgg_x000D_ tacattgggcG_x000D_ gacattggttG_x000D_ tccattggAga_x000D_	-1016 _x000D_ 4788 _x000D_ 3408 _x000D_ -64 _x000D_ 3292 _x000D_ 1901 _x000D_ 3334 _x000D_ 4986 _x000D_ 1058 _x000D_
hsa-mir-3119-2	Chr1: 170117519 - 170125604 [+]	170099678 (20841)	8	gcTattggtAt_x000D_ aagccaatTaa_x000D_ tccccaatgtT_x000D_ tcTccaatgga_x000D_ ccTattggAct_x000D_ ctAattgggct_x000D_ tccccaatTta_x000D_ tacccaatAcc_x000D_	53 _x000D_ 3686 _x000D_ 3416 _x000D_ -1069 _x000D_ -1912 _x000D_ 4054 _x000D_ 1005 _x000D_ 3152 _x000D_	defined by METTL11B TSS
hsa-mir-1295	Chr1: 171065868 - 171073947 [-]		8	aacccaatccc_x000D_ CTaccaatgac_x000D_ taaccaatgtT_x000D_ accccaatAac_x000D_ aagccaatgtg_x000D_ tgAattgggAt_x000D_ CagccaatAtc_x000D_ cgAattggtAa_x000D_	1008 _x000D_ 3387 _x000D_ 144 _x000D_ 3121 _x000D_ -382 _x000D_ 2060 _x000D_ 2806 _x000D_ -1951 _x000D_
hsa-mir-214	Chr1: 172102937 - 172111047 [-]	172109194 (1147)	12	CaTccaatgta_x000D_ tgAattggAct_x000D_ acTccaatcaT_x000D_ ttTattgggAa_x000D_ ctcattggttt_x000D_ aaTccaatcaT_x000D_ tacccaatctT_x000D_ Accattgggta_x000D_ AacattgggAa_x000D_ CcaccaatAta_x000D_ tTTccaatctg_x000D_ Aggattggcca_x000D_	3994 _x000D_ -288 _x000D_ 4838 _x000D_ 4125 _x000D_ 2931 _x000D_ 4809 _x000D_ 1582 _x000D_ 4877 _x000D_ 3195 _x000D_ -1589 _x000D_ 4695 _x000D_ 2075 _x000D_
hsa-mir-3120	Chr1: 172104948 - 172113029 [+]	172075816 (32132)	6	aaaccaatgag_x000D_ taTattggtgG_x000D_ tggccaatccT_x000D_ agTccaatTca_x000D_ agTccaatTta_x000D_ Aagattgggta_x000D_	-2952 _x000D_ 1597 _x000D_ -2096 _x000D_ 296 _x000D_ 3116 _x000D_ -1603 _x000D_	defined by DNM3 TSS
hsa-mir-199a-2	Chr1: 172108674 - 172116784 [-]	172114521 (737)	5	taAattggAct_x000D_ ggcccaatAca_x000D_ AagattgggAa_x000D_ cacattggtta_x000D_ CcaccaatAta_x000D_	2519 _x000D_ -2724 _x000D_ -2917 _x000D_ <80> _x000D_ 4038 _x000D_	defined by DNM3,RP5-1116C7.1 TSS
hsa-mir-488	Chr1: 176993498 - 177001581 [-]	177027956 (29375)	17	tgAattggAtt_x000D_ gTcccaatggT_x000D_ gccattggctG_x000D_ AggattggggG_x000D_ tggattggAta_x000D_ ggcattggtga_x000D_ gtgattggcct_x000D_ gagccaatTtc_x000D_ CTcccaatctc_x000D_ ggAattggtta_x000D_ AgAattgggcc_x000D_ tgcccaatTaT_x000D_ cacattggcct_x000D_ taAattggAtc_x000D_ AtgattggcAa_x000D_ taAattggtAc_x000D_	-1739 1352 _x000D_ -483 _x000D_ 2968 _x000D_ 139 _x000D_ 1357 _x000D_ 2869 _x000D_ 4692 _x000D_ -2135 _x000D_ 1039 _x000D_ -1043 _x000D_ -2576 _x000D_ -2272 _x000D_ 111 _x000D_ -2811 _x000D_ 4551 _x000D_ 2747 _x000D_	defined by ASTN1 TSS
hsa-mir-3121	Chr1: 180402448 - 180410525 [-]	180425770 (18245)	12	ggcattggcAG_x000D_ gcgccaatAga_x000D_ cagattgggtG_x000D_ Aacattggcct_x000D_ tacattggttt_x000D_ AtTattggctt_x000D_ cagattggtgt_x000D_ gacattggAAc_x000D_ AagattggcAt_x000D_ agTccaatTta_x000D_ aagccaatctg_x000D_ ctgattggcAG_x000D_	3526 _x000D_ -53 _x000D_ 679 _x000D_ 1336 _x000D_ 3596 _x000D_ 1803 _x000D_ -2354 _x000D_ -2790 _x000D_ 3484 _x000D_ 1660 _x000D_ -655 _x000D_ 3667 _x000D_	defined by ACBD6 TSS
hsa-mir-1278	Chr1: 193102633 - 193110714 [+]	193092301 (13332)	11	gagattggctG_x000D_ Aacattggtca_x000D_ Aacattggttt_x000D_ gacattggAgc_x000D_ tgAattggAgc_x000D_ tccattggAgG_x000D_ taTccaatAta_x000D_ gaAattgggAt_x000D_ ccTattggctc_x000D_ AgAattggtct_x000D_ tacattggAca_x000D_	1530 _x000D_ 3187 _x000D_ 458 _x000D_ -1392 _x000D_ 723 _x000D_ 3765 _x000D_ -1168 _x000D_ -870 _x000D_ -675 _x000D_ -238 _x000D_ 4089 _x000D_	defined by CDC73 TSS
hsa-mir-181b-1	Chr1: 198823001 - 198831111 [-]	198856545 (28434)	8	agcccaatAtc_x000D_ AtTattggctt_x000D_ tgcccaatTta_x000D_ CTcccaatgcc_x000D_ tagattggttt_x000D_ gtTattgggAa_x000D_ tTcccaatTca_x000D_ aTgccaatTtg_x000D_	-402 _x000D_ -1248 _x000D_ -2970 _x000D_ 1948 _x000D_ -2548 _x000D_ 4640 _x000D_ 554 _x000D_ -589 _x000D_	defined by RP11-31E23.1 TSS
hsa-mir-181a-1	Chr1: 198823172 - 198831282 [-]	198856545 (28263)	8	agcccaatAtc_x000D_ AtTattggctt_x000D_ tgcccaatTta_x000D_ CTcccaatgcc_x000D_ tagattggttt_x000D_ gtTattgggAa_x000D_ tTcccaatTca_x000D_ aTgccaatTtg_x000D_	-231 _x000D_ -1077 _x000D_ -2799 _x000D_ 2119 _x000D_ -2377 _x000D_ 4811 _x000D_ 725 _x000D_ -418 _x000D_	defined by RP11-31E23.1 TSS
hsa-mir-1231	Chr1: 201774739 - 201782831 [+]	201739707 (38032)	8	ggAattgggga_x000D_ Ccaccaatcag_x000D_ agcccaatTta_x000D_ tgaccaatcgc_x000D_ Cagccaatggc_x000D_ gacattggAAa_x000D_ cccattggcAt_x000D_ gggattggAtc_x000D_	2951 _x000D_ 3217 _x000D_ 4794 _x000D_ 1958 _x000D_ 3791 _x000D_ -1366 _x000D_ 4460 _x000D_ -1104 _x000D_	defined by NAV1,RP11-90L20.1 TSS
hsa-mir-135b	Chr1: 205412429 - 205420526 [-]	205425195 (7669)	15	caAattggccc_x000D_ tggattggcAt_x000D_ aacccaatTca_x000D_ acTccaatcac_x000D_ gggattggcAG_x000D_ gcaccaatAgc_x000D_ gggattggtAG_x000D_ gggattggAgG_x000D_ AgAattggcca_x000D_ gaAattggccc_x000D_ AcTattgggga_x000D_ gccattggAgG_x000D_ CTgccaatggg_x000D_ CTgccaatgag_x000D_	1289 _x000D_ 3880 _x000D_ 3131 _x000D_ 1309 _x000D_ -2253 _x000D_ -1909 _x000D_ -2309 _x000D_ -2516 _x000D_ -2879 1490 _x000D_ 1082 _x000D_ 2420 _x000D_ 2788 _x000D_ 2075 _x000D_ -766 _x000D_	defined by LEMD1 TSS
hsa-mir-29c	Chr1: 207970196 - 207978284 [-]	207997156 (21872)	6	taAattggtAa_x000D_ tggccaatTta_x000D_ tgTattgggtG_x000D_ aTcccaatTta_x000D_ ttgattggttG_x000D_ ttAattggctG_x000D_	1983 _x000D_ 2297 _x000D_ -190 _x000D_ 4750 _x000D_ -1614 _x000D_ 402 _x000D_
hsa-mir-29b-2	Chr1: 207970787 - 207978868 [-]	207997156 (21288)	5	taAattggtAa_x000D_ tggccaatTta_x000D_ tgTattgggtG_x000D_ ttgattggttG_x000D_ ttAattggctG_x000D_	2574 _x000D_ 2888 _x000D_ 313 _x000D_ -1030 _x000D_ 993 _x000D_
hsa-mir-205	Chr1: 209602478 - 209610588 [+]		15	tgTattggcAa_x000D_ gacccaatgcc_x000D_ Ccaccaatgca_x000D_ gacccaatTtc_x000D_ gccccaatTtg_x000D_ cagattggAAa_x000D_ cacattggcAa_x000D_ cacattggAcc_x000D_ ggAattggtgt_x000D_ gccattggAgG_x000D_ ctcattgggca_x000D_ gtgattgggtG_x000D_ tcaccaatTgT_x000D_ aaaccaatccT_x000D_ AtAattggccc_x000D_	2468 _x000D_ -1125 _x000D_ 2006 _x000D_ 4216 _x000D_ 2727 _x000D_ 190 _x000D_ -557 _x000D_ 3662 _x000D_ -2273 _x000D_ -706 _x000D_ -2446 _x000D_ 897 _x000D_ 726 _x000D_ -2348 _x000D_ 1063 _x000D_	defined by CTA-55I10.1 TSS
hsa-mir-4260	Chr1: 209791788 - 209799855 [-]	209826411 (29556)	9	acTccaatccc_x000D_ accccaatAtc_x000D_ cagattgggga_x000D_ ggcattgggga_x000D_ gggattggtta_x000D_ gacattgggca_x000D_ tagattggAtG_x000D_ gacattggtgG_x000D_ tTcccaatTta_x000D_	1087 _x000D_ 294 _x000D_ 3892 _x000D_ -1309 _x000D_ 207 _x000D_ 1728 _x000D_ 4257 _x000D_ 1618 _x000D_ 4416 _x000D_	defined by LAMB3 TSS
hsa-mir-3122	Chr1: 212247955 - 212256028 [+]	212208653 (42302)	10	cccattggAAa_x000D_ ctgattggtgt_x000D_ ggaccaatAtc_x000D_ gtgattggcAG_x000D_ gtAattggAga_x000D_ tcTattggtgG_x000D_ tgaccaatgga_x000D_ ttgattggAct_x000D_ agcccaatTtg_x000D_ ttTattggcta_x000D_	322 _x000D_ 4596 _x000D_ -1075 _x000D_ 4760 _x000D_ 4897 _x000D_ -1173 _x000D_ 4521 _x000D_ 474 _x000D_ 959 _x000D_ 1741 _x000D_	defined by DTL TSS
hsa-mir-215	Chr1: 220286194 - 220294304 [-]	220321512 (30208)	10	aTaccaatTtc_x000D_ agcccaatAaa_x000D_ tgcattggcAt_x000D_ tTTccaatgac_x000D_ acaccaatAtg_x000D_ aggccaatAtT_x000D_ CagccaatcaT_x000D_ gTaccaatTtc_x000D_ tgTattggAca_x000D_ tgaccaatgac_x000D_	3815 _x000D_ 3127 _x000D_ 1678 _x000D_ 1260 _x000D_ 3455 _x000D_ <77> _x000D_ -1225 _x000D_ -239 _x000D_ -1745 _x000D_ -515 _x000D_
hsa-mir-194-1	Chr1: 220286498 - 220294583 [-]		11	aTaccaatTtc_x000D_ agcccaatAaa_x000D_ tgcattggcAt_x000D_ tTTccaatgac_x000D_ acaccaatAtg_x000D_ aggccaatAtT_x000D_ CagccaatcaT_x000D_ gTaccaatTtc_x000D_ tgTattggAca_x000D_ aaTccaatTtc_x000D_ tgaccaatgac_x000D_	4119 _x000D_ 3431 _x000D_ 1982 _x000D_ 1564 _x000D_ 3759 _x000D_ 271 _x000D_ -946 _x000D_ <40> _x000D_ -1466 _x000D_ -2913 _x000D_ -236 _x000D_
hsa-mir-664	Chr1: 220368879 - 220376961 [-]	220379779 (5818)	12	ggTccaatcca_x000D_ gTaccaatgtg_x000D_ AaTattggtgc_x000D_ tccattggAtt_x000D_ cgAattggAca_x000D_ taTattggctG_x000D_ caAattggAta_x000D_ taTccaatgag_x000D_ tgAattggtAt_x000D_ ccTattggtAa_x000D_ AagattggcAt_x000D_ AtgattggAta_x000D_	4250 _x000D_ 2042 _x000D_ 4541 _x000D_ 1052 _x000D_ 939 _x000D_ 3244 _x000D_ 4345 _x000D_ 1683 _x000D_ 3554 _x000D_ -115 _x000D_ -2589 _x000D_ <24> _x000D_	defined by RAB3GAP2 TSS
hsa-mir-320b-2	Chr1: 224439705 - 224447843 [-]	224475279 (30436)	6	ctcattggtta_x000D_ tcaccaatctg_x000D_ tgaccaatAtg_x000D_ gtAattggcAt_x000D_ cacattggctc_x000D_ gTgccaatAag_x000D_	4499 _x000D_ -992 _x000D_ 2701 _x000D_ 902 _x000D_ 1842 _x000D_ 1285 _x000D_	defined by NVL TSS
hsa-mir-1182	Chr1: 231150573 - 231158670 [-]		10	cagattggtcG_x000D_ ggTattggtgt_x000D_ ctgattgggAG_x000D_ tggccaatAtg_x000D_ cacattggtcc_x000D_ gtgattggtct_x000D_ aTcccaatcaa_x000D_ aagccaatgtg_x000D_ tagccaatTgT_x000D_ aggccaatgtg_x000D_	-2641 _x000D_ -1022 _x000D_ -571 _x000D_ 4564 _x000D_ 3299 _x000D_ -2735 _x000D_ 540 _x000D_ 670 _x000D_ 4299 _x000D_ -596 _x000D_	defined by FAM89A TSS
hsa-mir-1537	Chr1: 236011299 - 236019360 [-]	236046978 (30618)	14	gaTccaatgtT_x000D_ tccattggtct_x000D_ ttAattgggAa_x000D_ gagccaatTcT_x000D_ ctTattggAga_x000D_ gacccaatgcT_x000D_ taAattggttt_x000D_ tTgccaatAaa_x000D_ tgAattggAgt_x000D_ AacattggAta_x000D_ AggattggtAc_x000D_ gtTattggggt_x000D_ gTcccaatgtT_x000D_ aagccaatgtc_x000D_	1993 _x000D_ 2807 _x000D_ -2052 _x000D_ -253 _x000D_ -1357 _x000D_ 4709 _x000D_ 1113 _x000D_ 1408 _x000D_ -1873 _x000D_ 105 _x000D_ 4038 _x000D_ 1454 _x000D_ 827 _x000D_ 2535 _x000D_	defined by LYST TSS
hsa-mir-3123	Chr1: 241292572 - 241300647 [+]	241277618 (17954)	10	Aacattggtct_x000D_ aagccaatAaT_x000D_ tgcccaatAtg_x000D_ ttTattggcAt_x000D_ tgTattgggta_x000D_ ttcattggAtG_x000D_ ggcccaatTtT_x000D_ tTgccaatgtg_x000D_ gaaccaatgcT_x000D_ AggattggAtt_x000D_	4008 _x000D_ -2676 _x000D_ 1726 _x000D_ 4851 _x000D_ 1853 _x000D_ 4052 _x000D_ -52 _x000D_ -2172 _x000D_ -1904 _x000D_ -1500 _x000D_
hsa-mir-3124	Chr1: 249117576 - 249125643 [+]	249107201 (13375)	10	ttgattggcca_x000D_ gagattgggcG_x000D_ CagccaatTcc_x000D_ tcaccaatTgc_x000D_ gcTccaatAcc_x000D_ gagattgggAG_x000D_ Aggattggcca_x000D_ ttgattggcAt_x000D_ tcTccaatTcc_x000D_ aaTccaatAaa_x000D_	-2413 _x000D_ 2109 _x000D_ -2445 _x000D_ 100 _x000D_ 1809 _x000D_ 1014 _x000D_ -2234 _x000D_ 612 _x000D_ -632 _x000D_ -2641 _x000D_
hsa-mir-4261	Chr2: 10327739 - 10335797 [-]	10379625 (46828)	7	gccccaatTgc_x000D_ CagccaatgcT_x000D_ ctcattggcct_x000D_ CcaccaatAcc_x000D_ gTgccaatTaa_x000D_ Agcattgggca_x000D_	986 _x000D_ 3637 _x000D_ 3110 _x000D_ 2452 2560 _x000D_ -1231 _x000D_ 4745 _x000D_
hsa-mir-548s	Chr2: 11904570 - 11912652 [+]	11884447 (23123)	11	agcccaatgga_x000D_ AtgattggcAc_x000D_ tggccaatTcT_x000D_ gacccaatccT_x000D_ tgcccaatgtT_x000D_ ttgattggctc_x000D_ ctAattggttc_x000D_ cagattgggca_x000D_ ctgattggtcc_x000D_ cccattgggtG_x000D_ ctTattggcca_x000D_	-1790 _x000D_ -2693 _x000D_ -1035 _x000D_ 4797 _x000D_ 651 _x000D_ -1974 _x000D_ 2548 _x000D_ 3667 _x000D_ -250 _x000D_ 1987 _x000D_ 1815 _x000D_	defined by LPIN1 TSS
hsa-mir-4262	Chr2: 11972058 - 11980112 [-]	12015280 (38168)	14	tggccaatTtg_x000D_ taAattggccc_x000D_ cccattggcAa_x000D_ ggcattggAgt_x000D_ tgaccaatgag_x000D_ AtAattgggtc_x000D_ tcAattggttt_x000D_ ttAattggtAt_x000D_ tggattggttt_x000D_ tgTccaatcag_x000D_ CagccaatggT_x000D_ gagccaatAtc_x000D_ ggcattggAgG_x000D_ gtTattggttt_x000D_	1259 _x000D_ -2911 _x000D_ 2457 _x000D_ -229 _x000D_ 3623 _x000D_ 2958 _x000D_ -2951 _x000D_ -2539 _x000D_ -701 _x000D_ 2846 _x000D_ 4276 _x000D_ 3877 _x000D_ -150 _x000D_ 2103 _x000D_
hsa-mir-3125	Chr2: 12874493 - 12882571 [+]	12856657 (20836)	7	gacccaatgtg_x000D_ gggattggggt_x000D_ aTcccaatAcg_x000D_ AggattggctG_x000D_ gaAattggAga_x000D_ tcAattggttc_x000D_ aTgccaatgaa_x000D_	849 _x000D_ 3539 _x000D_ 4497 _x000D_ -2008 _x000D_ -35 _x000D_ 4038 _x000D_ 340 _x000D_	defined by TRIB2 TSS
hsa-mir-1301	Chr2: 25546508 - 25554590 [-]	25564162 (12572)	11	tgcattgggAa_x000D_ ggAattggcta_x000D_ Atgattgggca_x000D_ tgcattgggca_x000D_ gtAattggtAt_x000D_ CTaccaatccc_x000D_ ctAattggAtt_x000D_ tgAattggttG_x000D_ gtgattggAAc_x000D_ gtTattggggG_x000D_ tggattggAAt_x000D_	-2927 _x000D_ 1440 _x000D_ 4014 _x000D_ 4472 _x000D_ -1397 _x000D_ 2325 _x000D_ 1419 _x000D_ -358 _x000D_ 1377 _x000D_ -2114 _x000D_ 1424 _x000D_	defined by DNMT3A TSS
hsa-mir-4263	Chr2: 28216234 - 28224317 [+]	28218852 (382)	11	ggTattggtca_x000D_ gcTattgggAa_x000D_ ttAattggAga_x000D_ ttTattggAga_x000D_ gcTccaatggT_x000D_ AaAattggttt_x000D_ gagattggAgt_x000D_ gtgattggAtG_x000D_ aaTccaatggc_x000D_ gTaccaatgcc_x000D_ AgAattggtgc_x000D_	-2618 _x000D_ 1357 _x000D_ 2493 _x000D_ 4558 _x000D_ 219 _x000D_ 2096 _x000D_ <26> _x000D_ -104 _x000D_ 1287 _x000D_ -2557 _x000D_ -1197 _x000D_	defined by BRE,MRPL33 TSS
hsa-mir-558	Chr2: 32754220 - 32762314 [+]	32747274 (9946)	12	gaAattggttt_x000D_ tgAattggcta_x000D_ ttcattggttt_x000D_ tcTattggttG_x000D_ taAattgggAt_x000D_ tTTccaatggc_x000D_ tccattggtct_x000D_ tccccaatcaT_x000D_ AgAattgggta_x000D_ gtTattggtct_x000D_ CcaccaatAta_x000D_ tgTccaatTca_x000D_	-2617 _x000D_ -1607 _x000D_ 156 _x000D_ 129 _x000D_ -2405 _x000D_ -2650 _x000D_ 4405 _x000D_ -1563 _x000D_ 685 _x000D_ -1427 _x000D_ -250 _x000D_ -700 _x000D_	defined by BIRC6 TSS
hsa-mir-559	Chr2: 47601814 - 47609910 [+]	47597238 (7576)	2	tcaccaatTaa_x000D_ caTattggcca_x000D_	-2202 _x000D_ -1770 _x000D_	defined by EPCAM TSS
hsa-mir-217	Chr2: 56205101 - 56213211 [-]		13	tTaccaatgaT_x000D_ ggAattggAga_x000D_ Caaccaatcga_x000D_ taAattgggAa_x000D_ ctgattggAta_x000D_ taAattggtca_x000D_ tggccaatctc_x000D_ tacccaatTtg_x000D_ tacccaatTaT_x000D_ ttTattggttt_x000D_ tTcccaatcac_x000D_ aagccaatctg_x000D_ AggattggAct_x000D_	3555 _x000D_ 2501 _x000D_ 2324 _x000D_ -138 _x000D_ <48> _x000D_ 2778 _x000D_ -2663 _x000D_ -2866 _x000D_ -1265 _x000D_ 3028 _x000D_ -1780 _x000D_ 3663 _x000D_ 4907 _x000D_	defined by AC011306.2 TSS
hsa-mir-216a	Chr2: 56211084 - 56219194 [-]		11	ctcattggAtt_x000D_ gacccaatgac_x000D_ gcAattggAga_x000D_ tggccaatctc_x000D_ tacccaatTtg_x000D_ tacccaatTaT_x000D_ tacattggtAa_x000D_ ttTattggAtt_x000D_ gtgattggttt_x000D_ tTcccaatcac_x000D_ tTcccaatTcc_x000D_	-860 _x000D_ -2154 _x000D_ 1848 _x000D_ 3210 _x000D_ 3007 _x000D_ 4608 _x000D_ -2728 _x000D_ 177 _x000D_ -293 _x000D_ 4093 _x000D_ 1392 _x000D_	defined by AC011306.2 TSS
hsa-mir-216b	Chr2: 56222848 - 56230930 [-]		11	ttcattggAtt_x000D_ tagccaatcaT_x000D_ cccattggcta_x000D_ acaccaatTtc_x000D_ gaAattggtct_x000D_ tgcccaatggc_x000D_ AacattggtAt_x000D_ aaTccaatTtc_x000D_ tTgccaatAga_x000D_ acaccaatgcc_x000D_ tacccaatAgg_x000D_	1516 _x000D_ -832 _x000D_ 4089 _x000D_ 1249 _x000D_ 1065 _x000D_ 3509 _x000D_ 1151 _x000D_ 955 _x000D_ 558 _x000D_ 3502 _x000D_ 2892 _x000D_	defined by AC011306.2 TSS
hsa-mir-3126	Chr2: 69327814 - 69335888 [+]		12	Aacattggctt_x000D_ AtTattgggtt_x000D_ ggcccaatAaT_x000D_ tgcattggAAt_x000D_ gccccaatTtT_x000D_ aTgccaatgag_x000D_ aTgccaatAta_x000D_ gtTattggcca_x000D_ tgTccaatAga_x000D_ acaccaatcaT_x000D_ ttAattgggca_x000D_ gagccaatctg_x000D_	-93 _x000D_ -1764 _x000D_ 2081 _x000D_ 2016 _x000D_ -1871 _x000D_ -1670 _x000D_ 2384 _x000D_ -884 _x000D_ 4262 _x000D_ 2814 _x000D_ 2825 _x000D_ 3123 _x000D_	defined by ANTXR1 TSS
hsa-mir-1285-2	Chr2: 70475049 - 70483137 [-]	70529245 (49108)	10	cgcattggttG_x000D_ tggccaatAtg_x000D_ gacattggAga_x000D_ gacccaatctg_x000D_ tgTattggggt_x000D_ Caaccaatgca_x000D_ tacattgggga_x000D_ tgaccaatTtg_x000D_ aagccaatTaT_x000D_ agaccaatctg_x000D_	-720 _x000D_ 112 _x000D_ -881 _x000D_ 4665 _x000D_ 4299 _x000D_ -2930 _x000D_ -98 _x000D_ 3095 _x000D_ -2800 _x000D_ <44> _x000D_
hsa-mir-4264	Chr2: 79871419 - 79879485 [-]		15	agaccaatAtc_x000D_ AacattggAtt_x000D_ gTgccaatgtT_x000D_ tagattggAgG_x000D_ ccAattggggt_x000D_ gacccaatAgc_x000D_ gaaccaatgta_x000D_ ttAattgggct_x000D_ CcaccaatgaT_x000D_ acaccaatTgg_x000D_ tggccaatTgg_x000D_ CaaccaatTtg_x000D_ tcaccaatAcT_x000D_ tTaccaatcgg_x000D_ gccattggtct_x000D_	2569 _x000D_ 778 _x000D_ -1027 _x000D_ 1177 _x000D_ 3635 _x000D_ -1952 _x000D_ 4914 _x000D_ 1325 _x000D_ -1169 _x000D_ 3632 _x000D_ 846 _x000D_ -490 _x000D_ 3298 _x000D_ 4862 _x000D_ 4649 _x000D_
hsa-mir-3127	Chr2: 97461015 - 97469091 [+]	97426106 (37909)	2	ggcccaatTca_x000D_ ggcccaatTtc_x000D_	208 _x000D_ 2921 _x000D_	defined by CNNM4 TSS
hsa-mir-4265	Chr2: 109752945 - 109761044 [-]		10	gaTattggccc_x000D_ acaccaatAcc_x000D_ acaccaatgga_x000D_ tggccaatAcg_x000D_ ctcattggcta_x000D_ gaAattggccG_x000D_ cacattggtct_x000D_ AgAattggtca_x000D_ agaccaatgca_x000D_ ccTattggcta_x000D_	-1820 _x000D_ 4293 _x000D_ -695 _x000D_ 3251 _x000D_ 2184 _x000D_ 803 _x000D_ 1653 _x000D_ <34> _x000D_ 4429 _x000D_ 2533 _x000D_
hsa-mir-4266	Chr2: 109925026 - 109933081 [-]	109935653 (5572)	11	CTaccaatgac_x000D_ gaTattggtct_x000D_ gaTattggctG_x000D_ gaAattggctG_x000D_ ttAattggAgc_x000D_ agcccaatgtc_x000D_ tgTattgggtG_x000D_ ttgattggAAt_x000D_ gtTattggtct_x000D_ AaAattggcta_x000D_ taTccaatTtg_x000D_	4596 _x000D_ 2507 _x000D_ 2185 _x000D_ -1121 _x000D_ 4029 _x000D_ 781 _x000D_ 3751 _x000D_ 2613 _x000D_ 2747 _x000D_ 4915 _x000D_ 4004 _x000D_
hsa-mir-4267	Chr2: 110822537 - 110830619 [-]	110857589 (29970)	17	accccaatggg_x000D_ taAattggAcc_x000D_ agaccaatAtc_x000D_ aaTccaatTtc_x000D_ aaTccaatgga_x000D_ cagattggcAG_x000D_ aTTccaatcaa_x000D_ aaaccaatTta_x000D_ gccattgggAt_x000D_ AggattgggtG_x000D_ tacattggtgG_x000D_ agaccaatAac_x000D_ tacccaatctT_x000D_ aTgccaatctc_x000D_ CagccaatAtc_x000D_ tggattggAAa_x000D_ gacattggggt_x000D_	3272 _x000D_ 4481 _x000D_ -2651 _x000D_ 385 _x000D_ 3915 _x000D_ -154 _x000D_ -2757 _x000D_ 2553 _x000D_ -178 _x000D_ -511 _x000D_ 3680 _x000D_ -2891 _x000D_ 1903 _x000D_ 2285 _x000D_ -2321 _x000D_ 3199 _x000D_ -1834 _x000D_
hsa-mir-1302-3	Chr2: 114335535 - 114343673 [-]	114361245 (20572)	5	AtgattggAga_x000D_ tccattggcca_x000D_ accccaatTtT_x000D_ tccccaatTtT_x000D_ tggccaatgcT_x000D_	4811 _x000D_ 4329 _x000D_ -184 _x000D_ -2482 _x000D_ 4334 _x000D_
hsa-mir-663b	Chr2: 133009538 - 133017653 [-]		7	ttcattggccc_x000D_ tTgccaatcaa_x000D_ Cgcccaatctc_x000D_ ctgattggAtG_x000D_ gggccaatcgc_x000D_ ctcattggcga_x000D_ gcTccaatAgc_x000D_	4165 _x000D_ 3813 _x000D_ 707 _x000D_ 2467 _x000D_ 1077 _x000D_ 2347 _x000D_ 1405 _x000D_	defined by NCRNA00164 TSS
hsa-mir-128-1	Chr2: 136419967 - 136428049 [+]	136419971 (2996)	15	aTcccaatctg_x000D_ ttgattggAtt_x000D_ ctgattggAgG_x000D_ ggTccaatcac_x000D_ AtcattggAtt_x000D_ agaccaatAaT_x000D_ AacattggttG_x000D_ AtAattggcct_x000D_ Aacattggtca_x000D_ ttcattggAAc_x000D_ AacattggAga_x000D_ Atcattggtca_x000D_ tcaccaatAaa_x000D_ AgAattggttt_x000D_	-1142 _x000D_ 2637 _x000D_ -2209 _x000D_ 4431 _x000D_ 2282 _x000D_ 2828 _x000D_ -2665 _x000D_ -17 _x000D_ -2802 _x000D_ 2759 _x000D_ 3450 _x000D_ -2165 _x000D_ 3902 _x000D_ -339 1176 _x000D_	defined by R3HDM1 TSS
hsa-mir-933	Chr2: 176027360 - 176035437 [-]	176032721 (284)	10	tgTccaatcaT_x000D_ gtcattggAga_x000D_ Cagccaatcac_x000D_ gcTccaatgtT_x000D_ ttTattggtAt_x000D_ gtAattggcAa_x000D_ tgTattggtga_x000D_ tcaccaatgtg_x000D_ tgcccaatTga_x000D_ AaAattggctt_x000D_	-703 _x000D_ 2323 _x000D_ -806 _x000D_ 4387 _x000D_ 2006 _x000D_ 4232 _x000D_ 67 _x000D_ 2216 _x000D_ -1879 _x000D_ 490 _x000D_	defined by ATF2 TSS
hsa-mir-10b	Chr2: 177012031 - 177020141 [+]	177000951 (14080)	7	ggTattggtgG_x000D_ gaAattggggG_x000D_ gccattggctG_x000D_ CccccaatTtg_x000D_ accccaatAgg_x000D_ gagattggggc_x000D_ ctAattggttG_x000D_	-2780 _x000D_ -1086 _x000D_ 1096 _x000D_ -1161 _x000D_ 803 _x000D_ -46 _x000D_ 245 _x000D_	defined by HOXD3 TSS
hsa-mir-1246	Chr2: 177460707 - 177468780 [-]	177491575 (25795)	7	tagccaatgtc_x000D_ gaAattggggt_x000D_ gacattggtgc_x000D_ CgcccaatAac_x000D_ gacattggccG_x000D_ tcTccaatTtc_x000D_ taTattggAtt_x000D_	2560 _x000D_ -682 _x000D_ -2914 _x000D_ 3142 _x000D_ -2312 _x000D_ 673 _x000D_ 4783 _x000D_
hsa-mir-3128	Chr2: 178115672 - 178123738 [-]	178128808 (8070)	3	ggAattggtAa_x000D_ ggcccaatTcc_x000D_ AcTattgggcc_x000D_	1783 _x000D_ -782 _x000D_ 2866 _x000D_	defined by NFE2L2 TSS
hsa-mir-1258	Chr2: 180720562 - 180728635 [-]	180749217 (23582)	7	tgTattggctc_x000D_ acaccaatAaa_x000D_ Aacattggctt_x000D_ gcTccaatTcc_x000D_ accccaatTcc_x000D_ tggccaatTag_x000D_ gTaccaatTtg_x000D_	3058 _x000D_ -1730 _x000D_ -1491 _x000D_ 26 _x000D_ 2191 _x000D_ 1645 _x000D_ 3636 _x000D_	defined by ZNF385B TSS
hsa-mir-561	Chr2: 189159219 - 189167316 [+]	189157074 (5145)	11	tgTccaatAac_x000D_ CagccaatgtT_x000D_ caTattggttc_x000D_ ttTattggctG_x000D_ tcTattggtAt_x000D_ agcccaatTtT_x000D_ aTTccaatcag_x000D_ ccTattgggta_x000D_ CTgccaatgtg_x000D_ Atcattgggtt_x000D_ gacattgggtt_x000D_	636 _x000D_ -2174 _x000D_ 1790 _x000D_ 4799 _x000D_ 898 _x000D_ -407 _x000D_ -2130 _x000D_ 1427 _x000D_ 3690 _x000D_ 4326 _x000D_ 3757 _x000D_	defined by GULP1 TSS
hsa-mir-1245	Chr2: 189839818 - 189847888 [+]	189839326 (3492)	8	ggaccaatAtT_x000D_ gaaccaatgta_x000D_ AtgattggctG_x000D_ tgcattggAtG_x000D_ gacccaatTtT_x000D_ acaccaatgtg_x000D_ Ccaccaatgga_x000D_ tTcccaatcca_x000D_	-423 _x000D_ 4644 _x000D_ 171 _x000D_ 1262 _x000D_ 4132 _x000D_ 4813 _x000D_ -1311 _x000D_ -1824 _x000D_	defined by COL3A1 TSS
hsa-mir-3129	Chr2: 189992761 - 190000837 [-]	190043815 (45978)	8	aTaccaatAac_x000D_ tgTccaatggc_x000D_ tgTccaatAac_x000D_ taaccaatAtT_x000D_ gagattggttt_x000D_ ttAattgggAt_x000D_ tTcccaatccT_x000D_ ctAattgggAa_x000D_	-1017 _x000D_ 1462 _x000D_ 1505 _x000D_ -2399 _x000D_ <19> _x000D_ -1767 _x000D_ -797 _x000D_ 4262 _x000D_	defined by COL5A2 TSS
hsa-mir-3130-1	Chr2: 207642957 - 207651032 [-]		9	gtcattggAAa_x000D_ Cacccaatggg_x000D_ aaaccaatTaa_x000D_ CagccaatAgc_x000D_ gggccaatTca_x000D_ acaccaatgca_x000D_ aaaccaatgtg_x000D_ aacccaatgag_x000D_ gtgattggAtc_x000D_	-1446 _x000D_ 4821 _x000D_ 884 _x000D_ 4603 _x000D_ 4118 _x000D_ 2048 _x000D_ 2482 _x000D_ 418 _x000D_ 3593 _x000D_
hsa-mir-3130-2	Chr2: 207644958 - 207653033 [+]	207638635 (9323)	10	gaTattggcct_x000D_ tTTccaatgac_x000D_ tgaccaatTcT_x000D_ caTattggtAt_x000D_ cacattggttt_x000D_ tgcattggtgt_x000D_ AgAattggtca_x000D_ tcaccaatTgT_x000D_ ctcattgggtt_x000D_ ttAattggttt_x000D_	3373 _x000D_ 1435 _x000D_ 3624 _x000D_ 4840 _x000D_ -2493 _x000D_ -2059 _x000D_ 3606 _x000D_ 3614 _x000D_ -429 _x000D_ -895 _x000D_	defined by FASTKD2 TSS
hsa-mir-3130-3	Chr2: 207643030 - 207651030 [-]		9	gtcattggAAa_x000D_ Cacccaatggg_x000D_ aaaccaatTaa_x000D_ CagccaatAgc_x000D_ gggccaatTca_x000D_ aaaccaatgtg_x000D_ acaccaatgca_x000D_ aacccaatgag_x000D_ gtgattggAtc_x000D_	-1448 _x000D_ 4894 _x000D_ 957 _x000D_ 4676 _x000D_ 4191 _x000D_ 2555 _x000D_ 2121 _x000D_ 491 _x000D_ 3666 _x000D_
hsa-mir-3130-4	Chr2: 207644960 - 207652960 [+]	207638635 (9325)	10	gaTattggcct_x000D_ tTTccaatgac_x000D_ tgaccaatTcT_x000D_ caTattggtAt_x000D_ cacattggttt_x000D_ tgcattggtgt_x000D_ AgAattggtca_x000D_ tcaccaatTgT_x000D_ ctcattgggtt_x000D_ ttAattggttt_x000D_	3446 _x000D_ 1508 _x000D_ 3697 _x000D_ 4913 _x000D_ -2495 _x000D_ -2061 _x000D_ 3679 _x000D_ 3687 _x000D_ -431 _x000D_ -897 _x000D_	defined by FASTKD2 TSS
hsa-mir-2355	Chr2: 207969710 - 207977797 [-]	207999067 (24270)	11	cagattggtAG_x000D_ AtAattggcta_x000D_ taAattggggc_x000D_ gcAattgggta_x000D_ ttcattggcAa_x000D_ tgcattggccc_x000D_ aacccaatTtg_x000D_ cacattggctc_x000D_ ttgattggAtG_x000D_ ttTattggtAa_x000D_ Aagattggggt_x000D_	2565 _x000D_ 1688 _x000D_ -2575 _x000D_ 312 _x000D_ 1254 _x000D_ -48 _x000D_ 1656 _x000D_ 3681 _x000D_ -1836 _x000D_ -261 _x000D_ 2613 _x000D_	defined by KLF7 TSS
hsa-mir-1302-4	Chr2: 208128998 - 208137148 [-]		8	gaaccaatgga_x000D_ cccattggAtt_x000D_ tacccaatgtc_x000D_ Atcattggtga_x000D_ ccTattggctc_x000D_ tgcccaatctT_x000D_ caTattggcca_x000D_ ggTattgggtt_x000D_	4084 _x000D_ 2435 _x000D_ -1799 _x000D_ 945 _x000D_ -2881 _x000D_ -745 _x000D_ 1310 _x000D_ 2633 _x000D_	defined by AC007879.1,AC007879.3 TSS
hsa-mir-548f-2	Chr2: 213285986 - 213294084 [-]	213340961 (49877)	15	aaaccaatgag_x000D_ Agcattggttc_x000D_ tTgccaatggT_x000D_ taaccaatAtg_x000D_ tTgccaatgaT_x000D_ Agcattggcct_x000D_ tgcccaatTtg_x000D_ tgTccaatgac_x000D_ tcTattggtAt_x000D_ agaccaatTtc_x000D_ tagattggtca_x000D_ acTccaatAca_x000D_ gagccaatggT_x000D_ Atgattggtgt_x000D_	-2025 4956 _x000D_ 2390 _x000D_ 2813 _x000D_ 671 _x000D_ 2211 _x000D_ -1485 _x000D_ -1815 _x000D_ -2955 _x000D_ -523 _x000D_ -1394 _x000D_ -584 _x000D_ 4448 _x000D_ -845 _x000D_ -1022 _x000D_	defined by ERBB4 TSS
hsa-mir-26b	Chr2: 219264369 - 219272446 [+]	219264448 (2921)	11	Ccaccaatccg_x000D_ gggattgggAa_x000D_ Accattggcgc_x000D_ tgaccaatgaT_x000D_ gccattggccG_x000D_ agcccaatgaa_x000D_ caAattgggcc_x000D_ gcgccaatggg_x000D_ agTccaatAcc_x000D_ ctgattgggAa_x000D_ ggAattggAta_x000D_	-180 _x000D_ 70 _x000D_ -2184 _x000D_ 1731 _x000D_ 3785 _x000D_ 461 _x000D_ 2009 _x000D_ -2177 _x000D_ -527 _x000D_ 1012 _x000D_ -155 _x000D_	defined by CTDSP1 TSS
hsa-mir-375	Chr2: 219861366 - 219869430 [-]	219866698 (268)	7	ttTattgggtG_x000D_ accccaatTaT_x000D_ gagattgggca_x000D_ gaAattggcAc_x000D_ gacattggcca_x000D_ aTgccaatccT_x000D_ gagattgggga_x000D_	3097 _x000D_ 2335 _x000D_ 4089 _x000D_ 2827 _x000D_ 3965 _x000D_ -2617 _x000D_ 1959 _x000D_
hsa-mir-3131	Chr2: 219918409 - 219926472 [-]	219925536 (2064)	13	cccattgggga_x000D_ gtTattggggc_x000D_ ttTattggcgG_x000D_ cccattgggcG_x000D_ cagattggccG_x000D_ tgcattggtAc_x000D_ gcTattggctc_x000D_ tcTattggcca_x000D_ CccccaatTac_x000D_ tggccaatgtg_x000D_ ttTattggAgt_x000D_ cacattggAgt_x000D_ gccccaatgtg_x000D_	3795 _x000D_ -765 _x000D_ -1976 _x000D_ 270 _x000D_ 1828 _x000D_ 3386 _x000D_ -119 _x000D_ 4808 _x000D_ -1473 _x000D_ 4040 _x000D_ 4171 _x000D_ 2620 _x000D_ -1560 _x000D_	defined by IHH TSS
hsa-mir-153-1	Chr2: 220153832 - 220161922 [-]	220167763 (8841)	7	aTgccaatgac_x000D_ ttcattggtcc_x000D_ agcccaatgcc_x000D_ Accattggccc_x000D_ ttTattggccc_x000D_ gggattgggga_x000D_ Cagccaatgag_x000D_	-2671 _x000D_ -1300 _x000D_ 2398 _x000D_ 2876 _x000D_ -1914 _x000D_ 1386 _x000D_ 1565 _x000D_	defined by PTPRN TSS
hsa-mir-3132	Chr2: 220408794 - 220416869 [-]	220462760 (48891)	6	accccaatggg_x000D_ tgcattggtgt_x000D_ gggattgggAG_x000D_ CccccaatTcc_x000D_ CTcccaatcac_x000D_ gtcattggggt_x000D_	-938 _x000D_ 1871 _x000D_ 4448 _x000D_ -393 _x000D_ 175 _x000D_ 1943 _x000D_
hsa-mir-4268	Chr2: 220766222 - 220774286 [-]		15	CcaccaatctT_x000D_ tggccaatAgg_x000D_ tcTccaatAaa_x000D_ gccccaatgca_x000D_ aaTccaatggc_x000D_ acaccaatccT_x000D_ cacattggggt_x000D_ AagattgggAa_x000D_ agTccaatcgg_x000D_ ccTattggctt_x000D_ accccaatcca_x000D_ Agcattgggtt_x000D_ taTccaatgaa_x000D_ gagattggAAa_x000D_ tccccaatAtc_x000D_	-622 _x000D_ 1122 _x000D_ -1831 _x000D_ -2553 _x000D_ -1612 _x000D_ -2471 _x000D_ 3037 _x000D_ 105 _x000D_ 1957 _x000D_ -656 _x000D_ 2965 _x000D_ -757 _x000D_ 3327 _x000D_ -2194 _x000D_ 320 _x000D_
hsa-mir-1244-1	Chr2: 232575024 - 232583109 [+]	232572895 (5129)	10	tcTattgggct_x000D_ tgcattggttG_x000D_ ggTattggtgG_x000D_ ggAattggggc_x000D_ cagattgggAG_x000D_ CcTccaatgag_x000D_ CaTccaatcag_x000D_ tagccaatgag_x000D_ tggccaatcag_x000D_ ctgattgggcc_x000D_	-1084 _x000D_ 4029 _x000D_ -2726 _x000D_ -1259 _x000D_ 4504 _x000D_ 880 _x000D_ 4066 _x000D_ -1766 _x000D_ 3999 _x000D_ -1001 _x000D_	defined by PTMA TSS
hsa-mir-1471	Chr2: 232751951 - 232760008 [-]	232768613 (11605)	12	acTccaatggc_x000D_ tggccaatAtg_x000D_ taTccaatAaa_x000D_ ctgattggcca_x000D_ cacattggtct_x000D_ gaAattgggAc_x000D_ gggccaatgag_x000D_ gagattgggAG_x000D_ ttTattggctt_x000D_ acaccaatgtc_x000D_ aggccaatgta_x000D_ ctgattgggcc_x000D_	-1238 _x000D_ 2117 _x000D_ -942 _x000D_ 551 _x000D_ -1829 _x000D_ -281 _x000D_ 616 _x000D_ -217 _x000D_ 85 _x000D_ 4455 _x000D_ 298 _x000D_ 610 _x000D_
hsa-mir-562	Chr2: 233034363 - 233042458 [+]	233006180 (31183)	8	ggTccaatgga_x000D_ tacccaatAag_x000D_ ggAattggggt_x000D_ Accattggcga_x000D_ tgTattggttt_x000D_ agTccaatAtg_x000D_ ctTattggtca_x000D_ ctgattggggt_x000D_	-2795 _x000D_ 2945 _x000D_ -2787 _x000D_ 451 _x000D_ 1004 _x000D_ -1663 _x000D_ 147 _x000D_ -2660 _x000D_	defined by DIS3L2 TSS
hsa-mir-4269	Chr2: 240224157 - 240232241 [+]	240182677 (44480)	5	gcaccaatgtg_x000D_ Agcattggtgt_x000D_ gccccaatggT_x000D_ taTattggggG_x000D_ AtTattggtga_x000D_	-2748 _x000D_ 4814 _x000D_ 1681 _x000D_ 3796 _x000D_ 136 _x000D_
hsa-mir-149	Chr2: 241392418 - 241400507 [+]	241388727 (6691)	5	Ccgccaatcgc_x000D_ gggattggcAG_x000D_ Atcattgggga_x000D_ ggTccaatgac_x000D_ gggattggAtt_x000D_	-2410 _x000D_ 3196 _x000D_ -1111 _x000D_ 2351 _x000D_ 2527 _x000D_	defined by AC110619.1,GPC1 TSS
hsa-mir-3133	Chr2: 242414320 - 242422398 [+]	242386155 (31165)	5	AacattggtgG_x000D_ tTgccaatAac_x000D_ tccattgggcc_x000D_ ctTattggcca_x000D_ aacccaatAgT_x000D_	462 _x000D_ 2277 _x000D_ 3315 _x000D_ -71 _x000D_ <23> _x000D_	defined by FARP2 TSS
hsa-mir-378b	Chr3: 10368913 - 10376970 [+]	10343170 (28743)	7	caAattggggc_x000D_ tccattggtgc_x000D_ gtTattggAgc_x000D_ ccAattggAga_x000D_ tggattggAta_x000D_ gcaccaatTca_x000D_ aTgccaatTgg_x000D_	3088 _x000D_ -1987 _x000D_ -243 _x000D_ 4648 _x000D_ -1873 _x000D_ 2689 _x000D_ 4645 _x000D_
hsa-mir-885	Chr3: 10431172 - 10439246 [-]	10485046 (48800)	10	gaAattggccc_x000D_ gggattggAAc_x000D_ AagattggAgc_x000D_ agcccaatctg_x000D_ aTcccaatTtg_x000D_ gTTccaatccc_x000D_ gaaccaatgcc_x000D_ gcaccaatcaa_x000D_ gacattggtAt_x000D_ gagccaatgtc_x000D_	3006 _x000D_ 2708 _x000D_ 919 _x000D_ -1261 _x000D_ -515 _x000D_ -2343 _x000D_ 3088 _x000D_ 4529 _x000D_ 2208 _x000D_ 3683 _x000D_	defined by ATP2B2 TSS
hsa-mir-4270	Chr3: 15532745 - 15540815 [-]	15563339 (25524)	10	ctcattggctc_x000D_ tTgccaatAcc_x000D_ tacattggcAt_x000D_ AgcattggAta_x000D_ aaaccaatcac_x000D_ tgAattggggG_x000D_ gggattggtgt_x000D_ taAattggAga_x000D_ gggattggcca_x000D_ tcTccaatTtc_x000D_	2850 _x000D_ 4018 _x000D_ 468 _x000D_ 3314 _x000D_ 777 _x000D_ -1542 _x000D_ 367 _x000D_ -575 _x000D_ -2406 _x000D_ 95 _x000D_	defined by COLQ TSS
hsa-mir-3134	Chr3: 15733804 - 15741878 [-]	15758202 (19324)	12	gaaccaatggc_x000D_ aggccaatAtc_x000D_ CcaccaatTag_x000D_ Caaccaatctc_x000D_ caTattgggta_x000D_ gaTattggctG_x000D_ AgTattggtca_x000D_ tcTattggctG_x000D_ gtTattggtgt_x000D_ Atcattggtta_x000D_ gtcattggtAG_x000D_ taTccaatgtg_x000D_	-160 _x000D_ -332 _x000D_ 2132 _x000D_ 4117 _x000D_ <61> _x000D_ -911 _x000D_ 2141 _x000D_ -2251 _x000D_ -1226 _x000D_ 994 _x000D_ -1492 _x000D_ <2> _x000D_	defined by ANKRD28 TSS
hsa-mir-563	Chr3: 15912278 - 15920357 [+]	15901463 (13815)	10	AtTattgggta_x000D_ taTattgggca_x000D_ AagattggAgt_x000D_ ttgattggAta_x000D_ tagccaatAta_x000D_ AccattggAtt_x000D_ ccTattggttt_x000D_ caTattggcta_x000D_ gtcattggcAt_x000D_ gaAattgggga_x000D_	-1375 _x000D_ -1817 _x000D_ -1238 _x000D_ 1134 _x000D_ <73> _x000D_ -2448 _x000D_ 4455 _x000D_ 3085 _x000D_ 1384 _x000D_ -324 _x000D_
hsa-mir-3135	Chr3: 20176057 - 20184134 [+]		5	ggAattggcct_x000D_ ttAattggAtt_x000D_ gcAattggAta_x000D_ tgAattggtct_x000D_ taaccaatAca_x000D_	-1603 _x000D_ 1714 _x000D_ -536 _x000D_ -1627 _x000D_ 740 _x000D_	defined by KAT2B TSS
hsa-mir-466	Chr3: 31198195 - 31206279 [-]		16	aacccaatTtT_x000D_ aTcccaatAga_x000D_ tTTccaatgtg_x000D_ caTattggctt_x000D_ ggcattgggAt_x000D_ agTccaatgtT_x000D_ ttgattggctt_x000D_ AcAattgggtt_x000D_ aaaccaatAac_x000D_ Aagattgggtc_x000D_ AtgattggttG_x000D_ gTgccaatTga_x000D_ tgcccaatTcT_x000D_ tgTattgggtG_x000D_ agTccaatctT_x000D_ ttgattggcAt_x000D_	-1561 _x000D_ 1864 _x000D_ 456 _x000D_ -287 _x000D_ 2478 _x000D_ 1647 _x000D_ 2568 _x000D_ 287 _x000D_ 2207 _x000D_ -2052 _x000D_ 2346 _x000D_ 470 _x000D_ 1719 _x000D_ 2745 _x000D_ 2129 _x000D_ -1489 _x000D_
hsa-mir-128-2	Chr3: 35782968 - 35791052 [+]	35754750 (31218)	8	tcAattggggG_x000D_ cagattggAga_x000D_ AtgattggctG_x000D_ ggAattggggG_x000D_ tTgccaatctg_x000D_ aTaccaatgcT_x000D_ gTaccaatcaT_x000D_ gcaccaatcac_x000D_	-1021 _x000D_ 401 _x000D_ -2770 _x000D_ 4936 _x000D_ 2954 _x000D_ 371 _x000D_ -1377 _x000D_ 347 _x000D_	defined by ARPP-21 TSS
hsa-mir-26a-1	Chr3: 38007895 - 38015972 [+]	37985025 (25870)	11	taAattgggga_x000D_ Aacattggtct_x000D_ acTccaatgaa_x000D_ gaTattggAcc_x000D_ gcaccaatAgc_x000D_ Cccccaatctg_x000D_ tgcccaatggc_x000D_ gTcccaatggg_x000D_ ctTattggcct_x000D_ caAattgggAa_x000D_ ttTattggtga_x000D_	2532 _x000D_ -1670 _x000D_ -1367 _x000D_ -1804 _x000D_ 3837 _x000D_ 2079 _x000D_ -229 _x000D_ <37> _x000D_ 725 _x000D_ -897 _x000D_ 3026 _x000D_	defined by CTDSPL TSS
hsa-mir-138-1	Chr3: 44152704 - 44160803 [+]		8	agaccaatgag_x000D_ ttgattgggta_x000D_ ttgattggcgG_x000D_ gtTattggtcc_x000D_ gtgattggtgt_x000D_ tTgccaatcag_x000D_ acaccaatgcT_x000D_ AgcattggtgG_x000D_	4904 _x000D_ -1089 _x000D_ 4309 _x000D_ -1554 _x000D_ 2542 _x000D_ <45> _x000D_ -1449 _x000D_ -404 _x000D_
hsa-mir-564	Chr3: 44900380 - 44908474 [+]		7	aTcccaatgtg_x000D_ CaTccaatcgc_x000D_ ggaccaatAag_x000D_ tgaccaatctg_x000D_ cccattgggtG_x000D_ caTattggcgt_x000D_ gcaccaatTcT_x000D_	3749 _x000D_ -29 _x000D_ 1902 _x000D_ -1311 _x000D_ 908 _x000D_ -1536 _x000D_ 2258 _x000D_	defined by KIF15,TMEM42 TSS
hsa-mir-1226	Chr3: 47888045 - 47896120 [+]	47844752 (46293)	4	AggattggAgt_x000D_ gagccaatgtg_x000D_ Cagccaatccc_x000D_ agTccaatggc_x000D_	-2393 _x000D_ -1344 _x000D_ 1871 _x000D_ 50 _x000D_	defined by DHX30 TSS
hsa-mir-2115	Chr3: 48352849 - 48360949 [-]	48385036 (27087)	13	gagattgggtt_x000D_ gaaccaatAaa_x000D_ agTccaatgtT_x000D_ aTaccaatcta_x000D_ ctTattggtta_x000D_ tggccaatAtg_x000D_ ttcattggtct_x000D_ CaTccaatgag_x000D_ tTcccaatTtg_x000D_ tcAattggcca_x000D_ ttTattggtcc_x000D_ gaAattggAca_x000D_ Aagattggctt_x000D_	3883 _x000D_ 1300 _x000D_ 4983 _x000D_ -1638 _x000D_ 295 _x000D_ -1891 _x000D_ 381 _x000D_ -2948 _x000D_ 271 _x000D_ 4106 _x000D_ -2634 _x000D_ 4379 _x000D_ 4468 _x000D_	defined by SPINK8 TSS
hsa-mir-711	Chr3: 48611334 - 48619410 [-]	48632740 (16330)	9	cccattggggc_x000D_ cccattggcct_x000D_ cccattggggt_x000D_ CagccaatTcc_x000D_ ctcattggttG_x000D_ gtgattggtcc_x000D_ ggcattggggt_x000D_ gggccaatTta_x000D_ tTcccaatAcc_x000D_	2695 _x000D_ -2503 _x000D_ 2774 _x000D_ -1557 _x000D_ -149 _x000D_ -604 _x000D_ -1190 _x000D_ 1079 _x000D_ -1550 _x000D_	defined by COL7A1 TSS
hsa-mir-425	Chr3: 49052580 - 49060667 [-]	49059798 (2131)	8	ggcattgggct_x000D_ Aggattggcga_x000D_ ttTattgggca_x000D_ gcTccaatAcc_x000D_ taAattggtAc_x000D_ AgcattgggAa_x000D_ tggattggctt_x000D_ ggcattggccc_x000D_	-2830 _x000D_ -226 _x000D_ 753 _x000D_ 4570 _x000D_ 4636 _x000D_ -2988 _x000D_ -1349 _x000D_ 2682 _x000D_	defined by DALRD3 TSS
hsa-mir-191	Chr3: 49053050 - 49061142 [-]	49059758 (1616)	6	ggcattgggct_x000D_ Aggattggcga_x000D_ ttTattgggca_x000D_ AgcattgggAa_x000D_ tggattggctt_x000D_ ggcattggccc_x000D_	-2355 _x000D_ 157 _x000D_ 1223 _x000D_ -2513 _x000D_ -874 _x000D_ 3152 _x000D_	defined by DALRD3,NDUFAF3 TSS
hsa-mir-4271	Chr3: 49308553 - 49316620 [+]		7	gaaccaatTaa_x000D_ tcaccaatcaT_x000D_ tagccaatcaT_x000D_ cacattggcAt_x000D_ tgcattggAAa_x000D_ gTaccaatAta_x000D_ caTattggtta_x000D_	1269 _x000D_ -75 _x000D_ -858 _x000D_ -1899 _x000D_ 2681 _x000D_ 1217 _x000D_ -265 _x000D_
hsa-mir-566	Chr3: 50207759 - 50215853 [+]	50191285 (19474)	8	ggaccaatgga_x000D_ ctAattggtgc_x000D_ cccattggtcc_x000D_ ttcattgggAc_x000D_ aggccaatccT_x000D_ agaccaatAag_x000D_ ctgattgggtt_x000D_ tccccaatcta_x000D_	3851 _x000D_ 344 _x000D_ 2795 _x000D_ -311 _x000D_ -2128 _x000D_ 4947 _x000D_ -1913 _x000D_ -2947 _x000D_	defined by SEMA3F TSS
hsa-let-7g	Chr3: 52297293 - 52305377 [-]	52312679 (10302)	7	caAattggtAa_x000D_ accccaatgcc_x000D_ ctcattggtAt_x000D_ tgTccaatTga_x000D_ tcgattggtAt_x000D_ ttAattggcct_x000D_ gccattggcAc_x000D_	1005 _x000D_ 2193 _x000D_ 616 _x000D_ 720 _x000D_ 2337 _x000D_ 3601 _x000D_ -2186 _x000D_	defined by WDR82 TSS
hsa-mir-135a-1	Chr3: 52323234 - 52331324 [-]	52341559 (13235)	9	agcccaatTgc_x000D_ gagccaatgaT_x000D_ CTgccaatcta_x000D_ gggccaatgtg_x000D_ ggTccaatccg_x000D_ gggattggAgc_x000D_ gtcattggctt_x000D_ gacattggtAc_x000D_ CTcccaatctc_x000D_	4661 _x000D_ 1732 _x000D_ 2200 _x000D_ 3087 _x000D_ -772 _x000D_ <59> _x000D_ -2923 _x000D_ 1128 _x000D_ -198 _x000D_	defined by GLYCTK,RP11-168J18.1 TSS
hsa-mir-4272	Chr3: 67272888 - 67280952 [+]		17	gTgccaatAaa_x000D_ tcTccaatgag_x000D_ gaaccaatAgc_x000D_ taAattggAca_x000D_ cccattgggcc_x000D_ caTattggAca_x000D_ tTcccaatAta_x000D_ cccattggcta_x000D_ tTgccaatAcc_x000D_ cacattggtAa_x000D_ gcaccaatAca_x000D_ aTgccaatTaa_x000D_ tagattggtgG_x000D_ gccattggttc_x000D_ AtgattggAcc_x000D_ CacccaatAaa_x000D_ AcAattggctc_x000D_	-2073 _x000D_ 1608 _x000D_ -1286 _x000D_ -2346 _x000D_ 4849 _x000D_ 1383 _x000D_ 1638 _x000D_ 4206 _x000D_ -1326 _x000D_ 37 _x000D_ 2900 _x000D_ -473 _x000D_ -1550 _x000D_ 4139 _x000D_ 1730 _x000D_ -1352 _x000D_ -1242 _x000D_
hsa-mir-3136	Chr3: 69093108 - 69101186 [-]	69101487 (3301)	6	acaccaatAaa_x000D_ AtTattggtgc_x000D_ gaTattggtga_x000D_ cacattggcca_x000D_ CcaccaatAgc_x000D_ ctgattgggAa_x000D_	1495 _x000D_ 2066 _x000D_ 4851 _x000D_ 664 _x000D_ 469 _x000D_ 4775 _x000D_	defined by TMF1 TSS
hsa-mir-1284	Chr3: 71586120 - 71594240 [-]	71633153 (41913)	13	tgcattggtct_x000D_ gaTattggctG_x000D_ gagccaatAcc_x000D_ ggcattggtca_x000D_ aagccaatTca_x000D_ tacattgggtG_x000D_ ttcattggtgt_x000D_ gccattggtgt_x000D_ taaccaatgaa_x000D_ gccccaatccT_x000D_ tagattggttt_x000D_ cagattggctG_x000D_ tgaccaatgcT_x000D_	200 _x000D_ 4331 _x000D_ 4581 _x000D_ -2065 _x000D_ 3017 _x000D_ -237 _x000D_ 1084 _x000D_ -2443 _x000D_ -149 _x000D_ -1319 _x000D_ 1544 _x000D_ 4769 _x000D_ -2228 _x000D_	defined by FOXP1 TSS
hsa-mir-1324	Chr3: 75676914 - 75685010 [+]	75639730 (40184)	13	tTgccaatgag_x000D_ ggTattggtga_x000D_ gcTattggtga_x000D_ ggcccaatcta_x000D_ AtcattggAtt_x000D_ CcTccaatcaa_x000D_ accccaatAcT_x000D_ gccattggctc_x000D_ tggattgggtt_x000D_ cacattggAAt_x000D_ gacattggtga_x000D_ tgcccaatctc_x000D_ gagccaatTgg_x000D_	-1048 _x000D_ 1554 _x000D_ 1193 _x000D_ 2698 _x000D_ -1368 _x000D_ 831 _x000D_ 2157 _x000D_ -2124 _x000D_ 4685 _x000D_ 3661 _x000D_ 3919 _x000D_ -1588 _x000D_ 4456 _x000D_
hsa-mir-4273	Chr3: 75784431 - 75792515 [+]		10	gagccaatTtg_x000D_ ggTattggttt_x000D_ gaTattggcAt_x000D_ cagattggAta_x000D_ gacccaatTtc_x000D_ CacccaatgaT_x000D_ aTcccaatctT_x000D_ tcaccaatcgc_x000D_ Aggattggttc_x000D_ gggattggAtt_x000D_	3100 _x000D_ 1103 _x000D_ 4633 _x000D_ 4469 _x000D_ 4365 _x000D_ 3243 _x000D_ -2264 _x000D_ 1767 _x000D_ 1676 _x000D_ 2689 _x000D_
hsa-mir-567	Chr3: 111828648 - 111836746 [+]	111805618 (26030)	10	AtcattgggAc_x000D_ caAattggctt_x000D_ tgTattggttG_x000D_ cgcattggctt_x000D_ CcaccaatAac_x000D_ CagccaatggT_x000D_ Cccccaatggg_x000D_ cagattggggt_x000D_ aagccaatTaT_x000D_ AgAattggtta_x000D_	-2151 _x000D_ 308 _x000D_ 4847 _x000D_ 4670 _x000D_ -2379 _x000D_ -350 _x000D_ -1881 _x000D_ 297 _x000D_ 4263 _x000D_ -295 _x000D_	defined by C3orf52 TSS
hsa-mir-568	Chr3: 114030321 - 114038416 [-]	114052542 (17126)	6	Aggattggtga_x000D_ gccccaatggc_x000D_ ttTattggtAc_x000D_ caAattggtgt_x000D_ aaaccaatgac_x000D_ CaTccaatgtc_x000D_	2161 _x000D_ -1284 _x000D_ -2641 _x000D_ 2201 _x000D_ 4113 _x000D_ 4987 _x000D_
hsa-mir-198	Chr3: 120109514 - 120117576 [-]	120121841 (7265)	14	AtAattggttc_x000D_ ttgattggAtt_x000D_ tgTattgggAa_x000D_ tgcattggtgt_x000D_ gccattggctG_x000D_ ctTattggcca_x000D_ aTgccaatgcT_x000D_ tgcccaatTaT_x000D_ gTcccaatAac_x000D_ ccTattgggga_x000D_ ttTattggttt_x000D_ Atcattggtcc_x000D_ CccccaatTaa_x000D_ acaccaatTtg_x000D_	3371 _x000D_ 2423 _x000D_ 1999 _x000D_ 4838 _x000D_ -2763 _x000D_ -1785 _x000D_ -1356 _x000D_ 4544 _x000D_ -742 _x000D_ -2843 _x000D_ 1393 _x000D_ -1 _x000D_ 1409 _x000D_ 715 _x000D_	defined by FSTL1 TSS
hsa-mir-544b	Chr3: 124448286 - 124456364 [+]	124449140 (2146)	11	aTaccaatcaa_x000D_ gccattggtga_x000D_ Caaccaatcaa_x000D_ gccattggcta_x000D_ gtAattggAga_x000D_ caTattgggAa_x000D_ ggcattggcta_x000D_ cagattggggt_x000D_ caTattggAct_x000D_ AaAattggcca_x000D_ tcTccaatcaa_x000D_	-2651 _x000D_ -1941 _x000D_ 2679 _x000D_ 2656 _x000D_ 685 _x000D_ -104 _x000D_ -2286 _x000D_ 950 _x000D_ 132 _x000D_ 3477 _x000D_ 2126 _x000D_	defined by UMPS TSS
hsa-mir-548i-1	Chr3: 125504246 - 125512395 [-]		15	AgcattggtcG_x000D_ tgcccaatcaa_x000D_ caTattgggga_x000D_ aggccaatgtc_x000D_ Atgattggtca_x000D_ tggattggAtG_x000D_ CagccaatgaT_x000D_ tcaccaatgtc_x000D_ aagccaatTaa_x000D_ tcaccaatgga_x000D_ AgAattggttt_x000D_ taTccaatcag_x000D_ tgaccaatcga_x000D_ cacattggAgt_x000D_ AgcattggtAt_x000D_	-2067 _x000D_ 1739 _x000D_ 836 _x000D_ 2478 _x000D_ -1627 _x000D_ 816 _x000D_ 683 _x000D_ 2943 _x000D_ 2058 _x000D_ -1143 _x000D_ 1101 _x000D_ 3604 _x000D_ 2190 _x000D_ 3012 _x000D_ 3769 _x000D_
hsa-mir-1280	Chr3: 128078008 - 128086102 [+]	128069451 (11557)	9	tggccaatgtc_x000D_ Caaccaatcca_x000D_ ggAattggcct_x000D_ CacccaatgcT_x000D_ gggattggctG_x000D_ ttTattgggcc_x000D_ tcTccaatTta_x000D_ ggcattggtcc_x000D_ ctgattgggAc_x000D_	3661 _x000D_ -2581 _x000D_ 4018 _x000D_ 1372 _x000D_ 3504 _x000D_ 2892 _x000D_ 3528 _x000D_ 3982 _x000D_ 3133 _x000D_	defined by EEFSEC TSS
hsa-mir-15b	Chr3: 160119376 - 160127474 [+]	160121725 (651)	12	acaccaatAtT_x000D_ gggattggAct_x000D_ AaTattggcgt_x000D_ tgcccaatTaa_x000D_ ttAattggcca_x000D_ aaTccaatgtT_x000D_ gtTattggcAa_x000D_ aTaccaatTtg_x000D_ tgaccaatgaa_x000D_ aagccaatTtg_x000D_ Agcattggttt_x000D_ tTTccaatgta_x000D_	108 _x000D_ 1642 _x000D_ 80 _x000D_ 1669 _x000D_ 2115 _x000D_ -1875 _x000D_ -1704 _x000D_ 1195 _x000D_ -2595 _x000D_ 1466 _x000D_ -1612 _x000D_ 2967 _x000D_	defined by IFT80,SMC4 TSS
hsa-mir-16-2	Chr3: 160119533 - 160127614 [+]	160121725 (808)	13	acaccaatAtT_x000D_ tgcccaatTaa_x000D_ ttAattggcca_x000D_ aaTccaatgtT_x000D_ gtTattggcAa_x000D_ aTaccaatTtg_x000D_ tgaccaatgaa_x000D_ aagccaatTtg_x000D_ Agcattggttt_x000D_ tgAattgggta_x000D_ tTTccaatgta_x000D_ gggattggAct_x000D_ AaTattggcgt_x000D_	<49> _x000D_ 1529 _x000D_ 1975 _x000D_ -2032 _x000D_ -1861 _x000D_ 1055 _x000D_ -2752 _x000D_ 1326 _x000D_ -1769 _x000D_ 4873 _x000D_ 2827 _x000D_ 1502 _x000D_ <21> _x000D_	defined by IFT80,SMC4 TSS
hsa-mir-1263	Chr3: 163884258 - 163892344 [-]	163938392 (49048)	13	gTgccaatAga_x000D_ tcTattggcAt_x000D_ ctgattggAca_x000D_ Atcattggtct_x000D_ taTattggtca_x000D_ aTTccaatgca_x000D_ aagccaatAaT_x000D_ aaaccaatTta_x000D_ gacattgggAG_x000D_ ggcattgggAG_x000D_ caAattggAga_x000D_ CaaccaatTgc_x000D_ gacattggttt_x000D_	-2802 _x000D_ 4487 _x000D_ -278 _x000D_ -2837 _x000D_ -1678 _x000D_ 2745 _x000D_ -2595 _x000D_ 2503 _x000D_ 2231 _x000D_ -2314 _x000D_ -1931 _x000D_ 1047 _x000D_ -2676 _x000D_
hsa-mir-720	Chr3: 164056129 - 164064239 [+]		4	gaTattggcAt_x000D_ aTcccaatcag_x000D_ agTccaatcac_x000D_ cagattgggta_x000D_	3419 _x000D_ -1107 _x000D_ -1171 _x000D_ 4381 _x000D_
hsa-mir-551b	Chr3: 168266642 - 168274738 [+]	168243285 (26357)	12	tggccaatTac_x000D_ tggccaatgaa_x000D_ gTTccaatggg_x000D_ taAattggAta_x000D_ tgTattggttG_x000D_ tagccaatctc_x000D_ aaTccaatgac_x000D_ tcAattggAgt_x000D_ tcTattggtgt_x000D_ gagattggAgt_x000D_ tgcattggAta_x000D_ Acgattggtgt_x000D_	2010 _x000D_ 1294 _x000D_ 113 _x000D_ 1560 _x000D_ 3024 _x000D_ 2243 _x000D_ -1322 _x000D_ -2184 _x000D_ -1904 _x000D_ 511 _x000D_ 1135 _x000D_ -318 _x000D_	defined by C3orf50 TSS
hsa-mir-569	Chr3: 170819452 - 170827548 [-]		14	aacccaatggT_x000D_ tggccaatggg_x000D_ tggattgggAt_x000D_ tacccaatgtc_x000D_ tgcccaatgtc_x000D_ ctgattggAca_x000D_ gcTattggttt_x000D_ Atcattgggtt_x000D_ gaAattggctt_x000D_ tggattgggtt_x000D_ tTgccaatAaa_x000D_ aacccaatgtT_x000D_ tagattggAtG_x000D_ tcTccaatTaa_x000D_	2355 _x000D_ -343 _x000D_ -2697 _x000D_ 3836 _x000D_ 1892 _x000D_ -1919 _x000D_ 4809 _x000D_ -1734 _x000D_ 889 _x000D_ -471 _x000D_ 834 _x000D_ 4735 _x000D_ 1813 _x000D_ -1994 _x000D_	defined by TNIK TSS
hsa-mir-1224	Chr3: 183956193 - 183964278 [+]	183947491 (11702)	11	gccccaatgag_x000D_ gaAattgggAa_x000D_ CagccaatTcc_x000D_ tTcccaatgac_x000D_ cacattggAtc_x000D_ tccccaatTcc_x000D_ tgTattggAgt_x000D_ aTTccaatcta_x000D_ Atgattggggt_x000D_ Aggattggtgt_x000D_ aTgccaatgaa_x000D_	4742 _x000D_ 3646 _x000D_ 4414 _x000D_ 2547 _x000D_ -949 _x000D_ 2613 _x000D_ -2903 _x000D_ 4532 _x000D_ 1950 _x000D_ 2510 _x000D_ 1428 _x000D_	defined by EIF2B5,VWA5B2 TSS
hsa-mir-1248	Chr3: 186501461 - 186509567 [+]		9	taTattggctt_x000D_ tggccaatTtT_x000D_ taAattggtcc_x000D_ gagattggttt_x000D_ tgTccaatgtc_x000D_ tgcattggtgG_x000D_ gaTccaatTcg_x000D_ AgTattggccc_x000D_ gtcattggctt_x000D_	-1208 _x000D_ 150 _x000D_ -1486 _x000D_ 4032 _x000D_ 36 _x000D_ -735 _x000D_ -107 _x000D_ -1604 _x000D_ 2665 _x000D_	defined by EIF4A2 TSS
hsa-mir-28	Chr3: 188403569 - 188411655 [+]	188380779 (25790)	3	ctcattggtct_x000D_ AgAattgggtt_x000D_ gtgattggAtc_x000D_	-1079 _x000D_ 401 _x000D_ -1372 _x000D_	defined by LPP TSS
hsa-mir-944	Chr3: 189544711 - 189552799 [+]	189512716 (34995)	15	gtAattgggAt_x000D_ CTaccaatctg_x000D_ AcTattgggta_x000D_ agaccaatAta_x000D_ aaTccaatTtg_x000D_ gtAattggtca_x000D_ gaAattggAta_x000D_ tagccaatgaT_x000D_ AgcattggAct_x000D_ ttTattggAct_x000D_ ttTattggttt_x000D_ gTgccaatgcT_x000D_ Atgattggctt_x000D_ gacattggttt_x000D_ gaAattgggga_x000D_	-1554 _x000D_ 3541 _x000D_ -2798 _x000D_ -67 _x000D_ 3050 _x000D_ -1343 _x000D_ 416 _x000D_ -1235 _x000D_ 107 _x000D_ 438 _x000D_ -1269 _x000D_ 1079 _x000D_ -1229 _x000D_ -1511 _x000D_ 4178 _x000D_	defined by TP63 TSS
hsa-mir-3137	Chr3: 194850234 - 194858309 [-]	194871588 (16279)	10	caAattggttt_x000D_ aagccaatAcT_x000D_ ttcattggcAa_x000D_ ttcattggtAa_x000D_ cagattggAgc_x000D_ Cggccaatgga_x000D_ agcccaatggc_x000D_ cccattggctG_x000D_ AtcattgggAa_x000D_ Accattgggtc_x000D_	-2075 _x000D_ 2267 _x000D_ 2565 _x000D_ 1625 _x000D_ -2786 _x000D_ 3377 _x000D_ -2817 _x000D_ -2489 _x000D_ -1451 _x000D_ 3565 _x000D_	defined by C3orf21 TSS
hsa-mir-570	Chr3: 195423272 - 195431369 [+]	195423626 (2646)	7	aggccaatAtc_x000D_ ttcattggAAc_x000D_ accccaatctc_x000D_ tcAattggcca_x000D_ gtcattggtAG_x000D_ accccaatgga_x000D_ ctAattgggtt_x000D_	3243 _x000D_ -1396 _x000D_ 2212 _x000D_ 1510 _x000D_ 2996 _x000D_ -1344 _x000D_ -751 _x000D_	defined by AC069513.1 TSS
hsa-mir-922	Chr3: 197396366 - 197404447 [-]	197449814 (48367)	4	gagattgggAc_x000D_ tggccaatgtg_x000D_ gtcattggAtG_x000D_ tggattggAAt_x000D_	4381 _x000D_ 1593 _x000D_ 4930 _x000D_ -1725 _x000D_	defined by KIAA0226 TSS
hsa-mir-571	Chr4: 340946 - 349042 [+]	330449 (13497)	10	tggccaatAtg_x000D_ AggattggAga_x000D_ agaccaatAtc_x000D_ AggattggttG_x000D_ cccattggttG_x000D_ AtgattggAtc_x000D_ aTgccaatAaa_x000D_ AacattgggAt_x000D_ cacattggAAa_x000D_	-1636 _x000D_ 2194 2404 _x000D_ -1834 _x000D_ 2781 _x000D_ 4536 _x000D_ 388 _x000D_ -1300 _x000D_ 4349 _x000D_ 4186 _x000D_	defined by ZNF141,ZNF732 TSS
hsa-mir-943	Chr4: 1983110 - 1991204 [-]		4	acaccaatAgg_x000D_ gggattggggc_x000D_ gggattgggtt_x000D_ tgaccaatgtg_x000D_	4415 _x000D_ 4906 _x000D_ 1826 _x000D_ 3048 _x000D_	defined by WHSC2 TSS
hsa-mir-4274	Chr4: 7458755 - 7466846 [+]	7454586 (7169)	7	Cagccaatggg_x000D_ ggAattggttt_x000D_ tTgccaatTcc_x000D_ tTgccaatAtg_x000D_ CccccaatTgg_x000D_ tccattgggAt_x000D_ CaTccaatctg_x000D_	22 _x000D_ 3717 _x000D_ 2796 _x000D_ 2825 _x000D_ -143 _x000D_ 4579 _x000D_ -19 _x000D_	defined by SORCS2 TSS
hsa-mir-95	Chr4: 8002027 - 8010108 [-]	8024743 (17635)	8	acTccaatggc_x000D_ taTattgggta_x000D_ Aacattggcct_x000D_ ttcattgggca_x000D_ gtgattggccG_x000D_ CcTccaatccc_x000D_ ggTccaatcag_x000D_ ggaccaatTcT_x000D_	-547 _x000D_ 1862 _x000D_ -1270 _x000D_ -2022 _x000D_ 4563 _x000D_ 852 _x000D_ 2711 _x000D_ -2776 _x000D_	defined by ABLIM2 TSS
hsa-mir-548i-2	Chr4: 9552788 - 9560937 [-]	9606553 (48616)	18	tggccaatTcT_x000D_ tcaccaatggg_x000D_ ccTattggttt_x000D_ tgcccaatcaa_x000D_ aggccaatgtc_x000D_ AgcattggtgG_x000D_ Atgattggtca_x000D_ tggattggAtG_x000D_ ggAattggtgt_x000D_ taTccaatcgg_x000D_ tcaccaatgtc_x000D_ tgaccaatgga_x000D_ agcccaatTag_x000D_ CccccaatcaT_x000D_ AgAattggttt_x000D_ cacattggAgt_x000D_ AgcattggtAt_x000D_	-1340 _x000D_ -1143 _x000D_ -2419 _x000D_ 1772 _x000D_ 2517 _x000D_ -2098 _x000D_ -1627 _x000D_ 822 _x000D_ 4839 _x000D_ 3645 _x000D_ 2256 2985 _x000D_ 2223 _x000D_ 94 _x000D_ 4799 _x000D_ 1107 _x000D_ 3054 _x000D_ 3810 _x000D_
hsa-mir-3138	Chr4: 10075234 - 10083316 [-]	10118713 (38397)	5	gtgattgggAG_x000D_ gcAattggggG_x000D_ aTcccaatTaa_x000D_ tgcattggAca_x000D_ taAattggttG_x000D_	4133 _x000D_ -213 _x000D_ 4754 _x000D_ -2676 _x000D_ -2459 _x000D_	defined by WDR1 TSS
hsa-mir-572	Chr4: 11367451 - 11375546 [+]	11370225 (226)	6	gcAattggtgG_x000D_ gccattggcca_x000D_ gaAattggcga_x000D_ cacattggtgt_x000D_ cacattgggAG_x000D_	-1161 _x000D_ -1331 2089 _x000D_ 4546 _x000D_ 2890 _x000D_ 3542 _x000D_
hsa-mir-218-1	Chr4: 20526898 - 20535008 [+]		14	ggaccaatgga_x000D_ tacccaatTaa_x000D_ AtgattggtAa_x000D_ tgTccaatAaa_x000D_ aTTccaatcaa_x000D_ aacccaatAcc_x000D_ ttAattgggAt_x000D_ tacattggcAt_x000D_ gtAattggtAt_x000D_ tacattggttt_x000D_ ttgattggcct_x000D_ tTcccaatTtg_x000D_ ttTattgggta_x000D_ tcgattggcca_x000D_	4243 _x000D_ -1878 _x000D_ 4081 _x000D_ 2478 _x000D_ 2528 _x000D_ 4910 _x000D_ -476 _x000D_ 836 _x000D_ -1753 _x000D_ -633 _x000D_ -1918 _x000D_ 1009 _x000D_ 991 _x000D_ -2231 _x000D_	defined by SLIT2 TSS
hsa-mir-573	Chr4: 24516814 - 24524913 [-]	24548690 (26777)	4	gtAattgggAt_x000D_ gTgccaatcgT_x000D_ ggAattggtAa_x000D_ tcTccaatgca_x000D_	-643 _x000D_ -2357 _x000D_ -2142 _x000D_ 4381 _x000D_
hsa-mir-4275	Chr4: 28818204 - 28826291 [+]	28801527 (19677)	14	tgTccaatTac_x000D_ gaTccaatggc_x000D_ tccattggAAa_x000D_ aaaccaatAtc_x000D_ tacattggAAa_x000D_ gcTccaatTca_x000D_ tgaccaatgag_x000D_ gcTattggtcc_x000D_ AaTattggctc_x000D_ gTaccaatcgT_x000D_ AaAattgggca_x000D_ gagccaatAaT_x000D_ gggattggAtc_x000D_ gTaccaatTaa_x000D_	<7> _x000D_ 3697 _x000D_ 1320 _x000D_ 3016 _x000D_ 2588 _x000D_ 1910 _x000D_ -159 _x000D_ 2813 _x000D_ 869 _x000D_ 4284 _x000D_ -1700 _x000D_ 2325 _x000D_ 1434 _x000D_ -744 _x000D_
hsa-mir-1255b-1	Chr4: 36422987 - 36431050 [-]		17	aTTccaatgtc_x000D_ tagattggAga_x000D_ gccccaatctT_x000D_ agaccaatcta_x000D_ caTattggtAt_x000D_ agcccaatTgg_x000D_ aaaccaatTcT_x000D_ ttTattggAca_x000D_ gaTattggttc_x000D_ taAattgggta_x000D_ acaccaatTga_x000D_ gaTattggtta_x000D_ tacattggtgG_x000D_ ccAattggcAa_x000D_ ggTattggtct_x000D_ gtcattggAtG_x000D_ ttAattggtAa_x000D_	1001 _x000D_ 4116 _x000D_ 2605 _x000D_ 1638 _x000D_ -875 _x000D_ 1033 _x000D_ 4495 _x000D_ 3758 _x000D_ 2853 _x000D_ 652 _x000D_ 1774 _x000D_ -2674 _x000D_ -1610 _x000D_ 1036 _x000D_ -869 _x000D_ 3324 _x000D_ 4867 _x000D_
hsa-mir-574	Chr4: 38866653 - 38874749 [+]	38869333 (320)	6	ggTccaatAaa_x000D_ tcaccaatctT_x000D_ gagattggAgc_x000D_ ttTattggAta_x000D_ Cccccaatggc_x000D_ ctgattgggct_x000D_	4739 _x000D_ -867 _x000D_ 1358 _x000D_ -2598 _x000D_ 91 _x000D_ -2533 _x000D_	defined by FAM114A1 TSS
hsa-mir-1269	Chr4: 67139542 - 67147647 [+]		5	CaaccaatTtc_x000D_ tgTattgggcc_x000D_ gtAattgggAa_x000D_ gagattggctc_x000D_ ttAattggcAt_x000D_	2750 _x000D_ 2579 _x000D_ 952 _x000D_ -906 _x000D_ 3782 _x000D_
hsa-mir-575	Chr4: 83669489 - 83677583 [-]	83720189 (45606)	8	ggcccaatgta_x000D_ Atcattggtta_x000D_ AacattggAga_x000D_ tTTccaatcta_x000D_ ctTattggtga_x000D_ CTcccaatggc_x000D_ tagattggcAt_x000D_ caAattggtAt_x000D_	1910 _x000D_ -242 _x000D_ 3887 _x000D_ 1392 _x000D_ 4446 _x000D_ 3108 _x000D_ -1335 _x000D_ 3856 _x000D_	defined by SCD5 TSS
hsa-mir-1255a	Chr4: 102246458 - 102254571 [-]	102267268 (15697)	12	tgTccaatggc_x000D_ tTcccaatAta_x000D_ gtgattggAga_x000D_ taTattggcAt_x000D_ ctcattggctt_x000D_ cacattggcAc_x000D_ tgcattggtgc_x000D_ tcTccaatTta_x000D_ ttAattggAcc_x000D_ gcTccaatTtc_x000D_ gtgattggttt_x000D_ Agcattggttt_x000D_	-2061 _x000D_ -2250 _x000D_ 2019 _x000D_ 1072 _x000D_ -1998 _x000D_ -1565 _x000D_ 4200 _x000D_ -1380 _x000D_ -417 _x000D_ 2194 _x000D_ 1033 _x000D_ -2455 _x000D_	defined by PPP3CA TSS
hsa-mir-576	Chr4: 110406854 - 110414952 [+]		8	tcTccaatgcc_x000D_ gacccaatAag_x000D_ ttcattggttt_x000D_ ttTattggtca_x000D_ AgTattgggtc_x000D_ tcgattggtta_x000D_ ttTattggAgt_x000D_ gaAattggtgt_x000D_	2563 _x000D_ 4457 _x000D_ 2368 _x000D_ 83 _x000D_ -1331 _x000D_ <81> _x000D_ 3961 _x000D_ -2953 _x000D_	defined by SEC24B TSS
hsa-mir-297	Chr4: 111776737 - 111784803 [-]	111797978 (16175)	12	tacattgggtt_x000D_ tacattggcAc_x000D_ tacattggcAt_x000D_ caAattggAgt_x000D_ tgaccaatAtc_x000D_ ttTattgggta_x000D_ ctAattggttc_x000D_ tcTattggctt_x000D_ aggccaatTtT_x000D_ AtcattggcAt_x000D_ aTgccaatgca_x000D_ tggccaatgac_x000D_	3833 _x000D_ 4231 _x000D_ -1500 _x000D_ -1598 _x000D_ 2352 _x000D_ -1644 _x000D_ -351 _x000D_ 2315 _x000D_ -626 _x000D_ -221 _x000D_ 4539 _x000D_ 3961 _x000D_
hsa-mir-367	Chr4: 113564029 - 113572097 [-]		7	aagccaatTaa_x000D_ gTgccaatAaa_x000D_ tTgccaatTaa_x000D_ CTgccaatcac_x000D_ aagccaatgac_x000D_ aaTccaatTta_x000D_ AaAattggttc_x000D_	243 _x000D_ -2914 _x000D_ -1374 _x000D_ 4154 _x000D_ 6 _x000D_ -542 _x000D_ 2971 _x000D_
hsa-mir-302d	Chr4: 113564159 - 113572227 [-]		8	CTaccaatgtg_x000D_ gTgccaatAaa_x000D_ aagccaatTaa_x000D_ tTgccaatTaa_x000D_ CTgccaatcac_x000D_ aagccaatgac_x000D_ aaTccaatTta_x000D_ AaAattggttc_x000D_	-2998 _x000D_ -2784 _x000D_ 373 _x000D_ -1244 _x000D_ 4284 _x000D_ 136 _x000D_ -412 _x000D_ 3101 _x000D_
hsa-mir-302a	Chr4: 113564338 - 113572407 [-]		8	CTaccaatgtg_x000D_ gTgccaatAaa_x000D_ aagccaatTaa_x000D_ CTgccaatcac_x000D_ tTgccaatTaa_x000D_ aagccaatgac_x000D_ aaTccaatTta_x000D_ AaAattggttc_x000D_	-2818 _x000D_ -2604 _x000D_ 552 _x000D_ 4463 _x000D_ -1064 _x000D_ 315 _x000D_ -232 _x000D_ 3280 _x000D_
hsa-mir-302c	Chr4: 113564518 - 113572586 [-]		8	CTaccaatgtg_x000D_ gTgccaatAaa_x000D_ aagccaatTaa_x000D_ tTgccaatTaa_x000D_ CTgccaatcac_x000D_ aagccaatgac_x000D_ aaTccaatTta_x000D_ AaAattggttc_x000D_	-2639 _x000D_ -2425 _x000D_ 732 _x000D_ -885 _x000D_ 4643 _x000D_ 495 _x000D_ -53 _x000D_ 3460 _x000D_
hsa-mir-302b	Chr4: 113564640 - 113572713 [-]		8	CTaccaatgtg_x000D_ gTgccaatAaa_x000D_ aagccaatTaa_x000D_ tTgccaatTaa_x000D_ CTgccaatcac_x000D_ aagccaatgac_x000D_ aaTccaatTta_x000D_ AaAattggttc_x000D_	-2512 _x000D_ -2298 _x000D_ 854 _x000D_ -758 _x000D_ 4765 _x000D_ 617 _x000D_ 1 _x000D_ 3582 _x000D_
hsa-mir-1243	Chr4: 114025019 - 114033112 [+]		10	tTaccaatgaT_x000D_ ttAattggAga_x000D_ taAattggttc_x000D_ aaTccaatcag_x000D_ tTaccaatAaa_x000D_ ccTattggAct_x000D_ tcTccaatcta_x000D_ tccccaatctT_x000D_ gTcccaatTag_x000D_ cagattggttG_x000D_	1096 _x000D_ -446 _x000D_ -1605 _x000D_ -1846 _x000D_ 4354 _x000D_ 2577 _x000D_ -140 _x000D_ 1314 _x000D_ 4224 _x000D_ -63 _x000D_	defined by ANK2 TSS
hsa-mir-577	Chr4: 115574915 - 115583011 [+]		12	gggattgggca_x000D_ AtTattggcct_x000D_ tacccaatgag_x000D_ ggAattggggt_x000D_ AtTattggtta_x000D_ tTaccaatTcc_x000D_ tacattggcca_x000D_ Atgattggtgc_x000D_ tgAattgggtG_x000D_ ggTattggcAc_x000D_ ctcattggAta_x000D_ tgcattgggAt_x000D_	2677 _x000D_ -2594 _x000D_ 1907 _x000D_ 1074 _x000D_ -1358 _x000D_ -1727 _x000D_ 1833 _x000D_ 1123 _x000D_ 3588 _x000D_ 3012 _x000D_ 3195 _x000D_ 1816 _x000D_	defined by UGT8 TSS
hsa-mir-1973	Chr4: 117217881 - 117225925 [+]	117219376 (1505)	13	acaccaatTta_x000D_ tgcattgggcc_x000D_ ctAattggcta_x000D_ gacattgggga_x000D_ taTattggAca_x000D_ Atgattggttt_x000D_ acTccaatTga_x000D_ taAattggcAc_x000D_ Agcattggttt_x000D_ gggccaatAaT_x000D_ gaaccaatAaT_x000D_ aTTccaatgaa_x000D_ CcaccaatTaa_x000D_	2027 _x000D_ 4366 _x000D_ 2414 _x000D_ 3641 _x000D_ 1555 _x000D_ 4593 _x000D_ -1580 _x000D_ 3084 _x000D_ 2585 _x000D_ 1756 _x000D_ -258 _x000D_ 1501 _x000D_ -361 _x000D_
hsa-mir-2054	Chr4: 126425414 - 126433463 [+]		5	gtTattggAtc_x000D_ ttgattggctt_x000D_ tTgccaatgaT_x000D_ tagattgggta_x000D_ Aagattgggta_x000D_	2015 _x000D_ -98 _x000D_ -1303 _x000D_ 4976 _x000D_ 2209 _x000D_
hsa-mir-3139	Chr4: 144261613 - 144269689 [+]	144257679 (6934)	6	tgTccaatgtT_x000D_ tgTattgggAa_x000D_ gTcccaatctT_x000D_ ttTattggcca_x000D_ Cccccaatgta_x000D_ Agcattgggca_x000D_	3733 _x000D_ 2787 _x000D_ 2629 _x000D_ 4978 _x000D_ -2615 _x000D_ -1961 _x000D_	defined by GAB1 TSS
hsa-mir-548g	Chr4: 148260780 - 148268869 [-]	148280562 (14693)	5	tggccaatAtc_x000D_ gtTattggcca_x000D_ AgAattggggc_x000D_ tcTattggcca_x000D_ gagattggcAa_x000D_	874 _x000D_ 869 _x000D_ -68 _x000D_ -188 _x000D_ 2371 _x000D_
hsa-mir-3140	Chr4: 153405478 - 153413568 [-]	153457183 (46615)	14	gaaccaatAtT_x000D_ AtTattggtta_x000D_ agTccaatAag_x000D_ tgcccaatAtT_x000D_ gTgccaatTtg_x000D_ AacattggtAt_x000D_ ttAattgggct_x000D_ ttTattggcAt_x000D_ ttgattggtgc_x000D_ tTaccaatAac_x000D_ tcTattggttc_x000D_ ttTattggtgG_x000D_ ttTattggcct_x000D_ cagattggttt_x000D_	-143 _x000D_ 2152 _x000D_ -979 _x000D_ -1160 _x000D_ 1372 _x000D_ -487 _x000D_ 4331 _x000D_ -1750 _x000D_ 472 _x000D_ 3832 _x000D_ 3701 _x000D_ -939 _x000D_ 868 _x000D_ 578 _x000D_	defined by FBXW7 TSS
hsa-mir-578	Chr4: 166304394 - 166312490 [+]	166299993 (7401)	9	ttcattggAca_x000D_ taTccaatTtc_x000D_ ttcattggcAa_x000D_ ctgattggAcc_x000D_ CcaccaatccT_x000D_ AgcattgggAt_x000D_ gtAattggtta_x000D_ aTaccaatgtg_x000D_ ctcattggAta_x000D_	4961 _x000D_ 1714 _x000D_ -425 _x000D_ 1703 _x000D_ -913 _x000D_ 4330 _x000D_ -2294 _x000D_ 251 _x000D_ 4847 _x000D_	defined by CPE TSS
hsa-mir-1979	Chr4: 166316889 - 166324889 [-]	166357354 (35465)	9	Cagccaatgaa_x000D_ CacccaatAag_x000D_ aagccaatAgT_x000D_ acTccaatgcT_x000D_ aagccaatcag_x000D_ ttAattggtta_x000D_ ccgattggAtG_x000D_ ttAattggctc_x000D_ gccccaatgaT_x000D_	1981 _x000D_ 4493 _x000D_ 4786 _x000D_ -685 _x000D_ 893 _x000D_ 1750 _x000D_ 4774 _x000D_ -1980 _x000D_ -2768 _x000D_
hsa-mir-548t	Chr4: 174186311 - 174194385 [+]		8	CaaccaatccT_x000D_ gtcattgggtt_x000D_ tggattgggAG_x000D_ gggccaatAgc_x000D_ ctgattggAAt_x000D_ cacattggcca_x000D_ tcTccaatTgc_x000D_ Cccccaatctc_x000D_	4766 _x000D_ 4138 _x000D_ 4987 _x000D_ 76 _x000D_ 1258 _x000D_ 3422 _x000D_ 668 _x000D_ -2504 _x000D_	defined by GALNT7 TSS
hsa-mir-4276	Chr4: 175341946 - 175350016 [+]		10	aTgccaatgac_x000D_ taAattggtcc_x000D_ aagccaatTtT_x000D_ ttgattggcta_x000D_ gagccaatAtT_x000D_ ctcattgggtt_x000D_ Atgattggtga_x000D_ gtAattggcct_x000D_ aggccaatAtg_x000D_ ggcattggggc_x000D_	3685 _x000D_ -1003 _x000D_ -100 _x000D_ 2191 _x000D_ 1843 _x000D_ -2113 _x000D_ 2168 _x000D_ 4420 _x000D_ 4693 _x000D_ -302 _x000D_
hsa-mir-1305	Chr4: 183087446 - 183095532 [+]	183065816 (24630)	12	tagattggttG_x000D_ caAattggttt_x000D_ caAattggcAc_x000D_ gaaccaatAaa_x000D_ taAattggctt_x000D_ tgcccaatTtT_x000D_ tgcccaatgca_x000D_ ttcattggttc_x000D_ agaccaatTtT_x000D_ tacattggcgt_x000D_ tTaccaatcga_x000D_ tTcccaatctc_x000D_	2254 _x000D_ 1068 _x000D_ 720 _x000D_ 4112 _x000D_ 2697 _x000D_ -365 _x000D_ 3524 _x000D_ 696 _x000D_ 4476 _x000D_ 307 _x000D_ 3325 _x000D_ 3707 _x000D_
hsa-mir-4277	Chr5: 1703899 - 1711983 [-]	1733643 (24660)	13	gcAattgggtt_x000D_ gggattggcgG_x000D_ tgTattggtta_x000D_ tccattggcca_x000D_ AaTattggccc_x000D_ tagattgggga_x000D_ ctTattggcca_x000D_ tacccaatgcg_x000D_ tgaccaatcac_x000D_ ttAattggAgc_x000D_ cacattggcAt_x000D_ ccTattgggcc_x000D_ acaccaatcag_x000D_	177 _x000D_ 4220 _x000D_ -2102 _x000D_ 4606 _x000D_ -2654 _x000D_ -2420 _x000D_ 2432 _x000D_ -781 _x000D_ 528 _x000D_ -2999 _x000D_ 722 _x000D_ -974 _x000D_ -2341 _x000D_
hsa-mir-4278	Chr5: 6822965 - 6831034 [-]	6849073 (21039)	6	aacccaatAcc_x000D_ gggattggtca_x000D_ taAattgggtc_x000D_ AcAattgggca_x000D_ tggattggccc_x000D_ tgTccaatAaa_x000D_	659 _x000D_ 4513 _x000D_ -1202 _x000D_ 3167 _x000D_ -1648 _x000D_ 3938 _x000D_
hsa-mir-887	Chr5: 15932291 - 15940370 [+]	15935133 (158)	7	caAattggttt_x000D_ gaTccaatccT_x000D_ CaTccaatcaa_x000D_ gaaccaatTta_x000D_ tggccaatcac_x000D_ ccTattggggt_x000D_ cagattggctc_x000D_	-2448 _x000D_ 962 _x000D_ 3881 _x000D_ -2049 _x000D_ -1721 _x000D_ 3235 _x000D_ -154 _x000D_	defined by FBXL7 TSS
hsa-mir-4279	Chr5: 31931207 - 31939265 [-]	31962581 (26316)	10	ctcattggcca_x000D_ agcccaatccc_x000D_ tccccaatggg_x000D_ tTTccaatccc_x000D_ gcaccaatAca_x000D_ aTcccaatAcc_x000D_ acaccaatctg_x000D_ gagccaatccT_x000D_ AaAattggcca_x000D_ tcaccaatgaT_x000D_	3853 _x000D_ -1127 _x000D_ -2397 _x000D_ -758 _x000D_ -2192 _x000D_ 1568 _x000D_ -1971 _x000D_ 82 _x000D_ 3020 _x000D_ -2091 _x000D_
hsa-mir-579	Chr5: 32389483 - 32397581 [-]	32403946 (9365)	6	caAattggtAa_x000D_ AtcattgggAt_x000D_ aTcccaatgcT_x000D_ ggcattgggtt_x000D_ caTattgggAa_x000D_ taaccaatccT_x000D_	2136 _x000D_ 3987 _x000D_ -2799 _x000D_ 3648 _x000D_ 2024 _x000D_ 387 _x000D_	defined by ZFR TSS
hsa-mir-580	Chr5: 36142993 - 36151090 [-]	36192591 (44501)	10	tcAattgggtt_x000D_ tgAattggAtt_x000D_ taTattggAct_x000D_ agTccaatgtg_x000D_ accccaatTtT_x000D_ ttcattggttc_x000D_ ttgattggAAc_x000D_ taAattggtAc_x000D_ tTaccaatAta_x000D_ gagattggtgt_x000D_	2246 _x000D_ 315 _x000D_ -1395 _x000D_ 4352 _x000D_ 640 _x000D_ 3165 _x000D_ -2727 _x000D_ -2076 _x000D_ 2990 _x000D_ -2766 _x000D_	defined by LMBRD2 TSS
hsa-mir-1274a	Chr5: 41472734 - 41480734 [+]	41426171 (49563)	10	aagccaatTtT_x000D_ gcTccaatgta_x000D_ ggaccaatgag_x000D_ tgTattggtcc_x000D_ ggcccaatAaa_x000D_ ttTattgggta_x000D_ ttgattggtAt_x000D_ AcAattggtca_x000D_ gggccaatTtc_x000D_	-611 _x000D_ -2779 _x000D_ 4634 _x000D_ 4051 _x000D_ 2263 _x000D_ -1428 318 _x000D_ 3724 _x000D_ 352 _x000D_ 1804 _x000D_
hsa-mir-581	Chr5: 53242333 - 53250429 [-]	53259005 (11576)	9	AagattgggAt_x000D_ ggAattgggct_x000D_ CcTccaatcaa_x000D_ gagccaatTaa_x000D_ caAattggggG_x000D_ taTccaatggg_x000D_ gtcattggcAc_x000D_ gcAattggcta_x000D_ CcTccaatgca_x000D_	837 _x000D_ -2870 _x000D_ -1583 _x000D_ -989 _x000D_ 4782 _x000D_ 2315 _x000D_ -1138 _x000D_ 4448 _x000D_ 4837 _x000D_	defined by ARL15 TSS
hsa-mir-449a	Chr5: 54461359 - 54469450 [-]	54469184 (2734)	8	gaTccaatgta_x000D_ CggccaatAag_x000D_ tacccaatAga_x000D_ tcaccaatTaT_x000D_ AaTattgggga_x000D_ gtTattggtAa_x000D_ AgAattggttt_x000D_ tgTccaatAta_x000D_	-1547 _x000D_ -2639 _x000D_ 1661 _x000D_ 2951 _x000D_ 839 _x000D_ 1205 _x000D_ 730 _x000D_ 3883 _x000D_	defined by CDC20B TSS
hsa-mir-449b	Chr5: 54461473 - 54469570 [-]	54469184 (2614)	8	CggccaatAag_x000D_ gaTccaatgta_x000D_ tacccaatAga_x000D_ tcaccaatTaT_x000D_ AaTattgggga_x000D_ gtTattggtAa_x000D_ AgAattggttt_x000D_ tgTccaatAta_x000D_	-2519 _x000D_ -1427 _x000D_ 1775 _x000D_ 3065 _x000D_ 953 _x000D_ 1319 _x000D_ 844 _x000D_ 3997 _x000D_	defined by CDC20B TSS
hsa-mir-449c	Chr5: 54463089 - 54471181 [-]	54469184 (1003)	13	CggccaatAag_x000D_ tacccaatAga_x000D_ tcaccaatTaT_x000D_ AaTattgggga_x000D_ Aagattgggtc_x000D_ aTcccaatTta_x000D_ CTcccaatgta_x000D_ gaTccaatgta_x000D_ tggccaatTtT_x000D_ aaTccaatgtc_x000D_ gtTattggtAa_x000D_ AgAattggttt_x000D_ gaAattggAtt_x000D_	-908 _x000D_ 3391 _x000D_ 4681 _x000D_ 2569 _x000D_ -1990 _x000D_ -2404 _x000D_ -1434 _x000D_ 92 _x000D_ -2966 _x000D_ -1808 _x000D_ 2935 _x000D_ 2460 _x000D_ -2421 _x000D_	defined by CDC20B TSS
hsa-mir-582	Chr5: 58994431 - 59002529 [-]		15	gaTattggtAa_x000D_ AtAattggcca_x000D_ AtgattggcAt_x000D_ tggccaatccc_x000D_ gaTccaatAag_x000D_ AtTattggttc_x000D_ aaTccaatAag_x000D_ ggcattggtgG_x000D_ caTattggctG_x000D_ gagattggtAG_x000D_ taAattggAtc_x000D_ agcccaatggc_x000D_ ttTattggttt_x000D_ caAattggAgc_x000D_ ttAattggcAt_x000D_	2870 _x000D_ 1174 _x000D_ 2813 _x000D_ -2457 _x000D_ 4174 _x000D_ 3856 _x000D_ -910 _x000D_ 2966 _x000D_ 629 _x000D_ -2278 _x000D_ 3708 _x000D_ 4655 _x000D_ 3458 _x000D_ 2238 _x000D_ 3760 _x000D_	defined by PDE4D TSS
hsa-mir-4280	Chr5: 86405695 - 86413771 [-]	86418012 (7241)	8	taTattggttt_x000D_ aaTccaatAca_x000D_ gtcattggAga_x000D_ cccattggttc_x000D_ ttTattgggtt_x000D_ Aacattggtgc_x000D_ acgccaatgag_x000D_ cacattggAAa_x000D_	-2150 _x000D_ 407 _x000D_ 3966 _x000D_ 2133 _x000D_ -1344 _x000D_ 1869 _x000D_ 2498 _x000D_ 1586 _x000D_
hsa-mir-9-2	Chr5: 87957670 - 87965757 [-]	87980642 (17885)	6	tTTccaatgtg_x000D_ gcAattgggAc_x000D_ tgTattggtct_x000D_ aacccaatgca_x000D_ ttAattggtgt_x000D_ aggccaatgtT_x000D_	4658 _x000D_ 4987 _x000D_ <39> _x000D_ -2371 _x000D_ -2193 _x000D_ 2840 _x000D_
hsa-mir-2277	Chr5: 92951401 - 92959494 [-]	92957173 (679)	10	tgTccaatTtc_x000D_ aTaccaatAca_x000D_ taAattggcga_x000D_ tccattggccc_x000D_ ttcattggttc_x000D_ tcaccaatTgc_x000D_ agTccaatggT_x000D_ aaaccaatccc_x000D_ taTccaatcaT_x000D_ tgAattggttt_x000D_	4716 _x000D_ 4560 _x000D_ 1746 _x000D_ -740 _x000D_ 1306 _x000D_ 2668 _x000D_ 855 _x000D_ -821 _x000D_ 1508 _x000D_ -2652 _x000D_	defined by FAM172A TSS
hsa-mir-583	Chr5: 95411842 - 95419917 [+]	95374210 (40632)	7	gaAattggttG_x000D_ ttTattggttG_x000D_ ggcattggAtc_x000D_ aggccaatTaa_x000D_ tTcccaatAtg_x000D_ gacattggggt_x000D_ taAattggtAt_x000D_	-2391 _x000D_ 3087 _x000D_ 2185 _x000D_ 4363 _x000D_ -2241 _x000D_ -910 _x000D_ -1090 _x000D_
hsa-mir-548p	Chr5: 100147185 - 100155269 [-]		16	CagccaatAag_x000D_ Ccaccaatgaa_x000D_ tacccaatTac_x000D_ aggccaatccT_x000D_ gcaccaatgta_x000D_ aagccaatTaT_x000D_ tTcccaatTca_x000D_ aagccaatAaT_x000D_ taaccaatTaT_x000D_ aaaccaatAtT_x000D_ AtcattggAca_x000D_ tagattggcct_x000D_ gTaccaatgta_x000D_ tTTccaatgca_x000D_ acaccaatgtT_x000D_	470 _x000D_ 4728 _x000D_ 3988 _x000D_ 3108 _x000D_ <69> _x000D_ -714 -368 _x000D_ -2986 _x000D_ 2317 _x000D_ 1648 _x000D_ 38 _x000D_ 3489 _x000D_ 1743 _x000D_ -2661 _x000D_ 4528 _x000D_ 3633 _x000D_	defined by ST8SIA4 TSS
hsa-mir-548f-3	Chr5: 109844529 - 109852616 [-]		9	tccattggtga_x000D_ aacccaatTcc_x000D_ ttgattggAtt_x000D_ tcaccaatAaT_x000D_ aaaccaatctg_x000D_ Atcattggctt_x000D_ gagattgggAG_x000D_ ttcattgggtt_x000D_ AtcattgggAa_x000D_	731 _x000D_ -2514 _x000D_ 1430 _x000D_ 87 _x000D_ -794 _x000D_ -106 _x000D_ -64 _x000D_ -1644 _x000D_ -1425 _x000D_	defined by TMEM232 TSS
hsa-mir-1244-2	Chr5: 118307281 - 118315366 [+]	118310172 (109)	14	aaaccaatgag_x000D_ tacattgggtt_x000D_ acaccaatcaa_x000D_ AaTattggccc_x000D_ tgcccaatTta_x000D_ gaaccaatgac_x000D_ ttAattggggc_x000D_ aggccaatAtc_x000D_ tgTattgggtG_x000D_ agaccaatgga_x000D_ CaaccaatAtc_x000D_ taTccaatTtg_x000D_ tcaccaatgaT_x000D_ acaccaatggg_x000D_	1464 _x000D_ 784 _x000D_ 486 _x000D_ 171 _x000D_ 3088 _x000D_ 2399 _x000D_ -1358 _x000D_ 2227 _x000D_ -1672 _x000D_ 3338 _x000D_ 2548 _x000D_ -1383 _x000D_ 1838 _x000D_ -1405 _x000D_
hsa-mir-1289-2	Chr5: 132758287 - 132766398 [-]	132776310 (12912)	12	tgTccaatctT_x000D_ tcTccaatTag_x000D_ tTaccaatgaT_x000D_ taAattggttt_x000D_ cacattggctG_x000D_ tgAattggAga_x000D_ gacccaatTaa_x000D_ tgcccaatgtT_x000D_ ctAattggcca_x000D_ AgAattgggca_x000D_ aagccaatctg_x000D_	-2340 _x000D_ 1140 _x000D_ -2257 _x000D_ -2514 _x000D_ -502 _x000D_ -2751 _x000D_ -2193 4743 _x000D_ -215 _x000D_ 1052 _x000D_ 4098 _x000D_ -2969 _x000D_	defined by FSTL4 TSS
hsa-mir-886	Chr5: 135411297 - 135419297 [-]		14	taaccaatTgc_x000D_ ttcattggcct_x000D_ tccccaatAag_x000D_ gtcattggcAG_x000D_ Cccccaatccc_x000D_ ttcattggAgc_x000D_ aagccaatAcT_x000D_ AagattggAca_x000D_ gggccaatgaa_x000D_ gcTattggtAa_x000D_ caTattgggAt_x000D_ ccTattggttc_x000D_ tggattggAtt_x000D_ gagattggAgG_x000D_	4219 _x000D_ 2543 _x000D_ 2718 _x000D_ -1900 _x000D_ 3619 _x000D_ -1648 _x000D_ 1978 _x000D_ 2308 _x000D_ 4003 _x000D_ -1637 _x000D_ 3082 _x000D_ 2820 _x000D_ -2146 _x000D_ -2313 _x000D_
hsa-mir-874	Chr5: 136978260 - 136986338 [-]	136995703 (12365)	12	taTattggggt_x000D_ gaTattggtct_x000D_ tTgccaatTca_x000D_ taTattggttG_x000D_ tccattggtct_x000D_ Cacccaatgta_x000D_ ctAattggggt_x000D_ gtcattggtAG_x000D_ ttcattgggAa_x000D_ gtTattggtct_x000D_ tcTccaatAtg_x000D_	833 _x000D_ 2687 _x000D_ -2893 2116 _x000D_ 2964 _x000D_ 1617 _x000D_ 3899 _x000D_ 1314 _x000D_ 1796 _x000D_ -460 _x000D_ 2925 _x000D_ 4611 _x000D_	defined by KLHL3 TSS
hsa-mir-584	Chr5: 148436875 - 148444972 [-]	148442077 (105)	6	aacccaatAac_x000D_ ctcattggctt_x000D_ gaTattggtgt_x000D_ AacattgggtG_x000D_ tTTccaatctc_x000D_ tagattggtgG_x000D_	3777 _x000D_ 4384 _x000D_ 1288 _x000D_ -1826 _x000D_ 2496 _x000D_ 97 _x000D_	defined by SH3TC2 TSS
hsa-mir-143	Chr5: 148805481 - 148813587 [+]	148786413 (22068)	8	gagattgggAa_x000D_ gaTccaatcac_x000D_ tagccaatgca_x000D_ agTccaatgtc_x000D_ Cccccaatggg_x000D_ agTccaatggc_x000D_ CaTccaatcag_x000D_ CccccaatctT_x000D_	-1455 _x000D_ 4636 _x000D_ 2734 _x000D_ -2742 _x000D_ 1748 _x000D_ 2566 _x000D_ -1621 _x000D_ 1204 _x000D_
hsa-mir-145	Chr5: 148807209 - 148815297 [+]	148786413 (23796)	6	gaTccaatcac_x000D_ tagccaatgca_x000D_ Cccccaatggg_x000D_ agTccaatggc_x000D_ tgcattggAga_x000D_ CccccaatctT_x000D_	2926 _x000D_ 1024 _x000D_ 38 _x000D_ 856 _x000D_ 3568 _x000D_ -418 _x000D_
hsa-mir-378	Chr5: 149109388 - 149117454 [+]	149111319 (1069)	10	gcAattggtAt_x000D_ gagattggggG_x000D_ cccattggggc_x000D_ Cacccaatgcc_x000D_ tcgattgggAG_x000D_ gtcattgggAa_x000D_ tcgattggAtt_x000D_ cagattggctt_x000D_ aaTccaatggc_x000D_ ttcattgggAt_x000D_	2023 _x000D_ -1209 _x000D_ 359 _x000D_ -1464 _x000D_ 3341 _x000D_ -1392 _x000D_ 3645 _x000D_ 4283 _x000D_ 112 _x000D_ 2315 _x000D_	defined by PPARGC1B TSS
hsa-mir-1294	Chr5: 153723666 - 153731808 [+]		7	Agcattggcca_x000D_ accccaatTag_x000D_ aaaccaatgga_x000D_ ctgattggAAa_x000D_ tggccaatAca_x000D_ CTaccaatgga_x000D_ aTgccaatcaa_x000D_	4900 _x000D_ 1080 _x000D_ 3313 _x000D_ 2369 _x000D_ -2601 _x000D_ 3443 _x000D_ 3891 _x000D_	defined by GALNT10 TSS
hsa-mir-3141	Chr5: 153970571 - 153978632 [-]	154023231 (47599)	11	aacccaatTaa_x000D_ tggccaatgaa_x000D_ aagccaatAta_x000D_ tgcccaatctg_x000D_ gcgccaatAgT_x000D_ agcccaatggc_x000D_ tggccaatAta_x000D_ tacattggtca_x000D_ gaAattggAgc_x000D_ aTgccaatcaa_x000D_ gggattgggga_x000D_	1273 _x000D_ 4652 _x000D_ 4088 _x000D_ -330 _x000D_ 1773 _x000D_ 4799 _x000D_ 3815 _x000D_ 1613 _x000D_ 2132 _x000D_ 2022 _x000D_ 4812 _x000D_
hsa-mir-1303	Chr5: 154062336 - 154070422 [+]	154062545 (2791)	8	tggccaatctg_x000D_ tTcccaatTgc_x000D_ gtcattggAAa_x000D_ ggcattgggAa_x000D_ gtgattgggcc_x000D_ ttgattggcAc_x000D_ tggccaatAta_x000D_ Aagattggttc_x000D_	-1792 _x000D_ 796 _x000D_ -1751 _x000D_ 520 _x000D_ 3926 _x000D_ 872 _x000D_ 3398 _x000D_ 900 _x000D_
hsa-mir-3142	Chr5: 159898409 - 159906491 [+]	159895244 (6165)	8	Agcattgggga_x000D_ gcTccaatgtc_x000D_ ctcattggttt_x000D_ gtgattggAtG_x000D_ gcgattggAgG_x000D_ ggaccaatggc_x000D_ tcTattggtga_x000D_ AaAattggccc_x000D_	-187 _x000D_ -2633 _x000D_ -165 _x000D_ 2263 _x000D_ 4020 _x000D_ 1863 _x000D_ -2656 _x000D_ 3467 _x000D_
hsa-mir-146a	Chr5: 159909359 - 159917458 [+]	159895244 (17115)	8	taTattgggca_x000D_ gaaccaatgta_x000D_ tgaccaatTcc_x000D_ tgcattggAtt_x000D_ aaaccaatgca_x000D_ ttTattggAta_x000D_ tTcccaatTca_x000D_ agaccaatgca_x000D_	-608 _x000D_ -2176 _x000D_ 4763 _x000D_ -94 _x000D_ -1550 _x000D_ 3865 _x000D_ 3226 _x000D_ -2389 _x000D_
hsa-mir-103-1	Chr5: 167982900 - 167990978 [-]	168006681 (18703)	11	Aacattggttc_x000D_ taTattggctt_x000D_ tggattgggAa_x000D_ tgaccaatTga_x000D_ tgAattggAgt_x000D_ AaTattggttc_x000D_ tcaccaatAac_x000D_ AggattgggAa_x000D_ gtTattggcAa_x000D_ ttTattggcca_x000D_ tcTattggAca_x000D_	-458 _x000D_ -1098 _x000D_ 191 _x000D_ 783 _x000D_ -378 _x000D_ 2184 _x000D_ -466 _x000D_ 441 _x000D_ 4407 _x000D_ 1243 _x000D_ -986 _x000D_	defined by PANK3 TSS
hsa-mir-103-1-as	Chr5: 167984909 - 167992971 [+]	167956376 (31533)	10	acTccaatTca_x000D_ gaaccaatAtT_x000D_ gtTattggtga_x000D_ aagccaatAta_x000D_ tggccaatAaa_x000D_ tgTccaatAga_x000D_ tcAattggtca_x000D_ gaaccaatgtT_x000D_ tTcccaatccT_x000D_ tTcccaatcca_x000D_	375 _x000D_ -2203 _x000D_ 463 _x000D_ 1095 _x000D_ -1262 _x000D_ 983 _x000D_ -802 _x000D_ 455 _x000D_ -460 _x000D_ -210 _x000D_
hsa-mir-218-2	Chr5: 168190150 - 168198260 [-]		8	gcTccaatTcc_x000D_ gggattgggcc_x000D_ ttTattggtAt_x000D_ tgcattggAca_x000D_ gtTattggttc_x000D_ CccccaatTcc_x000D_ gaTattgggAa_x000D_ tTcccaatctT_x000D_	4825 _x000D_ -407 _x000D_ 439 _x000D_ 4294 _x000D_ -932 _x000D_ 1828 _x000D_ 1884 _x000D_ 4859 _x000D_	defined by SLIT3 TSS
hsa-mir-585	Chr5: 168685604 - 168693698 [-]	168729046 (38348)	12	caAattggcAa_x000D_ gtTattgggAt_x000D_ ggAattggAtc_x000D_ taAattggtgG_x000D_ accccaatTac_x000D_ ttTattggcAc_x000D_ ccTattggAtt_x000D_ gTgccaatgaa_x000D_ tgcccaatAcT_x000D_ gtgattggAgG_x000D_ CagccaatTga_x000D_ Agcattggttt_x000D_	-1626 _x000D_ 1570 _x000D_ -1789 _x000D_ 991 _x000D_ 2407 _x000D_ 2546 _x000D_ 571 _x000D_ 789 _x000D_ -1385 _x000D_ -2522 _x000D_ -2097 _x000D_ 4974 _x000D_	defined by SLIT3 TSS
hsa-mir-1271	Chr5: 175791949 - 175800035 [+]	175774690 (20259)	5	ggAattgggAc_x000D_ cacattggtca_x000D_ AgAattggtcc_x000D_ tgaccaatggg_x000D_ Cacccaatcca_x000D_	1948 _x000D_ -738 _x000D_ 1635 _x000D_ 90 _x000D_ -169 _x000D_	defined by ARL10 TSS
hsa-mir-4281	Chr5: 176051439 - 176059501 [-]	176057072 (571)	6	Cagccaatgcc_x000D_ cagattggAga_x000D_ gcgccaatTtg_x000D_ gcgattggccc_x000D_ tagattggcAc_x000D_ AaAattggctc_x000D_	1969 _x000D_ 3991 _x000D_ -2229 _x000D_ 1621 _x000D_ 1237 _x000D_ -2591 _x000D_	defined by SNCB TSS
hsa-mir-1229	Chr5: 179220277 - 179228346 [-]	179248127 (22781)	1	ttcattggtgt_x000D_	-1614 _x000D_	defined by MGAT4B TSS
hsa-mir-340	Chr5: 179437302 - 179445397 [-]	179467299 (24902)	11	ttgattggAgc_x000D_ ctcattggAtt_x000D_ agaccaatAga_x000D_ gaAattggcAt_x000D_ gTaccaatTta_x000D_ gtgattggttc_x000D_ ttAattggttc_x000D_ tccattgggtt_x000D_ tggattggAct_x000D_ tggattggttt_x000D_ caTattggcta_x000D_	4056 _x000D_ 4066 _x000D_ 2732 _x000D_ 4334 _x000D_ 1527 _x000D_ 2261 _x000D_ -1445 _x000D_ 261 _x000D_ -1772 _x000D_ -413 _x000D_ -2716 _x000D_	defined by RNF130 TSS
hsa-mir-548a-1	Chr6: 18569015 - 18577112 [+]		10	ctgattggAgt_x000D_ gcTccaatgcT_x000D_ aggccaatgga_x000D_ ctgattggtca_x000D_ AgTattggtgt_x000D_ cacattggtct_x000D_ tccattggtct_x000D_ CccccaatAtg_x000D_ tcTccaatcac_x000D_ CagccaatAta_x000D_	-1489 _x000D_ -264 _x000D_ 1666 _x000D_ -1042 _x000D_ 858 _x000D_ -678 _x000D_ 3816 _x000D_ -2636 _x000D_ -1741 _x000D_ -1798 _x000D_
hsa-mir-3143	Chr6: 27112405 - 27120468 [+]	27106162 (9243)	15	ctgattggAcc_x000D_ tccattggtta_x000D_ cacattgggcc_x000D_ aacccaatctg_x000D_ gggattggtct_x000D_ ttcattggcAt_x000D_ Aggattgggca_x000D_ agcccaatTga_x000D_ caAattgggta_x000D_ ggaccaatTga_x000D_ tgcccaatAtc_x000D_ tacccaatcaa_x000D_ taaccaatgac_x000D_ taTccaatcag_x000D_ ctgattggtgG_x000D_	-1932 _x000D_ -618 _x000D_ 1579 _x000D_ -648 _x000D_ 4006 _x000D_ -2854 _x000D_ 1477 _x000D_ 1330 _x000D_ 4743 _x000D_ -1926 _x000D_ -172 _x000D_ -657 _x000D_ -590 _x000D_ 2986 _x000D_ -696 _x000D_
hsa-mir-877	Chr6: 30549109 - 30557195 [+]	30546708 (5401)	6	gacccaatggg_x000D_ aggccaatAgg_x000D_ Cagccaatgca_x000D_ AaAattggcct_x000D_ Atcattggttc_x000D_ gcgattgggga_x000D_	-633 _x000D_ 229 _x000D_ -1232 _x000D_ 2845 _x000D_ 944 _x000D_ -1761 _x000D_	defined by ABCF1 TSS
hsa-mir-1236	Chr6: 31919615 - 31927717 [-]		6	gggattggggt_x000D_ tggattggAgc_x000D_ gagattggtga_x000D_ gccccaatgcT_x000D_ gaAattggAga_x000D_ acaccaatTcT_x000D_	4645 _x000D_ 341 _x000D_ 3346 _x000D_ 4569 _x000D_ -2823 _x000D_ -1077 _x000D_	defined by RDBP TSS
hsa-mir-219-1	Chr6: 33172612 - 33180722 [+]	33171308 (4304)	7	tgTccaatggT_x000D_ CagccaatAag_x000D_ gtgattgggct_x000D_ tTcccaatggg_x000D_ tagattgggga_x000D_ gggattggtgc_x000D_ tgAattgggtt_x000D_	-2348 _x000D_ 4553 _x000D_ -2150 _x000D_ -89 _x000D_ 4826 _x000D_ 3050 _x000D_ 1303 _x000D_
hsa-mir-1275	Chr6: 33962748 - 33970828 [-]	34017440 (49612)	13	ggAattggggt_x000D_ tTcccaatcaT_x000D_ aggccaatTca_x000D_ gaTccaatTca_x000D_ taaccaatggg_x000D_ gtgattgggAt_x000D_ aagccaatAgT_x000D_ aTaccaatAcc_x000D_ aagccaatAtc_x000D_ accccaatTta_x000D_ ctTattggtcc_x000D_ ctgattggtcc_x000D_ tcaccaatgtg_x000D_	96 _x000D_ 4237 _x000D_ 1375 _x000D_ 3061 _x000D_ 1656 _x000D_ 3377 _x000D_ 298 _x000D_ -1645 _x000D_ 3201 _x000D_ 2863 _x000D_ 3176 _x000D_ 1519 _x000D_ 3950 _x000D_
hsa-mir-586	Chr6: 45160410 - 45168507 [-]	45180598 (15091)	13	gagattgggtt_x000D_ ttTattggtta_x000D_ aaTccaatgca_x000D_ tgTattgggAc_x000D_ aagccaatTtT_x000D_ CaaccaatTta_x000D_ gTcccaatAca_x000D_ aaaccaatTta_x000D_ gtAattggtct_x000D_ tagattggAta_x000D_ tTgccaatTtc_x000D_ tcaccaatAca_x000D_ gTgccaatTca_x000D_	2853 _x000D_ 210 _x000D_ -1428 _x000D_ -757 _x000D_ 2565 _x000D_ 3118 _x000D_ <33> _x000D_ 523 _x000D_ -1180 _x000D_ 1567 _x000D_ 1287 _x000D_ 3185 _x000D_ 2578 _x000D_	defined by SUPT3H TSS
hsa-mir-206	Chr6: 52006147 - 52014233 [+]	52001071 (8076)	15	ggTattggttt_x000D_ tagccaatAac_x000D_ tcAattggAga_x000D_ CTgccaatgtc_x000D_ gggattgggga_x000D_ gccattggAtG_x000D_ aaTccaatAgg_x000D_ AcAattggcca_x000D_ tTTccaatgac_x000D_ gtAattggtta_x000D_ CcTccaatctg_x000D_ agaccaatggg_x000D_ gccattggccc_x000D_ gaTccaatTga_x000D_	4009 _x000D_ -2953 _x000D_ 1380 _x000D_ -629 _x000D_ 1469 _x000D_ -1287 -1265 _x000D_ -2878 _x000D_ -2378 _x000D_ 1744 _x000D_ -1919 _x000D_ -1025 _x000D_ 2015 _x000D_ -2557 _x000D_ 4958 _x000D_
hsa-mir-133b	Chr6: 52010721 - 52018840 [+]	52001071 (12650)	7	AtTattggtct_x000D_ ggTattggttt_x000D_ tTTccaatgac_x000D_ AgTattgggta_x000D_ agaccaatggg_x000D_ gaTccaatTga_x000D_ gaaccaatTac_x000D_	4638 _x000D_ -479 _x000D_ -2744 _x000D_ 2152 _x000D_ -2473 _x000D_ 351 _x000D_ 4753 _x000D_
hsa-mir-548u	Chr6: 57251930 - 57260011 [+]	57213105 (41825)	14	tagccaatTaT_x000D_ tggattggttG_x000D_ cacattggttG_x000D_ taAattggAgc_x000D_ Aacattggtgt_x000D_ tccattggtct_x000D_ tTcccaatgtT_x000D_ gtTattggggt_x000D_ tacccaatAgT_x000D_ gacattggAtG_x000D_ ctTattggtta_x000D_ tggattggttc_x000D_	3670 _x000D_ -1784 -1711 _x000D_ 758 _x000D_ -1096 _x000D_ 629 _x000D_ 1496 3795 _x000D_ 3545 _x000D_ 2486 _x000D_ 290 _x000D_ -1945 _x000D_ -1316 _x000D_ 2856 _x000D_	defined by PRIM2 TSS
hsa-mir-30c-2	Chr6: 72081662 - 72089734 [-]	72101638 (14904)	5	gaTattggcAc_x000D_ ttTattggAga_x000D_ taTattggttG_x000D_ gTcccaatcaa_x000D_ AaAattgggtt_x000D_	4683 _x000D_ -2855 _x000D_ 3528 _x000D_ 4515 _x000D_ 4180 _x000D_	defined by AL136164.1,C6orf155 TSS
hsa-mir-30a	Chr6: 72108253 - 72116324 [-]	72122064 (8740)	5	tgAattggAct_x000D_ gaTccaatgaa_x000D_ aTaccaatAgc_x000D_ aTaccaatgaa_x000D_ ttAattggtAa_x000D_	-2997 _x000D_ -1989 _x000D_ 3849 _x000D_ 4975 _x000D_ 1285 _x000D_	defined by C6orf155 TSS
hsa-mir-4282	Chr6: 73672409 - 73680476 [-]	73704410 (26934)	12	tccattggAta_x000D_ AcTattggcca_x000D_ tggccaatcac_x000D_ aTaccaatTgg_x000D_ ctTattgggAa_x000D_ gaTccaatgcT_x000D_ Cacccaatggg_x000D_ gacccaatTtc_x000D_ gtAattgggta_x000D_ gagccaatctT_x000D_ gccattggttc_x000D_ gggccaatTtT_x000D_	4424 _x000D_ -2644 _x000D_ -2639 _x000D_ -1203 _x000D_ 1459 _x000D_ 612 _x000D_ -2231 _x000D_ 2679 _x000D_ 791 _x000D_ -2193 _x000D_ 4944 _x000D_ 2544 _x000D_
hsa-mir-2113	Chr6: 98469407 - 98477498 [+]		12	tggattggcAc_x000D_ Aagattggtgc_x000D_ gTTccaatgaa_x000D_ tgAattggtga_x000D_ aacccaatTaT_x000D_ tTgccaatTta_x000D_ caAattgggga_x000D_ tTTccaatgag_x000D_ cacattgggca_x000D_ Atgattggctt_x000D_ caAattgggtt_x000D_ gtgattggAtt_x000D_	3629 _x000D_ 3578 _x000D_ 2843 _x000D_ 2797 _x000D_ 422 _x000D_ -2464 _x000D_ 3877 _x000D_ -212 _x000D_ 3340 _x000D_ 1068 _x000D_ 2320 _x000D_ -2588 _x000D_
hsa-mir-587	Chr6: 107229000 - 107237096 [+]	107194425 (37575)	13	tggccaatTtc_x000D_ Cagccaatgga_x000D_ gagattgggAG_x000D_ Atgattggttt_x000D_ accccaatAta_x000D_ aacccaatAaa_x000D_ gagattggtAG_x000D_ tacccaatgcc_x000D_ acaccaatTgc_x000D_ tggccaatAgc_x000D_ AtTattgggct_x000D_ ttAattggttt_x000D_ tagccaatgag_x000D_	-2899 _x000D_ -1017 _x000D_ 907 _x000D_ -2700 _x000D_ -2027 _x000D_ 1379 _x000D_ -1053 _x000D_ -2866 _x000D_ 4172 _x000D_ 4719 _x000D_ 554 _x000D_ 779 _x000D_ -886 _x000D_
hsa-mir-548b	Chr6: 119385211 - 119393308 [-]	119399993 (9685)	8	AgTattggtga_x000D_ CTgccaatcaa_x000D_ tcTattggtta_x000D_ aggccaatTtT_x000D_ gacattggcct_x000D_ tagattggtct_x000D_ AgAattggtgc_x000D_ gaAattggAcc_x000D_	3215 _x000D_ -1309 _x000D_ 3893 _x000D_ 2900 _x000D_ -380 _x000D_ -2598 _x000D_ -1607 _x000D_ -530 _x000D_	defined by FAM184A TSS
hsa-mir-3144	Chr6: 120333325 - 120341404 [+]	120326867 (9458)	13	gTgccaatTta_x000D_ tcTccaatAaa_x000D_ cacattggggc_x000D_ agaccaatAaT_x000D_ tacccaatTcc_x000D_ gtTattggcAc_x000D_ ggcattgggta_x000D_ aaaccaatcaT_x000D_ aggccaatgtT_x000D_ AagattgggAa_x000D_ tTgccaatgtT_x000D_ aTaccaatgtc_x000D_ Caaccaatgag_x000D_	3975 _x000D_ -400 _x000D_ 1541 _x000D_ 1917 _x000D_ 3926 _x000D_ -1014 _x000D_ 2636 _x000D_ 2465 _x000D_ 4425 _x000D_ 4783 _x000D_ -1189 _x000D_ -1210 _x000D_ 4675 _x000D_
hsa-mir-588	Chr6: 126802777 - 126810860 [+]		15	tcaccaatgtT_x000D_ aggccaatAtT_x000D_ gTcccaatTcc_x000D_ gaTattggAgt_x000D_ gTaccaatTtg_x000D_ gagattggcAt_x000D_ acTccaatggT_x000D_ aTTccaatcac_x000D_ taTattgggct_x000D_ acTccaatTag_x000D_ tcaccaatAaa_x000D_ tagccaatTga_x000D_ gTcccaatgcc_x000D_ AaAattgggcc_x000D_ AtAattggtta_x000D_	-1625 _x000D_ 4713 _x000D_ 2 _x000D_ -643 _x000D_ <7> _x000D_ -1706 _x000D_ 1610 _x000D_ 3629 _x000D_ -876 _x000D_ -976 _x000D_ 900 _x000D_ -2055 _x000D_ 4866 _x000D_ <68> _x000D_ 4389 _x000D_
hsa-mir-548a-2	Chr6: 135557298 - 135565395 [+]	135523379 (36919)	10	taTattggcct_x000D_ ggcattggcca_x000D_ agTccaatggT_x000D_ ctTattggcAc_x000D_ Accattggctc_x000D_ gtAattggggt_x000D_ tggccaatgtg_x000D_ gcaccaatggc_x000D_ tTcccaatcaa_x000D_ ctTattggcta_x000D_	1643 _x000D_ 216 _x000D_ -1090 _x000D_ 4822 _x000D_ 559 _x000D_ <27> _x000D_ 2349 _x000D_ 1479 _x000D_ -1299 _x000D_ 1627 _x000D_
hsa-mir-3145	Chr6: 138751349 - 138759431 [-]	138769375 (12944)	5	ctgattggtgc_x000D_ Agcattggctt_x000D_ ggTccaatTac_x000D_ Cccccaatgtc_x000D_ aagccaatgtc_x000D_	3824 _x000D_ -1500 _x000D_ 2819 _x000D_ 3125 _x000D_ 4697 _x000D_	defined by NHSL1 TSS
hsa-mir-1273c	Chr6: 155171494 - 155179571 [+]	155152321 (22173)	6	tacattggtAt_x000D_ AaAattggtga_x000D_ gggccaatTaT_x000D_ Ccaccaatcca_x000D_ Aagattgggca_x000D_ cagattgggta_x000D_	2507 _x000D_ 1466 _x000D_ 3623 _x000D_ -1829 _x000D_ 3293 _x000D_ 1601 _x000D_	defined by RBM16 TSS
hsa-mir-1202	Chr6: 156264931 - 156273014 [+]		7	ctcattggAtt_x000D_ Cagccaatcag_x000D_ acaccaatTaa_x000D_ tggccaatctT_x000D_ cacattggAAc_x000D_ tagccaatAaa_x000D_ tgTccaatAtc_x000D_	-2893 _x000D_ 560 _x000D_ 2715 _x000D_ -2252 _x000D_ -357 _x000D_ -409 _x000D_ 2017 _x000D_
hsa-mir-1913	Chr6: 166917841 - 166925921 [-]	166955790 (32869)	9	Aacattggggc_x000D_ tcaccaatgtT_x000D_ gccccaatctT_x000D_ gacccaatAaT_x000D_ tagattggAtG_x000D_ tagattggggt_x000D_ gTcccaatAgc_x000D_ CaaccaatAta_x000D_ gaTattgggAt_x000D_	2232 _x000D_ -2950 _x000D_ -1609 _x000D_ -496 _x000D_ -1344 _x000D_ -553 _x000D_ -2229 _x000D_ -1406 _x000D_ 289 _x000D_	defined by RPS6KA2 TSS
hsa-mir-339	Chr7: 1057568 - 1065662 [-]	1068355 (5693)	2	gggattggggt_x000D_ cccattggcAG_x000D_	-678 _x000D_ -2007 _x000D_	defined by C7orf50 TSS
hsa-mir-589	Chr7: 5530449 - 5538548 [-]		6	ggTattggtgG_x000D_ caAattgggca_x000D_ cggattgggct_x000D_ tggccaatAaa_x000D_ gtcattggggt_x000D_ Aggattggcca_x000D_	4230 _x000D_ 338 _x000D_ -539 _x000D_ -2994 _x000D_ 4047 _x000D_ -513 _x000D_	defined by FBXL18 TSS
hsa-mir-1302-6	Chr7: 18161842 - 18169932 [-]	18173133 (6201)	11	tggccaatggT_x000D_ tTcccaatAga_x000D_ Caaccaatgtc_x000D_ taAattggcta_x000D_ tggccaatAaa_x000D_ gccattgggAa_x000D_ aTcccaatTgc_x000D_ tcaccaatAta_x000D_ ggTattgggct_x000D_ AtgattggAct_x000D_ aaTccaatAaa_x000D_	3169 _x000D_ 3675 _x000D_ 4181 _x000D_ 987 _x000D_ 521 _x000D_ 4200 _x000D_ 321 _x000D_ 627 _x000D_ 4126 _x000D_ 505 _x000D_ 1088 _x000D_
hsa-mir-3146	Chr7: 19739980 - 19748059 [-]	19748159 (3100)	10	aagccaatAaa_x000D_ tccattggtga_x000D_ ggTccaatTta_x000D_ gccattggAga_x000D_ gcaccaatAta_x000D_ ggcccaatTcc_x000D_ ggcattggAtG_x000D_ ttAattgggca_x000D_ ttAattgggtt_x000D_ gcgccaatgca_x000D_	-2284 _x000D_ 96 _x000D_ 2785 _x000D_ -2040 _x000D_ -2399 _x000D_ 2032 _x000D_ -2050 _x000D_ 32 _x000D_ 2621 _x000D_ 1700 _x000D_	defined by TWISTNB TSS
hsa-mir-1183	Chr7: 21507676 - 21515765 [+]	21467131 (43545)	7	ttAattgggAc_x000D_ cccattggctt_x000D_ ttcattggtAa_x000D_ tacattggctt_x000D_ caTattggcca_x000D_ tgAattggtAa_x000D_ taAattggtAt_x000D_	390 _x000D_ 96 _x000D_ -108 _x000D_ -2304 _x000D_ -1315 _x000D_ 4621 _x000D_ 4737 _x000D_	defined by SP4 TSS
hsa-mir-148a	Chr7: 25984538 - 25992606 [-]	25990703 (1097)	6	CagccaatAag_x000D_ tgaccaatTcc_x000D_ AaAattggcgc_x000D_ tgcccaatTgg_x000D_ gagattggcAG_x000D_ ccAattggtta_x000D_	-1221 _x000D_ 131 _x000D_ 4593 _x000D_ 3615 _x000D_ 4217 _x000D_ 3618 _x000D_
hsa-mir-196b	Chr7: 27204098 - 27212182 [-]		4	Cggccaatggg_x000D_ ggAattggggG_x000D_ tTgccaatctT_x000D_ ggcattggAtt_x000D_	3884 _x000D_ 2431 _x000D_ -1205 _x000D_ 1540 _x000D_	defined by HOXA9,MIR196B TSS
hsa-mir-550-1	Chr7: 30326410 - 30334507 [+]	30325651 (3759)	14	taTattggcAa_x000D_ Aggattggtga_x000D_ AaAattgggct_x000D_ ggcattggAtc_x000D_ ggcattggtga_x000D_ tgAattgggct_x000D_ AtAattgggta_x000D_ aTaccaatAca_x000D_ tTaccaatAtc_x000D_ cagattggtgG_x000D_ gtTattggctG_x000D_ AgAattggtga_x000D_ gaAattggAca_x000D_ gccattgggca_x000D_	169 _x000D_ -66 _x000D_ -2667 _x000D_ 3713 _x000D_ 1621 _x000D_ -794 _x000D_ 160 _x000D_ -775 _x000D_ -386 _x000D_ 3841 _x000D_ 589 _x000D_ -2523 _x000D_ 317 _x000D_ 1435 _x000D_	defined by ZNRF2 TSS
hsa-mir-550-2	Chr7: 32769593 - 32777690 [+]	32767661 (4932)	14	Aggattggtga_x000D_ cagattggtAG_x000D_ ggcattggtga_x000D_ tgAattgggct_x000D_ taaccaatAaa_x000D_ aTaccaatAca_x000D_ ggAattggtct_x000D_ tTaccaatAtc_x000D_ AaAattgggcc_x000D_ gtTattggctG_x000D_ AgAattggtga_x000D_ AcAattgggta_x000D_ gaAattggAca_x000D_ gccattgggca_x000D_	-66 _x000D_ 4185 _x000D_ 1676 _x000D_ -793 _x000D_ 4144 _x000D_ -774 _x000D_ -410 _x000D_ -386 _x000D_ -2645 _x000D_ 629 _x000D_ -2507 _x000D_ 165 _x000D_ 331 _x000D_ 1490 _x000D_	defined by AC018633.1,AVL9 TSS
hsa-mir-548n	Chr7: 34975371 - 34983446 [-]	34991800 (11354)	9	taTattggctc_x000D_ taAattggggt_x000D_ ttTattggcAc_x000D_ tgcccaatTaT_x000D_ tTcccaatcag_x000D_ tTaccaatgta_x000D_ agaccaatTtT_x000D_ gtgattggtta_x000D_ taAattggttG_x000D_	-2644 _x000D_ -2569 _x000D_ 3214 _x000D_ 2617 _x000D_ -136 _x000D_ 403 _x000D_ 2171 _x000D_ -1451 _x000D_ 165 _x000D_	defined by DPY19L1 TSS
hsa-mir-1200	Chr7: 36953961 - 36962037 [-]		12	acTccaatAac_x000D_ tggccaatAtg_x000D_ tggattgggcc_x000D_ aaaccaatgga_x000D_ agTccaatgaa_x000D_ tgTattgggtG_x000D_ ttAattggccc_x000D_ gagattggttc_x000D_ ttgattggcAG_x000D_ gtgattggAca_x000D_ Aagattggctc_x000D_ tgTccaatctc_x000D_	2462 _x000D_ 4633 _x000D_ 821 _x000D_ 4509 _x000D_ -873 _x000D_ -1100 _x000D_ 1120 _x000D_ <44> _x000D_ -208 _x000D_ -621 _x000D_ 4181 _x000D_ -2431 _x000D_	defined by ELMO1 TSS
hsa-mir-4283-1	Chr7: 57018491 - 57026571 [-]	57071886 (48315)	7	cccattggtgG_x000D_ CTcccaatgtg_x000D_ tggattggtga_x000D_ Cccccaatgcc_x000D_ gacattggggc_x000D_ CTcccaatgca_x000D_ Atgattgggta_x000D_	4792 _x000D_ 4361 _x000D_ -2469 _x000D_ -2382 _x000D_ 1883 _x000D_ 4622 _x000D_ -1222 _x000D_
hsa-mir-3147	Chr7: 57469731 - 57477797 [+]	57436499 (36232)	12	AtTattggttt_x000D_ tcTattggAga_x000D_ aTTccaatggg_x000D_ agcccaatTaa_x000D_ tcaccaatctT_x000D_ taTattgggAa_x000D_ tggccaatAgT_x000D_ aggccaatgac_x000D_ Atcattggcct_x000D_ tggattggAgG_x000D_ Aagattggtcc_x000D_ ttgattggtAt_x000D_	347 _x000D_ 3755 _x000D_ 2976 _x000D_ -2894 _x000D_ 4271 _x000D_ 3786 _x000D_ 4896 _x000D_ -2107 _x000D_ 503 _x000D_ -530 _x000D_ 1449 _x000D_ 4215 _x000D_
hsa-mir-4283-2	Chr7: 63078468 - 63086548 [+]	63033294 (48174)	7	cccattggtgG_x000D_ CTcccaatgtg_x000D_ tggattggtga_x000D_ Cccccaatgcc_x000D_ gacattggggc_x000D_ CTcccaatgca_x000D_ Atgattgggta_x000D_	4793 _x000D_ 4362 _x000D_ -2469 _x000D_ -2382 _x000D_ 1884 _x000D_ 4623 _x000D_ -1222 _x000D_
hsa-mir-4284	Chr7: 73122647 - 73130728 [+]	73115174 (10473)	5	ctcattggAca_x000D_ gccattggAcc_x000D_ tggattggAgt_x000D_ gagattggccc_x000D_ ccTattggAgc_x000D_	1864 _x000D_ -1271 _x000D_ 2440 _x000D_ 722 _x000D_ 1124 _x000D_
hsa-mir-590	Chr7: 73602528 - 73610625 [+]	73601797 (3731)	8	cacattggcAt_x000D_ tggccaatTtc_x000D_ gagattgggtG_x000D_ tagccaatccc_x000D_ gtgattggttc_x000D_ ctTattggtct_x000D_ gacattggtgG_x000D_ gccattggcct_x000D_	3276 _x000D_ 2878 _x000D_ -2415 _x000D_ 3940 _x000D_ -1279 _x000D_ 1085 _x000D_ 859 _x000D_ 4112 _x000D_	defined by EIF4H TSS
hsa-mir-1285-1	Chr7: 91828328 - 91836412 [-]	91872252 (38840)	6	gacccaatAag_x000D_ tgcattggctt_x000D_ tgcccaatgtc_x000D_ aTaccaatTag_x000D_ cacattggctt_x000D_ CTaccaatcta_x000D_	4277 _x000D_ -2507 _x000D_ 3136 _x000D_ 3744 _x000D_ -2900 _x000D_ 2100 _x000D_	defined by AC000120.1,KRIT1 TSS
hsa-mir-653	Chr7: 93107071 - 93115167 [-]		15	gaaccaatctT_x000D_ ttgattggAtt_x000D_ accccaatTcT_x000D_ gccccaatggg_x000D_ CaTccaatcac_x000D_ AcAattggtgt_x000D_ tcAattggttG_x000D_ Caaccaatccc_x000D_ gaaccaatAaT_x000D_ Aacattggtca_x000D_ aagccaatggT_x000D_ aaaccaatTta_x000D_ CaTccaatgag_x000D_ ctcattggttG_x000D_ gcaccaatAaa_x000D_	-511 _x000D_ 2050 _x000D_ 3258 _x000D_ -147 _x000D_ -841 _x000D_ 1042 _x000D_ 3812 _x000D_ -197 _x000D_ 460 _x000D_ 2433 _x000D_ -1942 _x000D_ 2690 _x000D_ 4889 _x000D_ -1638 _x000D_ 2788 _x000D_	defined by CALCR TSS
hsa-mir-489	Chr7: 93108247 - 93116331 [-]		16	gaaccaatctT_x000D_ ttgattggAtt_x000D_ accccaatTcT_x000D_ gccccaatggg_x000D_ tcTccaatctT_x000D_ CaTccaatcac_x000D_ AcAattggtgt_x000D_ tcAattggttG_x000D_ Caaccaatccc_x000D_ gaaccaatAaT_x000D_ Aacattggtca_x000D_ aagccaatggT_x000D_ aaaccaatTta_x000D_ ctcattggttG_x000D_ gcaccaatAaa_x000D_ ggcattggtct_x000D_	569 _x000D_ 3226 _x000D_ 4434 _x000D_ 933 _x000D_ -2374 _x000D_ 239 _x000D_ 2218 _x000D_ 4988 _x000D_ 883 _x000D_ 1636 _x000D_ 3609 _x000D_ -778 _x000D_ 3866 _x000D_ -474 _x000D_ 3964 _x000D_ -2816 _x000D_	defined by CALCR TSS
hsa-mir-591	Chr7: 95843973 - 95852068 [-]	95884408 (35340)	9	acaccaatAcc_x000D_ ggTattggAtt_x000D_ ggAattggttc_x000D_ AaTattggttc_x000D_ tTgccaatTaa_x000D_ gaTattggAgc_x000D_ ttcattgggtc_x000D_ Atgattggttt_x000D_ gaAattggtgt_x000D_	288 _x000D_ -1887 _x000D_ -2639 _x000D_ -1712 _x000D_ 1251 _x000D_ 610 _x000D_ -1431 _x000D_ 2032 _x000D_ -2068 _x000D_	defined by SLC25A13 TSS
hsa-mir-25	Chr7: 99686182 - 99694266 [-]	99699660 (8394)	8	ggAattggctc_x000D_ tgTattgggga_x000D_ tccccaatAga_x000D_ gaAattgggAt_x000D_ gccccaatcac_x000D_ acaccaatgcg_x000D_ tTgccaatcag_x000D_ aaaccaatgaa_x000D_	4054 _x000D_ 4023 _x000D_ 2830 _x000D_ 4835 _x000D_ 3935 _x000D_ 2457 _x000D_ 3923 _x000D_ 2742 _x000D_	defined by MCM7 TSS
hsa-mir-93	Chr7: 99686390 - 99694470 [-]	99699660 (8190)	7	tgTattgggga_x000D_ ggAattggctc_x000D_ tccccaatAga_x000D_ gccccaatcac_x000D_ acaccaatgcg_x000D_ tTgccaatcag_x000D_ aaaccaatgaa_x000D_	4231 _x000D_ 4262 _x000D_ 3038 _x000D_ 4143 _x000D_ 2665 _x000D_ 4131 _x000D_ 2950 _x000D_	defined by MCM7 TSS
hsa-mir-106b	Chr7: 99686615 - 99694697 [-]	99698611 (6914)	7	ggAattggctc_x000D_ tgTattgggga_x000D_ tccccaatAga_x000D_ gccccaatcac_x000D_ acaccaatgcg_x000D_ tTgccaatcag_x000D_ aaaccaatgaa_x000D_	4487 _x000D_ 4456 _x000D_ 3263 _x000D_ 4368 _x000D_ 2890 _x000D_ 4356 _x000D_ 3175 _x000D_	defined by MCM7 TSS
hsa-mir-4285	Chr7: 101933369 - 101941454 [+]	101930322 (6047)	7	gTcccaatgga_x000D_ CTgccaatgtc_x000D_ gccattggttG_x000D_ ttcattggggG_x000D_ cacattggAgG_x000D_ tcgattggtcG_x000D_ tggattgggga_x000D_	508 _x000D_ 2716 _x000D_ 4771 _x000D_ -363 _x000D_ -2293 _x000D_ -18 _x000D_ 3498 _x000D_	defined by SH2B2 TSS
hsa-mir-548o	Chr7: 102041188 - 102049302 [-]	102074066 (27764)	12	gtcattggAca_x000D_ aagccaatTca_x000D_ CaaccaatgcT_x000D_ acTccaatgcc_x000D_ agcccaatTcT_x000D_ tcTattggtAt_x000D_ taaccaatAaT_x000D_ tcTccaatTta_x000D_ CTgccaatgaa_x000D_ ggcccaatTcT_x000D_ ctcattggtga_x000D_ caAattgggct_x000D_	-778 _x000D_ -961 _x000D_ -224 _x000D_ -303 _x000D_ -2878 _x000D_ 4524 _x000D_ -1913 _x000D_ -2377 _x000D_ -867 _x000D_ -266 _x000D_ -5 _x000D_ -201 _x000D_
hsa-mir-592	Chr7: 126693141 - 126701238 [-]		10	gaAattgggAa_x000D_ tgaccaatAgg_x000D_ cagattggAct_x000D_ Atcattggttt_x000D_ gaTattgggAa_x000D_ AtcattggctG_x000D_ caTattggAct_x000D_ Atcattgggtt_x000D_ gaaccaatcaT_x000D_ ctAattggttG_x000D_	2135 _x000D_ -1362 _x000D_ 2445 _x000D_ 1357 _x000D_ 4234 _x000D_ -1800 _x000D_ -2440 _x000D_ -2422 _x000D_ -1126 _x000D_ 2628 _x000D_	defined by GRM8 TSS
hsa-mir-593	Chr7: 127718913 - 127727013 [+]	127678471 (43442)	7	Agcattggggc_x000D_ ggcattgggAG_x000D_ tgcattgggga_x000D_ tgaccaatgtc_x000D_ caTattggcca_x000D_ AggattggAct_x000D_ tTaccaatAga_x000D_	3928 _x000D_ 4669 _x000D_ 1599 _x000D_ -2065 _x000D_ -664 _x000D_ -1559 _x000D_ 3911 _x000D_	defined by SND1 TSS
hsa-mir-129-1	Chr7: 127844925 - 127852997 [+]	127846868 (1057)	4	gagattgggAa_x000D_ tTcccaatgtT_x000D_ aggccaatgtg_x000D_ aTgccaatTac_x000D_	446 _x000D_ 2454 _x000D_ -2611 _x000D_ 1250 _x000D_
hsa-mir-182	Chr7: 129405222 - 129413332 [-]	129420061 (9729)	6	tgTccaatggT_x000D_ Cacccaatgcc_x000D_ gaAattggggG_x000D_ gcaccaatgag_x000D_ CccccaatAaa_x000D_ aTgccaatggg_x000D_	-1942 _x000D_ 4053 _x000D_ 2340 _x000D_ 4808 _x000D_ -2847 _x000D_ 4059 _x000D_
hsa-mir-96	Chr7: 129409531 - 129417609 [-]	129420061 (5452)	5	tgTccaatggT_x000D_ ggcccaatctg_x000D_ aggccaatgtT_x000D_ gTgccaatAtg_x000D_ CccccaatAaa_x000D_	2257 _x000D_ -853 _x000D_ 556 _x000D_ <62> _x000D_ 1352 _x000D_
hsa-mir-183	Chr7: 129409744 - 129417854 [-]	129420061 (5207)	6	tgTccaatggT_x000D_ ggcccaatctg_x000D_ tgcattgggca_x000D_ aggccaatgtT_x000D_ gTgccaatAtg_x000D_ CccccaatAaa_x000D_	2470 _x000D_ -608 _x000D_ -2952 _x000D_ 769 _x000D_ 197 _x000D_ 1565 _x000D_
hsa-mir-335	Chr7: 130132952 - 130141046 [+]	130131571 (4381)	8	gaaccaatTtT_x000D_ cagattggAAa_x000D_ aaaccaatccT_x000D_ Accattggttc_x000D_ gcTattggtct_x000D_ AaAattggcca_x000D_ tagattgggtc_x000D_ ggTattgggAa_x000D_	2796 _x000D_ -16 _x000D_ 3902 _x000D_ -273 _x000D_ -517 _x000D_ 1199 _x000D_ 453 _x000D_ -1044 _x000D_	defined by MEST TSS
hsa-mir-29a	Chr7: 130556505 - 130564569 [-]	130596983 (35414)	8	gaaccaatccc_x000D_ AggattggAgc_x000D_ agcccaatgta_x000D_ CagccaatAcc_x000D_ CcTccaatctc_x000D_ tgcccaatgga_x000D_ tgTattggtga_x000D_ Atgattgggga_x000D_	-213 _x000D_ -2071 _x000D_ -73 _x000D_ 4166 _x000D_ 589 _x000D_ 4123 _x000D_ 44 _x000D_ 1 _x000D_
hsa-mir-29b-1	Chr7: 130557217 - 130565298 [-]	130596999 (34701)	8	gaaccaatccc_x000D_ AggattggAgc_x000D_ agcccaatgta_x000D_ CagccaatAcc_x000D_ CcTccaatctc_x000D_ tgcccaatgga_x000D_ tgTattggtga_x000D_ Atgattgggga_x000D_	435 _x000D_ -1342 _x000D_ 575 _x000D_ 4878 _x000D_ 1301 _x000D_ 4835 _x000D_ 756 _x000D_ 713 _x000D_
hsa-mir-490	Chr7: 136584914 - 136593042 [+]	136574267 (13647)	9	gccccaatAaT_x000D_ gccccaatTaa_x000D_ agcccaatgtg_x000D_ ttAattggcta_x000D_ ttTattggAtt_x000D_ gcTccaatcaa_x000D_ aaaccaatTgg_x000D_ AgTattggtct_x000D_ aaTccaatggc_x000D_	1884 _x000D_ -696 _x000D_ -2942 _x000D_ 427 _x000D_ 336 _x000D_ -2210 _x000D_ 872 _x000D_ 3927 _x000D_ 689 _x000D_	defined by AC009264.1,CHRM2 TSS
hsa-mir-548f-4	Chr7: 147070108 - 147078213 [-]		12	aTaccaatctT_x000D_ gagattggctG_x000D_ gaTccaatcac_x000D_ tTaccaatgtT_x000D_ aTaccaatAta_x000D_ aTcccaatTaa_x000D_ tTTccaatcca_x000D_ tcAattggAtt_x000D_ ttcattgggtt_x000D_ gaAattggcga_x000D_ gccccaatgtc_x000D_ tcTccaatgta_x000D_	1123 _x000D_ 2449 _x000D_ 3035 _x000D_ 2621 _x000D_ -185 _x000D_ 98 _x000D_ 3897 _x000D_ 2554 _x000D_ 4485 _x000D_ -2530 _x000D_ 2002 _x000D_ 4133 _x000D_
hsa-mir-1975	Chr7: 148635580 - 148643580 [+]	148638579 (1)	8	tggccaatAtg_x000D_ taTccaatTta_x000D_ Cggccaatctc_x000D_ tcaccaatggc_x000D_ ccTattggtta_x000D_ aTcccaatAaa_x000D_ tTcccaatcaa_x000D_ tccccaatAtc_x000D_	4858 _x000D_ 866 _x000D_ 4073 _x000D_ -871 _x000D_ 207 _x000D_ -2864 _x000D_ -853 _x000D_ -1358 _x000D_
hsa-mir-671	Chr7: 150932507 - 150940625 [+]		12	AcAattgggga_x000D_ ttcattggcgc_x000D_ gggattggggt_x000D_ tggattggctG_x000D_ tTTccaatgac_x000D_ cccattggccc_x000D_ Cagccaatgtc_x000D_ aggccaatAgc_x000D_ ttgattggtct_x000D_ tgcccaatAaa_x000D_ gtgattggcct_x000D_ AcAattgggtc_x000D_	1994 _x000D_ -3000 _x000D_ 2115 _x000D_ 2747 _x000D_ 412 _x000D_ 1426 _x000D_ -527 _x000D_ 126 _x000D_ -2038 _x000D_ 2405 _x000D_ -2756 _x000D_ 1904 _x000D_	defined by CSGLCA-T TSS
hsa-mir-153-2	Chr7: 157362027 - 157370114 [-]	157406023 (38909)	5	Aacattggttt_x000D_ cgcattggcta_x000D_ aaTccaatgcc_x000D_ CacccaatAcg_x000D_ aaTccaatcaa_x000D_	2630 _x000D_ -1526 _x000D_ -1340 _x000D_ -1667 _x000D_ 3893 _x000D_	defined by PTPRN2 TSS
hsa-mir-595	Chr7: 158320409 - 158328505 [-]	158332260 (6755)	5	ctgattggAgc_x000D_ CagccaatgcT_x000D_ tgcattggttt_x000D_ CTcccaatgtc_x000D_ tccccaatTta_x000D_	3093 _x000D_ 3352 _x000D_ 1033 _x000D_ 374 _x000D_ -2578 _x000D_	defined by PTPRN2 TSS
hsa-mir-596	Chr8: 1762397 - 1770474 [+]	1765179 (218)	3	Cccccaatgca_x000D_ tcTattggAgc_x000D_ gtcattggcAc_x000D_	3531 _x000D_ 4915 _x000D_ -100 _x000D_
hsa-mir-548i-3	Chr8: 7941462 - 7949611 [-]		15	tcaccaatggg_x000D_ tgAattggAga_x000D_ AgcattggtcG_x000D_ tgcccaatcaa_x000D_ caTattgggga_x000D_ Atgattggtca_x000D_ tggattggAtG_x000D_ CagccaatgaT_x000D_ tcaccaatgtc_x000D_ agcccaatTag_x000D_ AgAattggttt_x000D_ taTccaatcag_x000D_ tgaccaatcga_x000D_ cacattggAgt_x000D_ AgcattggtAt_x000D_	-1150 _x000D_ -2222 _x000D_ -2101 _x000D_ 1764 _x000D_ 841 _x000D_ -1635 _x000D_ 821 _x000D_ 688 _x000D_ 2248 _x000D_ 94 _x000D_ 1106 _x000D_ 2959 _x000D_ 2215 _x000D_ 2366 _x000D_ 3124 _x000D_
hsa-mir-597	Chr8: 9596182 - 9604279 [+]	9553781 (45401)	4	tgTattggctt_x000D_ ttTattggAtt_x000D_ taaccaatcag_x000D_ aagccaatggg_x000D_	4675 _x000D_ 2920 _x000D_ 744 _x000D_ -420 _x000D_	defined by TNKS TSS
hsa-mir-124-1	Chr8: 9755897 - 9763982 [-]	9776596 (15614)	5	AaAattggtga_x000D_ gtgattggggG_x000D_ ctTattggggt_x000D_ taTccaatgcT_x000D_ ttcattgggtG_x000D_	2743 _x000D_ -206 _x000D_ 1822 _x000D_ 2967 _x000D_ 3341 _x000D_
hsa-mir-4286	Chr8: 10521488 - 10529581 [+]		10	ggTattggctc_x000D_ CTcccaatcgc_x000D_ tggccaatTcT_x000D_ aTaccaatAta_x000D_ gaTccaatctg_x000D_ AtcattggAcc_x000D_ CcTccaatctg_x000D_ ctTattggAca_x000D_ tagattggtct_x000D_ AcAattggccc_x000D_	50 _x000D_ 4938 _x000D_ 1991 _x000D_ 1690 _x000D_ -2736 _x000D_ 281 _x000D_ 1257 _x000D_ -1527 _x000D_ 97 _x000D_ -2540 _x000D_
hsa-mir-1322	Chr8: 10677882 - 10685953 [-]	10696597 (13644)	9	AtTattgggta_x000D_ tgcattggAAa_x000D_ gggccaatAgc_x000D_ gtgattggAAc_x000D_ tggattgggga_x000D_ gagattggAtt_x000D_ Aggattggcca_x000D_ tTTccaatcac_x000D_	4342 _x000D_ -59 3661 _x000D_ -633 _x000D_ -2866 _x000D_ 274 _x000D_ -850 _x000D_ -1463 _x000D_ 1053 _x000D_	defined by SOX7 TSS
hsa-mir-598	Chr8: 10887715 - 10895812 [-]	10917210 (24398)	7	aagccaatctT_x000D_ gggccaatTtg_x000D_ gTgccaatTtg_x000D_ ggcattggAgt_x000D_ ggAattggAga_x000D_ ctgattggccc_x000D_ gagattggAtt_x000D_	677 _x000D_ 2771 _x000D_ 3022 _x000D_ 4393 _x000D_ -2149 _x000D_ 4032 _x000D_ -1024 _x000D_	defined by XKR6 TSS
hsa-mir-383	Chr8: 14705946 - 14714019 [-]		7	tgTattggcAa_x000D_ tcgccaatcaa_x000D_ AgcattggAta_x000D_ aTcccaatTga_x000D_ taAattggtct_x000D_ ttAattggtAa_x000D_ gaTattgggAc_x000D_	-405 _x000D_ 2987 _x000D_ -355 _x000D_ -1291 _x000D_ -337 _x000D_ 1813 _x000D_ -348 _x000D_	defined by SGCZ TSS
hsa-mir-548v	Chr8: 17534086 - 17542166 [-]	17549726 (10560)	7	tcTattgggtG_x000D_ aacccaatAgg_x000D_ tgaccaatAtg_x000D_ CaaccaatTta_x000D_ taaccaatcaT_x000D_ aaaccaatTac_x000D_ aaaccaatTaT_x000D_	2728 _x000D_ 1978 _x000D_ 434 _x000D_ 3712 _x000D_ -560 _x000D_ 4418 _x000D_ -1086 _x000D_	defined by MTUS1 TSS
hsa-mir-320a	Chr8: 22097474 - 22105556 [-]	22102967 (411)	13	AcTattggctc_x000D_ CTcccaatgtg_x000D_ ttTattggcca_x000D_ gagccaatAtT_x000D_ tgcattgggAc_x000D_ aaaccaatAcc_x000D_ tTgccaatTta_x000D_ taAattgggAt_x000D_ AgTattggctt_x000D_ aaTccaatccT_x000D_ cacattggAtc_x000D_ Atcattgggtc_x000D_ gacattggtAc_x000D_	-2509 _x000D_ 1027 _x000D_ 2777 _x000D_ -2712 _x000D_ -2582 _x000D_ 3807 _x000D_ 3710 _x000D_ 4708 _x000D_ 3680 _x000D_ -2684 _x000D_ 2647 _x000D_ 2043 _x000D_ 1627 _x000D_
hsa-mir-548h-4	Chr8: 26901369 - 26909480 [-]		7	taTccaatTaa_x000D_ tcTccaatTtg_x000D_ acaccaatAaT_x000D_ tTaccaatctg_x000D_ cccattggtct_x000D_ AgTattggttt_x000D_ tccccaatcta_x000D_	-1057 _x000D_ -504 _x000D_ -2999 _x000D_ -1330 _x000D_ -2962 _x000D_ -2539 _x000D_ 2103 _x000D_
hsa-mir-4287	Chr8: 27738555 - 27746633 [-]		9	ggTattggtgt_x000D_ gggattggAAt_x000D_ tggattggccG_x000D_ aaaccaatTgT_x000D_ tacattggttt_x000D_ gaaccaatgtg_x000D_ gaaccaatgca_x000D_ gcAattggtta_x000D_ aTgccaatctg_x000D_	4573 _x000D_ -1475 _x000D_ 2513 _x000D_ 2429 _x000D_ -2359 _x000D_ 3347 _x000D_ 2824 _x000D_ -2277 _x000D_ 3883 _x000D_	defined by SCARA5 TSS
hsa-mir-4288	Chr8: 28357632 - 28365699 [-]		8	tagccaatTtg_x000D_ aaaccaatAcc_x000D_ AcTattggtct_x000D_ gTcccaatctc_x000D_ gcTccaatTac_x000D_ tgcattggAta_x000D_ tTcccaatTtc_x000D_ tagattggctG_x000D_	-1064 _x000D_ 755 _x000D_ -2348 _x000D_ -668 _x000D_ -48 _x000D_ 3565 _x000D_ 3835 _x000D_ 1845 _x000D_
hsa-mir-3148	Chr8: 29809787 - 29817864 [-]		13	aagccaatgga_x000D_ Cacccaatgta_x000D_ gtgattggAtc_x000D_ Atgattgggtt_x000D_ aaaccaatcca_x000D_ cacattggcAt_x000D_ gcAattgggAt_x000D_ tacattggAtG_x000D_ tTgccaatcaa_x000D_ tTgccaatgcc_x000D_ gacattggtgG_x000D_ aagccaatTac_x000D_ tccccaatTca_x000D_	225 _x000D_ -994 _x000D_ -1916 _x000D_ 1236 _x000D_ 73 _x000D_ 2288 _x000D_ 1302 _x000D_ 1828 _x000D_ -141 _x000D_ 4010 _x000D_ -2932 _x000D_ 3982 _x000D_ 8 _x000D_
hsa-mir-486	Chr8: 41512958 - 41521026 [-]	41522935 (4909)	3	tTcccaatAta_x000D_ tggattggtAG_x000D_ tgcattggAtt_x000D_	185 _x000D_ -2390 _x000D_ -2395 _x000D_	defined by ANK1 TSS
hsa-mir-124-2	Chr8: 65288706 - 65296815 [+]	65285788 (5918)	8	taTccaatTtc_x000D_ CaaccaatTcg_x000D_ tgaccaatTgT_x000D_ AggattgggAa_x000D_ tgTccaatAga_x000D_ AtgattggcAa_x000D_ gTgccaatTaa_x000D_ tTcccaatctc_x000D_	2173 _x000D_ 1770 _x000D_ 4234 _x000D_ 2240 _x000D_ 4694 _x000D_ -456 _x000D_ 2261 _x000D_ 491 _x000D_
hsa-mir-2052	Chr8: 75614928 - 75622983 [+]	75611874 (6054)	10	gcTattgggct_x000D_ caTattggcAa_x000D_ taaccaatTgT_x000D_ tgTattggtta_x000D_ aacccaatTta_x000D_ caTattgggAa_x000D_ ttcattggggc_x000D_ taTattggtga_x000D_ ttgattggggG_x000D_ AgcattggcAt_x000D_	1853 _x000D_ -866 _x000D_ 962 _x000D_ 1214 _x000D_ 3897 _x000D_ 3131 _x000D_ 3828 _x000D_ -2739 _x000D_ 3689 _x000D_ -1430 _x000D_
hsa-mir-3149	Chr8: 77874003 - 77882086 [-]	77913195 (34109)	13	caTattggcAa_x000D_ ggcattggAgc_x000D_ Ccaccaatcaa_x000D_ ctcattggttt_x000D_ cagattggtta_x000D_ aaaccaatTtc_x000D_ gtcattggcAG_x000D_ aTgccaatTtg_x000D_ CaTccaatcaa_x000D_ aTcccaatgcc_x000D_ tagattggAtc_x000D_ Cacccaatcgc_x000D_ ttAattgggta_x000D_	1133 _x000D_ 4317 _x000D_ -583 _x000D_ -1631 _x000D_ 1253 _x000D_ -1776 _x000D_ -1813 _x000D_ -2715 _x000D_ 3548 _x000D_ -1710 _x000D_ 4797 _x000D_ 674 _x000D_ 4005 _x000D_
hsa-mir-3150	Chr8: 96082142 - 96090222 [+]	96037947 (47195)	13	tcTattggttt_x000D_ ttAattggAtt_x000D_ tcAattggtAa_x000D_ gtcattgggca_x000D_ Caaccaatccc_x000D_ tggattggtct_x000D_ tcTccaatgcT_x000D_ AgAattgggcc_x000D_ tccattgggct_x000D_ cccattggAga_x000D_ CcTccaatgtc_x000D_ tgaccaatctg_x000D_ aggccaatctT_x000D_	-2072 _x000D_ 1387 _x000D_ 2024 _x000D_ -529 _x000D_ 840 _x000D_ 1392 _x000D_ 3212 _x000D_ 3347 _x000D_ -1254 _x000D_ 1854 _x000D_ 1527 _x000D_ -2939 _x000D_ 2797 _x000D_	defined by C8orf38 TSS
hsa-mir-599	Chr8: 100543863 - 100551958 [-]		13	taAattggcca_x000D_ tgaccaatAtg_x000D_ tcTccaatgtT_x000D_ caTattgggAa_x000D_ ttcattggtca_x000D_ tcTattggtAc_x000D_ AaAattggctc_x000D_ gaAattgggAa_x000D_ cagattggAgt_x000D_ aTcccaatctc_x000D_ tcTattggtta_x000D_ aggccaatTaT_x000D_ gacattggctc_x000D_	3391 _x000D_ 477 _x000D_ -1285 _x000D_ 3134 _x000D_ 3109 _x000D_ 4341 _x000D_ 148 _x000D_ -430 _x000D_ -2983 _x000D_ 2542 _x000D_ 3024 _x000D_ -2495 _x000D_ 724 _x000D_
hsa-mir-875	Chr8: 100544013 - 100552089 [-]		14	taAattggcca_x000D_ tgaccaatAtg_x000D_ tcTccaatgtT_x000D_ caTattgggAa_x000D_ ttcattggtca_x000D_ tcTattggtAc_x000D_ tTaccaatTta_x000D_ AaAattggctc_x000D_ gaAattgggAa_x000D_ cagattggAgt_x000D_ aTcccaatctc_x000D_ tcTattggtta_x000D_ aggccaatTaT_x000D_ gacattggctc_x000D_	3541 _x000D_ 627 _x000D_ -1154 _x000D_ 3284 _x000D_ 3259 _x000D_ 4491 _x000D_ -2926 _x000D_ 298 _x000D_ -299 _x000D_ -2852 _x000D_ 2692 _x000D_ 3174 _x000D_ -2364 _x000D_ 874 _x000D_
hsa-mir-1273	Chr8: 101031209 - 101039312 [-]		14	ctcattggcAt_x000D_ ccTattggcAt_x000D_ CacccaatgaT_x000D_ gcAattggcAa_x000D_ gTcccaatTag_x000D_ gtgattggtgc_x000D_ tagattggtAt_x000D_ AagattggAtt_x000D_ ttcattggAAc_x000D_ gcAattggtga_x000D_ taAattggcAt_x000D_ tTTccaatgaa_x000D_ tgTattggAgc_x000D_ ggcattggcAa_x000D_	-372 _x000D_ 1638 _x000D_ -2559 _x000D_ 1695 _x000D_ -1216 _x000D_ -1928 _x000D_ -758 _x000D_ 1987 _x000D_ 4755 _x000D_ -680 _x000D_ 2763 _x000D_ -1737 _x000D_ 41 _x000D_ 511 _x000D_	defined by RGS22 TSS
hsa-mir-3151	Chr8: 104163842 - 104171918 [+]	104152133 (14709)	20	acTccaatccc_x000D_ tacccaatgaT_x000D_ gTTccaatgcc_x000D_ ctcattggttt_x000D_ tagattggAcc_x000D_ ggcattggAtG_x000D_ aggccaatggT_x000D_ tTcccaatggT_x000D_ tcAattgggta_x000D_ tggattggAct_x000D_ gaTattggggc_x000D_ ttAattgggtG_x000D_ gaTattggAtt_x000D_ tcgccaatTaa_x000D_ ctTattggtca_x000D_ gcaccaatTtc_x000D_ Aagattggctt_x000D_ cacattgggAG_x000D_	-170 _x000D_ 2185 _x000D_ 1379 _x000D_ 3351 _x000D_ 459 478 499 _x000D_ -1536 _x000D_ 3938 _x000D_ 3323 _x000D_ 2732 _x000D_ 3148 _x000D_ 2829 _x000D_ -455 _x000D_ 3143 _x000D_ 354 _x000D_ -1627 _x000D_ -965 _x000D_ 4546 _x000D_ 2870 _x000D_	defined by BAALC TSS
hsa-mir-548a-3	Chr8: 105491596 - 105499693 [-]	105498506 (1813)	8	tagccaatAag_x000D_ ggTattggctc_x000D_ AtcattgggAt_x000D_ AgTattggtga_x000D_ ttTattggtAc_x000D_ taaccaatTcc_x000D_ gcaccaatAtT_x000D_ gtTattggcAt_x000D_	-598 _x000D_ -248 _x000D_ 4425 _x000D_ 4659 _x000D_ 4290 _x000D_ 4256 _x000D_ -1651 _x000D_ -1128 _x000D_
hsa-mir-2053	Chr8: 113652722 - 113660813 [+]		5	taAattggtgG_x000D_ AcTattggcgc_x000D_ tgcccaatAaa_x000D_ tTgccaatgtT_x000D_ AaAattggctt_x000D_	1912 _x000D_ 3859 _x000D_ -1436 _x000D_ 4223 _x000D_ 1145 _x000D_
hsa-mir-548d-1	Chr8: 124355273 - 124363370 [-]	124382458 (22088)	13	gTgccaatTta_x000D_ tccattggAAa_x000D_ taaccaatctg_x000D_ caAattggcca_x000D_ AaAattgggta_x000D_ ctTattggcAa_x000D_ AccattggtAa_x000D_ AtgattggttG_x000D_ gtcattggtgc_x000D_ gggattggAAt_x000D_ ctcattgggca_x000D_ tggattggAca_x000D_ AcAattggttt_x000D_	4046 _x000D_ -1452 _x000D_ 1501 _x000D_ 84 _x000D_ -2312 _x000D_ 1655 _x000D_ 3277 _x000D_ 1642 _x000D_ -1253 _x000D_ -112 _x000D_ 3304 _x000D_ -1281 _x000D_ 4440 _x000D_	defined by ATAD2 TSS
hsa-mir-1204	Chr8: 128805208 - 128813275 [+]	128808059 (149)	4	accccaatTta_x000D_ cagattggtca_x000D_ aaTccaatAtg_x000D_	1368 _x000D_ 1048 1202 _x000D_ -1126 _x000D_
hsa-mir-1205	Chr8: 128969879 - 128977942 [+]	128952830 (20049)	6	tcaccaatgaa_x000D_ gccccaatgga_x000D_ ggAattggcAt_x000D_ Atgattggttt_x000D_ ttTattggAgc_x000D_ aTTccaatctc_x000D_	4592 _x000D_ 2318 _x000D_ -718 _x000D_ 4733 _x000D_ -2216 _x000D_ 4006 _x000D_
hsa-mir-1206	Chr8: 129018144 - 129026203 [+]	129005756 (15388)	10	ttcattggAca_x000D_ tacattgggAt_x000D_ ctcattggcta_x000D_ tgcattggAAa_x000D_ AgAattggccc_x000D_ Atcattggggc_x000D_ taTattggtta_x000D_ tagattgggca_x000D_ tacccaatAaa_x000D_ gaAattggcca_x000D_	1125 _x000D_ -2071 _x000D_ 1621 _x000D_ -1717 _x000D_ -1365 _x000D_ 4842 _x000D_ -2128 _x000D_ -1634 _x000D_ 683 _x000D_ -821 _x000D_
hsa-mir-1207	Chr8: 129058398 - 129066485 [+]	129012369 (49029)	10	gccattggAgt_x000D_ tTaccaatTag_x000D_ tgcattggtAt_x000D_ tggattggctG_x000D_ tagattgggAt_x000D_ gtgattggttG_x000D_ gtAattgggAa_x000D_ ccTattggttc_x000D_ Aggattggtta_x000D_ tccattggAga_x000D_	261 _x000D_ 2817 _x000D_ -953 _x000D_ 2869 _x000D_ 3432 _x000D_ -1447 _x000D_ -1225 _x000D_ 4914 _x000D_ 2699 _x000D_ 792 _x000D_
hsa-mir-1208	Chr8: 129159362 - 129167435 [+]	129121412 (40950)	9	Agcattggctc_x000D_ tggccaatTgT_x000D_ ctTattggttc_x000D_ CacccaatTgg_x000D_ tccccaatgca_x000D_ agaccaatTta_x000D_ tccccaatAtT_x000D_ ttAattgggtc_x000D_ ccAattggttG_x000D_	4086 _x000D_ 2645 _x000D_ -2164 _x000D_ 751 _x000D_ -1161 _x000D_ 1942 _x000D_ 1534 _x000D_ -3000 _x000D_ 754 _x000D_
hsa-mir-30b	Chr8: 135807762 - 135815850 [-]	135844546 (31696)	13	CaaccaatTaa_x000D_ gTcccaatcta_x000D_ tggattggctG_x000D_ ttcattggAtc_x000D_ tgcccaatTaa_x000D_ tccccaatgaa_x000D_ AaAattgggtc_x000D_ cacattggAAa_x000D_ ctgattggtct_x000D_ cccattggcct_x000D_ ggTattgggAc_x000D_ AagattggttG_x000D_ gaaccaatgcT_x000D_	4 _x000D_ 4849 _x000D_ <46> _x000D_ -1738 _x000D_ -1230 _x000D_ 4954 _x000D_ -1980 _x000D_ -2814 _x000D_ 1007 _x000D_ -2300 _x000D_ 351 _x000D_ -482 _x000D_ -952 _x000D_
hsa-mir-30d	Chr8: 135812118 - 135820188 [-]	135844546 (27358)	17	CaaccaatTaa_x000D_ tggattggctG_x000D_ tTgccaatcta_x000D_ ttcattggAtc_x000D_ tgcccaatTaa_x000D_ AaAattgggtc_x000D_ cacattggAAa_x000D_ Agcattggttt_x000D_ taTattggttt_x000D_ aggccaatTca_x000D_ ttTattggcAt_x000D_ AacattggAta_x000D_ gtAattggggG_x000D_ cccattggcct_x000D_ ggTattgggAc_x000D_ AagattggttG_x000D_ gaaccaatgcT_x000D_	4360 _x000D_ 4314 _x000D_ 991 _x000D_ 2530 _x000D_ 3038 _x000D_ 2288 _x000D_ 1454 _x000D_ 897 _x000D_ -1229 _x000D_ -2533 _x000D_ 871 _x000D_ -2869 _x000D_ -2766 _x000D_ 1968 _x000D_ 4707 _x000D_ 3786 _x000D_ 3316 _x000D_
hsa-mir-151	Chr8: 141737662 - 141745752 [-]	141774518 (31766)	10	tTaccaatgcc_x000D_ AaTattggtta_x000D_ taTccaatAca_x000D_ tgAattggAgt_x000D_ gacccaatccc_x000D_ gccccaatgcc_x000D_ ttcattggcAt_x000D_ cacattggAAa_x000D_ tagattggttc_x000D_ ttTattggcta_x000D_	-2707 _x000D_ 2864 _x000D_ 142 _x000D_ -1728 _x000D_ -1302 _x000D_ -1793 _x000D_ 3079 _x000D_ -1221 _x000D_ 2088 _x000D_ 2799 _x000D_	defined by PTK2 TSS
hsa-mir-1302-7	Chr8: 142862602 - 142870674 [-]		12	CTaccaatgtc_x000D_ tcTattgggca_x000D_ taaccaatTaa_x000D_ cacattggcAc_x000D_ aagccaatTag_x000D_ agTccaatTcc_x000D_ gtgattggttt_x000D_ aaTccaatgca_x000D_ acaccaatcac_x000D_ aaaccaatAag_x000D_ tggattggggc_x000D_ gacattggcAt_x000D_	242 _x000D_ 4196 _x000D_ 1121 _x000D_ 3977 _x000D_ -1199 _x000D_ 3658 _x000D_ -2892 _x000D_ 3818 _x000D_ 348 _x000D_ 1348 _x000D_ -1697 _x000D_ -453 _x000D_
hsa-mir-937	Chr8: 144890126 - 144898212 [-]	144897877 (2665)	5	gggattggggc_x000D_ tggattggcAG_x000D_ tgcccaatctT_x000D_ Aggattggccc_x000D_ ggcattggtct_x000D_	-1348 _x000D_ 3409 _x000D_ -43 _x000D_ -552 _x000D_ 4530 _x000D_	defined by SCRIB TSS
hsa-mir-661	Chr8: 145014358 - 145022447 [-]	145020586 (1139)	2	gggattgggca_x000D_ tgcattgggAt_x000D_	1943 _x000D_ -167 _x000D_	defined by PLEC1 TSS
hsa-mir-939	Chr8: 145614363 - 145622445 [-]	145635087 (15642)	5	gcAattggctG_x000D_ Aacattggtgc_x000D_ tTcccaatgcc_x000D_ Accattggctc_x000D_ cacattgggAG_x000D_	2953 _x000D_ 3438 _x000D_ -880 _x000D_ -2038 _x000D_ 3769 _x000D_	defined by CPSF1 TSS
hsa-mir-1234	Chr8: 145620475 - 145628559 [-]	145634765 (9206)	5	ggTattggttt_x000D_ AacattggAcc_x000D_ cccattgggcc_x000D_ gTgccaatgcc_x000D_ Accattggctc_x000D_	-2523 _x000D_ 901 _x000D_ 512 _x000D_ 914 _x000D_ 3992 _x000D_	defined by CPSF1 TSS
hsa-mir-1302-9	Chr9: 27144 - 35282 [+]	11161 (18983)	6	tgTccaatAtg_x000D_ gtgattggAga_x000D_ tccattggcca_x000D_ accccaatTgT_x000D_ gagccaatTtT_x000D_ tggccaatgcT_x000D_	-2743 _x000D_ 4817 _x000D_ 4335 _x000D_ -1823 _x000D_ 2122 _x000D_ 4340 _x000D_	defined by XXyac-YRM2039.2 TSS
hsa-mir-101-2	Chr9: 4847297 - 4855376 [+]	4840068 (10229)	7	ttAattgggct_x000D_ tcTattgggca_x000D_ gaaccaatgag_x000D_ AgcattgggAt_x000D_ accccaatctc_x000D_ AtAattggtgt_x000D_ Cggccaatgtg_x000D_	-2553 _x000D_ -520 _x000D_ 3555 _x000D_ 1443 _x000D_ 4211 _x000D_ 3727 _x000D_ 1800 _x000D_	defined by RCL1 TSS
hsa-mir-3152	Chr9: 18570304 - 18578378 [+]	18545223 (28081)	7	ttcattggttt_x000D_ ttAattggtta_x000D_ gaaccaatAga_x000D_ cagattggAAa_x000D_ tggattggcta_x000D_ aagccaatTaT_x000D_ agaccaatTcT_x000D_	-2263 _x000D_ 4417 _x000D_ 346 _x000D_ 3778 _x000D_ 1182 _x000D_ 403 _x000D_ 1287 _x000D_	defined by ADAMTSL1 TSS
hsa-mir-491	Chr9: 20713104 - 20721188 [+]	20684261 (31843)	12	gTTccaatgtg_x000D_ ttAattggAgc_x000D_ gccccaatTca_x000D_ taAattgggAt_x000D_ aaTccaatctg_x000D_ tcaccaatcta_x000D_ ccTattggctc_x000D_ ctTattggtAa_x000D_ gcTccaatgag_x000D_ ctAattggcAt_x000D_ gaAattggAtt_x000D_ taTccaatcac_x000D_	973 _x000D_ -847 _x000D_ -838 _x000D_ -1581 _x000D_ -1913 _x000D_ 1661 _x000D_ 1172 _x000D_ 1380 _x000D_ -1890 _x000D_ 2441 _x000D_ 556 _x000D_ -707 _x000D_	defined by KIAA1797 TSS
hsa-mir-31	Chr9: 21507113 - 21515184 [-]	21559851 (47667)	12	tgTccaatAac_x000D_ gtcattggAtc_x000D_ ttTattggAga_x000D_ tccattggctc_x000D_ cacattggcct_x000D_ ttTattgggAa_x000D_ Aacattggtgc_x000D_ gtTattggctt_x000D_ tcAattggcca_x000D_ ttAattggggt_x000D_ tcTccaatctT_x000D_ taAattggggG_x000D_	2105 _x000D_ 669 _x000D_ -1724 _x000D_ 2888 _x000D_ 163 _x000D_ 705 _x000D_ 352 _x000D_ 3706 _x000D_ 1714 _x000D_ -2835 _x000D_ -941 _x000D_ 3307 _x000D_	defined by RP11-354P17.1 TSS
hsa-mir-876	Chr9: 28858623 - 28866704 [-]		8	AacattggtAa_x000D_ tgcccaatTaa_x000D_ CggccaatTtc_x000D_ Aacattggtgt_x000D_ ttTattggtgt_x000D_ gtAattggctc_x000D_ tTTccaatgaa_x000D_ tggattggAAt_x000D_	-497 _x000D_ 380 _x000D_ -1935 _x000D_ 488 _x000D_ -700 _x000D_ 3082 _x000D_ 3444 _x000D_ -2165 _x000D_
hsa-mir-873	Chr9: 28883876 - 28891953 [-]		4	ttAattggAga_x000D_ tagccaatAaT_x000D_ ggcattggAga_x000D_ ttAattggctc_x000D_	-1784 _x000D_ 2608 _x000D_ -331 _x000D_ 2464 _x000D_
hsa-mir-1299	Chr9: 68997238 - 69005321 [-]	69032078 (29757)	4	gacattggtAG_x000D_ aaTccaatgtg_x000D_ aaTccaatgtT_x000D_	3887 _x000D_ -599 944 _x000D_ -317 _x000D_
hsa-mir-204	Chr9: 73419890 - 73428000 [-]		13	aacccaatTcc_x000D_ ctcattggcta_x000D_ agcccaatcaT_x000D_ agTccaatTaa_x000D_ caTattggcca_x000D_ Atcattgggcc_x000D_ aagccaatgtT_x000D_ taAattgggta_x000D_ aaTccaatTag_x000D_ tacattggAAt_x000D_ tTgccaatgtT_x000D_ aacccaatAtc_x000D_ tgcattgggAt_x000D_	4365 _x000D_ 3853 _x000D_ 1122 _x000D_ -1792 _x000D_ 3465 _x000D_ 62 _x000D_ -2631 _x000D_ -1243 _x000D_ -697 _x000D_ 1575 _x000D_ 1725 _x000D_ 1832 _x000D_ 30 _x000D_	defined by TRPM3 TSS
hsa-mir-7-1	Chr9: 86579662 - 86587772 [-]		8	tgaccaatTtT_x000D_ ttcattggAtG_x000D_ AggattggtAt_x000D_ ttgattggtAa_x000D_ Atgattggtgc_x000D_ gaaccaatggg_x000D_ ctgattggcAG_x000D_ caAattggtAc_x000D_	4490 _x000D_ -4 _x000D_ -2396 _x000D_ 2718 _x000D_ 5 _x000D_ 3878 _x000D_ 1207 _x000D_ 4410 _x000D_	defined by HNRNPK TSS
hsa-mir-4289	Chr9: 91355750 - 91363820 [-]		8	gacccaatcag_x000D_ tagccaatgaa_x000D_ taTccaatAca_x000D_ gggattgggAa_x000D_ tccattggtAa_x000D_ ctcattgggcc_x000D_ ttAattggAct_x000D_ tgTccaatAaa_x000D_	1401 _x000D_ -606 _x000D_ 4216 _x000D_ 1187 _x000D_ 425 _x000D_ 876 _x000D_ 4932 _x000D_ 3711 _x000D_
hsa-mir-3153	Chr9: 91924140 - 91932222 [+]	91925105 (2035)	10	tagattggggG_x000D_ tgTccaatcgg_x000D_ tccattggtta_x000D_ gtgattggtcG_x000D_ ctgattggctG_x000D_ ttAattggcca_x000D_ aaaccaatTaa_x000D_ taAattggtAc_x000D_ CccccaatTaa_x000D_ aaTccaatAaa_x000D_	<42> _x000D_ -1085 _x000D_ 4914 _x000D_ -1103 _x000D_ -1181 _x000D_ 771 _x000D_ 3948 _x000D_ 1653 _x000D_ <29> _x000D_ 746 _x000D_	defined by CKS2 TSS
hsa-mir-4290	Chr9: 92780722 - 92788817 [-]		7	ggcccaatTca_x000D_ tcgccaatTgg_x000D_ gTcccaatctg_x000D_ Aggattgggca_x000D_ ccAattggcAa_x000D_ tcAattggctt_x000D_ ccTattggAtc_x000D_	3846 _x000D_ -220 _x000D_ <27> _x000D_ 3986 _x000D_ -217 _x000D_ 1343 _x000D_ 1026 _x000D_	defined by RP11-406A20.1 TSS
hsa-mir-4291	Chr9: 96578639 - 96586704 [+]	96536745 (44894)	9	tcaccaatgcT_x000D_ gggattggcct_x000D_ gTcccaatTcc_x000D_ ctTattggcAt_x000D_ accccaatcta_x000D_ AtAattggtga_x000D_ gagccaatctT_x000D_ Cccccaatctc_x000D_ agTccaatAta_x000D_	-2279 _x000D_ 3803 _x000D_ 4422 _x000D_ -2166 _x000D_ -1390 _x000D_ 4926 _x000D_ 3188 _x000D_ -2736 _x000D_ -1937 _x000D_
hsa-let-7a-1	Chr9: 96935239 - 96943319 [+]	96928529 (9710)	8	AtTattggcct_x000D_ gtcattggAtt_x000D_ AtAattggtct_x000D_ gccattggtAc_x000D_ Aggattggggt_x000D_ gtgattggAtG_x000D_ Atgattggctt_x000D_ Ccaccaatcga_x000D_	-1560 _x000D_ -435 _x000D_ 1436 _x000D_ 1315 _x000D_ 4755 _x000D_ 3642 _x000D_ -1546 _x000D_ -1421 _x000D_
hsa-let-7f-1	Chr9: 96935629 - 96943716 [+]	96928529 (10100)	8	AtTattggcct_x000D_ gtcattggAtt_x000D_ AtAattggtct_x000D_ gccattggtAc_x000D_ Aggattggggt_x000D_ gtgattggAtG_x000D_ Atgattggctt_x000D_ Ccaccaatcga_x000D_	-1950 _x000D_ -825 _x000D_ 1039 _x000D_ 918 _x000D_ 4358 _x000D_ 3245 _x000D_ -1936 _x000D_ -1811 _x000D_
hsa-let-7d	Chr9: 96938116 - 96946203 [+]	96928529 (12587)	5	AtAattggtct_x000D_ gtAattggcAt_x000D_ gccattggtAc_x000D_ gtgattggAtG_x000D_ Aggattggggt_x000D_	-1361 _x000D_ 2954 _x000D_ -1482 _x000D_ 758 _x000D_ 1871 _x000D_
hsa-mir-2278	Chr9: 97569244 - 97577340 [+]		8	gTaccaatgtg_x000D_ AggattgggAa_x000D_ tacccaatTca_x000D_ ccTattggAtt_x000D_ caTattggAga_x000D_ ccAattggttc_x000D_ tTcccaatctT_x000D_ gtgattggcta_x000D_	1197 _x000D_ 2786 _x000D_ -278 _x000D_ 1889 _x000D_ 4468 _x000D_ 4125 _x000D_ -2259 _x000D_ 3041 _x000D_	defined by C9orf3 TSS
hsa-mir-23b	Chr9: 97844490 - 97852587 [+]	97846301 (1189)	7	cagattggAga_x000D_ tacattggtct_x000D_ ctgattggtga_x000D_ gacattggAAa_x000D_ gtgattggttt_x000D_ tcgattggAcc_x000D_ tcTattggAgt_x000D_	32 _x000D_ 1698 _x000D_ 167 _x000D_ 1672 _x000D_ 181 _x000D_ 701 _x000D_ -1354 _x000D_	defined by C9orf3 TSS
hsa-mir-27b	Chr9: 97844727 - 97852824 [+]	97846301 (1426)	7	cagattggAga_x000D_ tacattggtct_x000D_ ctgattggtga_x000D_ gacattggAAa_x000D_ gtgattggttt_x000D_ tcgattggAcc_x000D_ tcTattggAgt_x000D_	-108 _x000D_ 1461 _x000D_ <27> _x000D_ 1435 _x000D_ <41> _x000D_ 464 _x000D_ -1591 _x000D_	defined by C9orf3 TSS
hsa-mir-3074	Chr9: 97843295 - 97851376 [-]	97851575 (3199)	8	Cggccaatgaa_x000D_ tcaccaatcag_x000D_ aaaccaatcac_x000D_ acTccaatAga_x000D_ agaccaatgta_x000D_ tcTccaatctg_x000D_ tTTccaatgtc_x000D_ ggTccaatcga_x000D_	4692 _x000D_ 531 _x000D_ 517 _x000D_ 2149 _x000D_ -919 _x000D_ 666 _x000D_ -893 _x000D_ <78> _x000D_
hsa-mir-24-1	Chr9: 97845303 - 97853371 [+]		7	cagattggAga_x000D_ tacattggtct_x000D_ ctgattggtga_x000D_ gacattggAAa_x000D_ gtgattggttt_x000D_ tcgattggAcc_x000D_ tcTattggAgt_x000D_	-684 _x000D_ 914 _x000D_ -549 _x000D_ 888 _x000D_ -535 _x000D_ -15 _x000D_ -2167 _x000D_	defined by C9orf3 TSS
hsa-mir-1302-8	Chr9: 100120835 - 100128963 [-]	100174452 (48489)	10	ggcattgggcc_x000D_ aTaccaatAaa_x000D_ cagattggtga_x000D_ taaccaatcac_x000D_ agcccaatgtg_x000D_ taaccaatcag_x000D_ tgcccaatTca_x000D_ agaccaatgca_x000D_ ggAattggcgc_x000D_ gacattggctG_x000D_	-279 _x000D_ 2173 _x000D_ -2597 _x000D_ 366 _x000D_ 2694 _x000D_ -1492 _x000D_ -1351 _x000D_ 3242 _x000D_ 2359 _x000D_ 2649 _x000D_
hsa-mir-32	Chr9: 111803508 - 111811578 [-]	111820252 (11674)	10	gcAattgggtt_x000D_ gcAattggggt_x000D_ aagccaatTga_x000D_ gaAattggggG_x000D_ gcgattggctG_x000D_ tcaccaatAcc_x000D_ AccattggcAc_x000D_ gagattggAgG_x000D_ aTgccaatTac_x000D_ tggattggAtG_x000D_	-148 _x000D_ -1799 _x000D_ 3953 _x000D_ -310 _x000D_ -1921 _x000D_ -1940 _x000D_ 2876 _x000D_ 3652 _x000D_ 1496 _x000D_ 2369 _x000D_	defined by C9orf5 TSS
hsa-mir-455	Chr9: 116968714 - 116976810 [+]	116926133 (45581)	7	gagccaatTaT_x000D_ tacattgggct_x000D_ Caaccaatgaa_x000D_ aagccaatgac_x000D_ tccattggttG_x000D_ tacccaatcac_x000D_ CccccaatTca_x000D_	-1629 _x000D_ 148 _x000D_ 570 _x000D_ 3314 _x000D_ -1469 _x000D_ 2928 _x000D_ 1999 _x000D_	defined by COL27A1 TSS
hsa-mir-147	Chr9: 123002256 - 123010328 [-]	123019092 (11764)	7	cccattggccc_x000D_ ttgattggAAa_x000D_ tTgccaatTta_x000D_ ccTattggAct_x000D_ tgAattgggcc_x000D_ aTTccaatgag_x000D_ AggattggtgG_x000D_	4580 _x000D_ -178 _x000D_ 4546 _x000D_ 1722 _x000D_ 1380 _x000D_ -132 _x000D_ 883 _x000D_
hsa-mir-600	Chr9: 125868824 - 125876922 [-]		7	aTcccaatgtc_x000D_ tgcccaatggT_x000D_ aaTccaatgaa_x000D_ Aggattggttt_x000D_ tcTccaatcta_x000D_ Accattggctt_x000D_ tccattggcAG_x000D_	3647 _x000D_ 2486 _x000D_ 4251 _x000D_ -2651 _x000D_ -1287 _x000D_ -1425 _x000D_ -2943 _x000D_	defined by C9orf45,STRBP TSS
hsa-mir-601	Chr9: 126159803 - 126167882 [-]		5	ctcattggAcc_x000D_ aagccaatggc_x000D_ aggccaatgga_x000D_ Ccaccaatctg_x000D_ gagccaatggT_x000D_	-1193 _x000D_ 4157 _x000D_ -1162 _x000D_ 1365 _x000D_ 3837 _x000D_	defined by DENND1A TSS
hsa-mir-181a-2	Chr9: 127451721 - 127459831 [+]	127420716 (34005)	11	ggaccaatcca_x000D_ acaccaatcca_x000D_ tccccaatAta_x000D_ taaccaatTaT_x000D_ tccattggAAt_x000D_ aaaccaatcta_x000D_ gcTccaatgtc_x000D_ ctTattggAca_x000D_ ctTattggAtt_x000D_ tggattggctt_x000D_ aTgccaatgaa_x000D_	4877 _x000D_ -2578 _x000D_ -302 _x000D_ 3224 _x000D_ -2727 _x000D_ -1959 _x000D_ 996 _x000D_ 4703 _x000D_ -2878 _x000D_ -1930 _x000D_ 3344 _x000D_	defined by MIR181A2HG,NR6A1 TSS
hsa-mir-181b-2	Chr9: 127452989 - 127461078 [+]	127421556 (34433)	7	ggaccaatcca_x000D_ tccccaatAta_x000D_ tTaccaatAag_x000D_ taaccaatTaT_x000D_ gcTccaatgtc_x000D_ ctTattggAca_x000D_ aTgccaatgaa_x000D_	3630 _x000D_ -1570 _x000D_ 4365 _x000D_ 1977 _x000D_ -162 _x000D_ 3456 _x000D_ 2097 _x000D_	defined by MIR181A2HG,NR6A1 TSS
hsa-mir-2861	Chr9: 130545197 - 130553287 [+]	130547658 (539)	8	acTccaatggc_x000D_ AccattgggAc_x000D_ gTgccaatcca_x000D_ CgcccaatAcc_x000D_ caTattggcca_x000D_ CcTccaatgtc_x000D_ AgcattggctG_x000D_ ggAattggtga_x000D_	-1621 _x000D_ 4167 _x000D_ 3009 _x000D_ -1770 _x000D_ -1715 _x000D_ -1468 _x000D_ 3692 _x000D_ 4307 _x000D_	defined by CDK9 TSS
hsa-mir-199b	Chr9: 131001999 - 131010109 [-]	131038313 (31204)	4	acTccaatcac_x000D_ aagccaatAaT_x000D_ ccgattgggga_x000D_ cacattggtta_x000D_	704 _x000D_ 4154 _x000D_ 2799 _x000D_ <75> _x000D_
hsa-mir-3154	Chr9: 131002225 - 131010309 [-]	131038313 (31004)	4	acTccaatcac_x000D_ aagccaatAaT_x000D_ ccgattgggga_x000D_ cacattggtta_x000D_	930 _x000D_ 4380 _x000D_ 3025 _x000D_ 191 _x000D_
hsa-mir-219-2	Chr9: 131149896 - 131157993 [-]	131198003 (43010)	10	AtgattggttG_x000D_ tacccaatAga_x000D_ gTTccaatcag_x000D_ gggattggggc_x000D_ tggccaatTtc_x000D_ gTaccaatTgc_x000D_ accccaatAcT_x000D_ ttcattgggAa_x000D_ ttAattggggt_x000D_ tgTccaatgga_x000D_	-1907 _x000D_ -1566 _x000D_ 967 _x000D_ -2354 _x000D_ 773 _x000D_ -703 _x000D_ 372 _x000D_ -1618 _x000D_ 859 _x000D_ -1464 _x000D_
hsa-mir-126	Chr9: 139562054 - 139570139 [+]	139563713 (1341)	3	caTattgggtc_x000D_ ggcattggtgG_x000D_ tccccaatctT_x000D_	4395 _x000D_ 332 _x000D_ -835 _x000D_	defined by EGFL7 TSS
hsa-mir-4292	Chr9: 139722409 - 139730476 [+]	139716544 (8865)	4	gagattggctG_x000D_ ctgattgggtc_x000D_ tTgccaatgcT_x000D_ caTattggcca_x000D_	1462 _x000D_ 1936 _x000D_ -599 _x000D_ 3654 _x000D_	defined by C9orf86 TSS
hsa-mir-602	Chr9: 140729871 - 140737969 [+]	140703119 (29752)	6	aggccaatAtc_x000D_ AtAattgggtc_x000D_ acaccaatctg_x000D_ agTccaatTta_x000D_ tTTccaatgaa_x000D_ ggTattggttG_x000D_	2256 _x000D_ 4342 _x000D_ 4289 _x000D_ 1266 _x000D_ -2330 _x000D_ -1152 _x000D_	defined by EHMT1 TSS
hsa-mir-651	ChrX: 8092006 - 8100103 [+]		7	gagattggAAt_x000D_ gTgccaatTta_x000D_ tagccaatTtT_x000D_ tTcccaatgtg_x000D_ aTaccaatAtc_x000D_ tTcccaatgtT_x000D_ AgTattgggtt_x000D_	-1327 _x000D_ 3941 _x000D_ 937 _x000D_ -2284 _x000D_ 1737 _x000D_ 140 _x000D_ 4915 _x000D_
hsa-mir-1308	ChrX: 22075312 - 22083312 [-]		16	tgaccaatTca_x000D_ tTaccaatTcc_x000D_ aTaccaatgag_x000D_ gggattggAga_x000D_ CcTccaatgaa_x000D_ taTattggggt_x000D_ ctcattggAtt_x000D_ gagattgggta_x000D_ agaccaatgtg_x000D_ aagccaatAta_x000D_ tgcccaatcgT_x000D_ tcaccaatgga_x000D_ tacccaatgca_x000D_ agTccaatAaa_x000D_ AgTattgggtt_x000D_ taTattggAtc_x000D_	967 _x000D_ 3459 _x000D_ -2944 _x000D_ 4562 _x000D_ 3519 _x000D_ -243 _x000D_ 3896 _x000D_ 4569 _x000D_ -1159 _x000D_ -1591 _x000D_ 381 _x000D_ 1691 _x000D_ -2554 _x000D_ 589 _x000D_ -1503 _x000D_ 1779 _x000D_
hsa-mir-548f-5	ChrX: 32654590 - 32662676 [-]	32684431 (24755)	8	tcTccaatgaT_x000D_ tTaccaatgtT_x000D_ tacattggtAc_x000D_ gcTattggAct_x000D_ tTcccaatcag_x000D_ AggattggtAt_x000D_ aagccaatgaT_x000D_ ctgattggAAc_x000D_	-368 _x000D_ 1963 _x000D_ 3927 _x000D_ 3313 _x000D_ 4095 _x000D_ -1748 _x000D_ 2076 _x000D_ -2688 _x000D_	defined by DMD TSS
hsa-mir-221	ChrX: 45600584 - 45608694 [-]	45624282 (18588)	16	AtTattgggca_x000D_ tcaccaatcag_x000D_ AtAattggcca_x000D_ AtTattggtta_x000D_ tacattggAga_x000D_ tcaccaatgcT_x000D_ gggattggcct_x000D_ acaccaatccT_x000D_ gcaccaatAgT_x000D_ tTaccaatggc_x000D_ accccaatTtT_x000D_ gTcccaatctT_x000D_ tccattggctG_x000D_ tggccaatgaT_x000D_ tagattggttt_x000D_ AgTattgggtt_x000D_	-703 _x000D_ 982 _x000D_ -1952 _x000D_ -2971 _x000D_ 4685 _x000D_ 11 _x000D_ -2435 _x000D_ -1488 _x000D_ 3116 _x000D_ 4744 _x000D_ 4335 _x000D_ 2748 _x000D_ <108> _x000D_ 4751 _x000D_ -1205 _x000D_ 1448 _x000D_
hsa-mir-222	ChrX: 45601420 - 45609530 [-]	45624430 (17900)	12	tcaccaatgcT_x000D_ AtTattgggca_x000D_ gggattggcct_x000D_ tcaccaatcag_x000D_ AtAattggcca_x000D_ acaccaatccT_x000D_ AtTattggtta_x000D_ gcaccaatAgT_x000D_ gTcccaatctT_x000D_ tccattggctG_x000D_ tagattggttt_x000D_ AgTattgggtt_x000D_	847 _x000D_ 23 _x000D_ -1599 _x000D_ 1818 _x000D_ -1116 _x000D_ -652 _x000D_ -2135 _x000D_ 3952 _x000D_ 3584 _x000D_ 834 _x000D_ -369 _x000D_ 2284 _x000D_
hsa-mir-532	ChrX: 49764754 - 49772845 [+]		7	tTcccaatTgc_x000D_ caAattggttc_x000D_ tgTattgggAt_x000D_ gTaccaatAtc_x000D_ CTcccaatgca_x000D_ tggattggtca_x000D_ tTcccaatTta_x000D_	-761 _x000D_ 2466 _x000D_ -2352 _x000D_ -1868 _x000D_ -2789 _x000D_ 2651 _x000D_ -1259 _x000D_	defined by CLCN5 TSS
hsa-mir-188	ChrX: 49765109 - 49773195 [+]		6	tTcccaatTgc_x000D_ caAattggttc_x000D_ tgTattgggAt_x000D_ gTaccaatAtc_x000D_ tggattggtca_x000D_ tTcccaatTta_x000D_	-1116 _x000D_ 2116 _x000D_ -2707 _x000D_ -2223 _x000D_ 2301 _x000D_ -1614 _x000D_	defined by CLCN5 TSS
hsa-mir-500	ChrX: 49770039 - 49778123 [+]	49769141 (3898)	7	cacattgggtG_x000D_ caAattggttc_x000D_ tgTattgggca_x000D_ tTcccaatgcc_x000D_ ggcattggAca_x000D_ tccccaatccT_x000D_ tggattggtca_x000D_	780 _x000D_ -2728 _x000D_ 1396 _x000D_ 4432 _x000D_ 1415 _x000D_ 2988 _x000D_ -2543 _x000D_	defined by CLCN5 TSS
hsa-mir-362	ChrX: 49770572 - 49778637 [+]	49769141 (4431)	5	cacattgggtG_x000D_ tgTattgggca_x000D_ tTcccaatgcc_x000D_ ggcattggAca_x000D_ tccccaatccT_x000D_	266 _x000D_ 882 _x000D_ 3918 _x000D_ 901 _x000D_ 2474 _x000D_	defined by CLCN5 TSS
hsa-mir-501	ChrX: 49771330 - 49779414 [+]	49769141 (5189)	5	cacattgggtG_x000D_ tgTattgggca_x000D_ tTcccaatgcc_x000D_ tccccaatccT_x000D_ ggcattggAca_x000D_	-427 _x000D_ 105 _x000D_ 3141 _x000D_ 1697 _x000D_ 124 _x000D_	defined by CLCN5 TSS
hsa-mir-500b	ChrX: 49772280 - 49780359 [+]	49769141 (6139)	5	cacattgggtG_x000D_ tgTattgggca_x000D_ tTcccaatgcc_x000D_ tccccaatccT_x000D_ ggcattggAca_x000D_	-1377 _x000D_ -761 _x000D_ 2196 _x000D_ 752 _x000D_ -742 _x000D_	defined by CLCN5 TSS
hsa-mir-660	ChrX: 49774849 - 49782946 [+]	49769141 (8708)	5	CTcccaatcta_x000D_ tTcccaatgcc_x000D_ ttgattggAAc_x000D_ tccccaatccT_x000D_ Accattggttt_x000D_	2599 _x000D_ -294 _x000D_ 4689 _x000D_ -1738 _x000D_ 2889 _x000D_	defined by CLCN5 TSS
hsa-mir-502	ChrX: 49776206 - 49784292 [+]	49769141 (10065)	5	CTcccaatcta_x000D_ gaTattggtct_x000D_ tTcccaatgcc_x000D_ ttgattggAAc_x000D_ Accattggttt_x000D_	1253 _x000D_ 4213 _x000D_ -1651 _x000D_ 3343 _x000D_ 1543 _x000D_	defined by CLCN5 TSS
hsa-mir-98	ChrX: 53578183 - 53586302 [-]	53629354 (46052)	13	gaAattggtca_x000D_ gcaccaatAga_x000D_ cacattggtct_x000D_ ggAattgggtc_x000D_ gaTattggtga_x000D_ tcAattggttG_x000D_ ttAattggAgc_x000D_ tcTattggggG_x000D_ ttgattggAtG_x000D_ ctgattggggt_x000D_ ttTattggtcc_x000D_ AtcattggctG_x000D_ gccccaatTag_x000D_	-1266 _x000D_ 4390 _x000D_ -1114 _x000D_ 1516 _x000D_ 1781 _x000D_ -1007 _x000D_ 143 _x000D_ 1974 _x000D_ -482 _x000D_ 1231 _x000D_ -394 _x000D_ 1252 _x000D_ <61> _x000D_	defined by HUWE1 TSS
hsa-let-7f-2	ChrX: 53579152 - 53587235 [-]	53630069 (45834)	12	gaAattggtca_x000D_ tcAattggttG_x000D_ ttAattggAgc_x000D_ tcTattggggG_x000D_ ggAattgggtc_x000D_ cacattggtct_x000D_ ttgattggAtG_x000D_ gaTattggtga_x000D_ ctgattggggt_x000D_ ttTattggtcc_x000D_ AtcattggctG_x000D_ gccccaatTag_x000D_	-333 _x000D_ -74 _x000D_ 1112 _x000D_ 2943 _x000D_ 2485 _x000D_ -181 _x000D_ 368 _x000D_ 2750 _x000D_ 2200 _x000D_ 456 _x000D_ 2221 _x000D_ 911 _x000D_	defined by HUWE1 TSS
hsa-mir-1468	ChrX: 63000881 - 63008967 [-]		14	gagattggcAc_x000D_ aagccaatAac_x000D_ ctgattggAcc_x000D_ gggattgggtt_x000D_ AggattggttG_x000D_ tTaccaatAaa_x000D_ gagattgggAG_x000D_ aggccaatgtc_x000D_ taAattggttt_x000D_ gagattggtgG_x000D_ tgTccaatggg_x000D_ CcaccaatcaT_x000D_ ttTattgggta_x000D_ AcAattggtca_x000D_	373 _x000D_ -2182 _x000D_ -1511 _x000D_ 714 _x000D_ 2940 _x000D_ 4615 _x000D_ 4237 _x000D_ 4142 _x000D_ -1452 _x000D_ -1851 _x000D_ -1874 _x000D_ 2337 _x000D_ -1244 _x000D_ 4972 _x000D_
hsa-mir-223	ChrX: 65235712 - 65243822 [+]	65235302 (3410)	17	tTgccaatTaa_x000D_ Atgattggcta_x000D_ tcTccaatAcg_x000D_ AaAattggcta_x000D_ tgAattgggta_x000D_ tTgccaatAgc_x000D_ ggTattggtta_x000D_ ggTattgggga_x000D_ tgTccaatgaa_x000D_ cccattggcct_x000D_ Aggattgggtc_x000D_ agTccaatctT_x000D_ tcTccaatcta_x000D_ Cagccaatgag_x000D_ gaTattgggct_x000D_ taaccaatgag_x000D_ tccattggAga_x000D_	3599 _x000D_ -1607 _x000D_ 1515 _x000D_ 4784 _x000D_ -1498 _x000D_ -694 _x000D_ 4354 _x000D_ 4026 _x000D_ 1163 _x000D_ 4590 _x000D_ 3757 _x000D_ -2718 _x000D_ -2989 _x000D_ -1875 _x000D_ 4126 _x000D_ -946 _x000D_ -2099 _x000D_
hsa-mir-421	ChrX: 73433211 - 73441296 [-]	73458466 (20170)	7	aacccaatccT_x000D_ ttAattgggcG_x000D_ gccattggAga_x000D_ tcTccaatTga_x000D_ gaTattggAtt_x000D_ tccattggtct_x000D_ aggccaatgtc_x000D_	3263 _x000D_ <58> _x000D_ 3559 _x000D_ 152 _x000D_ 4962 _x000D_ 4750 _x000D_ 4479 _x000D_
hsa-mir-374b	ChrX: 73433381 - 73441453 [-]	73458466 (20013)	6	aacccaatccT_x000D_ ttAattgggcG_x000D_ gccattggAga_x000D_ tcTccaatTga_x000D_ tccattggtct_x000D_ aggccaatgtc_x000D_	3433 _x000D_ 143 _x000D_ 3729 _x000D_ 322 _x000D_ 4920 _x000D_ 4649 _x000D_
hsa-mir-545	ChrX: 73501938 - 73510044 [-]	73511318 (4274)	8	aTgccaatgag_x000D_ gcTccaatAaa_x000D_ taTattggAga_x000D_ AgTattggctt_x000D_ tagattggggc_x000D_ tTcccaatTcc_x000D_ gcaccaatctT_x000D_ gacattgggtc_x000D_	2441 _x000D_ 3840 _x000D_ 760 _x000D_ 4101 _x000D_ 192 _x000D_ -302 _x000D_ 3905 _x000D_ -1070 _x000D_	defined by NCRNA00182 TSS
hsa-mir-374a	ChrX: 73502120 - 73510192 [-]	73513473 (6281)	8	aTgccaatgag_x000D_ gcTccaatAaa_x000D_ taTattggAga_x000D_ AgTattggctt_x000D_ tagattggggc_x000D_ tTcccaatTcc_x000D_ gcaccaatctT_x000D_ gacattgggtc_x000D_	2623 _x000D_ 4022 _x000D_ 942 _x000D_ 4283 _x000D_ 374 _x000D_ -154 _x000D_ 4087 _x000D_ -922 _x000D_	defined by NCRNA00182 TSS
hsa-mir-384	ChrX: 76134697 - 76142785 [-]		9	ctgattggtgt_x000D_ aacccaatAaa_x000D_ tTgccaatcta_x000D_ cacattggttt_x000D_ tagattggAta_x000D_ tccattggctt_x000D_ ctcattgggta_x000D_ agaccaatgcc_x000D_ Agcattggcct_x000D_	4309 _x000D_ 448 _x000D_ 1560 _x000D_ 620 _x000D_ 3125 _x000D_ 4966 _x000D_ 4557 _x000D_ 4697 _x000D_ -2063 _x000D_
hsa-mir-325	ChrX: 76220828 - 76228926 [-]		13	AccattggAga_x000D_ gaaccaatAca_x000D_ gggattgggAa_x000D_ tcTccaatAca_x000D_ ttAattggctt_x000D_ Cccccaatcac_x000D_ gTgccaatAac_x000D_ ggTattgggga_x000D_ tTgccaatAcc_x000D_ gTaccaatAtc_x000D_ gtAattggcAa_x000D_ tcTattggttc_x000D_ tagattggtAc_x000D_	351 _x000D_ -6 _x000D_ -861 _x000D_ -735 _x000D_ -1207 _x000D_ 4553 _x000D_ 477 _x000D_ -1449 _x000D_ 2811 _x000D_ 3743 _x000D_ 4321 _x000D_ 3079 _x000D_ -2490 _x000D_
hsa-mir-4328	ChrX: 78151690 - 78159746 [-]		16	Aacattggccc_x000D_ Atcattggtga_x000D_ cacattggtct_x000D_ accccaatAtc_x000D_ agTccaatTaa_x000D_ caAattgggAa_x000D_ tccattgggAc_x000D_ aaTccaatAac_x000D_ gtgattggAct_x000D_ AtAattggttt_x000D_ acaccaatTaa_x000D_ gagattggtgG_x000D_ ttcattggcAc_x000D_ tacattggggt_x000D_ agaccaatctT_x000D_ Accattgggtt_x000D_	3232 _x000D_ -1571 _x000D_ 2984 _x000D_ -827 _x000D_ 1899 _x000D_ -2048 _x000D_ -2576 _x000D_ 4587 _x000D_ -2739 _x000D_ 136 _x000D_ 4380 _x000D_ 4025 _x000D_ -222 _x000D_ 3718 _x000D_ 4454 _x000D_ 231 _x000D_
hsa-mir-548i-4	ChrX: 83475759 - 83483836 [-]	83517181 (36345)	16	gaaccaatcaa_x000D_ CgaccaatTaa_x000D_ gaAattggtAa_x000D_ aaaccaatctT_x000D_ ggTattggcAt_x000D_ aaaccaatgaa_x000D_ AaTattggtgc_x000D_ gtgattgggtG_x000D_ cagattggAta_x000D_ ctcattggAAc_x000D_ ttgattggtAa_x000D_ tTcccaatgcc_x000D_ ttTattggttt_x000D_ tggccaatAga_x000D_ gccattggttc_x000D_ acTccaatcca_x000D_	1161 _x000D_ 4885 _x000D_ -715 _x000D_ -2857 _x000D_ -434 _x000D_ -2846 _x000D_ 3692 _x000D_ 2403 _x000D_ 4609 _x000D_ 505 _x000D_ 3399 _x000D_ -656 _x000D_ -2692 _x000D_ 236 _x000D_ -1964 _x000D_ 4163 _x000D_
hsa-mir-1321	ChrX: 85087785 - 85095864 [+]		9	aTTccaatcaa_x000D_ gggattggttG_x000D_ acaccaatTta_x000D_ tagattggcAG_x000D_ AgTattggcta_x000D_ tacccaatgaa_x000D_ accccaatTta_x000D_ ttgattggctt_x000D_ aagccaatTac_x000D_	1525 _x000D_ 240 _x000D_ 1155 _x000D_ 2884 _x000D_ -1442 _x000D_ -2924 _x000D_ -205 _x000D_ -1619 _x000D_ 3239 _x000D_
hsa-mir-361	ChrX: 85153640 - 85161712 [-]	85197291 (38579)	6	gaaccaatAac_x000D_ gTaccaatAgc_x000D_ AcTattggtct_x000D_ ttAattggtta_x000D_ tagattggAtt_x000D_ ggcattggttt_x000D_	-684 _x000D_ -96 _x000D_ 1287 _x000D_ 1147 _x000D_ -2877 _x000D_ 4059 _x000D_	defined by CHM TSS
hsa-mir-548m	ChrX: 94313139 - 94321225 [-]	94342154 (23929)	17	gaTattggtAa_x000D_ Ccaccaatgaa_x000D_ tcaccaatgtT_x000D_ tccattggAAa_x000D_ ggAattggtcc_x000D_ gacattggAca_x000D_ ctTattggtct_x000D_ ttgattgggAa_x000D_ Atgattgggtt_x000D_ CcaccaatgaT_x000D_ taAattggcct_x000D_ aagccaatTtT_x000D_ aTTccaatggg_x000D_ ctTattgggtc_x000D_ AaTattggttt_x000D_ gagccaatctc_x000D_ ctTattggAta_x000D_	-1984 _x000D_ 1435 _x000D_ 211 _x000D_ 3633 _x000D_ -2100 _x000D_ -2482 _x000D_ 4867 _x000D_ 418 _x000D_ -2279 _x000D_ -266 _x000D_ -661 _x000D_ -935 _x000D_ 1974 _x000D_ 933 _x000D_ 1571 _x000D_ -686 _x000D_ -116 _x000D_
hsa-mir-652	ChrX: 109295557 - 109303655 [+]		13	tggattgggtc_x000D_ ttcattggtgG_x000D_ tgcccaatTaa_x000D_ ttTattgggtt_x000D_ agaccaatctg_x000D_ AagattggAca_x000D_ tggccaatTaa_x000D_ tccccaatgaT_x000D_ aTaccaatgga_x000D_ agaccaatTtc_x000D_ AaAattgggtt_x000D_ acaccaatgca_x000D_ AcAattggtcc_x000D_	-538 _x000D_ -1752 _x000D_ 516 _x000D_ 589 _x000D_ 4635 _x000D_ 4403 _x000D_ 944 _x000D_ 2304 _x000D_ -960 _x000D_ 2598 _x000D_ 2403 _x000D_ 4795 _x000D_ -1695 _x000D_	defined by TMEM164 TSS
hsa-mir-4329	ChrX: 112018945 - 112027016 [-]		16	tggccaatAag_x000D_ agaccaatcag_x000D_ cacattggcAG_x000D_ agaccaatAta_x000D_ tTgccaatcaT_x000D_ ggcccaatAta_x000D_ aaaccaatccc_x000D_ ttTattggttc_x000D_ ttAattggtct_x000D_ aTgccaatcac_x000D_ tggccaatAtg_x000D_ tTaccaatgtT_x000D_ gagattgggta_x000D_ aacccaatcac_x000D_ tTTccaatccc_x000D_ gccattggctt_x000D_	-1785 _x000D_ 3033 _x000D_ 4435 _x000D_ -2993 _x000D_ 3100 _x000D_ -2228 _x000D_ 4023 _x000D_ 2209 _x000D_ -2891 _x000D_ 3785 _x000D_ -1310 _x000D_ -2640 _x000D_ 4046 _x000D_ 673 _x000D_ 4637 _x000D_ 1957 _x000D_	defined by AMOT TSS
hsa-mir-764	ChrX: 113870918 - 113879003 [+]		10	caAattgggca_x000D_ taaccaatAgg_x000D_ gggattggcAG_x000D_ CccccaatgaT_x000D_ tccattggcAa_x000D_ gccattgggAa_x000D_ tTgccaatcac_x000D_ tacccaatAaT_x000D_ caTattggtgt_x000D_ tggattggttc_x000D_	1101 _x000D_ -2224 _x000D_ -2468 _x000D_ 3386 _x000D_ 239 _x000D_ 897 _x000D_ 925 _x000D_ 2733 _x000D_ 3422 _x000D_ -498 _x000D_	defined by HTR2C TSS
hsa-mir-1912	ChrX: 113883019 - 113891099 [+]		10	tTcccaatAca_x000D_ aggccaatAtT_x000D_ ttgattggAtt_x000D_ aagccaatAgT_x000D_ agTccaatTtg_x000D_ tccattggctt_x000D_ ttTattggttG_x000D_ caTattggAgt_x000D_ tgAattggggG_x000D_ tgTattggAgt_x000D_	-2168 _x000D_ -369 _x000D_ 4121 _x000D_ 4416 _x000D_ -1330 _x000D_ 4112 _x000D_ 2904 _x000D_ 3817 _x000D_ -2056 _x000D_ -2601 _x000D_	defined by HTR2C TSS
hsa-mir-1264	ChrX: 113884130 - 113892199 [+]		8	aggccaatAtT_x000D_ tagccaatTtg_x000D_ ttgattggAtt_x000D_ aagccaatAgT_x000D_ agTccaatTtg_x000D_ tccattggctt_x000D_ ttTattggttG_x000D_ caTattggAgt_x000D_	-1480 _x000D_ 4071 _x000D_ 3021 _x000D_ 3316 _x000D_ -2441 _x000D_ 3012 _x000D_ 1804 _x000D_ 2717 _x000D_	defined by HTR2C TSS
hsa-mir-1298	ChrX: 113946650 - 113954762 [+]		14	tccattggAgc_x000D_ gagattggtct_x000D_ aacccaatTca_x000D_ accccaatcac_x000D_ AgTattggcct_x000D_ AcAattggtct_x000D_ tcAattgggAa_x000D_ CgaccaatctT_x000D_ CagccaatTac_x000D_ tTTccaatgag_x000D_ tcaccaatAaa_x000D_ ctAattggttt_x000D_ Caaccaatcta_x000D_ tcTattggAgc_x000D_	529 _x000D_ 3351 _x000D_ -515 _x000D_ 406 _x000D_ 4802 _x000D_ -1760 _x000D_ 911 _x000D_ 2292 _x000D_ 2506 _x000D_ -2865 _x000D_ -856 _x000D_ 3441 _x000D_ -2044 _x000D_ 4549 _x000D_	defined by HTR2C TSS
hsa-mir-1911	ChrX: 113994744 - 114002824 [+]		7	cgAattggtta_x000D_ gacccaatgcc_x000D_ gaTattggAga_x000D_ tccccaatAaa_x000D_ gcAattggAtt_x000D_ gTgccaatTcc_x000D_ Atcattgggct_x000D_	-735 _x000D_ 3654 _x000D_ 3765 _x000D_ 1199 _x000D_ -2942 _x000D_ 1942 _x000D_ 3423 _x000D_	defined by HTR2C TSS
hsa-mir-448	ChrX: 114055017 - 114063128 [+]		12	tgAattggtgt_x000D_ tggattggtAc_x000D_ tccattggAAt_x000D_ CagccaatccT_x000D_ agTccaatTca_x000D_ tcTattggctt_x000D_ gcTccaatgag_x000D_ ttAattggtgG_x000D_ gtTattggttG_x000D_ taTccaatcaT_x000D_ tTcccaatAaa_x000D_ gggccaatctT_x000D_	3211 _x000D_ 788 _x000D_ 1264 _x000D_ 760 _x000D_ -2664 _x000D_ 3410 _x000D_ 3624 _x000D_ -240 _x000D_ -182 _x000D_ 652 _x000D_ 1495 _x000D_ 1175 _x000D_	defined by HTR2C TSS
hsa-mir-1277	ChrX: 117517357 - 117525435 [+]	117480681 (39676)	9	gaTccaatTaa_x000D_ tcTattggtct_x000D_ aTgccaatAgc_x000D_ ccTattggcca_x000D_ ctAattggtAa_x000D_ gggattgggga_x000D_ gaAattggAta_x000D_ tcAattggtct_x000D_ caAattggttG_x000D_	-2248 _x000D_ -1870 _x000D_ 1674 _x000D_ -606 _x000D_ 1129 _x000D_ 4077 _x000D_ 2793 _x000D_ -2558 _x000D_ 4850 _x000D_	defined by WDR44 TSS
hsa-mir-766	ChrX: 118775700 - 118783811 [-]	118826855 (46044)	11	tgAattggcca_x000D_ ggAattggtgc_x000D_ AagattggAca_x000D_ acgccaatTgg_x000D_ gtgattgggcc_x000D_ CagccaatggT_x000D_ ccAattggAtt_x000D_ agcccaatcag_x000D_ cccattggtAG_x000D_ tgAattggcAt_x000D_ ttgattgggcc_x000D_	-1868 _x000D_ <32> _x000D_ 3633 _x000D_ 768 _x000D_ 1831 _x000D_ 554 _x000D_ 771 _x000D_ 642 _x000D_ 2687 _x000D_ -173 _x000D_ 1518 _x000D_	defined by SEPT6 TSS
hsa-mir-220a	ChrX: 122691055 - 122699055 [-]	122744908 (48853)	8	AtcattgggAc_x000D_ gaTattggcct_x000D_ AtTattggtct_x000D_ gaTattggctG_x000D_ agTccaatTtg_x000D_ tcTccaatAaa_x000D_ AaAattggttt_x000D_ tcAattggttt_x000D_	3674 _x000D_ -2126 _x000D_ -1884 _x000D_ -2447 _x000D_ 1951 _x000D_ 3786 _x000D_ 4768 _x000D_ 1560 _x000D_
hsa-mir-363	ChrX: 133298407 - 133306482 [-]	133307920 (4438)	8	aTTccaatcaa_x000D_ Aacattggtct_x000D_ aacccaatTta_x000D_ gggattggAga_x000D_ Aagattgggtc_x000D_ aaaccaatggg_x000D_ ggaccaatAtg_x000D_	3758 3812 _x000D_ 1651 _x000D_ -1906 _x000D_ -2106 _x000D_ -441 _x000D_ 461 _x000D_ 3224 _x000D_
hsa-mir-92a-2	ChrX: 133298567 - 133306642 [-]	133307920 (4278)	8	aTTccaatcaa_x000D_ Aacattggtct_x000D_ aacccaatTta_x000D_ gggattggAga_x000D_ Aagattgggtc_x000D_ aaaccaatggg_x000D_ ggaccaatAtg_x000D_	3918 3972 _x000D_ 1811 _x000D_ -1746 _x000D_ -1946 _x000D_ -281 _x000D_ 621 _x000D_ 3384 _x000D_
hsa-mir-19b-2	ChrX: 133298700 - 133306796 [-]	133307920 (4124)	8	aTTccaatcaa_x000D_ Aacattggtct_x000D_ aacccaatTta_x000D_ gggattggAga_x000D_ Aagattgggtc_x000D_ aaaccaatggg_x000D_ ggaccaatAtg_x000D_	4051 4105 _x000D_ 1944 _x000D_ -1592 _x000D_ -1792 _x000D_ -127 _x000D_ 754 _x000D_ 3517 _x000D_
hsa-mir-20b	ChrX: 133298838 - 133306907 [-]	133307920 (4013)	8	aTTccaatcaa_x000D_ Aacattggtct_x000D_ aacccaatTta_x000D_ gggattggAga_x000D_ Aagattgggtc_x000D_ aaaccaatggg_x000D_ ggaccaatAtg_x000D_	4189 4243 _x000D_ 2082 _x000D_ -1481 _x000D_ -1681 _x000D_ -16 _x000D_ 892 _x000D_ 3655 _x000D_
hsa-mir-18b	ChrX: 133299070 - 133307141 [-]	133307920 (3779)	8	aTTccaatcaa_x000D_ Aacattggtct_x000D_ aacccaatTta_x000D_ gggattggAga_x000D_ Aagattgggtc_x000D_ aaaccaatggg_x000D_ ggaccaatAtg_x000D_	4421 4475 _x000D_ 2314 _x000D_ -1247 _x000D_ -1447 _x000D_ 147 _x000D_ 1124 _x000D_ 3887 _x000D_
hsa-mir-106a	ChrX: 133299227 - 133307308 [-]	133307920 (3612)	9	aTTccaatcaa_x000D_ Aacattggtct_x000D_ aacccaatTta_x000D_ gggattggAga_x000D_ Aagattgggtc_x000D_ tcAattggttc_x000D_ aaaccaatggg_x000D_ ggaccaatAtg_x000D_	4578 4632 _x000D_ 2471 _x000D_ -1080 _x000D_ -1280 _x000D_ 304 _x000D_ -2899 _x000D_ 1281 _x000D_ 4044 _x000D_
hsa-mir-450b	ChrX: 133669214 - 133677292 [-]	133682737 (8445)	10	tgTattgggga_x000D_ aacccaatTtg_x000D_ gccccaatcca_x000D_ cccattggcct_x000D_ taTattgggAa_x000D_ cgcattggcca_x000D_ tgTattgggAt_x000D_ AgAattgggca_x000D_ tacattggAca_x000D_ Aagattggccc_x000D_	-291 _x000D_ 4403 _x000D_ 4676 _x000D_ -2762 _x000D_ -120 _x000D_ 534 _x000D_ <43> _x000D_ 2292 _x000D_ -1785 _x000D_ -1757 _x000D_
hsa-mir-450a-1	ChrX: 133669370 - 133677461 [-]	133680810 (6349)	11	tgTccaatTaa_x000D_ tgTattgggga_x000D_ aacccaatTtg_x000D_ gccccaatcca_x000D_ taTattgggAa_x000D_ cccattggcct_x000D_ cgcattggcca_x000D_ tgTattgggAt_x000D_ AgAattgggca_x000D_ tacattggAca_x000D_ Aagattggccc_x000D_	-2934 _x000D_ -122 _x000D_ 4559 _x000D_ 4832 _x000D_ <49> _x000D_ -2593 _x000D_ 690 _x000D_ 121 _x000D_ 2448 _x000D_ -1616 _x000D_ -1588 _x000D_
hsa-mir-450a-2	ChrX: 133669537 - 133677637 [-]	133681808 (7171)	10	tgTccaatTaa_x000D_ tgTattgggga_x000D_ aacccaatTtg_x000D_ taTattgggAa_x000D_ cccattggcct_x000D_ cgcattggcca_x000D_ tgTattgggAt_x000D_ AgAattgggca_x000D_ tacattggAca_x000D_ Aagattggccc_x000D_	-2758 _x000D_ <54> _x000D_ 4726 _x000D_ 125 _x000D_ -2417 _x000D_ 857 _x000D_ 288 _x000D_ 2615 _x000D_ -1440 _x000D_ -1412 _x000D_
hsa-mir-542	ChrX: 133670370 - 133678467 [-]	133680810 (5343)	11	tgTccaatTaa_x000D_ tgTattgggga_x000D_ cccattggcct_x000D_ taTattgggAa_x000D_ cgcattggcca_x000D_ tgTattgggAt_x000D_ AgAattgggca_x000D_ tacattggAca_x000D_ gtTattgggAa_x000D_ Aagattggccc_x000D_ ccAattggcAt_x000D_	-1928 _x000D_ 787 _x000D_ -1587 _x000D_ 958 _x000D_ 1690 _x000D_ 1121 _x000D_ 3448 _x000D_ -610 _x000D_ -2300 _x000D_ -582 _x000D_ -2205 _x000D_
hsa-mir-503	ChrX: 133675357 - 133683428 [-]	133681808 (1380)	10	tgTccaatTaa_x000D_ Cgcccaatctg_x000D_ cccattggcct_x000D_ tTcccaatcag_x000D_ tacattggAca_x000D_ AccattggcgG_x000D_ tgTccaatTgc_x000D_ gtTattgggAa_x000D_ Aagattggccc_x000D_ ccAattggcAt_x000D_	2962 _x000D_ 563 _x000D_ 3303 _x000D_ 200 _x000D_ 4280 _x000D_ 988 _x000D_ -650 _x000D_ 2590 _x000D_ 4308 _x000D_ 2685 _x000D_	defined by AC004383.3 TSS
hsa-mir-424	ChrX: 133675643 - 133683741 [-]	133680810 (69)	10	tgTccaatTaa_x000D_ Cgcccaatctg_x000D_ cccattggcct_x000D_ tTcccaatcag_x000D_ tacattggAca_x000D_ AccattggcgG_x000D_ tgTccaatTgc_x000D_ gtTattgggAa_x000D_ Aagattggccc_x000D_ ccAattggcAt_x000D_	3248 _x000D_ 849 _x000D_ 3589 _x000D_ 486 _x000D_ 4566 _x000D_ 1274 _x000D_ -337 _x000D_ 2876 _x000D_ 4594 _x000D_ 2971 _x000D_	defined by AC004383.3 TSS
hsa-mir-934	ChrX: 135630037 - 135638120 [+]	135594906 (38131)	17	aTTccaatgta_x000D_ AaTattggcca_x000D_ ttAattggtga_x000D_ ctgattggttG_x000D_ ttAattggcca_x000D_ ctcattgggtG_x000D_ agTccaatTca_x000D_ gccattggAtG_x000D_ tacattggAga_x000D_ cacattggAga_x000D_ ggcattgggAa_x000D_ tgTattgggtG_x000D_ aaaccaatccT_x000D_ ctcattgggAG_x000D_ gaTccaatAta_x000D_ aTaccaatgcT_x000D_ cacattgggAG_x000D_	1241 _x000D_ -2678 _x000D_ -360 _x000D_ -1833 _x000D_ 1317 _x000D_ 666 _x000D_ -522 _x000D_ 4001 _x000D_ 3082 _x000D_ 3640 _x000D_ 4829 _x000D_ 1573 _x000D_ -2481 _x000D_ -1554 _x000D_ 4542 _x000D_ 704 _x000D_ 3529 _x000D_	defined by VGLL1 TSS
hsa-mir-504	ChrX: 137744871 - 137752954 [-]	137793880 (43926)	10	ctcattggAcc_x000D_ accccaatgcT_x000D_ taaccaatAcT_x000D_ Atgattggtct_x000D_ aaaccaatAtT_x000D_ gaTattggAtc_x000D_ aggccaatAta_x000D_ tTaccaatgta_x000D_ CTcccaatctg_x000D_ aTaccaatctg_x000D_	2719 _x000D_ 75 _x000D_ 1206 _x000D_ 3283 _x000D_ 336 _x000D_ 1455 _x000D_ -281 _x000D_ 258 _x000D_ 3445 _x000D_ -2297 _x000D_	defined by FGF13 TSS
hsa-mir-505	ChrX: 139001306 - 139009390 [-]	139015431 (9041)	8	Aggattggtga_x000D_ cacattggcAG_x000D_ gagattgggta_x000D_ ctcattggggc_x000D_ AaTattggttt_x000D_ AtgattggAgc_x000D_ caTattggcca_x000D_ tgAattggtAa_x000D_	-1556 _x000D_ -1747 _x000D_ 2621 _x000D_ -634 _x000D_ 223 _x000D_ 347 _x000D_ 4409 _x000D_ -1322 _x000D_	defined by ATP11C TSS
hsa-mir-320d-2	ChrX: 140003336 - 140011384 [-]	140050697 (42313)	13	aacccaatTca_x000D_ accccaatgac_x000D_ AaAattggggt_x000D_ gagccaatAaa_x000D_ taTattggcga_x000D_ ttAattggcAa_x000D_ AccattggctG_x000D_ AagattggAtt_x000D_ aagccaatTtT_x000D_ cacattggAAt_x000D_ gaAattgggAt_x000D_ AccattggAcc_x000D_ tgTattgggct_x000D_	-1606 _x000D_ -1545 _x000D_ -1953 _x000D_ 1832 _x000D_ -1890 _x000D_ 3842 _x000D_ -2726 _x000D_ -641 _x000D_ 2082 _x000D_ 1762 _x000D_ -184 _x000D_ 821 _x000D_ -1987 _x000D_
hsa-mir-890	ChrX: 145070792 - 145078869 [-]		6	CTaccaatgtg_x000D_ Agcattggtga_x000D_ cagattggtga_x000D_ tgaccaatcca_x000D_ tacattggAgG_x000D_ gtAattggttt_x000D_	-2705 _x000D_ 4637 _x000D_ 1016 _x000D_ 3632 _x000D_ 764 _x000D_ 2858 _x000D_
hsa-mir-888	ChrX: 145071301 - 145079378 [-]		5	CTaccaatgtg_x000D_ cagattggtga_x000D_ tgaccaatcca_x000D_ tacattggAgG_x000D_ gtAattggttt_x000D_	-2196 _x000D_ 1525 _x000D_ 4141 _x000D_ 1273 _x000D_ 3367 _x000D_
hsa-mir-892a	ChrX: 145073186 - 145081261 [-]		7	CTaccaatgtg_x000D_ ggTattggtAa_x000D_ gaTattgggca_x000D_ cagattggtga_x000D_ tacattggAgG_x000D_ tggattggggt_x000D_ aggccaatgca_x000D_	-313 _x000D_ -1221 _x000D_ -1349 _x000D_ 3410 _x000D_ 3158 _x000D_ -1162 _x000D_ -1449 _x000D_
hsa-mir-892b	ChrX: 145073715 - 145081792 [-]	145078831 (39)	7	CTaccaatgtg_x000D_ ggTattggtAa_x000D_ gaTattgggca_x000D_ cagattggtga_x000D_ tacattggAgG_x000D_ tggattggggt_x000D_ aggccaatgca_x000D_	141 _x000D_ -690 _x000D_ -818 _x000D_ 3939 _x000D_ 3687 _x000D_ -631 _x000D_ -918 _x000D_
hsa-mir-891b	ChrX: 145077570 - 145085649 [-]		13	CTaccaatgtg_x000D_ AtAattgggga_x000D_ ggaccaatgga_x000D_ ggTattggtAa_x000D_ ttcattggtgG_x000D_ tggattggtAG_x000D_ ggTattggctG_x000D_ tggattggggt_x000D_ AtcattgggAt_x000D_ gaTattgggca_x000D_ Cagccaatctg_x000D_ gaAattggAca_x000D_ aggccaatgca_x000D_	3996 _x000D_ -1700 _x000D_ -2242 _x000D_ 3088 _x000D_ 639 _x000D_ -237 _x000D_ -2482 _x000D_ 3147 _x000D_ -2304 _x000D_ 2960 _x000D_ -2005 _x000D_ -2144 _x000D_ 2860 _x000D_
hsa-mir-891a	ChrX: 145104311 - 145112390 [-]		13	CaaccaatTaa_x000D_ ttcattggtgG_x000D_ tggattggtAG_x000D_ tggattggggt_x000D_ AacattgggAc_x000D_ ttgattgggAa_x000D_ tcaccaatgcT_x000D_ caTattggtcG_x000D_ accccaatTgT_x000D_ Ccaccaatcca_x000D_ tgAattgggAa_x000D_ Caaccaatcag_x000D_ CaaccaatTga_x000D_	-1759 _x000D_ 751 _x000D_ -237 _x000D_ 2954 _x000D_ -1789 _x000D_ -1658 _x000D_ -2828 _x000D_ -1414 _x000D_ -2768 _x000D_ -1735 _x000D_ -2418 _x000D_ -1711 _x000D_ 1122 _x000D_
hsa-mir-513c	ChrX: 146266221 - 146274305 [-]	146314685 (43380)	13	tacattggcAc_x000D_ Caaccaatgtc_x000D_ tacccaatgta_x000D_ aaaccaatggg_x000D_ ggTccaatctc_x000D_ acgccaatgca_x000D_ gagattgggAt_x000D_ tcaccaatTca_x000D_ CTgccaatgcc_x000D_ tcaccaatTta_x000D_ accccaatAaa_x000D_ ctcattgggAG_x000D_ gacccaatAgT_x000D_	-1630 _x000D_ 2192 _x000D_ 2350 _x000D_ -428 _x000D_ 4847 _x000D_ -230 _x000D_ 1700 _x000D_ 2416 _x000D_ 1921 _x000D_ 468 _x000D_ -2007 _x000D_ 4388 _x000D_ 4668 _x000D_
hsa-mir-513b	ChrX: 146275561 - 146283645 [-]	146314685 (34040)	13	gaTccaatcac_x000D_ Caaccaatgtc_x000D_ cgcattggcta_x000D_ Cccccaatggg_x000D_ tgTattgggcG_x000D_ Agcattgggta_x000D_ aacccaatgga_x000D_ gagattgggAt_x000D_ tcaccaatTca_x000D_ tccattggctG_x000D_ CTgccaatgcc_x000D_ tagccaatAta_x000D_ gTcccaatgag_x000D_	3815 _x000D_ 2202 _x000D_ -2518 _x000D_ 4321 _x000D_ 4695 _x000D_ 4113 _x000D_ 649 _x000D_ 1699 _x000D_ 2426 _x000D_ -1316 _x000D_ 1925 _x000D_ 2360 _x000D_ -1288 _x000D_
hsa-mir-513a-1	ChrX: 146289980 - 146298109 [-]	146314685 (19576)	18	gaTccaatcac_x000D_ taTattggcAc_x000D_ Aacattgggga_x000D_ aTTccaatgga_x000D_ gTgccaatcac_x000D_ taTattggggt_x000D_ acgccaatgca_x000D_ tagccaatgta_x000D_ Cagccaatgtc_x000D_ gagattgggAt_x000D_ tccattggAAt_x000D_ tcaccaatTca_x000D_ CTgccaatgcc_x000D_ tcaccaatTta_x000D_ AaAattggtct_x000D_ ttcattggggG_x000D_ gacattggggt_x000D_ tacattggAta_x000D_	3981 _x000D_ -1009 _x000D_ 4013 _x000D_ 1150 _x000D_ 4632 _x000D_ 4859 _x000D_ -221 _x000D_ 2586 _x000D_ 2428 _x000D_ 1948 _x000D_ -1181 _x000D_ 2658 _x000D_ 2156 _x000D_ 444 _x000D_ 2948 _x000D_ 1368 _x000D_ 4036 _x000D_ 204 _x000D_
hsa-mir-513a-2	ChrX: 146302343 - 146310470 [-]	146314685 (7215)	13	gaTattggctG_x000D_ gtcattggtgt_x000D_ Aggattgggtt_x000D_ gtTattggtct_x000D_ taTattgggga_x000D_ ttgattggtAt_x000D_ ttcattggAgG_x000D_ CTaccaatgac_x000D_ gaTattggtct_x000D_ ttgattggAAt_x000D_ tcaccaatTta_x000D_ acaccaatgca_x000D_ tacattggAta_x000D_	1944 _x000D_ -1716 _x000D_ -2700 _x000D_ 2510 _x000D_ 1053 _x000D_ -1704 _x000D_ 1338 _x000D_ 3518 _x000D_ 2266 _x000D_ 2372 _x000D_ 438 _x000D_ -228 _x000D_ 207 _x000D_
hsa-mir-506	ChrX: 146307237 - 146315361 [-]	146314685 (2324)	9	ctgattggtgc_x000D_ gaaccaatTcc_x000D_ gtcattggtgt_x000D_ Aggattgggtt_x000D_ aaaccaatTtT_x000D_ ggcattggtAa_x000D_ acaccaatgca_x000D_ ttgattggtAt_x000D_ gccccaatgaT_x000D_	1356 _x000D_ -2287 _x000D_ 3051 _x000D_ 2067 _x000D_ -1016 _x000D_ <121> _x000D_ 4539 _x000D_ 3063 _x000D_ -675 _x000D_
hsa-mir-507	ChrX: 146307501 - 146315595 [-]	146314685 (2090)	9	ctgattggtgc_x000D_ gaaccaatTcc_x000D_ gtcattggtgt_x000D_ Aggattgggtt_x000D_ aaaccaatTtT_x000D_ ggcattggtAa_x000D_ acaccaatgca_x000D_ ttgattggtAt_x000D_ gccccaatgaT_x000D_	1620 _x000D_ -2053 _x000D_ 3315 _x000D_ 2331 _x000D_ -782 _x000D_ 261 _x000D_ 4803 _x000D_ 3327 _x000D_ -441 _x000D_
hsa-mir-508	ChrX: 146313430 - 146321545 [-]	146351035 (32490)	9	AtTattggttt_x000D_ gaaccaatTcc_x000D_ ttcattggtgt_x000D_ gTTccaatctg_x000D_ aagccaatTgc_x000D_ tacccaatAcT_x000D_ ttTattgggga_x000D_ ttTattggtgt_x000D_ gacattggtAa_x000D_	2601 _x000D_ 3782 _x000D_ -2772 _x000D_ 1857 _x000D_ -486 _x000D_ -1221 _x000D_ 2363 _x000D_ -913 _x000D_ 1484 _x000D_
hsa-mir-514b	ChrX: 146326668 - 146334748 [-]	146351035 (19287)	6	tcaccaatcag_x000D_ AtgattggAca_x000D_ tccattggctG_x000D_ tgAattggctG_x000D_ Atgattgggga_x000D_ tggattggAAt_x000D_	-402 _x000D_ -482 _x000D_ 3481 _x000D_ -2077 _x000D_ 3974 _x000D_ 1583 _x000D_
hsa-mir-509-2	ChrX: 146335277 - 146343368 [-]	146390339 (49971)	14	tggccaatctg_x000D_ aTTccaatggc_x000D_ AtTattgggtc_x000D_ AtgattggtAc_x000D_ gaTccaatTac_x000D_ CcaccaatTta_x000D_ gTaccaatTta_x000D_ ttcattggctG_x000D_ ttTattggcAa_x000D_ tggattggAtt_x000D_	2627 _x000D_ -1864 -89 _x000D_ 2755 _x000D_ -1722 -834 <53> _x000D_ 1004 _x000D_ 4020 _x000D_ -2526 _x000D_ 3966 _x000D_ 4558 _x000D_ -1896 -1007 _x000D_
hsa-mir-509-3	ChrX: 146336169 - 146344244 [-]	146390339 (49095)	15	tggccaatctg_x000D_ aTTccaatggc_x000D_ AtTattgggtc_x000D_ AtgattggtAc_x000D_ gaTccaatTac_x000D_ gTaccaatTta_x000D_ CcaccaatTta_x000D_ Cagccaatcca_x000D_ ttcattggctG_x000D_ tggattggAtt_x000D_ gaAattggcca_x000D_	3519 _x000D_ -988 712 _x000D_ 3647 _x000D_ -846 <42> 854 _x000D_ 1896 _x000D_ -1650 _x000D_ 4912 _x000D_ -2992 _x000D_ 4858 _x000D_ -1020 -131 _x000D_ -2974 _x000D_
hsa-mir-509-1	ChrX: 146337049 - 146345143 [-]	146390339 (48196)	14	tggccaatctg_x000D_ aTTccaatggc_x000D_ AtTattgggtc_x000D_ AtgattggtAc_x000D_ ggcattgggAa_x000D_ gaTccaatTac_x000D_ gTaccaatTta_x000D_ Cagccaatcca_x000D_ tggattggAtt_x000D_ gaAattggcca_x000D_	4399 _x000D_ -89 1592 _x000D_ 4527 _x000D_ <53> 847 1734 _x000D_ -2108 _x000D_ 2776 _x000D_ -751 _x000D_ -2093 _x000D_ -121 674 _x000D_ -2075 _x000D_
hsa-mir-510	ChrX: 146348852 - 146356926 [-]	146390339 (36413)	11	ggTccaatTtc_x000D_ AaAattggtga_x000D_ gcaccaatgac_x000D_ cagattggtga_x000D_ ggAattggtAt_x000D_ tTTccaatcaa_x000D_ cagattggAAa_x000D_ ttTattggggt_x000D_ ggcccaatAga_x000D_ caTattggAca_x000D_ gtcattggcAt_x000D_	4244 _x000D_ 1792 _x000D_ 3210 _x000D_ -371 _x000D_ 1940 _x000D_ 933 _x000D_ -701 _x000D_ 2737 _x000D_ 1113 _x000D_ 1769 _x000D_ 4912 _x000D_
hsa-mir-514-1	ChrX: 146355764 - 146363862 [-]	146390339 (29477)	12	gcTattggtAc_x000D_ tgAattggAca_x000D_ gaaccaatctc_x000D_ ttTattgggct_x000D_ gtTattgggga_x000D_ tTaccaatTta_x000D_ ttTattggAtt_x000D_ aaaccaatTaa_x000D_ gagattggggc_x000D_ acTccaatTta_x000D_ ctTattggcca_x000D_ aTgccaatTac_x000D_	-2340 _x000D_ -1476 _x000D_ -2131 _x000D_ 2918 _x000D_ 1015 _x000D_ 2987 _x000D_ 2144 _x000D_ 2542 _x000D_ -1415 _x000D_ -990 _x000D_ 2086 _x000D_ -937 _x000D_
hsa-mir-514-2	ChrX: 146358460 - 146366548 [-]	146390339 (26791)	15	gcTattggtAc_x000D_ tgAattggAca_x000D_ gaaccaatctc_x000D_ gtTattgggga_x000D_ ttTattggAtt_x000D_ gagattggggc_x000D_ acTccaatTta_x000D_ aTgccaatTac_x000D_ ctTattggcca_x000D_	-2352 258 _x000D_ -1488 1122 _x000D_ -2143 467 _x000D_ 3711 _x000D_ 4840 _x000D_ -1427 1183 _x000D_ -1002 1608 _x000D_ -949 1661 _x000D_ 4782 _x000D_
hsa-mir-514-3	ChrX: 146361158 - 146369246 [-]	146390339 (24093)	22	gggattgggta_x000D_ gcTattggtAc_x000D_ tgAattggAca_x000D_ tggattggggG_x000D_ gaaccaatctc_x000D_ gagattggggc_x000D_ tggattggcca_x000D_ acTccaatTta_x000D_ aTgccaatTac_x000D_	-2954 _x000D_ -2353 258 2956 _x000D_ -1489 1122 3820 _x000D_ -2963 _x000D_ -2144 467 3165 _x000D_ -1428 1183 3881 _x000D_ -2927 _x000D_ -2657 -1003 1608 4306 _x000D_ -950 1661 4359 _x000D_
hsa-mir-2114	ChrX: 149393239 - 149401319 [+]	149390740 (5499)	18	gcAattggtAt_x000D_ acgccaatAaT_x000D_ tgAattggAca_x000D_ ttcattggtga_x000D_ tgaccaatTtT_x000D_ gggccaatTag_x000D_ agaccaatTcc_x000D_ gTaccaatggc_x000D_ tgaccaatgac_x000D_ aaTccaatAca_x000D_ tgaccaatTtc_x000D_ tgAattggtgc_x000D_ acTccaatTcc_x000D_ Caaccaatggg_x000D_ aTTccaatcag_x000D_ ggTccaatgta_x000D_ ctcattgggAa_x000D_ CTcccaatcac_x000D_	-2242 _x000D_ -1320 _x000D_ 4324 _x000D_ 4286 _x000D_ -317 _x000D_ -1914 _x000D_ 2127 _x000D_ 3739 _x000D_ 1722 _x000D_ 2183 _x000D_ -2346 _x000D_ 2614 _x000D_ 2445 _x000D_ 2558 _x000D_ -1075 _x000D_ 4983 _x000D_ -920 _x000D_ 3669 _x000D_
hsa-mir-4330	ChrX: 150333694 - 150341799 [+]		18	CaaccaatggT_x000D_ Agcattggcca_x000D_ ggcattgggct_x000D_ agcccaatTca_x000D_ gTTccaatgac_x000D_ Ccaccaatgaa_x000D_ ctTattgggtt_x000D_ caAattggcgc_x000D_ cccattggttG_x000D_ agTccaatTaa_x000D_ ggAattggAgc_x000D_ tcTccaatgca_x000D_ ctAattggtAt_x000D_ aTgccaatgaT_x000D_ Caaccaatgcc_x000D_ AccattggAgt_x000D_ tTTccaatcaa_x000D_ AaAattggcca_x000D_	3804 _x000D_ 3854 _x000D_ 1435 _x000D_ 777 _x000D_ 2804 _x000D_ 4060 _x000D_ 3751 _x000D_ 118 _x000D_ 3192 _x000D_ -175 _x000D_ 3213 _x000D_ -671 _x000D_ 4322 _x000D_ -1206 _x000D_ 1101 _x000D_ 2863 _x000D_ -601 _x000D_ -2360 _x000D_
hsa-mir-224	ChrX: 151122049 - 151130130 [-]		15	ctgattggAgc_x000D_ gggattggctt_x000D_ gaaccaatcca_x000D_ gacattgggtG_x000D_ AtgattggAga_x000D_ ttcattggtgG_x000D_ taaccaatgtc_x000D_ CacccaatccT_x000D_ gaAattggAgt_x000D_ gcTattggAga_x000D_ ttgattggtgc_x000D_ tTTccaatgga_x000D_ caAattggcAt_x000D_ CaTccaatggg_x000D_ gccattggtct_x000D_	4986 _x000D_ 2016 _x000D_ -814 _x000D_ 2455 _x000D_ -1136 _x000D_ -2793 _x000D_ 2954 _x000D_ -1872 _x000D_ 476 _x000D_ -1383 _x000D_ 4809 _x000D_ -2667 _x000D_ 918 _x000D_ 4602 _x000D_ 2526 _x000D_	defined by GABRE TSS
hsa-mir-452	ChrX: 151123099 - 151131184 [-]		12	gggattggctt_x000D_ gaaccaatcca_x000D_ gacattgggtG_x000D_ AtgattggAga_x000D_ ttcattggtgG_x000D_ taaccaatgtc_x000D_ CacccaatccT_x000D_ tTTccaatgga_x000D_ gaAattggAgt_x000D_ gcTattggAga_x000D_ caAattggcAt_x000D_ gccattggtct_x000D_	3066 _x000D_ 155 _x000D_ 3505 _x000D_ -82 _x000D_ -1739 _x000D_ 4004 _x000D_ -818 _x000D_ -1613 _x000D_ 1526 _x000D_ -329 _x000D_ 1968 _x000D_ 3576 _x000D_	defined by GABRE TSS
hsa-mir-105-1	ChrX: 151555690 - 151563771 [-]		6	tgTattggAct_x000D_ AtcattggAgc_x000D_ AgTattggctc_x000D_ gacattggAca_x000D_ AtTattggtga_x000D_ taTattggtgt_x000D_	2398 _x000D_ 691 _x000D_ 855 _x000D_ 3984 _x000D_ 3582 _x000D_ 631 _x000D_	defined by GABRA3 TSS
hsa-mir-767	ChrX: 151556892 - 151565001 [-]		7	tgTattggAct_x000D_ acTccaatctc_x000D_ AtcattggAgc_x000D_ AgTattggctc_x000D_ AtTattggtga_x000D_ gtgattggAtt_x000D_ taTattggtgt_x000D_	3600 _x000D_ -2672 _x000D_ 1893 _x000D_ 2057 _x000D_ 4784 _x000D_ -2589 _x000D_ 1833 _x000D_	defined by GABRA3 TSS
hsa-mir-105-2	ChrX: 151557883 - 151565964 [-]		7	tgTattggAct_x000D_ acTccaatctc_x000D_ AtcattggAgc_x000D_ AgTattggctc_x000D_ gtgattggAtt_x000D_ taTattggtgt_x000D_ acaccaatgcT_x000D_	4591 _x000D_ -1709 _x000D_ 2884 _x000D_ 3048 _x000D_ -1626 _x000D_ 2824 _x000D_ -2585 _x000D_	defined by GABRA3 TSS
hsa-mir-3202-1	ChrX: 153243548 - 153251629 [+]	153199873 (46675)	8	Cagccaatcag_x000D_ gggattggctG_x000D_ tggccaatAta_x000D_ cacattggcta_x000D_ AtgattggAgt_x000D_ caTattggcca_x000D_ tagattggggt_x000D_ gagccaatggT_x000D_	702 _x000D_ 4442 _x000D_ 4931 _x000D_ -1972 _x000D_ <28> _x000D_ -2630 _x000D_ 3801 _x000D_ 4525 _x000D_	defined by TMEM187 TSS
hsa-mir-3202-2	ChrX: 153241548 - 153249627 [-]	153248427 (1800)	5	tggccaatAtg_x000D_ acTccaatcaT_x000D_ tacattgggga_x000D_ ctgattggctG_x000D_ tagccaatgtg_x000D_	2620 _x000D_ <41> _x000D_ 4987 _x000D_ -714 _x000D_ 1962 _x000D_
hsa-mir-718	ChrX: 153280370 - 153288440 [-]	153286632 (1192)	4	gacccaatgtT_x000D_ ctcattggAtc_x000D_ ggcccaatcca_x000D_ cacattggcca_x000D_	2407 _x000D_ -1511 _x000D_ 3745 _x000D_ 2305 _x000D_	defined by IRAK1 TSS
hsa-mir-1184-1	ChrX: 154110634 - 154118733 [-]	154115971 (238)	8	aTTccaatgca_x000D_ ctcattggcta_x000D_ ttgattggAgG_x000D_ gaAattgggAa_x000D_ cccattggcct_x000D_ gTcccaatTtc_x000D_ gTcccaatccg_x000D_ agaccaatggg_x000D_	-852 _x000D_ 2419 _x000D_ 3577 _x000D_ 4497 _x000D_ 2530 _x000D_ 3374 _x000D_ 4692 _x000D_ 2438 _x000D_	defined by F8,F8A1 TSS
hsa-mir-1184-2	ChrX: 154607748 - 154615847 [-]	154613085 (238)	9	aTTccaatgca_x000D_ caTattgggta_x000D_ ctcattggcta_x000D_ ttgattggAgG_x000D_ gaAattgggAa_x000D_ cccattggcct_x000D_ gTcccaatTtc_x000D_ gTcccaatccg_x000D_ agaccaatggg_x000D_	-852 _x000D_ -2990 _x000D_ 2422 _x000D_ 3580 _x000D_ 4500 _x000D_ 2533 _x000D_ 3377 _x000D_ 4695 _x000D_ 2441 _x000D_
hsa-mir-1184-3	ChrX: 154684178 - 154692277 [+]	154687142 (36)	9	aTTccaatgca_x000D_ caTattgggta_x000D_ ctcattggcta_x000D_ ttgattggAgG_x000D_ gaAattgggAa_x000D_ cccattggcct_x000D_ gTcccaatTtc_x000D_ gTcccaatccg_x000D_ agaccaatggg_x000D_	-852 _x000D_ -2995 _x000D_ 2421 _x000D_ 3579 _x000D_ 4499 _x000D_ 2532 _x000D_ 3376 _x000D_ 4694 _x000D_ 2440 _x000D_
hsa-mir-3155	Chr10: 6191159 - 6199241 [+]	91925105 (85730946)	6	tccccaatAga_x000D_ gaTccaatcag_x000D_ tgcattggtga_x000D_ tcTccaatgtc_x000D_ taTattggAcc_x000D_ tacccaatAgg_x000D_	-2418 _x000D_ -521 _x000D_ -715 _x000D_ 3761 _x000D_ -1963 _x000D_ 3703 _x000D_	defined by PFKFB3 TSS
hsa-mir-548q	Chr10: 12762252 - 12770352 [-]	12811010 (43658)	3	tcaccaatTcc_x000D_ tTcccaatAga_x000D_ ctgattgggca_x000D_	4301 _x000D_ 2425 _x000D_ 4132 _x000D_
hsa-mir-4293	Chr10: 14420198 - 14428276 [-]		10	gacccaatcag_x000D_ gccattgggAt_x000D_ gaTccaatcag_x000D_ aTgccaatAca_x000D_ taAattgggAc_x000D_ gagccaatTtT_x000D_ tggccaatAga_x000D_ gaTattggttG_x000D_ agaccaatctg_x000D_	4526 _x000D_ 3972 _x000D_ 4445 4484 _x000D_ -2847 _x000D_ 3790 _x000D_ -737 _x000D_ 1289 _x000D_ -24 _x000D_ 4250 _x000D_	defined by FRMD4A TSS
hsa-mir-1265	Chr10: 14475575 - 14483661 [+]	14447281 (31294)	5	ttAattggcta_x000D_ agaccaatTca_x000D_ gtAattggtgG_x000D_ Cacccaatgtc_x000D_ ggaccaatgtc_x000D_	-1140 _x000D_ -1663 _x000D_ 3349 _x000D_ -286 _x000D_ -314 _x000D_
hsa-mir-511-1	Chr10: 17884107 - 17892194 [+]		8	taTattggttt_x000D_ cccattggctt_x000D_ tTcccaatcag_x000D_ CgaccaatTca_x000D_ cacattggcca_x000D_ cacattggAgG_x000D_ gagccaatAaT_x000D_ AgcattggctG_x000D_	-2829 _x000D_ 1259 _x000D_ 472 _x000D_ 2935 _x000D_ -2946 _x000D_ -1221 _x000D_ -2644 _x000D_ 2629 _x000D_	defined by MRC1L1 TSS
hsa-mir-511-2	Chr10: 18131036 - 18139123 [+]		9	taTattggttt_x000D_ ggAattggAct_x000D_ cccattggctt_x000D_ tTcccaatcag_x000D_ CgaccaatTca_x000D_ cacattggcca_x000D_ cacattggAgG_x000D_ gagccaatAaT_x000D_ AgcattggctG_x000D_	-2828 _x000D_ 4536 _x000D_ 1260 _x000D_ 472 _x000D_ 2933 _x000D_ -2945 _x000D_ -1221 _x000D_ -2643 _x000D_ 2629 _x000D_	defined by MRC1 TSS
hsa-mir-1915	Chr10: 21780490 - 21788570 [-]	21799333 (13763)	6	taaccaatAaa_x000D_ cgcattggtAa_x000D_ ttcattggttc_x000D_ caTattggcca_x000D_ aaaccaatgcT_x000D_ taAattgggAa_x000D_	3873 _x000D_ -198 _x000D_ -2776 _x000D_ 4525 _x000D_ 4787 _x000D_ 1960 _x000D_	defined by C10orf114 TSS
hsa-mir-603	Chr10: 24561614 - 24569711 [+]	24527571 (37043)	17	gggattgggAc_x000D_ agTccaatcag_x000D_ tTaccaatTaa_x000D_ tccccaatgaa_x000D_ gTaccaatAaa_x000D_ tacccaatctc_x000D_ aaaccaatctT_x000D_ gaTattggtga_x000D_ tgAattgggct_x000D_ caTattggcca_x000D_ ctcattggAga_x000D_ Caaccaatcaa_x000D_ ggcccaatctc_x000D_ ttTattggAta_x000D_ gtTattggctG_x000D_ gtcattggAAt_x000D_ cagattggctG_x000D_	-1799 _x000D_ -1734 _x000D_ 3949 _x000D_ -522 _x000D_ -1689 _x000D_ 2005 _x000D_ 1298 _x000D_ 4376 _x000D_ 340 _x000D_ 1027 _x000D_ -2527 _x000D_ -979 _x000D_ 3133 _x000D_ -1531 _x000D_ -2121 _x000D_ 356 _x000D_ -1294 _x000D_	defined by KIAA1217 TSS
hsa-mir-604	Chr10: 29828932 - 29837026 [-]	29846004 (11978)	16	gTTccaatcag_x000D_ ttcattggAct_x000D_ gacattggAcc_x000D_ aTgccaatcca_x000D_ tccccaatAac_x000D_ ttcattggAga_x000D_ gccattggtgG_x000D_ gggattggggt_x000D_ tTgccaatAgc_x000D_ ggAattggctt_x000D_ tagccaatctg_x000D_ tcTccaatgcT_x000D_ acaccaatcag_x000D_ agTccaatctT_x000D_ acTccaatTta_x000D_ gaAattggtta_x000D_	3279 _x000D_ 542 _x000D_ -315 _x000D_ 3301 _x000D_ 1095 _x000D_ 4155 _x000D_ -292 _x000D_ 3071 _x000D_ 1607 _x000D_ 73 _x000D_ 2816 _x000D_ -1588 _x000D_ 3004 _x000D_ 1574 _x000D_ -2779 _x000D_ 3446 _x000D_	defined by SVIL TSS
hsa-mir-938	Chr10: 29886192 - 29894275 [-]	29937173 (45898)	9	tTgccaatAgc_x000D_ taAattggAtt_x000D_ caTattggctt_x000D_ gaAattggttG_x000D_ ggAattgggta_x000D_ gccccaatAtT_x000D_ tacattggttt_x000D_ ttTattggttc_x000D_ tgaccaatgtc_x000D_	119 _x000D_ -1589 _x000D_ 3163 _x000D_ 2114 _x000D_ 964 _x000D_ 1556 _x000D_ 986 _x000D_ 2289 _x000D_ 1127 _x000D_	defined by SVIL TSS
hsa-mir-3156-1	Chr10: 45656462 - 45664537 [+]		11	taAattggttt_x000D_ ttAattggAga_x000D_ gacattgggAG_x000D_ taTattggctG_x000D_ CTaccaatgta_x000D_ ttcattggAtG_x000D_ AagattggctG_x000D_ ggTattggctG_x000D_ AtgattggtAa_x000D_ tTcccaatAac_x000D_ ttAattggcct_x000D_	4480 _x000D_ -474 _x000D_ -554 _x000D_ 548 _x000D_ 896 _x000D_ 590 _x000D_ -208 _x000D_ 3154 _x000D_ 1098 _x000D_ 193 _x000D_ -1668 _x000D_	defined by RP11-432I13.2 TSS
hsa-mir-4294	Chr10: 50188556 - 50196632 [-]	50194526 (894)	6	Cgaccaatccc_x000D_ gTcccaatTta_x000D_ CcaccaatAag_x000D_ caAattggAtt_x000D_ ctgattggctG_x000D_ aaTccaatctT_x000D_	1992 _x000D_ 4320 _x000D_ 1143 _x000D_ 4386 _x000D_ -1928 _x000D_ -1901 _x000D_
hsa-mir-605	Chr10: 53056333 - 53064416 [+]		14	aggccaatAtT_x000D_ ttgattggAtt_x000D_ AggattgggAa_x000D_ AgAattggctt_x000D_ ctcattggtAG_x000D_ gcTattggttt_x000D_ Aagattggttt_x000D_ Atcattgggtt_x000D_ gggattggAct_x000D_ CcaccaatTac_x000D_ gcTccaatcca_x000D_ gcTccaatAaa_x000D_ AagattggttG_x000D_ Aagattggtct_x000D_	2859 _x000D_ 419 _x000D_ 1957 _x000D_ 1866 _x000D_ 2879 _x000D_ 2162 _x000D_ 3406 _x000D_ 4489 _x000D_ 4775 _x000D_ -1184 _x000D_ 1198 _x000D_ -497 _x000D_ -2411 _x000D_ 3428 _x000D_	defined by PRKG1 TSS
hsa-mir-548f-1	Chr10: 56362633 - 56370717 [-]		13	AccattggAca_x000D_ gacattggtgt_x000D_ aaaccaatTcT_x000D_ gggattggtgt_x000D_ taTattgggta_x000D_ ggcccaatctg_x000D_ aaaccaatAtT_x000D_ CTgccaatcaa_x000D_ tgcccaatcac_x000D_ gcTattggtgt_x000D_ tTgccaatgca_x000D_ AtcattggtgG_x000D_ Atcattgggtc_x000D_	-2313 _x000D_ -1423 _x000D_ 4106 _x000D_ -2435 _x000D_ 470 _x000D_ 3961 _x000D_ -1934 _x000D_ 2455 _x000D_ 3154 _x000D_ 1803 _x000D_ 3979 _x000D_ 2364 _x000D_ 3836 _x000D_	defined by PCDH15,RP11-257I14.1 TSS
hsa-mir-1296	Chr10: 65127716 - 65135808 [-]	65133865 (1057)	3	aagccaatTtT_x000D_ ctAattggAta_x000D_ tgcccaatAgT_x000D_	-2137 _x000D_ -1281 _x000D_ 4757 _x000D_	defined by JMJD1C TSS
hsa-mir-1254	Chr10: 70516075 - 70524172 [+]	70480767 (38308)	10	cccattggtct_x000D_ tggccaatTgT_x000D_ tgTccaatAga_x000D_ gtgattggctG_x000D_ CagccaatAtc_x000D_ caTattggcca_x000D_ gaAattggAca_x000D_ gtAattggAta_x000D_ caTattggtca_x000D_ ttgattggctG_x000D_	-1975 _x000D_ -1607 _x000D_ 3093 _x000D_ -283 _x000D_ -1553 _x000D_ -446 _x000D_ -2442 _x000D_ 3183 _x000D_ -1064 _x000D_ -2224 _x000D_	defined by CCAR1 TSS
hsa-mir-606	Chr10: 77309216 - 77317312 [+]	77263495 (48721)	4	CTcccaatcta_x000D_ agaccaatAaa_x000D_ tTgccaatgtT_x000D_ AtcattggtAc_x000D_	2009 _x000D_ 4854 _x000D_ 2088 _x000D_ -1454 _x000D_	defined by C10orf11 TSS
hsa-mir-346	Chr10: 88019450 - 88027545 [-]	88069814 (45269)	8	Aagattggtgt_x000D_ tacattgggtG_x000D_ tgcattggggG_x000D_ AgAattgggcc_x000D_ tTcccaatcag_x000D_ tacccaatccT_x000D_ gccccaatgtc_x000D_ gcAattggtgt_x000D_	4403 _x000D_ 3177 _x000D_ -1485 _x000D_ -1848 _x000D_ 3968 _x000D_ -2070 _x000D_ 2767 _x000D_ -1940 _x000D_	defined by GRID1 TSS
hsa-mir-107	Chr10: 91347503 - 91355584 [-]		10	taAattggtca_x000D_ gcaccaatgtT_x000D_ Aacattggctc_x000D_ tcTattgggtt_x000D_ cacattggtca_x000D_ ttgattggtgG_x000D_ gTgccaatTtg_x000D_ agaccaatAtg_x000D_ agTccaatAtc_x000D_ Aacattgggtc_x000D_	4178 _x000D_ -1070 _x000D_ -408 _x000D_ 2423 _x000D_ -430 _x000D_ 976 _x000D_ 997 _x000D_ 743 _x000D_ 3738 _x000D_ 3900 _x000D_	defined by PANK1 TSS
hsa-mir-3157	Chr10: 97819071 - 97827156 [-]	97849591 (25435)	14	tccattggtgt_x000D_ tccccaatgtT_x000D_ CagccaatTta_x000D_ aaTccaatgaa_x000D_ aaaccaatctT_x000D_ aaaccaatcaa_x000D_ taAattgggAa_x000D_ ctAattggttG_x000D_ tggccaatTtT_x000D_ aaTccaatTag_x000D_ tTcccaatgtT_x000D_ aTcccaatAtc_x000D_ tgTccaatAta_x000D_ gccattggctt_x000D_	3497 _x000D_ 1610 _x000D_ -2402 _x000D_ 4896 _x000D_ -214 _x000D_ 3989 _x000D_ 3921 _x000D_ -2450 _x000D_ 876 _x000D_ 4224 _x000D_ -2294 _x000D_ 4065 _x000D_ 3242 _x000D_ 4522 _x000D_	defined by RP11-429G19.1 TSS
hsa-mir-607	Chr10: 98583425 - 98591521 [-]	98592266 (3745)	12	cccattggAgt_x000D_ ttcattggctt_x000D_ CTaccaatgaa_x000D_ gggattggttc_x000D_ gtcattgggAG_x000D_ CcgccaatctT_x000D_ CagccaatAtg_x000D_ aacccaatcgT_x000D_ Atgattggggc_x000D_ AacattgggAa_x000D_ tTcccaatTtc_x000D_ tggattggAAc_x000D_	-2395 _x000D_ -2152 _x000D_ -2308 _x000D_ 1744 _x000D_ -2962 _x000D_ -2205 _x000D_ 3530 _x000D_ -51 _x000D_ -191 _x000D_ -2943 _x000D_ -1616 _x000D_ <28> _x000D_
hsa-mir-1287	Chr10: 100149974 - 100158064 [-]	100174979 (19915)	15	Agcattggcca_x000D_ cccattggcca_x000D_ accccaatTaT_x000D_ tccattgggtt_x000D_ cacattggcca_x000D_ agcccaatccg_x000D_ ggTccaatgag_x000D_ tcaccaatgcT_x000D_ gtgattggAgc_x000D_ tgcattggctG_x000D_ tTaccaatgaa_x000D_ gccccaatgta_x000D_ Cagccaatctg_x000D_ CccccaatgcT_x000D_ gccattggcAG_x000D_	3533 _x000D_ -1594 _x000D_ 2296 _x000D_ -1611 _x000D_ 873 _x000D_ 548 _x000D_ 1553 _x000D_ 4530 _x000D_ <71> _x000D_ -275 _x000D_ 2359 _x000D_ -964 _x000D_ 897 _x000D_ 4496 _x000D_ 3001 _x000D_	defined by PYROXD2 TSS
hsa-mir-608	Chr10: 102731742 - 102739842 [+]	102729286 (5456)	7	tggattgggct_x000D_ ggTattggggt_x000D_ Atcattggtga_x000D_ tgcattggctc_x000D_ accccaatTtc_x000D_ tTaccaatAaa_x000D_ acaccaatgca_x000D_	3935 _x000D_ -1483 _x000D_ 3297 _x000D_ 3541 _x000D_ -1536 _x000D_ -460 _x000D_ 3534 _x000D_	defined by SEMA4G TSS
hsa-mir-3158-2	Chr10: 103356173 - 103364254 [-]	103387612 (26358)	7	cagattgggtG_x000D_ acTccaatggT_x000D_ tacccaatgtc_x000D_ tacattggcAt_x000D_ ttAattggAca_x000D_ gacccaatAaa_x000D_ ccTattggcAa_x000D_	-2417 _x000D_ 2415 _x000D_ 2814 _x000D_ 551 _x000D_ 4917 _x000D_ 3503 _x000D_ 4484 _x000D_
hsa-mir-3158-1	Chr10: 103358174 - 103366255 [+]	103354588 (6586)	6	AccattggAgt_x000D_ AtcattggAca_x000D_ Cacccaatctg_x000D_ aTgccaatgta_x000D_ tggattgggga_x000D_ gacattgggta_x000D_	-2426 _x000D_ 4245 _x000D_ 2406 _x000D_ -562 _x000D_ 3830 _x000D_ -2825 _x000D_	defined by DPCD TSS
hsa-mir-146b	Chr10: 104193269 - 104201342 [+]	104179511 (16758)	6	gaAattggtca_x000D_ acTccaatTcc_x000D_ tggattgggcG_x000D_ ctcattggttG_x000D_ tgcattggcga_x000D_ tagattggggt_x000D_	1600 _x000D_ -225 _x000D_ 1646 _x000D_ 4464 _x000D_ 3618 _x000D_ -2937 _x000D_
hsa-mir-1307	Chr10: 105149009 - 105157158 [-]		10	Cagccaatgtg_x000D_ tTgccaatcga_x000D_ tcAattgggtG_x000D_ aaaccaatTta_x000D_ tgTattgggtc_x000D_ tgcccaatTtT_x000D_ tagattggAca_x000D_ CTaccaatctc_x000D_ tagccaatcgT_x000D_ tTTccaatctc_x000D_	3048 _x000D_ <69> _x000D_ 3197 _x000D_ 1748 _x000D_ 1499 _x000D_ 4150 _x000D_ -2918 _x000D_ <31> _x000D_ -2141 _x000D_ 4062 _x000D_	defined by USMG5 TSS
hsa-mir-936	Chr10: 105802846 - 105810944 [-]	105844542 (36598)	10	CggccaatAag_x000D_ gcaccaatTtg_x000D_ tTTccaatgac_x000D_ tgcattggAct_x000D_ AgcattgggAt_x000D_ ggaccaatggg_x000D_ Aagattggggc_x000D_ tggccaatcag_x000D_ gtAattggAcc_x000D_ ctgattgggcc_x000D_	4861 _x000D_ -2176 _x000D_ 3123 _x000D_ 1941 _x000D_ 1000 _x000D_ -2462 _x000D_ 4051 _x000D_ 4919 _x000D_ 1766 _x000D_ 3133 _x000D_	defined by COL17A1 TSS
hsa-mir-609	Chr10: 105973546 - 105981641 [-]	105992255 (13614)	16	ggAattggcct_x000D_ gtgattgggtc_x000D_ aTcccaatTta_x000D_ Accattggggt_x000D_ caTattggcca_x000D_ tTcccaatTaa_x000D_ ctTattggAtt_x000D_ cagattggccG_x000D_ tcAattggcAt_x000D_ gagccaatggg_x000D_ gTcccaatAcc_x000D_ AggattggAga_x000D_ aaaccaatgtc_x000D_ accccaatAcc_x000D_ tTTccaatgaa_x000D_ tTTccaatggg_x000D_	2877 _x000D_ 4588 _x000D_ 4269 _x000D_ -2489 _x000D_ 3834 _x000D_ 4753 _x000D_ -1183 _x000D_ 4948 _x000D_ 3963 _x000D_ 22 _x000D_ -2511 _x000D_ 3140 _x000D_ 2826 _x000D_ -2503 _x000D_ -574 _x000D_ -2985 _x000D_	defined by C10orf79 TSS
hsa-mir-548e	Chr10: 112745684 - 112753772 [+]	112719641 (29043)	12	AgcattggcAa_x000D_ CTaccaatcag_x000D_ gcaccaatcag_x000D_ gtgattggcAG_x000D_ gtAattgggtt_x000D_ tggccaatAta_x000D_ acaccaatcag_x000D_ gcaccaatgga_x000D_ agcccaatggg_x000D_ gggccaatTca_x000D_ gcaccaatcaa_x000D_	1652 _x000D_ 1591 _x000D_ 1553 _x000D_ 4130 _x000D_ 3685 _x000D_ -2766 _x000D_ 1265 1384 _x000D_ 1306 _x000D_ -2965 _x000D_ 749 _x000D_ 1425 _x000D_	defined by SHOC2 TSS
hsa-mir-4295	Chr10: 114390929 - 114399014 [+]	114361683 (32246)	7	Aagattggcca_x000D_ gagattggAga_x000D_ cggattggAga_x000D_ gagattggtAG_x000D_ agaccaatAaT_x000D_ gccattggAtG_x000D_ tggattggttt_x000D_	-117 _x000D_ -583 _x000D_ 1098 _x000D_ 1105 _x000D_ 1990 _x000D_ 2121 _x000D_ -1376 _x000D_	defined by VTI1A TSS
hsa-mir-2110	Chr10: 115928863 - 115936938 [-]	115934600 (662)	5	ttgattggAtt_x000D_ Atgattggcta_x000D_ ctgattggttc_x000D_ gtcattggctt_x000D_ tacccaatAca_x000D_	2261 _x000D_ 1324 _x000D_ -91 _x000D_ 1578 _x000D_ -686 _x000D_	defined by C10orf118 TSS
hsa-mir-4296	Chr10: 126716351 - 126724439 [-]	126743402 (21963)	6	gaAattggcAa_x000D_ aTTccaatggg_x000D_ tcTattggttG_x000D_ AgAattggctt_x000D_ gaAattggtga_x000D_ ctgattggttt_x000D_	3190 _x000D_ 2208 _x000D_ -2854 _x000D_ 2400 _x000D_ 993 _x000D_ -568 _x000D_	defined by CTBP2 TSS
hsa-mir-4297	Chr10: 131636562 - 131644638 [-]	131642331 (693)	10	ctcattggAAa_x000D_ Cagccaatggg_x000D_ cggattgggct_x000D_ CagccaatTac_x000D_ aagccaatAca_x000D_ agTccaatTac_x000D_ gcTccaatgga_x000D_ CTgccaatgtc_x000D_ gcaccaatTtc_x000D_ ctgattgggtt_x000D_	2631 _x000D_ 3399 _x000D_ -126 _x000D_ -1972 _x000D_ -2933 _x000D_ 2332 _x000D_ 1404 _x000D_ 2943 _x000D_ -1355 _x000D_ -1825 _x000D_	defined by EBF3 TSS
hsa-mir-378c	Chr10: 132755850 - 132763931 [-]		6	caAattggctt_x000D_ ggAattggAtc_x000D_ CagccaatgcT_x000D_ gacattgggcc_x000D_ tgAattggttt_x000D_ CccccaatAcc_x000D_	1873 _x000D_ -2528 _x000D_ 284 _x000D_ 1655 _x000D_ -2168 _x000D_ 1786 _x000D_
hsa-mir-202	Chr10: 135056014 - 135064124 [-]	135107346 (46222)	2	gccccaatctg_x000D_ tcaccaatgag_x000D_	-389 _x000D_ 1517 _x000D_
hsa-mir-210	Chr11: 563088 - 571198 [-]	616308 (48110)	7	AagattggAca_x000D_ CccccaatAga_x000D_ aTTccaatgtg_x000D_ ggcccaatctc_x000D_ gggattggctG_x000D_ gccattggctG_x000D_ AtcattggAtt_x000D_	2849 _x000D_ -1636 _x000D_ 2823 _x000D_ 2492 _x000D_ 931 _x000D_ -309 _x000D_ -2043 _x000D_
hsa-mir-4298	Chr11: 1875693 - 1883766 [-]	1913367 (32601)	4	ctcattggctc_x000D_ cgAattggcta_x000D_ CagccaatAtg_x000D_ Ccaccaatcca_x000D_	-364 _x000D_ -45 _x000D_ -1172 _x000D_ -2210 _x000D_
hsa-mir-675	Chr11: 2012988 - 2021061 [-]		3	aggccaatTtg_x000D_ gtgattggAcc_x000D_ ctgattggccG_x000D_	3015 _x000D_ -1933 _x000D_ -1092 _x000D_	defined by H19 TSS
hsa-mir-483	Chr11: 2150363 - 2158439 [-]	2160855 (5416)	17	tcTccaatgtT_x000D_ AacattggAca_x000D_ ctgattggAtt_x000D_ tccccaatTaT_x000D_ tcAattggcta_x000D_ ctAattggctt_x000D_ cgAattggctG_x000D_ gaAattggctt_x000D_ cacattggAga_x000D_ caAattggcct_x000D_ gtAattggcAc_x000D_ aTcccaatggg_x000D_ cacattggcct_x000D_ AccattggAgt_x000D_ tcgattggctt_x000D_ tccccaatgtc_x000D_ acaccaatggg_x000D_	2794 _x000D_ 4490 _x000D_ 3690 _x000D_ 1414 _x000D_ 1566 _x000D_ 1494 _x000D_ 1597 _x000D_ 1530 _x000D_ 3132 _x000D_ 1681 _x000D_ 1944 _x000D_ -1308 _x000D_ 4538 _x000D_ -1965 _x000D_ 1370 _x000D_ 4782 _x000D_ -1320 _x000D_	defined by IGF2,INS TSS
hsa-mir-302e	Chr11: 7252997 - 7261069 [+]		14	AgcattggAgc_x000D_ AaTattggtta_x000D_ Cagccaatggc_x000D_ taaccaatAga_x000D_ ctTattggcAa_x000D_ aggccaatAtg_x000D_ CaaccaatAca_x000D_ aaaccaatAag_x000D_ tcTccaatggc_x000D_ Caaccaatcaa_x000D_ tTcccaatgac_x000D_ ggcccaatTca_x000D_ tggattggAtt_x000D_ Aacattgggct_x000D_	4167 _x000D_ -1480 _x000D_ -2096 _x000D_ 3465 _x000D_ 4285 _x000D_ 2708 _x000D_ 4790 _x000D_ 2516 _x000D_ -2152 _x000D_ 1239 _x000D_ -1521 _x000D_ -2088 _x000D_ 4915 _x000D_ 219 _x000D_
hsa-mir-4299	Chr11: 11673197 - 11681269 [-]		12	ggcattgggtt_x000D_ tcTattggttt_x000D_ gacccaatTtc_x000D_ tTaccaatccT_x000D_ ttcattgggct_x000D_ tacattggAct_x000D_ tgaccaatcaT_x000D_ agTccaatgga_x000D_ caTattggAct_x000D_ tcAattgggca_x000D_ ggTattggggG_x000D_ gTaccaatgtc_x000D_	-2689 _x000D_ 3246 _x000D_ -408 _x000D_ 982 _x000D_ 4302 _x000D_ -1746 _x000D_ <6> _x000D_ 1264 _x000D_ -471 _x000D_ 3284 _x000D_ -377 _x000D_ 1420 _x000D_
hsa-mir-3159	Chr11: 18406334 - 18414408 [+]	18373142 (36192)	7	taaccaatccc_x000D_ gaaccaatgga_x000D_ AaTattggctc_x000D_ cccattggcAc_x000D_ tTaccaatTaa_x000D_ ttTattgggAa_x000D_ tccccaatAcc_x000D_	2769 _x000D_ 3953 _x000D_ 1153 _x000D_ 4171 _x000D_ 739 _x000D_ -2384 _x000D_ 977 _x000D_
hsa-mir-610	Chr11: 28075362 - 28083458 [+]	28041088 (37274)	4	aaaccaatAaa_x000D_ taTccaatgtg_x000D_ agTccaatAaa_x000D_ tgAattggcct_x000D_	981 _x000D_ 4916 _x000D_ 87 _x000D_ 272 _x000D_
hsa-mir-670	Chr11: 43578206 - 43586304 [+]	43569577 (11629)	9	caAattggAcc_x000D_ tTaccaatccT_x000D_ agaccaatcaa_x000D_ ttAattggtgt_x000D_ ggcccaatTca_x000D_ gacccaatAaa_x000D_ cccattgggAc_x000D_ gTTccaatccc_x000D_ gccattggccc_x000D_	4856 _x000D_ 3573 _x000D_ 2078 _x000D_ 3717 _x000D_ 4389 _x000D_ 1665 _x000D_ 1201 _x000D_ 1355 _x000D_ 3010 _x000D_	defined by AC023085.2 TSS
hsa-mir-129-2	Chr11: 43599944 - 43608034 [+]	43600647 (2297)	11	tTcccaatAca_x000D_ gtgattggAga_x000D_ AgTattggtgt_x000D_ gcaccaatgag_x000D_ Ccgccaatcac_x000D_ gcgccaatAaa_x000D_ agaccaatctc_x000D_ ctgattggtgG_x000D_ taTccaatgaa_x000D_ ctTattgggga_x000D_ tgAattgggta_x000D_	-733 _x000D_ 3297 _x000D_ 4910 _x000D_ -523 _x000D_ 3009 _x000D_ -2664 _x000D_ 4506 _x000D_ -550 _x000D_ -2270 _x000D_ 3818 _x000D_ 541 _x000D_
hsa-mir-3160-1	Chr11: 46468354 - 46476439 [-]		8	taTattggcct_x000D_ ttgattgggAt_x000D_ ttcattggttt_x000D_ tggccaatTtc_x000D_ tcaccaatAcT_x000D_ gagattggAgt_x000D_ cccattggcAG_x000D_ ttTattggAca_x000D_	-2214 _x000D_ 2168 _x000D_ 3187 _x000D_ -2569 _x000D_ -350 _x000D_ 3817 _x000D_ 4891 _x000D_ -2101 _x000D_	defined by AMBRA1 TSS
hsa-mir-3160-2	Chr11: 46470357 - 46478438 [+]		9	gtAattgggAc_x000D_ ggAattggAcc_x000D_ AgTattggtga_x000D_ tccccaatgaT_x000D_ tcaccaatcac_x000D_ aggccaatAta_x000D_ aTcccaatcaa_x000D_ tgTccaatAaa_x000D_ gaAattggcca_x000D_	4152 _x000D_ 4781 _x000D_ 341 _x000D_ 3831 _x000D_ 4711 _x000D_ 2205 _x000D_ -2181 _x000D_ 2092 _x000D_ 2560 _x000D_
hsa-mir-3161	Chr11: 48115334 - 48123411 [+]	48074081 (44253)	6	tcTattgggAt_x000D_ tgcccaatgtg_x000D_ gtcattggctc_x000D_ caAattggAga_x000D_ taAattgggtt_x000D_ tcTccaatTgg_x000D_	-2146 _x000D_ 2864 _x000D_ -2746 _x000D_ -2131 _x000D_ 2061 _x000D_ 2018 _x000D_	defined by PTPRJ TSS
hsa-mir-130a	Chr11: 57405671 - 57413760 [+]	57405960 (2711)	7	Cagccaatggg_x000D_ AccattgggAt_x000D_ ggcattggccG_x000D_ Cacccaatggc_x000D_ tggccaatgag_x000D_ ggaccaatTac_x000D_	-2922 -2879 _x000D_ 2121 _x000D_ <71> _x000D_ 4038 _x000D_ -1633 _x000D_ 895 _x000D_
hsa-mir-3162	Chr11: 59357549 - 59365631 [-]	59393831 (31200)	8	ttTattgggtG_x000D_ gagattggtgG_x000D_ gaaccaatctc_x000D_ ttTattggggG_x000D_ tcaccaatTta_x000D_ aTaccaatgaa_x000D_ CccccaatTcc_x000D_ ctTattggAtt_x000D_	-1114 _x000D_ -303 _x000D_ 3677 _x000D_ -2326 _x000D_ 1282 _x000D_ 4909 _x000D_ 125 _x000D_ 2301 _x000D_	defined by OSBP TSS
hsa-mir-611	Chr11: 61554966 - 61563033 [-]	61563770 (3737)	14	gagccaatgcT_x000D_ caAattgggga_x000D_ tacattggAtt_x000D_ gccattggcAt_x000D_ AgcattggctG_x000D_ AtTattggcct_x000D_ gccccaatAtg_x000D_ agaccaatccc_x000D_ ccAattggccc_x000D_ ttTattggtga_x000D_ gtcattggAAt_x000D_ tccccaatctc_x000D_ tggattggggc_x000D_ gccattggtct_x000D_	2482 _x000D_ 4807 _x000D_ 2095 _x000D_ 1967 _x000D_ 611 _x000D_ 1723 _x000D_ 3802 _x000D_ 3943 _x000D_ 3904 _x000D_ 264 _x000D_ 3517 _x000D_ 3419 _x000D_ 2100 _x000D_ 3221 _x000D_	defined by C11orf10 TSS
hsa-mir-1908	Chr11: 61577632 - 61585712 [-]	61584729 (2017)	17	Cggccaatggg_x000D_ ctgattggAga_x000D_ tgcccaatAtg_x000D_ gggattgggAa_x000D_ ccAattggcgc_x000D_ cggattggtgc_x000D_ gcaccaatTgg_x000D_ Agcattggggt_x000D_ gagccaatcag_x000D_ CagccaatgcT_x000D_ gcaccaatcag_x000D_ gtgattgggtG_x000D_ gcgattggtcc_x000D_ gtgattggcca_x000D_ ctgattggtcc_x000D_ tgTccaatAtc_x000D_	-1695 _x000D_ 1867 _x000D_ 3021 _x000D_ -678 _x000D_ 404 _x000D_ 1606 _x000D_ 401 _x000D_ 2441 _x000D_ 443 _x000D_ 820 _x000D_ 376 _x000D_ -1176 _x000D_ <22> _x000D_ 4169 _x000D_ 1544 1568 _x000D_ 4864 _x000D_	defined by FADS1 TSS
hsa-mir-1237	Chr11: 64133074 - 64141176 [+]	64127481 (8593)	8	gaAattggttt_x000D_ ttcattggtcc_x000D_ tgAattgggcG_x000D_ ctcattgggtG_x000D_ ctgattggctt_x000D_ tgcccaatAgc_x000D_ gaaccaatcac_x000D_ ggTattggggG_x000D_	-314 _x000D_ -764 _x000D_ 176 _x000D_ 4431 _x000D_ 4390 _x000D_ -1335 _x000D_ 4358 _x000D_ 1376 _x000D_	defined by RPS6KA4 TSS
hsa-mir-192	Chr11: 64653608 - 64661718 [-]	64684105 (25387)	8	gaaccaatccT_x000D_ tggccaatccT_x000D_ gTTccaatgca_x000D_ tgcccaatAaa_x000D_ ccgattggccc_x000D_ ccAattggttc_x000D_ gcTattggAga_x000D_ tcTccaatTgg_x000D_	444 _x000D_ -2082 _x000D_ 2288 _x000D_ 425 _x000D_ 1840 _x000D_ -198 _x000D_ 2274 _x000D_ -201 _x000D_
hsa-mir-194-2	Chr11: 64653826 - 64661911 [-]		8	gaaccaatccT_x000D_ tggccaatccT_x000D_ gTTccaatgca_x000D_ tgcccaatAaa_x000D_ ccgattggccc_x000D_ ccAattggttc_x000D_ gcTattggAga_x000D_ tcTccaatTgg_x000D_	662 _x000D_ -1889 _x000D_ 2506 _x000D_ 643 _x000D_ 2058 _x000D_ -5 _x000D_ 2492 _x000D_ -8 _x000D_	defined by AP001187.2 TSS
hsa-mir-612	Chr11: 65208929 - 65217029 [+]	65195497 (16432)	11	tggccaatAtg_x000D_ gggccaatccg_x000D_ ctcattggctG_x000D_ gtgattggtAG_x000D_ CTgccaatcac_x000D_ gacccaatccc_x000D_ cccattggtAt_x000D_ AgcattgggtG_x000D_ Cagccaatctc_x000D_ ttTattggcct_x000D_ cagattggAtG_x000D_	-1770 _x000D_ 4301 _x000D_ -637 _x000D_ -968 _x000D_ 1799 _x000D_ 3590 _x000D_ -1210 _x000D_ 1115 _x000D_ 4277 _x000D_ -2780 _x000D_ 4895 _x000D_
hsa-mir-3163	Chr11: 66696904 - 66704977 [-]	66725692 (23715)	4	tTgccaatAac_x000D_ ggAattgggAc_x000D_ acTccaatgag_x000D_ gggattggAga_x000D_	-1967 _x000D_ 950 _x000D_ -2967 _x000D_ 807 _x000D_	defined by PC TSS
hsa-mir-3164	Chr11: 68847644 - 68855727 [+]	68802153 (48491)	8	tggattgggca_x000D_ AtcattgggAt_x000D_ tccattggAtc_x000D_ CTgccaatggc_x000D_ aTcccaatTtg_x000D_ gacattggctc_x000D_ CccccaatTtc_x000D_ gtcattggcct_x000D_	4174 _x000D_ 1972 _x000D_ 4209 _x000D_ 2420 _x000D_ 2295 _x000D_ 3678 _x000D_ 2179 _x000D_ 573 _x000D_	defined by TPCN2 TSS
hsa-mir-548k	Chr11: 70127061 - 70135177 [+]	70117383 (12678)	8	gggattggctt_x000D_ CTgccaatccc_x000D_ AaTattggctc_x000D_ gacattggtta_x000D_ cagattggctc_x000D_ CTcccaatctg_x000D_ AaAattggcta_x000D_ tcTccaatccT_x000D_	598 _x000D_ -548 _x000D_ 2102 _x000D_ -1993 _x000D_ 4676 _x000D_ -556 _x000D_ <106> _x000D_ 3475 _x000D_	defined by PPFIA1 TSS
hsa-mir-3165	Chr11: 71778273 - 71786348 [-]	71807592 (24244)	5	gtcattggtgt_x000D_ ttcattggccc_x000D_ Aacattggcca_x000D_ gtgattggtAc_x000D_ gagccaatctT_x000D_	-1202 _x000D_ 2598 _x000D_ 2654 _x000D_ 4893 _x000D_ 3200 _x000D_	defined by NUMA1 TSS
hsa-mir-139	Chr11: 72321106 - 72329174 [-]	72354675 (28501)	11	Ccaccaatcag_x000D_ tccccaatTga_x000D_ gggattggAct_x000D_ tggattgggtG_x000D_ ctcattggctG_x000D_ gaTccaatTtg_x000D_ CcaccaatTcc_x000D_ gagattggAgt_x000D_ tgAattggtAc_x000D_ tccattgggAc_x000D_ AaAattgggga_x000D_	3626 _x000D_ 3593 _x000D_ -1824 _x000D_ 4547 _x000D_ 267 _x000D_ 4354 _x000D_ 3560 _x000D_ 4878 _x000D_ -2540 _x000D_ 239 _x000D_ 556 _x000D_	defined by PDE2A TSS
hsa-mir-326	Chr11: 75041135 - 75049230 [-]	75062628 (16398)	5	tcaccaatcaT_x000D_ ttcattggAtc_x000D_ tacattggttt_x000D_ caTattggcca_x000D_ ttcattgggAt_x000D_	1644 _x000D_ -1759 _x000D_ 2106 _x000D_ 2378 _x000D_ 583 _x000D_	defined by ARRB1 TSS
hsa-mir-708	Chr11: 79108065 - 79116153 [-]	79152003 (38850)	9	aTcccaatcag_x000D_ tagccaatTcc_x000D_ tcTattgggtc_x000D_ tccccaatAag_x000D_ caAattgggAt_x000D_ tccccaatccc_x000D_ AaAattgggga_x000D_ ctTattggAtt_x000D_ tTgccaatAga_x000D_	1019 _x000D_ 3094 _x000D_ 3383 _x000D_ -105 _x000D_ 3939 _x000D_ -2344 _x000D_ -553 _x000D_ 3758 _x000D_ 4296 _x000D_	defined by ODZ4 TSS
hsa-mir-4300	Chr11: 81596782 - 81604878 [-]	81640799 (38921)	13	acTccaatctT_x000D_ ttTattgggga_x000D_ gtTattggctt_x000D_ aaaccaatggc_x000D_ ggcccaatAta_x000D_ AcAattgggcc_x000D_ aagccaatcac_x000D_ ttAattggtAt_x000D_ gaaccaatAtg_x000D_ CTaccaatgac_x000D_ ttAattgggtG_x000D_ AgAattggcct_x000D_ taAattgggtc_x000D_	2409 _x000D_ 824 _x000D_ 3792 _x000D_ -927 _x000D_ -2970 _x000D_ 2356 _x000D_ 1934 _x000D_ 3186 _x000D_ <87> _x000D_ 4429 _x000D_ 1976 _x000D_ -2032 _x000D_ 1400 _x000D_
hsa-mir-3166	Chr11: 87906670 - 87914762 [+]	87908653 (1017)	9	gaAattgggca_x000D_ tgaccaatAta_x000D_ tTaccaatTaa_x000D_ tgTccaatgtg_x000D_ CagccaatAaa_x000D_ tTTccaatcaa_x000D_ tcgccaatcac_x000D_ gtcattggcAG_x000D_ ttAattggtAa_x000D_	182 _x000D_ -82 _x000D_ -64 _x000D_ 2909 _x000D_ 4379 _x000D_ -2547 _x000D_ -1167 _x000D_ -1662 _x000D_ 54 _x000D_
hsa-mir-1261	Chr11: 90597288 - 90605370 [-]		12	acaccaatctc_x000D_ agTccaatgac_x000D_ taTccaatAta_x000D_ tTgccaatTaa_x000D_ agcccaatcaa_x000D_ tcaccaatTgc_x000D_ ttAattggAtt_x000D_ Aggattgggtt_x000D_ tcTattggAtt_x000D_ agaccaatTca_x000D_ gaAattggAgt_x000D_ cacattggtga_x000D_	1424 _x000D_ 3352 _x000D_ 1039 _x000D_ 343 _x000D_ 2278 _x000D_ -353 _x000D_ 3595 _x000D_ -374 _x000D_ -1866 _x000D_ 973 _x000D_ -1164 _x000D_ 4817 _x000D_
hsa-mir-1304	Chr11: 93461839 - 93469930 [-]	93467451 (521)	9	ctTattgggAa_x000D_ taAattggAgt_x000D_ gggattgggtt_x000D_ ttAattggtga_x000D_ CcTccaatgag_x000D_ ggTattggcAt_x000D_ cgAattgggAa_x000D_ taAattggttG_x000D_ ttAattggtAc_x000D_	2679 _x000D_ 4648 _x000D_ 4405 _x000D_ 331 _x000D_ 4762 _x000D_ 275 _x000D_ -358 _x000D_ 1884 _x000D_ 532 _x000D_	defined by TAF1D TSS
hsa-mir-548l	Chr11: 94194660 - 94202746 [-]	94226754 (27008)	9	taAattggAtt_x000D_ aaTccaatAga_x000D_ gtTattggtgt_x000D_ gtcattggtAG_x000D_ agaccaatTta_x000D_ aaTccaatctc_x000D_ gaTattggttG_x000D_ CcaccaatAga_x000D_ tagattggctG_x000D_	4276 _x000D_ -465 _x000D_ 4358 _x000D_ 4093 _x000D_ 1852 _x000D_ -2949 _x000D_ 4981 _x000D_ -348 _x000D_ -1004 _x000D_	defined by MRE11A TSS
hsa-mir-1260b	Chr11: 96071602 - 96079691 [+]		10	taTccaatccT_x000D_ tggccaatAtg_x000D_ tcaccaatccT_x000D_ CTgccaatgta_x000D_ Cacccaatggc_x000D_ tccattggtct_x000D_ aaTccaatcac_x000D_ tggattggAct_x000D_ gtAattggAct_x000D_ tggccaatgac_x000D_	2707 _x000D_ 2808 _x000D_ 3309 _x000D_ -2544 _x000D_ -195 _x000D_ 4738 _x000D_ 1168 _x000D_ -743 _x000D_ 1131 _x000D_ 4137 _x000D_
hsa-mir-34b	Chr11: 111380663 - 111388747 [+]	111383204 (459)	14	gggattggggc_x000D_ aTcccaatgcT_x000D_ caTattggcAa_x000D_ aggccaatAtT_x000D_ AgTattgggta_x000D_ cacattggtgt_x000D_ tTcccaatTcc_x000D_ gTaccaatcac_x000D_ tTaccaatgaa_x000D_ Caaccaatgaa_x000D_ AtcattggAca_x000D_ Aacattggcta_x000D_ CagccaatTaa_x000D_ tTTccaatcca_x000D_	1395 _x000D_ 3432 _x000D_ 4038 _x000D_ 3091 _x000D_ -2003 _x000D_ 3817 _x000D_ -2710 _x000D_ 457 _x000D_ 2340 _x000D_ 349 _x000D_ 4029 _x000D_ 3255 _x000D_ 4619 _x000D_ 4929 _x000D_
hsa-mir-34c	Chr11: 111381164 - 111389241 [+]	111383204 (960)	13	gggattggggc_x000D_ aTcccaatgcT_x000D_ caTattggcAa_x000D_ aggccaatAtT_x000D_ AgTattgggta_x000D_ cacattggtgt_x000D_ gTaccaatcac_x000D_ tTaccaatgaa_x000D_ Caaccaatgaa_x000D_ AtcattggAca_x000D_ Aacattggcta_x000D_ CagccaatTaa_x000D_ tTTccaatcca_x000D_	901 _x000D_ 2938 _x000D_ 3544 _x000D_ 2597 _x000D_ -2504 _x000D_ 3323 _x000D_ <40> _x000D_ 1846 _x000D_ -68 _x000D_ 3535 _x000D_ 2761 _x000D_ 4125 _x000D_ 4435 _x000D_
hsa-mir-4301	Chr11: 113315744 - 113323810 [-]	113346055 (25245)	9	Aacattggctc_x000D_ gTcccaatAtg_x000D_ Cccccaatgtg_x000D_ tTaccaatccT_x000D_ ggcattggtgt_x000D_ cccattggcAt_x000D_ tgcccaatTtc_x000D_ tcAattggctc_x000D_ tTcccaatgca_x000D_	4717 _x000D_ -2096 _x000D_ -2409 _x000D_ 1264 _x000D_ -196 _x000D_ 3517 _x000D_ 612 _x000D_ -659 _x000D_ -795 _x000D_	defined by DRD2 TSS
hsa-mir-125b-1	Chr11: 121965464 - 121973552 [-]	121971156 (604)	9	gaTccaatcac_x000D_ AtTattgggcc_x000D_ AaTattggcca_x000D_ ttcattggtcc_x000D_ tgcccaatTaa_x000D_ aaaccaatTgc_x000D_ taTattggttG_x000D_ accccaatcca_x000D_ ttgattggtAt_x000D_	4311 _x000D_ 1052 _x000D_ -1081 _x000D_ 4789 _x000D_ 392 _x000D_ 3277 _x000D_ 1135 _x000D_ 1100 _x000D_ 2731 _x000D_
hsa-let-7a-2	Chr11: 122012229 - 122020301 [-]	122027766 (10465)	12	AggattggAca_x000D_ caAattggggc_x000D_ ctcattggtca_x000D_ tggccaatccT_x000D_ taaccaatgtc_x000D_ taaccaatccT_x000D_ gacccaatTta_x000D_ tccccaatTcT_x000D_ cagattggcAa_x000D_ ctAattggctt_x000D_ Aagattgggta_x000D_ tagccaatAgc_x000D_	-1786 _x000D_ 690 _x000D_ 593 _x000D_ 616 _x000D_ 983 _x000D_ 3130 _x000D_ 2744 _x000D_ 4073 _x000D_ -1627 _x000D_ 2845 _x000D_ 70 _x000D_ 1980 _x000D_
hsa-mir-100	Chr11: 122017936 - 122026016 [-]	122027766 (4750)	14	Aacattggctt_x000D_ tTTccaatgtg_x000D_ tacattgggca_x000D_ gacattggcca_x000D_ ttTattggAtt_x000D_ cagattggcAa_x000D_ tagattggcAa_x000D_ CccccaatTtc_x000D_ AggattggAca_x000D_ ctcattggtgt_x000D_ gtgattggAAc_x000D_ tccccaatAaT_x000D_ Aggattggctc_x000D_ ggaccaatTtc_x000D_	-825 _x000D_ 2349 _x000D_ 2602 _x000D_ 1787 _x000D_ -72 _x000D_ 4008 _x000D_ -2742 _x000D_ 451 _x000D_ 3849 _x000D_ 1307 _x000D_ 268 _x000D_ 460 _x000D_ -2845 _x000D_ 395 _x000D_
hsa-mir-3167	Chr11: 126853353 - 126861438 [-]	126870487 (12049)	8	cagattgggAc_x000D_ tcaccaatggg_x000D_ CTgccaatcaa_x000D_ AcTattgggca_x000D_ AaTattggttt_x000D_ gagccaatAtT_x000D_ ttAattggttG_x000D_ aTgccaatccg_x000D_	888 _x000D_ 2245 _x000D_ -98 _x000D_ -2843 _x000D_ 617 _x000D_ -1481 _x000D_ -2894 _x000D_ 1769 _x000D_
hsa-mir-200c	Chr12: 7069862 - 7077930 [+]	7036976 (35886)	7	aagccaatTtT_x000D_ CcaccaatgcT_x000D_ AgAattgggcc_x000D_ Agcattgggtc_x000D_ Aggattggggc_x000D_ aagccaatctg_x000D_ aacccaatAgc_x000D_	2969 _x000D_ 3689 _x000D_ 3983 _x000D_ 4779 _x000D_ 734 _x000D_ 3285 _x000D_ -1288 _x000D_
hsa-mir-141	Chr12: 7070260 - 7078355 [+]	7036976 (36284)	7	aagccaatTtT_x000D_ CcaccaatgcT_x000D_ AgAattgggcc_x000D_ Agcattgggtc_x000D_ Aggattggggc_x000D_ aagccaatctg_x000D_ aacccaatAgc_x000D_	2544 _x000D_ 3264 _x000D_ 3558 _x000D_ 4354 _x000D_ 309 _x000D_ 2860 _x000D_ -1686 _x000D_
hsa-mir-1244-3	Chr12: 9387062 - 9395147 [-]	9392257 (110)	8	gTcccaatAta_x000D_ agcccaatcgT_x000D_ aaaccaatAaa_x000D_ gtgattggggG_x000D_ accccaatAca_x000D_ tTaccaatAtc_x000D_ CcTccaatgtc_x000D_ tacccaatcca_x000D_	3317 _x000D_ 4251 _x000D_ 4013 _x000D_ 3360 _x000D_ -1639 _x000D_ 544 _x000D_ 3442 _x000D_ 1030 _x000D_
hsa-mir-613	Chr12: 12914583 - 12922678 [+]	12878741 (38842)	15	gaaccaatccc_x000D_ tggccaatggg_x000D_ aTcccaatTac_x000D_ gTcccaatctc_x000D_ tgaccaatAtc_x000D_ ttTattggttG_x000D_ ttgattggcAa_x000D_ tccccaatTcT_x000D_ ctgattggAgt_x000D_ agTccaatTag_x000D_ gagattggtAG_x000D_ caTattggtca_x000D_ AaAattggcca_x000D_ ttgattggctG_x000D_ AaAattggttc_x000D_	-920 _x000D_ 2726 _x000D_ 1985 _x000D_ 3712 _x000D_ -304 _x000D_ -18 _x000D_ 1512 _x000D_ -293 _x000D_ 2567 _x000D_ 1546 _x000D_ -761 _x000D_ 3242 _x000D_ 2630 _x000D_ -1934 _x000D_ -1315 _x000D_	defined by APOLD1 TSS
hsa-mir-614	Chr12: 13065763 - 13073853 [+]	13025338 (43425)	8	Aacattggctt_x000D_ cacattgggcc_x000D_ gcaccaatTca_x000D_ caTattggcca_x000D_ agTccaatcca_x000D_ caTattggtca_x000D_ aaTccaatcgT_x000D_ CaTccaatctg_x000D_	1795 _x000D_ -2547 _x000D_ -2522 _x000D_ 4773 _x000D_ 3159 _x000D_ 3714 _x000D_ 3164 _x000D_ 765 _x000D_
hsa-mir-920	Chr12: 24362355 - 24370430 [+]	24338975 (26380)	11	tTcccaatcta_x000D_ tgTccaatccc_x000D_ tggccaatTaT_x000D_ aggccaatAtT_x000D_ tggattgggAt_x000D_ gTaccaatAgc_x000D_ ttgattggAcc_x000D_ tagccaatTcT_x000D_ tTgccaatTaa_x000D_ aTgccaatAaa_x000D_ agTccaatctc_x000D_	1868 _x000D_ -181 _x000D_ 4091 _x000D_ -534 _x000D_ -1975 _x000D_ -874 _x000D_ -655 _x000D_ 4708 _x000D_ 3175 _x000D_ -196 _x000D_ 861 _x000D_
hsa-mir-4302	Chr12: 26021952 - 26030012 [-]		8	gaaccaatgta_x000D_ tcaccaatTcT_x000D_ gaAattggttG_x000D_ taTattggcAt_x000D_ gaAattgggtt_x000D_ aaaccaatTtT_x000D_ CaaccaatTga_x000D_	-2515 _x000D_ 3718 _x000D_ 924 _x000D_ -2336 _x000D_ 3235 3578 _x000D_ 1754 _x000D_ -2588 _x000D_
hsa-mir-1291	Chr12: 49043226 - 49051313 [-]	49085785 (37472)	9	gggccaatcac_x000D_ tTgccaatTca_x000D_ gaAattgggcc_x000D_ tgTattggtct_x000D_ agaccaatggT_x000D_ tggattggcta_x000D_ ttAattgggca_x000D_ gacccaatAta_x000D_ aTgccaatgcc_x000D_	-1988 _x000D_ -2144 _x000D_ 1521 _x000D_ -745 _x000D_ -2238 _x000D_ 351 _x000D_ 815 _x000D_ 3423 _x000D_ 1296 _x000D_	defined by C12orf41 TSS
hsa-mir-1293	Chr12: 50622924 - 50630995 [-]	50677126 (49131)	5	tcaccaatgtc_x000D_ agaccaatTaa_x000D_ AggattggggG_x000D_ tTaccaatTta_x000D_ gacccaatcta_x000D_	-2750 _x000D_ 4979 _x000D_ -1361 _x000D_ -2805 _x000D_ 2897 _x000D_	defined by LIMA1 TSS
hsa-mir-196a-2	Chr12: 54382522 - 54390632 [+]	54380426 (5096)	7	CgaccaatggT_x000D_ gaAattggctG_x000D_ CagccaatTcc_x000D_ aTcccaatccc_x000D_ ggAattggAga_x000D_ ttcattgggtt_x000D_ gggattggAcc_x000D_	2779 _x000D_ -2542 _x000D_ 243 _x000D_ 156 _x000D_ -2478 _x000D_ 3375 _x000D_ 3100 _x000D_
hsa-mir-615	Chr12: 54424734 - 54432830 [+]	54424858 (2876)	7	gccccaatAtc_x000D_ ggcccaatAtg_x000D_ cccattggttc_x000D_ tgTattgggta_x000D_ tagccaatTca_x000D_ CccccaatTcc_x000D_ cggattggAct_x000D_	-790 _x000D_ 4842 _x000D_ -1491 _x000D_ 1345 _x000D_ -814 _x000D_ -1172 _x000D_ -705 _x000D_	defined by HOXC4,HOXC5 TSS
hsa-mir-148b	Chr12: 54728000 - 54736099 [+]	54719407 (11593)	4	tggccaatTtg_x000D_ gaTccaatgtT_x000D_ caAattggAgc_x000D_ Cacccaatctc_x000D_	-386 _x000D_ 556 _x000D_ -2698 _x000D_ -41 _x000D_	defined by COPZ1 TSS
hsa-mir-1228	Chr12: 57585287 - 57593360 [+]	57557394 (30893)	7	gcgccaatgac_x000D_ ggcccaatggc_x000D_ gggattgggcc_x000D_ gTgccaatggg_x000D_ gTgccaatggc_x000D_ gcTccaatcgc_x000D_ ggAattggAgt_x000D_	-45 _x000D_ 3986 _x000D_ 536 _x000D_ 1319 _x000D_ -1289 _x000D_ 4076 _x000D_ 2320 _x000D_	defined by AC137834.1 TSS
hsa-mir-616	Chr12: 57907945 - 57916042 [-]	57913255 (213)	11	ctgattggAta_x000D_ gtcattggAgG_x000D_ gggccaatgcc_x000D_ agaccaatAca_x000D_ gTgccaatgaT_x000D_ taTattggttG_x000D_ gTgccaatctg_x000D_ CacccaatTtc_x000D_ tagattggAAa_x000D_ accccaatctc_x000D_ ctgattggtAG_x000D_	3272 _x000D_ <56> _x000D_ -1358 _x000D_ 4250 _x000D_ 2433 _x000D_ 4153 _x000D_ 3827 _x000D_ 4515 _x000D_ 120 _x000D_ 3319 _x000D_ -1334 _x000D_	defined by DDIT3 TSS
hsa-mir-26a-2	Chr12: 58213391 - 58221475 [-]	58239223 (20748)	11	agaccaatgaT_x000D_ ttcattggccc_x000D_ tccattggAtt_x000D_ Cagccaatcaa_x000D_ ttTattggtAt_x000D_ gggattgggAG_x000D_ AcAattgggct_x000D_ aTcccaatctT_x000D_ gcaccaatTca_x000D_ CcTccaatgtc_x000D_ ctgattgggct_x000D_	1178 _x000D_ 4700 _x000D_ -1081 _x000D_ -1713 _x000D_ -1515 _x000D_ 734 _x000D_ -2456 _x000D_ 935 _x000D_ 3663 _x000D_ -2614 _x000D_ 3749 _x000D_	defined by CTDSP2 TSS
hsa-let-7i	Chr12: 62994466 - 63002550 [+]	62953847 (43619)	7	cagattggtAG_x000D_ gccattggAtt_x000D_ AcTattgggca_x000D_ Aggattgggtc_x000D_ agTccaatctT_x000D_ taTattggtgt_x000D_ ttgattgggtt_x000D_	2657 _x000D_ 202 _x000D_ 2812 _x000D_ -2812 _x000D_ -2267 _x000D_ -2503 _x000D_ 1202 _x000D_
hsa-mir-548c	Chr12: 65013289 - 65021386 [+]	65004274 (12015)	13	ggcattggcAt_x000D_ tggccaatAta_x000D_ ggAattggAga_x000D_ tccccaatTtc_x000D_ tccattggAta_x000D_ tgAattggcgt_x000D_ tTgccaatTta_x000D_ ctcattggctt_x000D_ ttTattggAct_x000D_ tgAattggttG_x000D_ tgAattgggAa_x000D_ cacattgggAG_x000D_ ttAattggctG_x000D_	-2 _x000D_ -2721 _x000D_ -2903 _x000D_ 168 _x000D_ -1665 _x000D_ -1894 _x000D_ -1708 _x000D_ 2525 _x000D_ 731 _x000D_ 3440 _x000D_ 2548 _x000D_ -2775 _x000D_ 3516 _x000D_	defined by RASSF3 TSS
hsa-mir-1279	Chr12: 69661936 - 69669998 [-]	69678016 (11018)	8	gaTattggtAa_x000D_ aTaccaatTgg_x000D_ tTgccaatAaa_x000D_ Aacattggtta_x000D_ Caaccaatgtg_x000D_ agTccaatTtc_x000D_ agcccaatTaT_x000D_ tagattggcAc_x000D_	-746 _x000D_ 2594 _x000D_ -1221 _x000D_ -56 _x000D_ 2211 _x000D_ -1246 _x000D_ -1336 _x000D_ 673 _x000D_
hsa-mir-1252	Chr12: 79810037 - 79818102 [+]	79803553 (9484)	17	aTTccaatgta_x000D_ tgcccaatgtg_x000D_ gaAattggtAa_x000D_ tcTccaatggg_x000D_ gacccaatTaT_x000D_ CTaccaatggc_x000D_ tagccaatcca_x000D_ taTccaatgtg_x000D_ tgTccaatAgc_x000D_ aaaccaatTaT_x000D_ AgcattggtAa_x000D_ taaccaatggc_x000D_ aaaccaatAga_x000D_ acTccaatctg_x000D_ ctTattggcAt_x000D_ ttgattggttt_x000D_ ttAattggttt_x000D_	509 _x000D_ 215 _x000D_ -33 _x000D_ -868 _x000D_ 2218 _x000D_ -1753 _x000D_ 3645 _x000D_ 2352 _x000D_ 3638 _x000D_ -749 _x000D_ -2701 _x000D_ -480 _x000D_ -134 _x000D_ 2680 _x000D_ -2842 _x000D_ 3028 _x000D_ -1693 _x000D_	defined by SYT1 TSS
hsa-mir-617	Chr12: 81221311 - 81229408 [-]		14	aTcccaatTac_x000D_ agcccaatTac_x000D_ tggattggAgt_x000D_ tgTattggAta_x000D_ gaAattggAtc_x000D_ AacattggtAa_x000D_ agcccaatcac_x000D_ gaAattgggAt_x000D_ aagccaatgaT_x000D_ gtcattggtgG_x000D_ gtcattggAAt_x000D_ AtcattggcAt_x000D_ gTgccaatAtg_x000D_	71 _x000D_ -2400 _x000D_ 1809 _x000D_ 916 _x000D_ -2826 _x000D_ 2018 _x000D_ 961 _x000D_ 3892 _x000D_ -2363 _x000D_ -2812 2144 _x000D_ -2786 _x000D_ 3204 _x000D_ 397 _x000D_	defined by LIN7A TSS
hsa-mir-618	Chr12: 81324514 - 81332612 [-]	81331396 (1784)	8	gggattggtAc_x000D_ AgcattggtcG_x000D_ gtTattggcAt_x000D_ ccTattggAta_x000D_ Cccccaatctc_x000D_ tggattggcAa_x000D_ tgAattggtAa_x000D_ AaAattggctt_x000D_	1473 _x000D_ 2242 _x000D_ 48 _x000D_ 509 _x000D_ -1931 _x000D_ -2345 _x000D_ -2649 _x000D_ 4847 _x000D_	defined by LIN7A TSS
hsa-mir-492	Chr12: 95225174 - 95233290 [+]		4	aagccaatAtg_x000D_ tTcccaatAgc_x000D_ agcccaatctg_x000D_ tTcccaatAaa_x000D_	218 _x000D_ 3624 _x000D_ 1605 _x000D_ 1770 _x000D_	defined by AC117494.1 TSS
hsa-mir-331	Chr12: 95699196 - 95707290 [+]	95692643 (9553)	8	tagccaatgac_x000D_ tgAattggAga_x000D_ cacattggtgt_x000D_ caAattgggtc_x000D_ gacattgggta_x000D_ gcaccaatctg_x000D_ gaAattggtta_x000D_ gTgccaatgca_x000D_	4517 _x000D_ -2846 _x000D_ 1573 _x000D_ 980 _x000D_ 152 _x000D_ -200 _x000D_ 600 _x000D_ -765 _x000D_
hsa-mir-1251	Chr12: 97882687 - 97890757 [+]	97856581 (29106)	7	gaaccaatTtT_x000D_ gggattggcAa_x000D_ ggcccaatTta_x000D_ gaAattgggAt_x000D_ gagccaatgta_x000D_ tgAattggctt_x000D_ taAattgggct_x000D_	-2256 _x000D_ -983 _x000D_ -1896 _x000D_ 4828 _x000D_ -1671 _x000D_ 2039 _x000D_ -1458 _x000D_
hsa-mir-135a-2	Chr12: 97954590 - 97962690 [+]	97924786 (32804)	12	gacccaatTag_x000D_ gtcattggAgG_x000D_ gagccaatgac_x000D_ AccattgggAt_x000D_ AgAattgggtt_x000D_ tacattggAtG_x000D_ caAattggAga_x000D_ tTaccaatTta_x000D_ gTaccaatcta_x000D_ aaaccaatTcc_x000D_ Atgattggtta_x000D_ Accattgggtt_x000D_	-1182 _x000D_ 2710 _x000D_ -2541 _x000D_ -798 _x000D_ -759 _x000D_ 420 _x000D_ -1215 _x000D_ 4443 _x000D_ 4515 _x000D_ 3183 _x000D_ -64 _x000D_ -2403 _x000D_
hsa-mir-4303	Chr12: 98384160 - 98392226 [-]		10	ctcattggAAa_x000D_ Aacattggctc_x000D_ ggTattggctt_x000D_ ttTattggctG_x000D_ ttcattggtct_x000D_ tTcccaatAga_x000D_ tagattggAtG_x000D_ ctgattggtct_x000D_ tTTccaatgca_x000D_	323 _x000D_ 2542 _x000D_ 2100 _x000D_ 1759 _x000D_ 1742 _x000D_ 4686 _x000D_ 3554 _x000D_ -1546 634 _x000D_ -2515 _x000D_
hsa-mir-1827	Chr12: 100580662 - 100588728 [+]	100562871 (20791)	12	taaccaatTtc_x000D_ tTcccaatAtc_x000D_ ctgattggtgc_x000D_ ctgattggtgt_x000D_ AgAattgggtc_x000D_ ctcattggtcc_x000D_ AgAattggttc_x000D_ Cacccaatcaa_x000D_ ctgattggtcc_x000D_ cacattgggAG_x000D_ gcaccaatgca_x000D_	-2917 _x000D_ 4109 _x000D_ -753 -728 _x000D_ -794 _x000D_ 15 _x000D_ -866 _x000D_ -1108 _x000D_ 1674 _x000D_ -842 _x000D_ 4601 _x000D_ 390 _x000D_
hsa-mir-619	Chr12: 109225683 - 109233782 [-]	109250690 (19908)	8	gaTccaatTca_x000D_ CcaccaatTac_x000D_ gcTattggctt_x000D_ gggattggttt_x000D_ gtTattggtgt_x000D_ agaccaatctc_x000D_ agaccaatgtT_x000D_ AgcattggtAt_x000D_	-350 _x000D_ -1660 _x000D_ -2176 _x000D_ 2275 _x000D_ 1717 _x000D_ -1820 _x000D_ -2825 _x000D_ -1897 _x000D_	defined by SSH1 TSS
hsa-mir-1302-1	Chr12: 113127838 - 113135981 [-]	113136628 (3647)	19	aaaccaatAta_x000D_ tgTccaatAtg_x000D_ ttTattgggca_x000D_ caAattggtgt_x000D_ ttcattggAct_x000D_ taaccaatTtT_x000D_ gggccaatctc_x000D_ caTattgggta_x000D_ gaaccaatcta_x000D_ ggTccaatTcc_x000D_ CTaccaatctc_x000D_ aaTccaatcaT_x000D_ ttgattggtcc_x000D_ aaaccaatTtT_x000D_ CTcccaatgca_x000D_ tTaccaatgag_x000D_ tTgccaatgac_x000D_ CaTccaatggg_x000D_ tcTattggAca_x000D_	1765 _x000D_ 2490 _x000D_ 1085 _x000D_ 2417 _x000D_ -2978 _x000D_ 4865 _x000D_ -514 _x000D_ -791 _x000D_ -1082 _x000D_ 4346 _x000D_ -1675 _x000D_ 3085 _x000D_ 4365 _x000D_ 4797 _x000D_ 2335 _x000D_ 222 _x000D_ -2880 _x000D_ 1791 _x000D_ 3111 _x000D_
hsa-mir-620	Chr12: 116581364 - 116589459 [-]	116623998 (37539)	9	tgTccaatctT_x000D_ AtTattggttt_x000D_ AtAattgggga_x000D_ AgTattggtga_x000D_ ttgattggtta_x000D_ AaTattggtta_x000D_ AaTattggctt_x000D_ tagccaatcca_x000D_ gacattggcAt_x000D_	2010 _x000D_ 3356 _x000D_ 4592 _x000D_ 4580 _x000D_ -151 _x000D_ 1447 _x000D_ 254 _x000D_ 4636 _x000D_ 3371 _x000D_	defined by MED13L TSS
hsa-mir-1178	Chr12: 120146438 - 120154529 [-]	120191396 (39867)	13	cccattggcca_x000D_ gtgattggcAt_x000D_ CacccaatccT_x000D_ gTgccaatgtT_x000D_ Ccaccaatcta_x000D_ AccattggtgG_x000D_ ggAattggAgc_x000D_ Aagattggctc_x000D_ tggccaatcag_x000D_ gtTattggtgc_x000D_ aTaccaatAgc_x000D_ AaAattgggtt_x000D_ gagccaatAtg_x000D_	1532 _x000D_ 2279 _x000D_ 1254 _x000D_ -2975 _x000D_ -1785 _x000D_ -1221 _x000D_ 3319 _x000D_ 1124 _x000D_ 1088 _x000D_ 581 _x000D_ 2819 _x000D_ -788 _x000D_ 3425 _x000D_	defined by CIT TSS
hsa-mir-4304	Chr12: 123490213 - 123498275 [-]	123537533 (42258)	8	CaaccaatTaa_x000D_ cacattggAga_x000D_ ggAattggggt_x000D_ gacattggAca_x000D_ CcTccaatctc_x000D_ cccattggcAG_x000D_ Aggattggggt_x000D_ tagattggccc_x000D_	-1394 _x000D_ -501 _x000D_ -788 _x000D_ -2271 _x000D_ -990 _x000D_ 3339 _x000D_ 1812 _x000D_ 2066 _x000D_	defined by PITPNM2 TSS
hsa-mir-2276	Chr13: 24733555 - 24741644 [+]	24734854 (1701)	9	tgcattggtAc_x000D_ gagattggtAa_x000D_ ttcattgggta_x000D_ aTTccaatggg_x000D_ tgcattggcgG_x000D_ ggAattggtAc_x000D_ tacattggtgc_x000D_ Atgattggttt_x000D_ tgTccaatcca_x000D_	1670 _x000D_ 3371 _x000D_ -2672 _x000D_ 3173 _x000D_ -909 _x000D_ -864 _x000D_ 4523 _x000D_ 4555 _x000D_ 2845 _x000D_	defined by SPATA13 TSS
hsa-mir-4305	Chr13: 40233170 - 40241272 [-]	40244256 (5984)	7	acTccaatctc_x000D_ gaTattggtAc_x000D_ taaccaatccg_x000D_ AcTattgggta_x000D_ tacattggtta_x000D_ gggattggtta_x000D_ Atgattggccc_x000D_	-1069 _x000D_ -2719 _x000D_ 4774 _x000D_ -1163 _x000D_ -2644 _x000D_ 4943 _x000D_ 2612 _x000D_
hsa-mir-320d-1	Chr13: 41296963 - 41305011 [-]	41345476 (43465)	5	taAattggtgG_x000D_ tTgccaatAgg_x000D_ ggaccaatTcg_x000D_ AtcattggcAa_x000D_ AaTattgggct_x000D_	-2186 _x000D_ 129 _x000D_ -1652 _x000D_ -2688 _x000D_ -113 _x000D_
hsa-mir-621	Chr13: 41381902 - 41389998 [+]	41345476 (39426)	11	Ccaccaatcag_x000D_ taaccaatAaa_x000D_ CTgccaatgga_x000D_ ggAattggggt_x000D_ ctcattggcAt_x000D_ ccAattgggga_x000D_ aagccaatgtg_x000D_ gccattggttG_x000D_ gggattggtgc_x000D_ agcccaatAgc_x000D_ gagattgggga_x000D_	50 _x000D_ 4983 _x000D_ -1172 _x000D_ -1455 _x000D_ 4140 _x000D_ -2998 _x000D_ 2349 _x000D_ 3347 _x000D_ 2119 _x000D_ 2678 _x000D_ 4448 _x000D_	defined by SLC25A15 TSS
hsa-mir-3168	Chr13: 41670154 - 41678236 [-]	41706939 (31703)	9	ctcattggAAa_x000D_ ggcattgggAc_x000D_ aagccaatccT_x000D_ tccattggtgG_x000D_ Ccaccaatgta_x000D_ gaAattgggAt_x000D_ ctTattggttc_x000D_ caTattggcca_x000D_ AgAattggcca_x000D_	2022 _x000D_ 2520 _x000D_ 3390 _x000D_ -508 _x000D_ 291 _x000D_ -1051 _x000D_ -2755 _x000D_ -1885 _x000D_ 1990 _x000D_
hsa-mir-16-1	Chr13: 50618108 - 50626197 [-]	50657162 (33965)	6	taTattggcAa_x000D_ tTcccaatAta_x000D_ AaTattggcgt_x000D_ tacccaatAcT_x000D_ cagattggggt_x000D_ ctcattggAta_x000D_	4592 _x000D_ 2904 _x000D_ <25> _x000D_ 3127 _x000D_ 596 _x000D_ 545 _x000D_	defined by DLEU2 TSS
hsa-mir-15a	Chr13: 50618254 - 50626337 [-]		8	taTattggcAa_x000D_ gaaccaatcca_x000D_ tTcccaatAta_x000D_ AaTattggcgt_x000D_ tacccaatAcT_x000D_ ctTattggcAa_x000D_ cagattggggt_x000D_ ctcattggAta_x000D_	4738 _x000D_ -2937 _x000D_ 3050 _x000D_ 82 _x000D_ 3273 _x000D_ -2982 _x000D_ 742 _x000D_ 691 _x000D_	defined by DLEU2 TSS
hsa-mir-759	Chr13: 53381185 - 53389276 [+]	53365045 (19140)	29	ccAattggtgc_x000D_ tgcccaatAaa_x000D_ caAattggtcc_x000D_ ggAattggggc_x000D_ caAattggcta_x000D_ tgaccaatAgg_x000D_ ccgattggtct_x000D_ agTccaatTta_x000D_ gcTattggggG_x000D_ ctgattggtgt_x000D_ tgaccaatAtg_x000D_ gggccaatTag_x000D_ tTgccaatTaa_x000D_ ttTattggtta_x000D_ gTgccaatggg_x000D_ CccccaatAag_x000D_ ggTccaatcag_x000D_ tccattggtAt_x000D_ gtTattggtct_x000D_ ctgattggtgc_x000D_ tgcccaatAtc_x000D_ …	4797 _x000D_ 1205 _x000D_ 3259 _x000D_ -2163 _x000D_ -1251 _x000D_ 3223 _x000D_ 4588 _x000D_ -123 _x000D_ -777 _x000D_ 4916 4957 _x000D_ -2412 _x000D_ 1302 _x000D_ 247 _x000D_ 603 _x000D_ -599 _x000D_ 3202 _x000D_ 3265 _x000D_ 4715 _x000D_ 4111 _x000D_ 4756 4875 _x000D_ 1181 _x000D_ -1004 _x000D_ -141 _x000D_ -1007 _x000D_ 4564 _x000D_ -1697 _x000D_ 4794 _x000D_
hsa-mir-1297	Chr13: 54881106 - 54889183 [-]		7	ctgattggtgc_x000D_ ctcattggtgc_x000D_ aacccaatgcT_x000D_ tcTccaatctc_x000D_ CacccaatAtc_x000D_	-1549 -1430 -1389 _x000D_ -1508 _x000D_ 4197 _x000D_ 4100 _x000D_ -1939 _x000D_
hsa-mir-3169	Chr13: 61768931 - 61777014 [-]	61781193 (7179)	9	taaccaatTca_x000D_ AtAattggtct_x000D_ gcTattggAtt_x000D_ AgAattggggc_x000D_ aTaccaatTag_x000D_ ttTattggcca_x000D_ AggattggtAa_x000D_ taAattggcAt_x000D_ tcTccaatcgg_x000D_	2415 _x000D_ 299 _x000D_ 4124 _x000D_ -1063 _x000D_ 4973 _x000D_ 1160 _x000D_ 4963 _x000D_ 1848 _x000D_ 4451 _x000D_
hsa-mir-622	Chr13: 90880436 - 90888532 [+]	90874748 (8688)	9	gaaccaatccc_x000D_ ggcccaatAcg_x000D_ tgcattggcgG_x000D_ taTccaatAta_x000D_ tccattggttc_x000D_ ttAattggcta_x000D_ aggccaatAag_x000D_ aTgccaatctc_x000D_ aTgccaatcaT_x000D_	-1175 _x000D_ -33 _x000D_ -993 _x000D_ 2880 _x000D_ 2060 _x000D_ 1442 _x000D_ 439 _x000D_ 1146 _x000D_ 852 _x000D_	defined by RP11-392A19.1 TSS
hsa-mir-17	Chr13: 91999859 - 92007943 [+]		11	ttAattgggct_x000D_ tgTccaatAtg_x000D_ ttAattgggga_x000D_ tTaccaatAca_x000D_ Cgcccaatcaa_x000D_ Aggattggttt_x000D_ AaAattgggcc_x000D_ AtTattgggct_x000D_ gggattggtAG_x000D_ CacccaatAaa_x000D_ ttgattggggG_x000D_	2662 _x000D_ 4356 _x000D_ 3952 _x000D_ 1192 _x000D_ 475 _x000D_ -764 _x000D_ 1688 _x000D_ -1077 _x000D_ 4598 _x000D_ 1821 _x000D_ -1264 _x000D_
hsa-mir-18a	Chr13: 92000005 - 92008076 [+]		11	ttAattgggct_x000D_ tgTccaatAtg_x000D_ ttAattgggga_x000D_ tTaccaatAca_x000D_ Cgcccaatcaa_x000D_ Aggattggttt_x000D_ AaAattgggcc_x000D_ AtTattgggct_x000D_ gggattggtAG_x000D_ CacccaatAaa_x000D_ ttgattggggG_x000D_	2529 _x000D_ 4223 _x000D_ 3819 _x000D_ 1059 _x000D_ 342 _x000D_ -910 _x000D_ 1555 _x000D_ -1223 _x000D_ 4465 _x000D_ 1688 _x000D_ -1410 _x000D_	defined by MIR18A,MIRHG1 TSS
hsa-mir-19a	Chr13: 92000145 - 92008227 [+]		11	ttAattgggct_x000D_ tgTccaatAtg_x000D_ ttAattgggga_x000D_ tTaccaatAca_x000D_ Aggattggttt_x000D_ Cgcccaatcaa_x000D_ AaAattgggcc_x000D_ AtTattgggct_x000D_ gggattggtAG_x000D_ CacccaatAaa_x000D_ ttgattggggG_x000D_	2378 _x000D_ 4072 _x000D_ 3668 _x000D_ 908 _x000D_ -1050 _x000D_ 191 _x000D_ 1404 _x000D_ -1363 _x000D_ 4314 _x000D_ 1537 _x000D_ -1550 _x000D_
hsa-mir-20a	Chr13: 92000319 - 92008390 [+]		12	ttAattgggct_x000D_ tgTccaatAtg_x000D_ ttAattgggga_x000D_ AaAattggggt_x000D_ tTaccaatAca_x000D_ Aggattggttt_x000D_ Cgcccaatcaa_x000D_ AaAattgggcc_x000D_ AtTattgggct_x000D_ gggattggtAG_x000D_ CacccaatAaa_x000D_ ttgattggggG_x000D_	2215 _x000D_ 3909 _x000D_ 3505 _x000D_ 4868 _x000D_ 745 _x000D_ -1224 _x000D_ 28 _x000D_ 1241 _x000D_ -1537 _x000D_ 4151 _x000D_ 1374 _x000D_ -1724 _x000D_
hsa-mir-19b-1	Chr13: 92000446 - 92008533 [+]		12	ttAattgggct_x000D_ tgTccaatAtg_x000D_ ttAattgggga_x000D_ AaAattggggt_x000D_ tTaccaatAca_x000D_ Aggattggttt_x000D_ Cgcccaatcaa_x000D_ AaAattgggcc_x000D_ AtTattgggct_x000D_ gggattggtAG_x000D_ CacccaatAaa_x000D_ ttgattggggG_x000D_	2072 _x000D_ 3766 _x000D_ 3362 _x000D_ 4725 _x000D_ 602 _x000D_ -1351 _x000D_ -28 _x000D_ 1098 _x000D_ -1664 _x000D_ 4008 _x000D_ 1231 _x000D_ -1851 _x000D_
hsa-mir-92a-1	Chr13: 92000568 - 92008646 [+]		12	ttAattgggct_x000D_ tgTccaatAtg_x000D_ ttAattgggga_x000D_ AaAattggggt_x000D_ tTaccaatAca_x000D_ Aggattggttt_x000D_ Cgcccaatcaa_x000D_ AaAattgggcc_x000D_ AtTattgggct_x000D_ gggattggtAG_x000D_ CacccaatAaa_x000D_ ttgattggggG_x000D_	1959 _x000D_ 3653 _x000D_ 3249 _x000D_ 4612 _x000D_ 489 _x000D_ -1473 _x000D_ -150 _x000D_ 985 _x000D_ -1786 _x000D_ 3895 _x000D_ 1118 _x000D_ -1973 _x000D_
hsa-mir-3170	Chr13: 98857778 - 98865855 [+]		6	gagattgggtt_x000D_ ttcattggccc_x000D_ Aacattgggtt_x000D_ cagattggcAc_x000D_ Cccccaatggc_x000D_ Accattgggcc_x000D_	3320 _x000D_ -549 _x000D_ 2290 _x000D_ 2359 _x000D_ 4947 _x000D_ 1690 _x000D_	defined by FARP1 TSS
hsa-mir-623	Chr13: 100005385 - 100013483 [+]	99964918 (43467)	7	AtgattgggAa_x000D_ ctTattggAga_x000D_ gagccaatgcT_x000D_ tccccaatcag_x000D_ tTTccaatggc_x000D_ cagattggAtt_x000D_ tggattgggga_x000D_	-1760 _x000D_ -1934 _x000D_ -906 _x000D_ 12 _x000D_ 3765 _x000D_ -1331 _x000D_ -1326 _x000D_	defined by UBAC2 TSS
hsa-mir-4306	Chr13: 100292313 - 100300404 [+]	100258910 (36403)	13	ttcattggAAt_x000D_ tagattggAca_x000D_ AgcattgggAt_x000D_ tTcccaatTcc_x000D_ gagattggtgc_x000D_ taaccaatAtT_x000D_ aagccaatTga_x000D_ AgTattggctc_x000D_ CgaccaatAgg_x000D_ ttgattggAAt_x000D_ ccAattggtta_x000D_ gagccaatTgg_x000D_ ctTattggtga_x000D_	4819 _x000D_ -2847 _x000D_ 1885 _x000D_ 4224 _x000D_ -1163 _x000D_ 1539 _x000D_ -2859 _x000D_ -680 _x000D_ -2271 _x000D_ 122 _x000D_ 3342 _x000D_ 3339 _x000D_ 3012 _x000D_	defined by CLYBL TSS
hsa-mir-1267	Chr13: 108178518 - 108186596 [-]		7	Aacattggggc_x000D_ caTattggccc_x000D_ Agcattgggga_x000D_ tggattgggAt_x000D_ gggccaatgac_x000D_ ttAattggctc_x000D_ tacccaatTgc_x000D_	4120 _x000D_ 2914 _x000D_ <37> _x000D_ 870 _x000D_ -2848 _x000D_ -252 _x000D_ 1794 _x000D_	defined by FAM155A TSS
hsa-mir-1201	Chr14: 20789690 - 20797690 [-]	20819253 (24563)	8	AgcattggcAa_x000D_ tgaccaatccT_x000D_ AgAattgggtt_x000D_ cacattgggAa_x000D_ aaaccaatcta_x000D_ ctTattggAca_x000D_ ggcattggctc_x000D_ tgTccaatgga_x000D_	1802 _x000D_ -1308 _x000D_ 635 _x000D_ -2258 _x000D_ 4384 _x000D_ -1373 _x000D_ -817 _x000D_ -1500 _x000D_	defined by CCNB1IP1 TSS
hsa-mir-208a	Chr14: 23852804 - 23860875 [-]	23861976 (4101)	4	gcTccaatgcT_x000D_ tccccaatAgc_x000D_ aggccaatgag_x000D_ ttgattggAct_x000D_	388 _x000D_ 1805 _x000D_ -1016 _x000D_ -2288 _x000D_	defined by MYH6 TSS
hsa-mir-208b	Chr14: 23882195 - 23890272 [-]	23895719 (8447)	8	gcTccaatgcT_x000D_ gagattggggt_x000D_ tgTattggcAt_x000D_ AgAattgggtc_x000D_ aagccaatAca_x000D_ tTTccaatcca_x000D_ gacattggcAc_x000D_ gggccaatggc_x000D_	431 _x000D_ -427 _x000D_ -515 _x000D_ 3783 _x000D_ -1344 _x000D_ 3432 _x000D_ 4213 _x000D_ -555 _x000D_	defined by MYH7 TSS
hsa-mir-4307	Chr14: 27374848 - 27382932 [+]	27336297 (41551)	16	AtAattggttc_x000D_ tggccaatTaT_x000D_ gagattggtct_x000D_ ttTattggcAc_x000D_ tacattggcca_x000D_ aaTccaatgtT_x000D_ cagattggAcc_x000D_ cacattggtta_x000D_ tagattggAAc_x000D_ ttcattggtta_x000D_ CaaccaatAaa_x000D_ ttTattggAga_x000D_ gtgattgggAt_x000D_ ttcattggtct_x000D_ tcTattggAtt_x000D_ CaTccaatgaa_x000D_	-581 _x000D_ -1994 _x000D_ 3708 _x000D_ 4945 _x000D_ 4220 _x000D_ 1968 _x000D_ -2885 _x000D_ 2113 _x000D_ 3655 _x000D_ 1335 _x000D_ -217 _x000D_ 430 _x000D_ 2961 _x000D_ -1100 _x000D_ -2073 _x000D_ 1367 _x000D_
hsa-mir-3171	Chr14: 28097410 - 28105484 [-]		8	gaaccaatAaT_x000D_ aTaccaatTaa_x000D_ tggccaatTcT_x000D_ aaaccaatAaa_x000D_ gcAattgggAt_x000D_ tgAattggAga_x000D_ gTcccaatcag_x000D_ ctAattggcct_x000D_	-989 _x000D_ -2398 _x000D_ 4467 _x000D_ -1578 _x000D_ 1262 _x000D_ -2663 _x000D_ -1363 _x000D_ -2410 _x000D_
hsa-mir-624	Chr14: 31478851 - 31486948 [-]	31495701 (11753)	8	tgcattggcAt_x000D_ tggccaatAtg_x000D_ tgaccaatAta_x000D_ aTgccaatAca_x000D_ gtAattgggga_x000D_ AagattggttG_x000D_ ggTattggtAt_x000D_ agaccaatctg_x000D_	3037 _x000D_ -2012 _x000D_ -12 _x000D_ 4215 _x000D_ -534 _x000D_ 807 _x000D_ <58> _x000D_ 522 _x000D_	defined by STRN3 TSS
hsa-mir-3172	Chr14: 32951301 - 32959301 [+]	32953344 (957)	12	gaTattggcct_x000D_ taAattggtta_x000D_ tgcattgggtt_x000D_ AgcattggAct_x000D_ gaTattggctG_x000D_ tgcattggtAa_x000D_ gTTccaatgtc_x000D_ tccattggtct_x000D_ tcaccaatAtT_x000D_ gtcattggttc_x000D_ ggTattgggtt_x000D_ agTccaatTga_x000D_	2164 _x000D_ 2317 _x000D_ 2376 _x000D_ -265 _x000D_ 1842 _x000D_ -2076 _x000D_ -344 _x000D_ 1067 _x000D_ -1973 _x000D_ 1992 _x000D_ -832 _x000D_ -66 _x000D_	defined by AKAP6 TSS
hsa-mir-4308	Chr14: 55339830 - 55347911 [-]	55369009 (24098)	13	tacattgggtt_x000D_ tccattggAca_x000D_ gtTattggtgt_x000D_ tccattggtct_x000D_ tacccaatAaT_x000D_ gtTattggtct_x000D_ tgAattggtcc_x000D_ gaTattggtct_x000D_ ttgattggAAt_x000D_ gtcattggtAG_x000D_ ttTattggcct_x000D_ aaTccaatcta_x000D_ gacattggctG_x000D_	-2105 _x000D_ <18> _x000D_ 3412 _x000D_ 2973 _x000D_ 2113 _x000D_ 4286 _x000D_ -872 _x000D_ 4047 _x000D_ 4153 _x000D_ 3167 _x000D_ -2937 _x000D_ 1988 _x000D_ 3727 _x000D_	defined by GCH1 TSS
hsa-mir-548h-1	Chr14: 64556741 - 64564843 [-]	64586290 (24447)	8	AcAattggcca_x000D_ tggccaatgta_x000D_ ttcattggtct_x000D_ gaAattgggct_x000D_ aTgccaatAcc_x000D_ aTgccaatTtc_x000D_ taaccaatAca_x000D_ gggccaatggT_x000D_	4954 _x000D_ 4959 _x000D_ 1651 _x000D_ 4767 _x000D_ -1549 _x000D_ 3535 _x000D_ 4647 _x000D_ -570 _x000D_
hsa-mir-625	Chr14: 65934820 - 65942905 [+]	65924044 (13776)	11	taTattgggta_x000D_ gaaccaatTaa_x000D_ tcTccaatgtT_x000D_ acTccaatTac_x000D_ tTaccaatTta_x000D_ ctTattggtct_x000D_ tgAattgggtc_x000D_ CccccaatctT_x000D_ ttTattggAtc_x000D_ tcAattggtAc_x000D_ cacattggAgc_x000D_	2993 _x000D_ 1515 _x000D_ -2112 _x000D_ 4954 _x000D_ 2492 _x000D_ -2552 _x000D_ 2591 _x000D_ 3920 _x000D_ 2222 _x000D_ -1245 _x000D_ -899 _x000D_	defined by FUT8 TSS
hsa-mir-1260	Chr14: 77729561 - 77737634 [+]		6	tggccaatggg_x000D_ gcTccaatcaT_x000D_ cacattggtca_x000D_ tTcccaatTac_x000D_ agaccaatcca_x000D_ Cgaccaatgac_x000D_	1581 _x000D_ -1441 _x000D_ 2259 _x000D_ 2645 _x000D_ 2766 _x000D_ -1354 _x000D_
hsa-mir-3173	Chr14: 95599255 - 95607323 [-]	95624365 (20042)	5	gtTattgggtG_x000D_ gaaccaatTcc_x000D_ tcaccaatggg_x000D_ gtAattggAtt_x000D_ ctAattggtca_x000D_	-2275 _x000D_ 1274 _x000D_ 4523 _x000D_ 4781 _x000D_ -1319 _x000D_	defined by DICER1 TSS
hsa-mir-342	Chr14: 100572992 - 100581091 [+]	100534118 (41874)	9	cacattggtAG_x000D_ aacccaatccc_x000D_ tgcattggcct_x000D_ tggattgggtG_x000D_ tccattggAAa_x000D_ gggattggctG_x000D_ CcTccaatccc_x000D_ tgcccaatccc_x000D_ AtcattggtAt_x000D_	896 _x000D_ 4138 _x000D_ -570 _x000D_ -1937 _x000D_ -1341 _x000D_ 4057 _x000D_ 4115 _x000D_ 1829 _x000D_ -1615 _x000D_	defined by EVL TSS
hsa-mir-345	Chr14: 100771196 - 100779294 [+]	100741483 (32713)	8	ggAattggcca_x000D_ tggccaatTtT_x000D_ ctTattggAgc_x000D_ gacattgggga_x000D_ aggccaatggg_x000D_ gggattggtgc_x000D_ ctcattggccG_x000D_ AagattggtgG_x000D_	3615 _x000D_ 2333 _x000D_ 2206 _x000D_ 1198 _x000D_ -1325 _x000D_ 3257 _x000D_ -1266 _x000D_ 2073 _x000D_
hsa-mir-770	Chr14: 101315727 - 101323825 [+]	101293668 (25059)	8	aaaccaatAaa_x000D_ gagccaatgag_x000D_ ggAattgggtt_x000D_ tggattggtga_x000D_ taaccaatgac_x000D_ tgcattggAga_x000D_ tccattggcAG_x000D_ tgAattggcct_x000D_	-2759 _x000D_ 367 _x000D_ 2295 _x000D_ 1550 _x000D_ 4572 _x000D_ 3868 _x000D_ 2056 _x000D_ 1408 _x000D_	defined by MEG3 TSS
hsa-mir-493	Chr14: 101332397 - 101340486 [+]	101314819 (20578)	7	CccccaatTgc_x000D_ gtcattggAtt_x000D_ gtgattggAga_x000D_ ccgattggttt_x000D_ tccccaatgta_x000D_ tccccaatcca_x000D_	-2638 _x000D_ 424 1466 _x000D_ -2309 _x000D_ -658 _x000D_ 2208 _x000D_ 2231 _x000D_
hsa-mir-337	Chr14: 101337830 - 101345923 [+]	101293668 (47162)	4	CTgccaatcca_x000D_ gaTattggcAt_x000D_ tccccaatgca_x000D_ tgcccaatggc_x000D_	2855 _x000D_ 778 _x000D_ 1064 _x000D_ 656 _x000D_
hsa-mir-665	Chr14: 101338370 - 101346442 [+]	101317552 (23818)	5	CTgccaatcca_x000D_ gaTattggcAt_x000D_ AagattggggG_x000D_ tccccaatgca_x000D_ tgcccaatggc_x000D_	2336 _x000D_ 259 _x000D_ 4681 _x000D_ 545 _x000D_ 137 _x000D_
hsa-mir-431	Chr14: 101344344 - 101352458 [+]	101316112 (31232)	8	gacccaatgcc_x000D_ tggccaatTtc_x000D_ AagattggggG_x000D_ cggattggAcc_x000D_ gtcattgggtG_x000D_ AagattggtAa_x000D_ tTgccaatcag_x000D_ tcTccaatctT_x000D_	755 _x000D_ 4492 _x000D_ -1221 _x000D_ 2284 _x000D_ 3386 _x000D_ 3696 _x000D_ 2262 _x000D_ 4687 _x000D_
hsa-mir-433	Chr14: 101345223 - 101353316 [+]	101316112 (32111)	10	gacccaatgcc_x000D_ ctcattggcta_x000D_ tggccaatTtc_x000D_ AagattggggG_x000D_ cggattggAcc_x000D_ gtcattgggtG_x000D_ ttTattggtga_x000D_ AagattggtAa_x000D_ tTgccaatcag_x000D_ tcTccaatctT_x000D_	-10 _x000D_ 4275 _x000D_ 3634 _x000D_ -2100 _x000D_ 1426 _x000D_ 2528 _x000D_ 4840 _x000D_ 2838 _x000D_ 1404 _x000D_ 3829 _x000D_
hsa-mir-127	Chr14: 101346316 - 101354413 [+]	101315982 (33334)	10	gacccaatgcc_x000D_ ctcattggcta_x000D_ tggccaatTtc_x000D_ cggattggAcc_x000D_ ttTattggctt_x000D_ gtcattgggtG_x000D_ ttTattggtga_x000D_ AagattggtAa_x000D_ tTgccaatcag_x000D_ tcTccaatctT_x000D_	-1103 _x000D_ 3178 _x000D_ 2537 _x000D_ 329 _x000D_ 4130 _x000D_ 1431 _x000D_ 3743 _x000D_ 1741 _x000D_ 307 _x000D_ 2732 _x000D_
hsa-mir-432	Chr14: 101347820 - 101355914 [+]	101316112 (34708)	15	gacccaatgcc_x000D_ ctcattggcta_x000D_ tggccaatTtc_x000D_ ttTattggctt_x000D_ AagattggtAa_x000D_ tcTccaatctT_x000D_ taAattggtgG_x000D_ gaAattggcAc_x000D_ cggattggAcc_x000D_ ggaccaatTaT_x000D_ gtcattgggtG_x000D_ ttTattggtga_x000D_ tTgccaatcag_x000D_ ttTattggcta_x000D_	-2607 _x000D_ 1677 _x000D_ 1036 _x000D_ 2629 3882 _x000D_ 240 _x000D_ 1231 _x000D_ 4364 _x000D_ 4313 _x000D_ -1078 _x000D_ 4775 _x000D_ <24> _x000D_ 2242 _x000D_ -1100 _x000D_ 4137 _x000D_
hsa-mir-136	Chr14: 101348039 - 101356121 [+]	101316112 (34927)	16	gacccaatgcc_x000D_ ctcattggcta_x000D_ tggccaatTtc_x000D_ ttTattggctt_x000D_ AagattggtAa_x000D_ tcTccaatctT_x000D_ tccccaatgga_x000D_ taAattggtgG_x000D_ gaAattggcAc_x000D_ cggattggAcc_x000D_ ggaccaatTaT_x000D_ gtcattgggtG_x000D_ ttTattggtga_x000D_ tTgccaatcag_x000D_ ttTattggcta_x000D_	-2826 _x000D_ 1470 _x000D_ 829 _x000D_ 2422 3675 _x000D_ 33 _x000D_ 1024 _x000D_ 4878 _x000D_ 4157 _x000D_ 4106 _x000D_ -1297 _x000D_ 4568 _x000D_ -195 _x000D_ 2035 _x000D_ -1319 _x000D_ 3930 _x000D_
hsa-mir-370	Chr14: 101374476 - 101382551 [+]	101356633 (20843)	17	tgcattgggtt_x000D_ tgcattggtta_x000D_ cagattggAtt_x000D_ tgcccaatgga_x000D_ Caaccaatgtg_x000D_ accccaatctc_x000D_ ggTattggtcG_x000D_ Cccccaatgga_x000D_ Agcattggtgc_x000D_ gTaccaatgaT_x000D_ AaTattggcta_x000D_ aaTccaatTag_x000D_ tTaccaatccc_x000D_ ggTccaatggT_x000D_ caAattggAga_x000D_ aaaccaatgaT_x000D_ gccattggctt_x000D_	1372 _x000D_ 4191 _x000D_ 4552 _x000D_ 4722 _x000D_ 2300 _x000D_ -2720 _x000D_ 2951 _x000D_ -619 _x000D_ -1752 _x000D_ 1095 _x000D_ -944 _x000D_ 4662 _x000D_ 359 _x000D_ -1613 _x000D_ 2793 _x000D_ 4623 _x000D_ 113 _x000D_
hsa-mir-379	Chr14: 101485403 - 101493470 [+]	101438989 (49414)	11	ctgattggcga_x000D_ taTccaatcca_x000D_ CaTccaatcca_x000D_ tgTccaatccg_x000D_ aaaccaatTcT_x000D_ tacattggcca_x000D_ gagccaatAcT_x000D_ agaccaatctc_x000D_ cacattggAgG_x000D_ ggcattggAtG_x000D_ aTaccaatgtc_x000D_	-1216 _x000D_ 3 _x000D_ -1450 _x000D_ 4882 _x000D_ -1147 _x000D_ 3234 _x000D_ 331 _x000D_ -2058 _x000D_ -141 _x000D_ 3310 _x000D_ 426 _x000D_
hsa-mir-411	Chr14: 101486662 - 101494758 [+]	101457982 (31680)	11	ctgattggcga_x000D_ ggAattggccc_x000D_ taTccaatcca_x000D_ CaTccaatcca_x000D_ tgTccaatccg_x000D_ aaaccaatTcT_x000D_ tacattggcca_x000D_ gagccaatAcT_x000D_ cacattggAgG_x000D_ ggcattggAtG_x000D_ aTaccaatgtc_x000D_	-2475 _x000D_ 4290 _x000D_ -1189 _x000D_ -2709 _x000D_ 3594 _x000D_ -2406 _x000D_ 1946 _x000D_ -861 _x000D_ -1400 _x000D_ 2022 _x000D_ -766 _x000D_
hsa-mir-299	Chr14: 101487131 - 101495194 [+]	101463609 (26522)	13	ctgattggcga_x000D_ tagattgggtG_x000D_ aaaccaatTcT_x000D_ tacattggcca_x000D_ cacattggAgG_x000D_ ggcattggAtG_x000D_ ggAattggccc_x000D_ gcaccaatgac_x000D_ taTccaatcca_x000D_ tgTccaatccg_x000D_ CcaccaatccT_x000D_ gagccaatAcT_x000D_ aTaccaatgtc_x000D_	-2944 _x000D_ 4740 _x000D_ -2875 _x000D_ 1510 _x000D_ -1869 _x000D_ 1586 _x000D_ 3854 _x000D_ 4564 _x000D_ -1658 _x000D_ 3158 _x000D_ 4580 _x000D_ -1330 _x000D_ -1235 _x000D_
hsa-mir-380	Chr14: 101488354 - 101496415 [+]	101457982 (33372)	14	tgAattggAtt_x000D_ tgTattggcgG_x000D_ tagattgggtG_x000D_ tacattggcca_x000D_ ggcattggAtG_x000D_ ggAattggccc_x000D_ gcaccaatgac_x000D_ taTccaatcca_x000D_ tgTccaatccg_x000D_ CcaccaatccT_x000D_ gcTccaatAcc_x000D_ gagccaatAcT_x000D_ aTaccaatgtc_x000D_ AgAattggcta_x000D_	3897 _x000D_ 4321 _x000D_ 3519 _x000D_ 289 _x000D_ 365 _x000D_ 2633 _x000D_ 3343 _x000D_ -2881 _x000D_ 1937 _x000D_ 3359 _x000D_ 4281 _x000D_ -2553 _x000D_ -2458 _x000D_ 3829 _x000D_
hsa-mir-1197	Chr14: 101488901 - 101496989 [+]	101457982 (33919)	11	tgAattggAtt_x000D_ tgTattggcgG_x000D_ ggAattggccc_x000D_ tagattgggtG_x000D_ gcaccaatgac_x000D_ tgTccaatccg_x000D_ CcaccaatccT_x000D_ tacattggcca_x000D_ gcTccaatAcc_x000D_ ggcattggAtG_x000D_ AgAattggcta_x000D_	3323 _x000D_ 3747 _x000D_ 2059 _x000D_ 2945 _x000D_ 2769 _x000D_ 1363 _x000D_ 2785 _x000D_ -197 _x000D_ 3707 _x000D_ -121 _x000D_ 3255 _x000D_
hsa-mir-323	Chr14: 101489069 - 101497155 [+]	101457982 (34087)	11	tgAattggAtt_x000D_ tgTattggcgG_x000D_ ggAattggccc_x000D_ tagattgggtG_x000D_ gcaccaatgac_x000D_ tgTccaatccg_x000D_ CcaccaatccT_x000D_ tacattggcca_x000D_ gcTccaatAcc_x000D_ ggcattggAtG_x000D_ AgAattggcta_x000D_	3157 _x000D_ 3581 _x000D_ 1893 _x000D_ 2779 _x000D_ 2603 _x000D_ 1197 _x000D_ 2619 _x000D_ -365 _x000D_ 3541 _x000D_ -289 _x000D_ 3089 _x000D_
hsa-mir-758	Chr14: 101489357 - 101497445 [+]	101457982 (34375)	11	tgAattggAtt_x000D_ tgTattggcgG_x000D_ ggAattggccc_x000D_ tagattgggtG_x000D_ gcaccaatgac_x000D_ tgTccaatccg_x000D_ CcaccaatccT_x000D_ tacattggcca_x000D_ gcTccaatAcc_x000D_ ggcattggAtG_x000D_ AgAattggcta_x000D_	2867 _x000D_ 3291 _x000D_ 1603 _x000D_ 2489 _x000D_ 2313 _x000D_ 907 _x000D_ 2329 _x000D_ -653 _x000D_ 3251 _x000D_ -577 _x000D_ 2799 _x000D_
hsa-mir-329-1	Chr14: 101490122 - 101498202 [+]	101491439 (1683)	11	tgAattggAtt_x000D_ tgTattggcgG_x000D_ ggAattggccc_x000D_ tagattgggtG_x000D_ gcaccaatgac_x000D_ tgTccaatccg_x000D_ CcaccaatccT_x000D_ tacattggcca_x000D_ gcTccaatAcc_x000D_ ggcattggAtG_x000D_ AgAattggcta_x000D_	2110 _x000D_ 2534 _x000D_ 846 _x000D_ 1732 _x000D_ 1556 _x000D_ 150 _x000D_ 1572 _x000D_ -1418 _x000D_ 2494 _x000D_ -1342 _x000D_ 2042 _x000D_
hsa-mir-329-2	Chr14: 101490437 - 101498521 [+]	101491439 (1998)	11	tgAattggAtt_x000D_ tgTattggcgG_x000D_ ggAattggccc_x000D_ tagattgggtG_x000D_ gcaccaatgac_x000D_ tgTccaatccg_x000D_ CcaccaatccT_x000D_ tacattggcca_x000D_ gcTccaatAcc_x000D_ ggcattggAtG_x000D_ AgAattggcta_x000D_	1791 _x000D_ 2215 _x000D_ 527 _x000D_ 1413 _x000D_ 1237 _x000D_ -85 _x000D_ 1253 _x000D_ -1733 _x000D_ 2175 _x000D_ -1657 _x000D_ 1723 _x000D_
hsa-mir-494	Chr14: 101492971 - 101501052 [+]	101457982 (37989)	11	tgAattggAtt_x000D_ tgTattggcgG_x000D_ ggAattggccc_x000D_ tagattgggtG_x000D_ gcaccaatgac_x000D_ tgTccaatccg_x000D_ CcaccaatccT_x000D_ gcTccaatAcc_x000D_ ttgattggcAG_x000D_ ttgattggggG_x000D_ AgAattggcta_x000D_	-659 _x000D_ -235 _x000D_ -1923 _x000D_ -1037 _x000D_ -1213 _x000D_ -2619 _x000D_ -1197 _x000D_ -275 _x000D_ 3942 _x000D_ 4591 _x000D_ -727 _x000D_
hsa-mir-1193	Chr14: 101493389 - 101501467 [+]	101457982 (38407)	11	tgAattggAtt_x000D_ tgTattggcgG_x000D_ ggAattggccc_x000D_ tagattgggtG_x000D_ gcaccaatgac_x000D_ CcaccaatccT_x000D_ gacattggtgt_x000D_ gcTccaatAcc_x000D_ ttgattggcAG_x000D_ ttgattggggG_x000D_ AgAattggcta_x000D_	-1077 _x000D_ -653 _x000D_ -2341 _x000D_ -1455 _x000D_ -1631 _x000D_ -1615 _x000D_ 4684 _x000D_ -693 _x000D_ 3527 _x000D_ 4176 _x000D_ -1145 _x000D_
hsa-mir-543	Chr14: 101495324 - 101503402 [+]	101491439 (6885)	8	tccattggtga_x000D_ tgTattggcgG_x000D_ gcTattggtga_x000D_ CcaccaatTtc_x000D_ gacattggtgt_x000D_ gcTccaatAcc_x000D_ ttgattggcAG_x000D_ ttgattggggG_x000D_	3315 _x000D_ -2588 _x000D_ 3983 _x000D_ 4268 _x000D_ 2749 _x000D_ -2628 _x000D_ 1592 _x000D_ 2241 _x000D_
hsa-mir-495	Chr14: 101497092 - 101505174 [+]	101457982 (42110)	11	tccattggtga_x000D_ AtTattggtcc_x000D_ ggTattggtgG_x000D_ gcTattggtga_x000D_ CcaccaatTtc_x000D_ gacattggtgt_x000D_ ttgattggcAG_x000D_ aaaccaatTag_x000D_ gagattggtgt_x000D_ ttgattggggG_x000D_	1543 _x000D_ 4225 _x000D_ 4416 4650 _x000D_ 2211 _x000D_ 2496 _x000D_ 977 _x000D_ -98 _x000D_ 3282 _x000D_ 4063 _x000D_ 469 _x000D_
hsa-mir-376c	Chr14: 101503027 - 101511093 [+]	101491439 (14588)	10	acTccaatggc_x000D_ AtTattggtcc_x000D_ ggTattggtgG_x000D_ tccattggtgt_x000D_ tTgccaatgga_x000D_ taaccaatccT_x000D_ gacattggtca_x000D_ aaaccaatTag_x000D_ gagattggtgt_x000D_	3832 _x000D_ -1628 _x000D_ -1437 -1203 _x000D_ 2585 _x000D_ 2609 _x000D_ 3038 _x000D_ -797 _x000D_ -2571 _x000D_ -1790 _x000D_
hsa-mir-376a-2	Chr14: 101503406 - 101511486 [+]	101504783 (1623)	10	acTccaatggc_x000D_ AtTattggtcc_x000D_ ggTattggtgG_x000D_ tccattggtgt_x000D_ tTgccaatgga_x000D_ taaccaatccT_x000D_ gacattggtca_x000D_ aaaccaatTag_x000D_ gagattggtgt_x000D_	3439 _x000D_ -2007 _x000D_ -1816 -1582 _x000D_ 2192 _x000D_ 2216 _x000D_ 2645 _x000D_ -1176 _x000D_ -2950 _x000D_ -2169 _x000D_
hsa-mir-654	Chr14: 101503556 - 101511637 [+]	101504783 (1773)	9	acTccaatggc_x000D_ AtTattggtcc_x000D_ ggTattggtgG_x000D_ tccattggtgt_x000D_ tTgccaatgga_x000D_ taaccaatccT_x000D_ gacattggtca_x000D_ gagattggtgt_x000D_	3288 _x000D_ -2157 _x000D_ -1966 -1732 _x000D_ 2041 _x000D_ 2065 _x000D_ 2494 _x000D_ -1326 _x000D_ -2319 _x000D_
hsa-mir-376b	Chr14: 101503773 - 101511873 [+]	101504783 (1990)	9	acTccaatggc_x000D_ AtTattggtcc_x000D_ ggTattggtgG_x000D_ tccattggtgt_x000D_ tTgccaatgga_x000D_ taaccaatccT_x000D_ gacattggtca_x000D_ gagattggtgt_x000D_	3052 _x000D_ -2374 _x000D_ -2183 -1949 _x000D_ 1805 _x000D_ 1829 _x000D_ 2258 _x000D_ -1543 _x000D_ -2536 _x000D_
hsa-mir-376a-1	Chr14: 101504119 - 101512187 [+]	101491439 (15680)	9	acTccaatggc_x000D_ AtTattggtcc_x000D_ ggTattggtgG_x000D_ tccattggtgt_x000D_ tTgccaatgga_x000D_ taaccaatccT_x000D_ gacattggtca_x000D_ gagattggtgt_x000D_	2738 _x000D_ -2720 _x000D_ -2529 -2295 _x000D_ 1491 _x000D_ 1515 _x000D_ 1944 _x000D_ -1889 _x000D_ -2882 _x000D_
hsa-mir-300	Chr14: 101504700 - 101512783 [+]	101504783 (2917)	6	acTccaatggc_x000D_ ggTattggtgG_x000D_ tccattggtgt_x000D_ tTgccaatgga_x000D_ taaccaatccT_x000D_ gacattggtca_x000D_	2142 _x000D_ -2876 _x000D_ 895 _x000D_ 919 _x000D_ 1348 _x000D_ -2470 _x000D_
hsa-mir-1185-1	Chr14: 101506314 - 101514400 [+]	101504783 (4531)	9	acTccaatggc_x000D_ tccattggtgt_x000D_ tTgccaatgga_x000D_ tgcattggcca_x000D_ taaccaatccT_x000D_ gacattggtgc_x000D_ Atcattggggc_x000D_ cacattggcgt_x000D_ AtcattggtgG_x000D_	525 _x000D_ -636 _x000D_ -612 _x000D_ 4547 _x000D_ -183 _x000D_ 4966 _x000D_ 4653 _x000D_ 3599 _x000D_ 3725 _x000D_
hsa-mir-1185-2	Chr14: 101507535 - 101515621 [+]	101491439 (19096)	9	acTccaatggc_x000D_ tccattggtgt_x000D_ tTgccaatgga_x000D_ tgcattggcca_x000D_ taaccaatccT_x000D_ gacattggtgc_x000D_ Atcattggggc_x000D_ cacattggcgt_x000D_ AtcattggtgG_x000D_	-610 _x000D_ -1857 _x000D_ -1833 _x000D_ 3326 _x000D_ -1404 _x000D_ 3745 _x000D_ 3432 _x000D_ 2378 _x000D_ 2504 _x000D_
hsa-mir-381	Chr14: 101509257 - 101517332 [+]	101504783 (7474)	8	acTccaatggc_x000D_ tgcattggcca_x000D_ gTTccaatgtc_x000D_ gacattggtgc_x000D_ Atcattggggc_x000D_ cacattggcgt_x000D_ AtcattggtgG_x000D_ agTccaatTga_x000D_	-2332 _x000D_ 1615 _x000D_ 3347 _x000D_ 2034 _x000D_ 1721 _x000D_ 667 _x000D_ 793 _x000D_ 4685 _x000D_
hsa-mir-487b	Chr14: 101509792 - 101517876 [+]	101504783 (8009)	9	acTccaatggc_x000D_ tgcattggcca_x000D_ gTTccaatgtc_x000D_ tgcccaatgtT_x000D_ gacattggtgc_x000D_ Atcattggggc_x000D_ cacattggcgt_x000D_ AtcattggtgG_x000D_ agTccaatTga_x000D_	-2867 _x000D_ 1071 _x000D_ 2803 _x000D_ 4757 _x000D_ 1490 _x000D_ 1177 _x000D_ 123 _x000D_ 249 _x000D_ 4141 _x000D_
hsa-mir-539	Chr14: 101510658 - 101518736 [+]	101504783 (8875)	12	ttcattggAgt_x000D_ tgcattggcca_x000D_ gTTccaatgtc_x000D_ tgcccaatgtT_x000D_ ggcattggtgt_x000D_ gacattggtgc_x000D_ Atcattggggc_x000D_ cacattggcgt_x000D_ AtcattggtgG_x000D_ caTattggAcc_x000D_ tccccaatTca_x000D_ agTccaatTga_x000D_	4420 _x000D_ 211 _x000D_ 1943 _x000D_ 3897 _x000D_ 4359 _x000D_ 630 _x000D_ 317 _x000D_ -659 _x000D_ -533 _x000D_ 4526 _x000D_ 4968 _x000D_ 3281 _x000D_
hsa-mir-889	Chr14: 101511238 - 101519317 [+]	101491439 (22799)	13	ttcattggAgt_x000D_ tgcattggcca_x000D_ gtAattggtca_x000D_ Atcattggggc_x000D_ caTattggAcc_x000D_ agTccaatTga_x000D_ gTTccaatgtc_x000D_ tgcccaatgtT_x000D_ ggcattggtgt_x000D_ gacattggtgc_x000D_ cacattggcgt_x000D_ AtcattggtgG_x000D_ tccccaatTca_x000D_	3839 _x000D_ -291 _x000D_ 4903 _x000D_ -185 _x000D_ 3945 _x000D_ 2700 _x000D_ 1362 _x000D_ 3316 _x000D_ 3778 _x000D_ 49 _x000D_ -1239 _x000D_ -1113 _x000D_ 4387 _x000D_
hsa-mir-544	Chr14: 101511995 - 101520086 [+]	101504783 (10212)	13	ttcattggAgt_x000D_ tgcattggcca_x000D_ gtAattggtca_x000D_ Atcattggggc_x000D_ caTattggAcc_x000D_ agTccaatTga_x000D_ gTTccaatgtc_x000D_ tgcccaatgtT_x000D_ ggcattggtgt_x000D_ gacattggtgc_x000D_ cacattggcgt_x000D_ AtcattggtgG_x000D_ tccccaatTca_x000D_	3070 _x000D_ -1048 _x000D_ 4134 _x000D_ -942 _x000D_ 3176 _x000D_ 1931 _x000D_ 593 _x000D_ 2547 _x000D_ 3009 _x000D_ -629 _x000D_ -1996 _x000D_ -1870 _x000D_ 3618 _x000D_
hsa-mir-655	Chr14: 101512887 - 101520984 [+]	101504783 (11104)	13	ttcattggAgt_x000D_ tgcattggcca_x000D_ gtAattggtca_x000D_ Atcattggggc_x000D_ caTattggAcc_x000D_ agTccaatTga_x000D_ gTTccaatgtc_x000D_ tgcccaatgtT_x000D_ ggcattggtgt_x000D_ gacattggtgc_x000D_ cacattggcgt_x000D_ AtcattggtgG_x000D_ tccccaatTca_x000D_	2172 _x000D_ -1940 _x000D_ 3236 _x000D_ -1834 _x000D_ 2278 _x000D_ 1033 _x000D_ -208 _x000D_ 1649 _x000D_ 2111 _x000D_ -1521 _x000D_ -2888 _x000D_ -2762 _x000D_ 2720 _x000D_
hsa-mir-487a	Chr14: 101515783 - 101523863 [+]	101504783 (14000)	11	ttcattggAgt_x000D_ tgcccaatTcT_x000D_ tgcccaatgtT_x000D_ tacccaatAcT_x000D_ ggcattggtgt_x000D_ gtAattggtca_x000D_ gaaccaatggg_x000D_ caTattggAcc_x000D_ tccccaatTca_x000D_ tgcccaatAca_x000D_ agTccaatTga_x000D_	-627 _x000D_ 4339 _x000D_ -1150 _x000D_ 2794 _x000D_ -688 _x000D_ 357 _x000D_ 3873 _x000D_ -521 _x000D_ -79 _x000D_ 3741 _x000D_ -1766 _x000D_
hsa-mir-382	Chr14: 101517643 - 101525719 [+]	101504783 (15860)	9	ttcattggAgt_x000D_ tgcccaatTcT_x000D_ tacccaatAcT_x000D_ ggcattggtgt_x000D_ gtAattggtca_x000D_ gaaccaatggg_x000D_ caTattggAcc_x000D_ tccccaatTca_x000D_ tgcccaatAca_x000D_	-2487 _x000D_ 2483 _x000D_ 938 _x000D_ -2548 _x000D_ -1423 _x000D_ 2017 _x000D_ -2381 _x000D_ -1939 _x000D_ 1885 _x000D_
hsa-mir-134	Chr14: 101518024 - 101526097 [+]	101491439 (29585)	10	ttcattggAgt_x000D_ tgcccaatTcT_x000D_ tacccaatAcT_x000D_ ggcattggtgt_x000D_ gtAattggtca_x000D_ gaaccaatggg_x000D_ caTattggAcc_x000D_ tccccaatTca_x000D_ tgcccaatAca_x000D_ gacattgggtc_x000D_	-2868 _x000D_ 2105 _x000D_ 560 _x000D_ -2929 _x000D_ -1804 _x000D_ 1639 _x000D_ -2762 _x000D_ -2320 _x000D_ 1507 _x000D_ 4973 _x000D_
hsa-mir-668	Chr14: 101518595 - 101526661 [+]	101504783 (16812)	8	tgaccaatccT_x000D_ tgcccaatTcT_x000D_ tacccaatAcT_x000D_ gtAattggtca_x000D_ gaaccaatggg_x000D_ tccccaatTca_x000D_ tgcccaatAca_x000D_ gacattgggtc_x000D_	4765 _x000D_ 1541 _x000D_ <62> _x000D_ -2375 _x000D_ 1075 _x000D_ -2891 _x000D_ 943 _x000D_ 4409 _x000D_
hsa-mir-485	Chr14: 101518756 - 101526829 [+]	101504783 (16973)	7	tgaccaatccT_x000D_ tgcccaatTcT_x000D_ tacccaatAcT_x000D_ gtAattggtca_x000D_ gaaccaatggg_x000D_ tgcccaatAca_x000D_ gacattgggtc_x000D_	4597 _x000D_ 1373 _x000D_ -99 _x000D_ -2536 _x000D_ 907 _x000D_ 775 _x000D_ 4241 _x000D_
hsa-mir-323b	Chr14: 101519556 - 101527638 [+]	101504783 (17773)	7	tgaccaatccT_x000D_ tgcccaatTcT_x000D_ tggccaatctc_x000D_ tacccaatAcT_x000D_ gaaccaatggg_x000D_ tgcccaatAca_x000D_ gacattgggtc_x000D_	3788 _x000D_ 564 _x000D_ 4338 _x000D_ -899 _x000D_ 98 _x000D_ <48> _x000D_ 3432 _x000D_
hsa-mir-154	Chr14: 101523092 - 101531176 [+]	101504783 (21309)	8	ggAattggAtt_x000D_ tgaccaatccT_x000D_ tgcccaatTcT_x000D_ tggccaatctc_x000D_ tacattggttt_x000D_ ttcattggcAG_x000D_ ggcattggctc_x000D_ gacattgggtc_x000D_	3182 _x000D_ 250 _x000D_ -2890 _x000D_ 800 _x000D_ 3773 _x000D_ 1820 _x000D_ 3201 _x000D_ -22 _x000D_
hsa-mir-496	Chr14: 101523910 - 101532012 [+]	101504783 (22127)	8	ggAattggAtt_x000D_ tgaccaatccT_x000D_ tggccaatctc_x000D_ gtgattgggAa_x000D_ tacattggttt_x000D_ ttcattggcAG_x000D_ ggcattggctc_x000D_ gacattgggtc_x000D_	2346 _x000D_ -484 _x000D_ <66> _x000D_ 4487 _x000D_ 2937 _x000D_ 984 _x000D_ 2365 _x000D_ -840 _x000D_
hsa-mir-377	Chr14: 101525387 - 101533456 [+]	101504783 (23604)	9	ggAattggAtt_x000D_ tgaccaatccT_x000D_ tggccaatctc_x000D_ gtgattgggAa_x000D_ tacattggttt_x000D_ ttcattggcAG_x000D_ tccccaatTcc_x000D_ ggcattggctc_x000D_ gacattgggtc_x000D_	902 _x000D_ -1961 _x000D_ -1411 _x000D_ 3043 _x000D_ 1493 _x000D_ -391 _x000D_ 4841 _x000D_ 921 _x000D_ -2317 _x000D_
hsa-mir-541	Chr14: 101527832 - 101535916 [+]	101491439 (39393)	7	ggAattggAtt_x000D_ gtgattgggAa_x000D_ tacattggttt_x000D_ ctcattggcAG_x000D_ ttcattggcAG_x000D_ tccccaatTcc_x000D_ ggcattggctc_x000D_	-1474 _x000D_ 583 _x000D_ -883 _x000D_ 3493 _x000D_ -2836 _x000D_ 2381 _x000D_ -1455 _x000D_
hsa-mir-409	Chr14: 101528637 - 101536716 [+]	101491439 (40198)	6	ggAattggAtt_x000D_ gtgattgggAa_x000D_ tacattggttt_x000D_ ctcattggcAG_x000D_ tccccaatTcc_x000D_ ggcattggctc_x000D_	-2279 _x000D_ -138 _x000D_ -1688 _x000D_ 2693 _x000D_ 1581 _x000D_ -2260 _x000D_
hsa-mir-412	Chr14: 101528784 - 101536875 [+]	101504783 (27001)	6	ggAattggAtt_x000D_ gtgattgggAa_x000D_ tacattggttt_x000D_ ctcattggcAG_x000D_ tccccaatTcc_x000D_ ggcattggctc_x000D_	-2426 _x000D_ -285 _x000D_ -1835 _x000D_ 2534 _x000D_ 1422 _x000D_ -2407 _x000D_
hsa-mir-369	Chr14: 101528935 - 101537005 [+]	101491439 (40496)	6	ggAattggAtt_x000D_ gtgattgggAa_x000D_ tacattggttt_x000D_ ctcattggcAG_x000D_ tccccaatTcc_x000D_ ggcattggctc_x000D_	-2577 _x000D_ -436 _x000D_ -1986 _x000D_ 2404 _x000D_ 1292 _x000D_ -2558 _x000D_
hsa-mir-410	Chr14: 101529249 - 101537329 [+]	101504783 (27466)	6	ggAattggAtt_x000D_ gtgattgggAa_x000D_ tacattggttt_x000D_ ctcattggcAG_x000D_ tccccaatTcc_x000D_ ggcattggctc_x000D_	-2891 _x000D_ -750 _x000D_ -2300 _x000D_ 2080 _x000D_ 968 _x000D_ -2872 _x000D_
hsa-mir-656	Chr14: 101530061 - 101538139 [+]	101504783 (28278)	4	tccattggtgt_x000D_ gtgattgggAa_x000D_ ctcattggcAG_x000D_ tccccaatTcc_x000D_	4626 _x000D_ -1562 _x000D_ 1270 _x000D_ 158 _x000D_
hsa-mir-1247	Chr14: 102021623 - 102029759 [-]	102026846 (87)	9	Cggccaatgcc_x000D_ agcccaatAgg_x000D_ tagccaatcaT_x000D_ gggccaatccg_x000D_ ctgattggcta_x000D_ gacccaatAaa_x000D_ tcgccaatgcc_x000D_ AggattggcgG_x000D_ tcAattggcgG_x000D_	-955 _x000D_ 1456 _x000D_ 978 _x000D_ 3207 _x000D_ 4791 _x000D_ 2958 _x000D_ -2769 _x000D_ 722 _x000D_ -1031 _x000D_
hsa-mir-4309	Chr14: 103002981 - 103011064 [+]	102974890 (31091)	6	tgcattgggAa_x000D_ cgcattgggca_x000D_ gaTattggAtc_x000D_ gcTattggggc_x000D_ tccattggtgG_x000D_ ctcattgggcc_x000D_	1064 _x000D_ 1040 _x000D_ 3348 _x000D_ -663 _x000D_ -279 _x000D_ 3709 _x000D_
hsa-mir-203	Chr14: 104580742 - 104588852 [+]	104551904 (31838)	3	ggaccaatgga_x000D_ Cgaccaatcca_x000D_ ttTattggtAt_x000D_	2236 _x000D_ 53 _x000D_ 4231 _x000D_
hsa-mir-3118-4	Chr15: 21035124 - 21043199 [+]	21018196 (19928)	10	CcaccaatgaT_x000D_ tgTattggAtt_x000D_ acTccaatggg_x000D_ tccattggcca_x000D_ tgTattgggcc_x000D_ tcAattggAgc_x000D_ tagccaatTca_x000D_ ttTattggtAt_x000D_ ccTattggttt_x000D_ taAattgggtt_x000D_	-2804 _x000D_ 94 _x000D_ -973 _x000D_ 1950 _x000D_ 493 _x000D_ -927 _x000D_ -2093 _x000D_ -1121 _x000D_ -1554 _x000D_ 3049 _x000D_
hsa-mir-3118-6	Chr15: 22046274 - 22054349 [+]	22029346 (19928)	10	CcaccaatgaT_x000D_ tgTattggAtt_x000D_ acTccaatggg_x000D_ tccattggcca_x000D_ tgTattgggcc_x000D_ tcAattggAgc_x000D_ tagccaatTca_x000D_ ttTattggtAt_x000D_ ccTattggttt_x000D_ taAattgggtt_x000D_	-2804 _x000D_ 94 _x000D_ -973 _x000D_ 1952 _x000D_ 495 _x000D_ -927 _x000D_ -2093 _x000D_ -1121 _x000D_ -1554 _x000D_ 3051 _x000D_
hsa-mir-1268	Chr15: 22508228 - 22516280 [-]	22546764 (33484)	8	gcAattggtct_x000D_ ggcccaatAaT_x000D_ gtgattggcAt_x000D_ Ccaccaatctc_x000D_ Aggattggggt_x000D_ tggattggAgG_x000D_ aaTccaatAaa_x000D_	-1545 _x000D_ 2732 _x000D_ -1045 _x000D_ 1086 1423 _x000D_ -962 _x000D_ -910 _x000D_ 4123 _x000D_
hsa-mir-211	Chr15: 31352234 - 31360344 [-]	31363800 (6456)	11	caAattggtgG_x000D_ tgTccaatTtc_x000D_ tgaccaatggc_x000D_ gggattggctt_x000D_ tacattggtcG_x000D_ tTcccaatgag_x000D_ tgTattggtct_x000D_ gtcattgggAa_x000D_ gtgattggccc_x000D_ taaccaatgcT_x000D_ tcTccaatctT_x000D_	2590 _x000D_ 3909 _x000D_ -2066 _x000D_ -1557 _x000D_ -80 _x000D_ 1232 _x000D_ -1499 _x000D_ -186 _x000D_ 953 _x000D_ 352 _x000D_ 337 _x000D_	defined by TRPM1 TSS
hsa-mir-1233-1	Chr15: 34669269 - 34677351 [-]	34716948 (42597)	10	aacccaatTcc_x000D_ ggTattgggta_x000D_ gaTattgggtc_x000D_ CggccaatTgg_x000D_ tTgccaatgga_x000D_ tTaccaatgta_x000D_ tgTattggtga_x000D_ aTgccaatTcc_x000D_ AtcattggctG_x000D_ ccAattggtAt_x000D_	4256 _x000D_ -2611 _x000D_ 2527 _x000D_ 4310 _x000D_ 2481 _x000D_ 2873 _x000D_ 1243 _x000D_ 2822 _x000D_ 1505 _x000D_ 4313 _x000D_	defined by GOLGA8A TSS
hsa-mir-1233-2	Chr15: 34815490 - 34823572 [-]	34863174 (42602)	7	ggTattgggta_x000D_ gaTattgggtc_x000D_ gtTattggAta_x000D_ tTgccaatgga_x000D_ tTaccaatgta_x000D_ tgTattggtga_x000D_ aTgccaatTcc_x000D_	-2611 _x000D_ 2529 _x000D_ 3211 _x000D_ 2483 _x000D_ 2880 _x000D_ 1243 _x000D_ 2829 _x000D_	defined by GOLGA8B TSS
hsa-mir-626	Chr15: 41980783 - 41988877 [+]	41952971 (30812)	14	tccattggAgG_x000D_ AtTattgggga_x000D_ tgcccaatTtT_x000D_ tTaccaatAtg_x000D_ aaaccaatgaa_x000D_ gtgattggAtc_x000D_ taTattgggct_x000D_ tacattggtAc_x000D_ ttTattggAct_x000D_ gtAattggAca_x000D_ aTTccaatgag_x000D_ AtgattggcgG_x000D_ Cacccaatcca_x000D_ tagattggctG_x000D_	1021 _x000D_ 2217 _x000D_ 3803 _x000D_ -444 _x000D_ 4065 _x000D_ 1991 _x000D_ 2060 _x000D_ 3837 _x000D_ 1955 _x000D_ 664 _x000D_ 4872 _x000D_ 42 _x000D_ -1473 _x000D_ -2804 _x000D_	defined by AC073657.2 TSS
hsa-mir-4310	Chr15: 42153692 - 42161749 [-]	42172923 (14174)	2	gTgccaatgcc_x000D_ gcaccaatctT_x000D_	2437 _x000D_ -2556 _x000D_	defined by MAPKBP1,SPTBN5 TSS
hsa-mir-627	Chr15: 42486767 - 42494864 [-]	42499682 (7818)	5	caAattggggt_x000D_ gtTattggtgt_x000D_ gtcattggtAG_x000D_ ttTattggggc_x000D_ cagattgggca_x000D_	-2420 _x000D_ 4041 _x000D_ 3776 _x000D_ 330 _x000D_ -1726 _x000D_	defined by VPS39 TSS
hsa-mir-1282	Chr15: 44080856 - 44088957 [-]	44092863 (6906)	5	cccattggAca_x000D_ tgcattggcgt_x000D_ agaccaatctT_x000D_ AcAattgggta_x000D_ ggaccaatTgg_x000D_	1414 _x000D_ 2924 _x000D_ -2064 _x000D_ 3177 _x000D_ -2543 _x000D_	defined by SERF2,SERINC4 TSS
hsa-mir-147b	Chr15: 45722248 - 45730328 [+]		12	tgTccaatctT_x000D_ gcAattgggAa_x000D_ tggccaatggT_x000D_ cccattggAtc_x000D_ cccattggccc_x000D_ ttcattggtAa_x000D_ CTaccaatggg_x000D_ tgaccaatAca_x000D_ agcccaatcaa_x000D_ AtgattggAca_x000D_ tccccaatgca_x000D_ ttAattggctt_x000D_	4541 _x000D_ 2608 _x000D_ 951 _x000D_ 1901 _x000D_ -1693 _x000D_ 1466 _x000D_ -1796 _x000D_ 4386 _x000D_ -1224 _x000D_ 2069 _x000D_ -1234 _x000D_ -1002 _x000D_	defined by C15orf48,SPATA5L1 TSS
hsa-mir-1266	Chr15: 52564313 - 52572397 [-]	52587698 (18301)	7	tTgccaatAta_x000D_ gggattggAAt_x000D_ CaTccaatccc_x000D_ aTaccaatAca_x000D_ aTaccaatAga_x000D_ gacccaatctc_x000D_ CTgccaatcag_x000D_	-1782 _x000D_ 3189 _x000D_ 1535 _x000D_ 3642 _x000D_ 2517 _x000D_ 2363 _x000D_ 4276 _x000D_	defined by MYO5C TSS
hsa-mir-628	Chr15: 55660137 - 55668232 [-]	55700686 (35454)	1	tcTattggtgt_x000D_	1761 _x000D_	defined by CCPG1 TSS
hsa-mir-2116	Chr15: 59458381 - 59466461 [-]	59485365 (21904)	12	agcccaatAgg_x000D_ tgAattggtgc_x000D_ taAattggAgc_x000D_ acaccaatAca_x000D_ ggAattgggAc_x000D_ gggccaatAgc_x000D_ taTattgggAt_x000D_ ttcattggAga_x000D_ AgcattgggAa_x000D_ taTattggtga_x000D_ tcTccaatTcc_x000D_ tcTccaatTgg_x000D_	2464 _x000D_ 2578 _x000D_ -2818 _x000D_ 3579 _x000D_ 234 _x000D_ 3110 _x000D_ -2585 _x000D_ 3543 _x000D_ 4121 _x000D_ 4686 _x000D_ 2835 _x000D_ 3929 _x000D_	defined by MYO1E TSS
hsa-mir-190	Chr15: 63113156 - 63121241 [+]		8	ttcattggcgG_x000D_ gccccaatccT_x000D_ ctcattggttc_x000D_ CcaccaatTta_x000D_ ggAattgggAt_x000D_ tccccaatTaa_x000D_ gccccaatcag_x000D_ aacccaatAta_x000D_	3104 _x000D_ -2710 _x000D_ 1477 _x000D_ -2511 _x000D_ -1074 _x000D_ -614 _x000D_ 1147 _x000D_ 4080 _x000D_	defined by TLN2 TSS
hsa-mir-422a	Chr15: 64158128 - 64166218 [-]	64188708 (25490)	9	caAattggcct_x000D_ tTcccaatgtg_x000D_ aggccaatAta_x000D_ CaTccaatgag_x000D_ gtAattggttc_x000D_ ctAattggtcc_x000D_ ctcattggtga_x000D_ tTTccaatctg_x000D_ gccattggcct_x000D_	1080 _x000D_ 2352 _x000D_ 2577 _x000D_ 2378 _x000D_ 664 _x000D_ 466 _x000D_ -59 _x000D_ 4386 _x000D_ 4772 _x000D_
hsa-mir-1272	Chr15: 65049585 - 65057714 [-]	65067817 (13103)	4	gTcccaatccT_x000D_ gacccaatccc_x000D_ agcccaatgcc_x000D_ taTattggtgc_x000D_	1407 _x000D_ -578 _x000D_ -1799 _x000D_ 3882 _x000D_	defined by RBPMS2 TSS
hsa-mir-4311	Chr15: 66329571 - 66337671 [+]	66305699 (26872)	13	aacccaatggT_x000D_ gagccaatTag_x000D_ gacccaatAcc_x000D_ aaTccaatcac_x000D_ tTcccaatTgg_x000D_ ccAattggtAa_x000D_ gaaccaatAag_x000D_ tcTccaatAgc_x000D_ tTgccaatggc_x000D_ tTgccaatccc_x000D_ tcAattggggc_x000D_ cagattgggta_x000D_ AaAattggggc_x000D_	2897 _x000D_ 1713 _x000D_ 3465 _x000D_ -1427 _x000D_ 797 _x000D_ 800 _x000D_ -2943 _x000D_ 1311 _x000D_ -53 _x000D_ 1405 _x000D_ -2586 _x000D_ 146 _x000D_ 829 _x000D_
hsa-mir-4312	Chr15: 69089188 - 69097264 [-]	69111362 (17098)	14	ttAattgggcG_x000D_ ctcattgggtc_x000D_ tccccaatAag_x000D_ accccaatctc_x000D_ CTcccaatctg_x000D_ gggattggtAG_x000D_ aTgccaatgtg_x000D_ gagattggcct_x000D_ cccattggtgG_x000D_ ctgattggcAt_x000D_ ttTattggttt_x000D_ Atgattggttc_x000D_ CTgccaatgag_x000D_ gaAattggcca_x000D_	-2757 _x000D_ 326 _x000D_ 894 _x000D_ 820 _x000D_ 3749 _x000D_ 351 _x000D_ -2534 _x000D_ -1264 _x000D_ 2922 _x000D_ 3491 _x000D_ 1449 _x000D_ 2886 _x000D_ -2457 _x000D_ 4895 _x000D_	defined by ANP32A TSS
hsa-mir-629	Chr15: 70366710 - 70374807 [-]	70388833 (17026)	9	ccTattggcAc_x000D_ gaTccaatgcT_x000D_ ggcccaatccc_x000D_ gcgattggcct_x000D_ gagattggAgt_x000D_ tccccaatctg_x000D_ gaAattggAgc_x000D_ acgccaatTcg_x000D_ gtgattggcgc_x000D_	2797 _x000D_ -557 _x000D_ -100 _x000D_ 649 _x000D_ 3522 _x000D_ 4849 _x000D_ 2978 _x000D_ -1814 _x000D_ -2660 _x000D_	defined by TLE3 TSS
hsa-mir-630	Chr15: 72876558 - 72884655 [+]	72867953 (11605)	9	gagattgggAa_x000D_ tccattggAtc_x000D_ taaccaatgga_x000D_ tgcccaatTtg_x000D_ ttTattggtca_x000D_ tgAattggtAt_x000D_ gaaccaatcag_x000D_ tccattgggAa_x000D_ ttgattggcAG_x000D_	2116 _x000D_ 256 _x000D_ 4875 _x000D_ 1390 _x000D_ 2777 _x000D_ 2439 _x000D_ 2269 _x000D_ -2175 _x000D_ 1493 _x000D_	defined by ARIH1 TSS
hsa-mir-631	Chr15: 75640951 - 75649026 [-]	75661327 (15301)	7	gggattggggc_x000D_ gTTccaatgcc_x000D_ gccattggtAG_x000D_ CccccaatTag_x000D_ aagccaatTgc_x000D_ cgTattggAga_x000D_ tTgccaatgcc_x000D_	-2410 _x000D_ 3104 _x000D_ 2485 _x000D_ 4076 _x000D_ 2758 _x000D_ -2637 _x000D_ 1407 _x000D_
hsa-mir-4313	Chr15: 76049555 - 76057656 [-]	76078133 (23477)	8	agcccaatAcT_x000D_ gaTattggttc_x000D_ gTcccaatTca_x000D_ aaaccaatctg_x000D_ agaccaatAcc_x000D_ AcAattggggt_x000D_ aggccaatcaT_x000D_ gagccaatTcT_x000D_	2421 _x000D_ 4469 _x000D_ 4876 _x000D_ 1764 _x000D_ -1088 _x000D_ -152 _x000D_ 2516 _x000D_ -2364 _x000D_	defined by AC019294.6 TSS
hsa-mir-184	Chr15: 79499130 - 79507214 [+]	79463212 (38918)	9	gcAattggtAt_x000D_ gccccaatAtT_x000D_ gcTccaatTta_x000D_ gcgattggctt_x000D_ ttAattggcAc_x000D_ ttAattggtcc_x000D_ tagattggAcG_x000D_ ggaccaatccT_x000D_ tagattggctG_x000D_	2643 _x000D_ 3246 _x000D_ 3829 _x000D_ -1733 _x000D_ 611 _x000D_ 1112 _x000D_ -2304 _x000D_ -468 _x000D_ 1230 _x000D_
hsa-mir-549	Chr15: 81129318 - 81137414 [-]	81160813 (26399)	7	taAattgggga_x000D_ gtcattggcca_x000D_ gccccaatctT_x000D_ agcccaatTcT_x000D_ ggcattgggAt_x000D_ ctgattggtcG_x000D_ tgcattggtAG_x000D_	761 _x000D_ 252 _x000D_ -2729 _x000D_ -2581 _x000D_ 3282 _x000D_ 222 _x000D_ 3983 _x000D_
hsa-mir-1276	Chr15: 86308726 - 86316809 [-]	86337521 (23712)	3	agcccaatTca_x000D_ cggattgggga_x000D_ Aagattggctc_x000D_	3164 _x000D_ 2242 _x000D_ -2426 _x000D_	defined by KLHL25 TSS
hsa-mir-1179	Chr15: 89148338 - 89156429 [+]		10	AtAattggtcc_x000D_ ttcattggAtc_x000D_ CaaccaatAag_x000D_ ctTattggctG_x000D_ caAattgggtG_x000D_ ttcattggttG_x000D_ ttTattggccc_x000D_ gcaccaatAgg_x000D_ ggcattggtcc_x000D_ aagccaatgaa_x000D_	310 _x000D_ 1585 _x000D_ <50> _x000D_ -6 _x000D_ 3114 _x000D_ <23> _x000D_ 963 _x000D_ 2560 _x000D_ 763 _x000D_ 1606 _x000D_
hsa-mir-7-2	Chr15: 89152056 - 89160166 [+]		12	ttcattggAtc_x000D_ caAattggtgt_x000D_ AaTattggtct_x000D_ caAattgggtG_x000D_ ttTattggccc_x000D_ gcaccaatAgg_x000D_ ggcattggtcc_x000D_ aggccaatgta_x000D_ ttTattggAgt_x000D_ cagattgggca_x000D_ aagccaatgaa_x000D_ tacccaatAtT_x000D_	-2042 _x000D_ 1466 _x000D_ 1927 _x000D_ -513 _x000D_ -2664 _x000D_ -1067 _x000D_ -2864 _x000D_ 4917 _x000D_ 2590 _x000D_ 1517 _x000D_ -2021 _x000D_ 1922 _x000D_
hsa-mir-9-3	Chr15: 89908248 - 89916338 [+]	89905739 (5509)	12	gcAattggggG_x000D_ ccgattggtAG_x000D_ gggccaatgaa_x000D_ gtgattggccG_x000D_ aacccaatgca_x000D_ CcaccaatTca_x000D_ CcTccaatccc_x000D_ ctAattggttt_x000D_ tTcccaatgca_x000D_ AaAattggtgc_x000D_ tgAattggcct_x000D_ tgaccaatcag_x000D_	935 _x000D_ 1266 _x000D_ 3114 _x000D_ -412 _x000D_ 969 _x000D_ -1219 _x000D_ -825 _x000D_ 4775 _x000D_ 2030 _x000D_ 2649 _x000D_ -2812 _x000D_ 3841 _x000D_
hsa-mir-3174	Chr15: 90546987 - 90555074 [+]	90545757 (4230)	6	tgAattggAct_x000D_ caAattggAct_x000D_ gaAattggggt_x000D_ ctcattgggtG_x000D_ ttcattggcAG_x000D_ Aggattggtca_x000D_	-992 _x000D_ 4715 _x000D_ 1240 _x000D_ 62 _x000D_ -320 _x000D_ -1709 _x000D_	defined by ZNF710 TSS
hsa-mir-3175	Chr15: 93444629 - 93452706 [+]	93441240 (6389)	9	taAattggttt_x000D_ AacattggtgG_x000D_ Caaccaatgtc_x000D_ CagccaatTaa_x000D_ ctgattggctG_x000D_ ttcattgggtc_x000D_ ctAattggctG_x000D_ CaTccaatgtc_x000D_ AtgattggAct_x000D_	-1370 _x000D_ 4859 _x000D_ 3799 _x000D_ 1649 _x000D_ -85 _x000D_ 3200 _x000D_ 3809 _x000D_ 2520 _x000D_ 3150 _x000D_	defined by CHD2 TSS
hsa-mir-1469	Chr15: 96873490 - 96881537 [+]	96873141 (3349)	10	cagattgggAt_x000D_ tggccaatTcT_x000D_ Cagccaatgca_x000D_ tgcattggAAc_x000D_ gacccaatgca_x000D_ tTgccaatggc_x000D_ gacccaatTca_x000D_ CcTccaatcaa_x000D_ gagattgggAG_x000D_ Cggccaatgac_x000D_	1573 _x000D_ 502 _x000D_ 916 _x000D_ -567 _x000D_ 3709 _x000D_ -14 _x000D_ 3940 _x000D_ 402 _x000D_ 4641 _x000D_ -2715 _x000D_	defined by NR2F2 TSS
hsa-mir-1302-10	Chr15: 102495661 - 102503799 [-]	102520430 (19631)	5	gtgattggAga_x000D_ tccattggcca_x000D_ accccaatTgT_x000D_ tccccaatTtT_x000D_ tggccaatgcT_x000D_	4808 _x000D_ 4326 _x000D_ -2156 _x000D_ -2493 _x000D_ 4331 _x000D_
hsa-mir-3176	Chr16: 590277 - 598367 [+]	577711 (15566)	2	tgAattggAgc_x000D_ Cgcccaatccc_x000D_	1196 _x000D_ -2695 _x000D_	defined by SOLH TSS
hsa-mir-662	Chr16: 817183 - 825278 [+]	810902 (9281)	3	tacccaatTtg_x000D_ aaaccaatgac_x000D_ CcTccaatgca_x000D_	1623 _x000D_ 907 _x000D_ 4786 _x000D_
hsa-mir-1225	Chr16: 2135195 - 2143285 [-]	2186464 (46179)	1	ctcattggAca_x000D_	3969 _x000D_	defined by PKD1 TSS
hsa-mir-940	Chr16: 2318748 - 2326842 [+]	2318482 (3266)	2	ttcattggggc_x000D_ ggcattggAgt_x000D_	-365 _x000D_ -1592 _x000D_
hsa-mir-3178	Chr16: 2576922 - 2585006 [-]	2582477 (471)	6	tacccaatgcc_x000D_ tccattggggc_x000D_ ctAattggccc_x000D_ tggccaatgtg_x000D_ gTgccaatctc_x000D_ gcaccaatccc_x000D_	3082 _x000D_ 3235 _x000D_ -114 _x000D_ -2003 _x000D_ -800 _x000D_ 1420 _x000D_
hsa-mir-548h-2	Chr16: 11395296 - 11403384 [-]	11438894 (38510)	5	gaTccaatgtc_x000D_ aTgccaatAta_x000D_ ttTattggttc_x000D_ AgcattggggG_x000D_ gcaccaatgca_x000D_	-259 _x000D_ 3568 _x000D_ -235 _x000D_ 4192 _x000D_ -1486 _x000D_
hsa-mir-193b	Chr16: 14394824 - 14402907 [+]	14396078 (1746)	8	ggcattggcAt_x000D_ CaaccaatAag_x000D_ gagattggtga_x000D_ gacattggAct_x000D_ tggattggAAa_x000D_ gcTccaatcga_x000D_ ggcattggcAc_x000D_ aaaccaatgaa_x000D_	2993 _x000D_ 1774 _x000D_ -265 _x000D_ -2578 _x000D_ 302 _x000D_ -1556 _x000D_ -2281 _x000D_ 2118 _x000D_
hsa-mir-365-1	Chr16: 14400142 - 14408229 [+]	14396078 (7064)	7	gcAattggttG_x000D_ taTccaatAac_x000D_ ggcattggcAt_x000D_ tagccaatgtT_x000D_ tagccaatTaT_x000D_ tagccaatccT_x000D_ AggattggggG_x000D_	904 _x000D_ 3247 _x000D_ -2242 _x000D_ 523 _x000D_ -169 _x000D_ 4876 _x000D_ 3946 _x000D_
hsa-mir-3179-1	Chr16: 14992365 - 15000449 [+]	14946913 (48452)	9	AtgattggtAt_x000D_ tggccaatAtg_x000D_ gtTattggAta_x000D_ tgcattggAAc_x000D_ tcTccaatAaa_x000D_ ggcattggAgG_x000D_ gagccaatgga_x000D_ gagattggAtt_x000D_ tggattggggt_x000D_	1293 _x000D_ -780 _x000D_ 1232 _x000D_ 125 _x000D_ 2747 _x000D_ 1582 _x000D_ 2930 _x000D_ 1659 _x000D_ 1747 _x000D_
hsa-mir-3180-1	Chr16: 15002077 - 15010171 [+]	15004926 (151)	11	ggaccaatgga_x000D_ gcTattgggtt_x000D_ Cggccaatgtc_x000D_ ctAattggAga_x000D_ caTattgggcc_x000D_ AgAattgggct_x000D_ AacattgggtG_x000D_ ggAattgggAt_x000D_ gggattggcca_x000D_ caTattggtca_x000D_ cgAattgggca_x000D_	1856 _x000D_ 1182 _x000D_ 3797 _x000D_ 883 _x000D_ -2560 _x000D_ 1007 _x000D_ 1717 _x000D_ 894 _x000D_ -1840 _x000D_ 3190 _x000D_ -2051 _x000D_
hsa-mir-1972-1	Chr16: 15099177 - 15107254 [-]	15125670 (21416)	4	ggTattggccc_x000D_ aacccaatgcc_x000D_ Ccaccaatcca_x000D_ tacccaatTcc_x000D_	3748 _x000D_ 4863 _x000D_ 2295 _x000D_ 4138 _x000D_
hsa-mir-484	Chr16: 15734151 - 15742230 [+]	15736617 (534)	7	ttAattgggAc_x000D_ tgaccaatTca_x000D_ tcTccaatTtg_x000D_ tacccaatgac_x000D_ gcAattggAca_x000D_ aaaccaatctT_x000D_ Cacccaatcta_x000D_	-2542 _x000D_ -1342 _x000D_ -1291 _x000D_ 2665 _x000D_ -807 _x000D_ 2495 _x000D_ -1125 _x000D_	defined by NDE1 TSS
hsa-mir-3179-2	Chr16: 16391016 - 16399100 [+]	16345569 (48447)	7	AtgattggtAt_x000D_ tggccaatAtg_x000D_ tgcattggAAc_x000D_ tcTccaatAaa_x000D_ ggcattggAgG_x000D_ tggattggggt_x000D_ gagattggAtt_x000D_	1297 _x000D_ -780 _x000D_ 126 _x000D_ 2754 _x000D_ 1585 _x000D_ 1750 _x000D_ 1662 _x000D_
hsa-mir-3180-2	Chr16: 16400736 - 16408824 [+]	16403581 (155)	11	ggaccaatgga_x000D_ gcTattgggtt_x000D_ Cggccaatgtc_x000D_ ctAattggAga_x000D_ caTattgggcc_x000D_ AgAattgggct_x000D_ AacattgggtG_x000D_ ggAattgggAt_x000D_ gggattggcca_x000D_ caTattggtca_x000D_ cgAattgggca_x000D_	1859 _x000D_ 1185 _x000D_ 3798 _x000D_ 886 _x000D_ -2564 _x000D_ 1010 _x000D_ 1720 _x000D_ 897 _x000D_ -1844 _x000D_ 3191 _x000D_ -2055 _x000D_
hsa-mir-3180-3	Chr16: 18491034 - 18499128 [-]	18496279 (151)	10	ggaccaatgga_x000D_ gcTattgggtt_x000D_ Cggccaatgtc_x000D_ ctAattggAga_x000D_ caTattgggcc_x000D_ AgAattgggct_x000D_ ggAattgggAt_x000D_ gggattggcca_x000D_ caTattggtca_x000D_ cgAattgggca_x000D_	1856 _x000D_ 1182 _x000D_ 3794 _x000D_ 883 _x000D_ -2560 _x000D_ 1007 _x000D_ 894 _x000D_ -1840 _x000D_ 3188 _x000D_ -2051 _x000D_
hsa-mir-3179-3	Chr16: 18500750 - 18508834 [-]	18553711 (47877)	7	AtgattggtAt_x000D_ tggccaatAtg_x000D_ tgcattggAAc_x000D_ tcTccaatAaa_x000D_ ggcattggAgG_x000D_ tggattggggt_x000D_ gagattggAtt_x000D_	1297 _x000D_ -780 _x000D_ 126 _x000D_ 2758 _x000D_ 1585 _x000D_ 1750 _x000D_ 1662 _x000D_
hsa-mir-548w	Chr16: 26033558 - 26041632 [+]		12	ctcattggcca_x000D_ tgTattggttc_x000D_ tggccaatAaT_x000D_ tggccaatAtg_x000D_ AacattggcAc_x000D_ aagccaatAta_x000D_ ggaccaatcag_x000D_ gcaccaatcta_x000D_ ttgattggctt_x000D_ ggaccaatgcT_x000D_ tcaccaatgaT_x000D_	1940 2003 _x000D_ -2874 _x000D_ -1535 _x000D_ -697 _x000D_ -1914 _x000D_ 972 _x000D_ 1456 _x000D_ <65> _x000D_ 249 _x000D_ 951 _x000D_ 1133 _x000D_	defined by HS3ST4 TSS
hsa-mir-762	Chr16: 30902224 - 30910307 [+]	30904543 (681)	6	gggattgggAG_x000D_ ctgattggctG_x000D_ gTgccaatTac_x000D_ tgcccaatAaa_x000D_ agcccaatgcc_x000D_ Aacattgggct_x000D_	2735 _x000D_ 2561 _x000D_ 544 _x000D_ 1571 _x000D_ 4456 _x000D_ 2378 _x000D_	defined by BCL7C,CTF1 TSS
hsa-mir-1826	Chr16: 33962508 - 33970508 [+]	33964445 (1063)	5	tccattggAgG_x000D_ ggAattggtgG_x000D_ gggccaatcgc_x000D_ gcTccaatAgc_x000D_ cgcattgggtG_x000D_	-2419 _x000D_ -1807 _x000D_ -2704 _x000D_ -2375 _x000D_ 246 _x000D_
hsa-mir-3181	Chr16: 50773216 - 50781289 [+]	50775268 (948)	13	ggcccaatcac_x000D_ ttcattggttt_x000D_ ggaccaatAga_x000D_ Cgcccaatcag_x000D_ tTcccaatTga_x000D_ gccattggAgG_x000D_ tgAattggAtc_x000D_ cagattgggAG_x000D_ CagccaatggT_x000D_ cacattggctc_x000D_ Atcattggctc_x000D_ ttcattggttG_x000D_ Acgattggcta_x000D_	-348 _x000D_ -1349 _x000D_ 4524 _x000D_ -501 _x000D_ -2410 _x000D_ -376 _x000D_ 2204 _x000D_ 185 _x000D_ -533 _x000D_ -2206 _x000D_ 837 _x000D_ 1321 _x000D_ -310 _x000D_	defined by CYLD TSS
hsa-mir-138-2	Chr16: 56889430 - 56897514 [+]	56882708 (9722)	6	aacccaatggc_x000D_ AacattggAct_x000D_ cacattggcAG_x000D_ tcTattggtgG_x000D_ gccattggttG_x000D_ tTTccaatgaa_x000D_	4843 _x000D_ -1462 _x000D_ -1755 _x000D_ 4951 _x000D_ -94 _x000D_ -2129 _x000D_
hsa-mir-328	Chr16: 67231223 - 67239298 [-]	67261041 (24743)	6	gggccaatcaT_x000D_ cccattggtgc_x000D_ ggcccaatAcT_x000D_ gcgattggtAc_x000D_ Cacccaatcac_x000D_ gacccaatgag_x000D_	3600 _x000D_ 772 _x000D_ -2575 _x000D_ 4938 _x000D_ 3338 _x000D_ 4618 _x000D_
hsa-mir-1538	Chr16: 69594710 - 69602771 [-]	69599908 (137)	8	taTattggtgG_x000D_ caAattggtca_x000D_ aaaccaatcca_x000D_ tacattggtct_x000D_ tgAattggAgt_x000D_ gtcattggAgc_x000D_ agaccaatTaa_x000D_ tTcccaatcaT_x000D_	3674 _x000D_ -2263 _x000D_ -1244 _x000D_ -2088 _x000D_ 1501 _x000D_ -1834 _x000D_ 4646 _x000D_ 3573 _x000D_
hsa-mir-140	Chr16: 69963984 - 69972084 [+]	69958914 (8070)	5	CTaccaatgtg_x000D_ tggccaatgtT_x000D_ tccattgggcc_x000D_ gaTattgggcc_x000D_ AccattggccG_x000D_	-575 _x000D_ -2697 _x000D_ -702 _x000D_ -1369 _x000D_ 2216 _x000D_	defined by WWP2 TSS
hsa-mir-1972-2	Chr16: 70061249 - 70069326 [+]	70019047 (45202)	5	ggTattggccc_x000D_ aacccaatgcc_x000D_ Ccaccaatcca_x000D_ tacccaatTcc_x000D_ AcAattgggtc_x000D_	3759 _x000D_ 4876 _x000D_ 2299 _x000D_ 4149 _x000D_ 1843 _x000D_
hsa-mir-3182	Chr16: 83538951 - 83547014 [+]		9	tggccaatAtg_x000D_ cacattggtAt_x000D_ gTTccaatggc_x000D_ CacccaatAac_x000D_ Agcattgggct_x000D_ ctTattggtgG_x000D_ acaccaatgaa_x000D_ acaccaatgtT_x000D_ cagattgggAa_x000D_	4068 _x000D_ 2582 _x000D_ -1842 _x000D_ 4460 _x000D_ 1368 _x000D_ -2028 _x000D_ 2046 _x000D_ 2250 _x000D_ 4595 _x000D_	defined by CDH13 TSS
hsa-mir-1910	Chr16: 85770226 - 85778306 [-]	85784708 (9402)	7	agcccaatTca_x000D_ tgTccaatctT_x000D_ ggAattggggc_x000D_ gaaccaatAgg_x000D_ agaccaatTgc_x000D_ aTcccaatgcc_x000D_ agcccaatTtT_x000D_	-2743 _x000D_ 3552 _x000D_ -1351 _x000D_ -357 _x000D_ 3315 _x000D_ 3293 _x000D_ -2075 _x000D_	defined by C16orf74 TSS
hsa-mir-3183	Chr17: 920715 - 928799 [-]	935006 (9207)	4	ggAattggcct_x000D_ Accattggctc_x000D_ AaAattggcca_x000D_ gccccaatgac_x000D_	4007 _x000D_ 3909 _x000D_ 4702 _x000D_ 68 _x000D_	defined by ABR TSS
hsa-mir-22	Chr17: 1612196 - 1620281 [-]	1620441 (3160)	11	cagattgggct_x000D_ agaccaatgcg_x000D_ gcTccaatcac_x000D_ tcTattggccG_x000D_ gacccaatAtT_x000D_ gtgattggccc_x000D_ cagattggccc_x000D_ ccTattggcga_x000D_ CccccaatctT_x000D_ tTgccaatcag_x000D_ tccccaatcca_x000D_	-1266 _x000D_ 689 _x000D_ 3469 _x000D_ -2478 _x000D_ 1765 _x000D_ -2314 _x000D_ 122 _x000D_ 3336 _x000D_ -1003 _x000D_ -2409 _x000D_ -478 _x000D_	defined by C17orf91 TSS
hsa-mir-132	Chr17: 1948201 - 1956302 [-]	1960152 (6850)	7	aTTccaatctg_x000D_ tggccaatAtg_x000D_ cgTattggggG_x000D_ aagccaatgag_x000D_ taaccaatgtT_x000D_ ggcattgggcG_x000D_ tccccaatAtT_x000D_	575 _x000D_ 2311 _x000D_ 4295 _x000D_ 489 _x000D_ 4257 _x000D_ 414 _x000D_ 4534 _x000D_
hsa-mir-212	Chr17: 1948564 - 1956674 [-]	1960152 (6478)	7	aTTccaatctg_x000D_ tggccaatAtg_x000D_ aagccaatgag_x000D_ cgTattggggG_x000D_ taaccaatgtT_x000D_ ggcattgggcG_x000D_ tccccaatAtT_x000D_	938 _x000D_ 2674 _x000D_ 852 _x000D_ 4658 _x000D_ 4620 _x000D_ 777 _x000D_ 4897 _x000D_
hsa-mir-1253	Chr17: 2646371 - 2654476 [-]	2688646 (37170)	3	gagattgggAt_x000D_ taAattgggtG_x000D_ gTaccaatTac_x000D_	-2207 _x000D_ 4299 _x000D_ 187 _x000D_
hsa-mir-195	Chr17: 6915933 - 6924020 [-]	6939195 (18175)	10	ggTccaatctT_x000D_ ttTattggAga_x000D_ AtgattggAga_x000D_ ggAattggggG_x000D_ accccaatcac_x000D_ gaTccaatgcc_x000D_ aTcccaatTtc_x000D_ tccccaatTcT_x000D_ ggcccaatTcT_x000D_ cccattggtAG_x000D_	-512 _x000D_ 4649 _x000D_ -1563 _x000D_ -1575 _x000D_ 2027 _x000D_ 451 _x000D_ -2781 _x000D_ -1896 _x000D_ 861 _x000D_ 1237 _x000D_	defined by AC027763.1 TSS
hsa-mir-497	Chr17: 6916229 - 6924341 [-]	6939195 (17854)	11	ggTccaatctT_x000D_ ttTattggAga_x000D_ AtgattggAga_x000D_ gtgattggggG_x000D_ ggAattggggG_x000D_ accccaatcac_x000D_ gaTccaatgcc_x000D_ aTcccaatTtc_x000D_ tccccaatTcT_x000D_ ggcccaatTcT_x000D_ cccattggtAG_x000D_	-191 _x000D_ 4945 _x000D_ -1242 _x000D_ -2921 _x000D_ -1254 _x000D_ 2323 _x000D_ 747 _x000D_ -2460 _x000D_ -1575 _x000D_ 1157 _x000D_ 1533 _x000D_	defined by AC027763.1 TSS
hsa-mir-324	Chr17: 7121615 - 7129698 [-]	7141111 (14413)	6	acTccaatccT_x000D_ ctcattggggt_x000D_ ggcattggtgt_x000D_ ggAattgggcG_x000D_ tccattgggcc_x000D_ Cccccaatccc_x000D_	4400 _x000D_ 4129 _x000D_ <27> _x000D_ 1172 _x000D_ -2182 _x000D_ 1580 _x000D_
hsa-mir-4314	Chr17: 7988374 - 7996466 [+]	7960202 (31172)	8	CcTccaatgtg_x000D_ AtgattggcAt_x000D_ cccattggcta_x000D_ tgcattggttc_x000D_ gggattgggAa_x000D_ ctcattgggct_x000D_ ctgattggctt_x000D_ gggattggAgt_x000D_	-2242 _x000D_ -2440 _x000D_ -139 _x000D_ -81 _x000D_ 1160 _x000D_ 3360 _x000D_ 1733 _x000D_ 133 _x000D_
hsa-mir-744	Chr17: 11982216 - 11990314 [+]	11973106 (12110)	9	AtTattggttt_x000D_ ttcattggAtt_x000D_ Aacattggtct_x000D_ ctAattggAga_x000D_ aTaccaatTga_x000D_ cacattggggt_x000D_ tagattggtgc_x000D_ gacattggAct_x000D_ ctTattggtgG_x000D_	1720 _x000D_ -1452 _x000D_ 4010 _x000D_ -1702 _x000D_ 1670 _x000D_ -1516 _x000D_ -2236 _x000D_ 4780 _x000D_ -210 _x000D_	defined by MAP2K4 TSS
hsa-mir-548h-3	Chr17: 13441845 - 13449963 [-]		12	tcTccaatcag_x000D_ gccattggtga_x000D_ taAattggggt_x000D_ acaccaatggc_x000D_ tTcccaatgtg_x000D_ aggccaatcga_x000D_ tTgccaatgtc_x000D_ ctcattggtAG_x000D_ CgcccaatTga_x000D_ acaccaatTcT_x000D_ aaTccaatAac_x000D_ tgcattggcAG_x000D_	-1185 _x000D_ 631 _x000D_ 326 _x000D_ -445 _x000D_ 2052 _x000D_ -1785 _x000D_ 4021 _x000D_ 4824 _x000D_ -1219 _x000D_ 1131 _x000D_ 3975 _x000D_ -1587 _x000D_	defined by HS3ST3A1 TSS
hsa-mir-1288	Chr17: 16182328 - 16190403 [+]	16148001 (37327)	16	caAattggcAa_x000D_ AtAattggtct_x000D_ tcTattgggta_x000D_ ggcccaatcta_x000D_ ccAattggtgc_x000D_ AgTattgggtc_x000D_ tccattggAta_x000D_ gaTattggcAa_x000D_ gTcccaatcca_x000D_ tggccaatTgg_x000D_ ctcattggccc_x000D_ cacattggtAa_x000D_ aggccaatgag_x000D_ taaccaatcag_x000D_ ggAattggAta_x000D_	2884 3031 _x000D_ 311 _x000D_ -2209 _x000D_ -2216 _x000D_ -2931 _x000D_ -1565 _x000D_ -1871 _x000D_ -283 _x000D_ -2841 _x000D_ -2934 _x000D_ 4848 _x000D_ -1840 _x000D_ -2556 _x000D_ 2618 _x000D_ -296 _x000D_	defined by PIGL TSS
hsa-mir-33b	Chr17: 17712149 - 17720245 [-]	17728729 (11484)	2	ctAattggAga_x000D_ cccattggggc_x000D_	-1713 _x000D_ -1760 _x000D_	defined by SREBF1 TSS
hsa-mir-1180	Chr17: 19242818 - 19250887 [-]	19281078 (33191)	4	tTaccaatTtc_x000D_ gacattggccc_x000D_ ttgattggcAG_x000D_ Cagccaatgag_x000D_	3478 _x000D_ -2879 _x000D_ -1331 _x000D_ 4891 _x000D_	defined by B9D1 TSS
hsa-mir-451	Chr17: 27183386 - 27191458 [-]	27220536 (32078)	7	Ccaccaatggg_x000D_ Ccgccaatcca_x000D_ gggattggggG_x000D_ accccaatTcc_x000D_ CagccaatccT_x000D_ ggaccaatcag_x000D_ AgAattgggga_x000D_	543 _x000D_ 3351 _x000D_ 85 _x000D_ 3361 _x000D_ 2608 _x000D_ 921 _x000D_ 375 _x000D_
hsa-mir-144	Chr17: 27183550 - 27191636 [-]	27224433 (35797)	7	Ccaccaatggg_x000D_ Ccgccaatcca_x000D_ gggattggggG_x000D_ accccaatTcc_x000D_ CagccaatccT_x000D_ ggaccaatcag_x000D_ AgAattgggga_x000D_	707 _x000D_ 3515 _x000D_ 249 _x000D_ 3525 _x000D_ 2772 _x000D_ 1085 _x000D_ 539 _x000D_
hsa-mir-423	Chr17: 28441097 - 28449191 [+]		11	gaAattggggt_x000D_ gccccaatcaa_x000D_ tcaccaatTtT_x000D_ CggccaatTca_x000D_ AagattgggAt_x000D_ gaTccaatTtg_x000D_ gtcattgggAa_x000D_ Aggattgggcc_x000D_ tacccaatggc_x000D_ gacattggctc_x000D_ AaAattggcca_x000D_	172 _x000D_ 2811 _x000D_ 1295 _x000D_ 4690 _x000D_ 3621 _x000D_ -1842 _x000D_ 4174 _x000D_ 3954 _x000D_ -1109 _x000D_ 2704 _x000D_ -2926 _x000D_	defined by CCDC55 TSS
hsa-mir-3184	Chr17: 28439103 - 28447178 [-]	28448153 (3975)	12	tggccaatggg_x000D_ caAattggtct_x000D_ tggccaatTtT_x000D_ AaAattggtga_x000D_ accccaatTtc_x000D_ taAattggAtc_x000D_ caAattggAtc_x000D_ CacccaatctT_x000D_ ttgattggggc_x000D_ caTattggcca_x000D_ gccattgggta_x000D_ gagccaatgtc_x000D_	3694 _x000D_ 4966 _x000D_ 2922 _x000D_ -1318 _x000D_ -195 _x000D_ 4301 _x000D_ 1838 _x000D_ 4400 _x000D_ -2834 _x000D_ 4780 _x000D_ 1105 _x000D_ -2727 _x000D_
hsa-mir-193a	Chr17: 29884015 - 29892103 [+]	29877116 (9899)	2	gaaccaatgcc_x000D_ tTcccaatggc_x000D_	1401 _x000D_ 488 _x000D_
hsa-mir-365-2	Chr17: 29899430 - 29907541 [+]	29877091 (25339)	9	ggaccaatAgg_x000D_ cacattgggAt_x000D_ AggattggAgt_x000D_ cccattggAtc_x000D_ AggattgggAc_x000D_ caAattggcca_x000D_ aggccaatgtg_x000D_ cagattggAAt_x000D_ aTgccaatgcc_x000D_	-2460 _x000D_ -298 _x000D_ 163 _x000D_ 4153 _x000D_ 3814 _x000D_ -1139 _x000D_ -916 _x000D_ 64 _x000D_ 4127 _x000D_	defined by AC003101.6 TSS
hsa-mir-632	Chr17: 30674128 - 30682222 [+]	30677033 (95)	8	taTattgggta_x000D_ cgAattggcgG_x000D_ tagccaatcag_x000D_ tcaccaatctg_x000D_ gggattggAct_x000D_ ttTattggAct_x000D_ cacattggtga_x000D_ tagattggtAa_x000D_	3757 _x000D_ 585 _x000D_ 2145 _x000D_ -370 _x000D_ 256 _x000D_ 2459 _x000D_ -2307 _x000D_ 2270 _x000D_	defined by ZNF207 TSS
hsa-mir-2909	Chr17: 35388042 - 35396111 [+]		16	taAattggAtt_x000D_ tggattggcAt_x000D_ aTcccaatAac_x000D_ ctcattggtAG_x000D_ agcccaatTtg_x000D_ ggcattggttt_x000D_ gtgattggAtc_x000D_ ttcattggcca_x000D_ aTcccaatgac_x000D_ cccattggtca_x000D_ ctcattggttc_x000D_ AtTattggtca_x000D_ gtAattggcAa_x000D_ gagccaatTaa_x000D_ ttAattggcAt_x000D_ gtcattggcAt_x000D_	2443 _x000D_ 3904 _x000D_ 970 _x000D_ 3589 _x000D_ 3057 _x000D_ 4626 _x000D_ 3975 _x000D_ 115 _x000D_ -2293 _x000D_ 1846 _x000D_ 2409 _x000D_ -811 _x000D_ 1679 _x000D_ 4242 _x000D_ -1532 _x000D_ -1953 _x000D_	defined by AATF TSS
hsa-mir-2117	Chr17: 41519174 - 41527254 [+]	41483367 (38807)	9	tgTccaatAtg_x000D_ ggAattggAct_x000D_ gtcattggAgc_x000D_ agaccaatTaa_x000D_ AggattggctG_x000D_ ctTattggtcc_x000D_ Atgattggctt_x000D_ caTattggcca_x000D_ ctgattggtcc_x000D_	889 _x000D_ -2851 _x000D_ 4375 _x000D_ 168 _x000D_ <35> _x000D_ -2659 _x000D_ -1591 _x000D_ 2443 _x000D_ -2687 _x000D_
hsa-mir-4315-1	Chr17: 43547728 - 43555801 [-]	43565579 (12778)	8	ggTccaatctc_x000D_ cccattggccc_x000D_ tacattgggga_x000D_ tagattggAtc_x000D_ gtAattggAgc_x000D_ tccccaatccT_x000D_ aTTccaatctc_x000D_ tacccaatAtT_x000D_	-675 _x000D_ -15 _x000D_ 2725 _x000D_ 3440 _x000D_ -1019 _x000D_ -1006 _x000D_ -794 _x000D_ -419 _x000D_	defined by PLEKHM1 TSS
hsa-mir-152	Chr17: 46109526 - 46117613 [-]	46135760 (21147)	6	Cccccaatcta_x000D_ acTccaatctg_x000D_ ttcattggttc_x000D_ AccattggAcc_x000D_ aTgccaatccT_x000D_ gtcattggtgG_x000D_	3149 _x000D_ 1712 _x000D_ -2475 _x000D_ 4043 _x000D_ 2620 _x000D_ -1155 _x000D_	defined by COPZ2 TSS
hsa-mir-1203	Chr17: 46228788 - 46236873 [-]	46277793 (43920)	6	taaccaatggc_x000D_ gTcccaatTaa_x000D_ gaaccaatcgT_x000D_ AaAattggttt_x000D_ caTattggcca_x000D_ taAattggtct_x000D_	12 _x000D_ 159 _x000D_ 3047 _x000D_ 4732 _x000D_ 751 _x000D_ 1868 _x000D_	defined by SKAP1 TSS
hsa-mir-10a	Chr17: 46652199 - 46660309 [-]	46668552 (11243)	10	aagccaatTgT_x000D_ AacattggcAa_x000D_ gggattggcAG_x000D_ accccaatTac_x000D_ agcccaatccc_x000D_ ggcccaatgga_x000D_ Aacattggcgt_x000D_ ccTattggAcc_x000D_ ccgattggggt_x000D_ gccattggctc_x000D_	2068 _x000D_ -1312 _x000D_ -1881 _x000D_ 2820 _x000D_ -984 _x000D_ 3087 _x000D_ 4348 _x000D_ -1433 _x000D_ -413 _x000D_ 1382 _x000D_	defined by HOXB3,RP11-357H14.4 TSS
hsa-mir-196a-1	Chr17: 46704851 - 46712921 [-]		8	gcTccaatgaa_x000D_ tggccaatAtT_x000D_ gccccaatctc_x000D_ gTcccaatccc_x000D_ accccaatcta_x000D_ AggattggggG_x000D_ tccccaatTcc_x000D_ ggcccaatcag_x000D_	4772 _x000D_ -1840 _x000D_ -496 _x000D_ -777 _x000D_ 4565 _x000D_ 3040 _x000D_ -2877 _x000D_ -2101 _x000D_	defined by HOXB7,RP11-357H14.1 TSS
hsa-mir-3185	Chr17: 46796769 - 46804837 [-]	46806430 (4593)	8	tcTccaatggg_x000D_ tgTattggtcc_x000D_ CaTccaatgag_x000D_ aagccaatcag_x000D_ aggccaatgtT_x000D_ ttcattgggAa_x000D_ ctAattgggtt_x000D_ gtcattggtct_x000D_	2417 _x000D_ -63 _x000D_ 1309 _x000D_ 1679 _x000D_ 4658 _x000D_ 120 _x000D_ 986 _x000D_ 3272 _x000D_
hsa-mir-142	Chr17: 56403592 - 56411679 [-]	56409879 (1200)	9	ggcccaatctg_x000D_ gacccaatgcT_x000D_ tagattggAga_x000D_ tccattggctc_x000D_ Cacccaatgtg_x000D_ tccccaatgcc_x000D_ AaAattgggca_x000D_ gccccaatTcT_x000D_ ccTattggtgG_x000D_	4469 _x000D_ 315 _x000D_ -2888 _x000D_ 1574 _x000D_ 1304 _x000D_ 3733 _x000D_ 693 _x000D_ 4782 _x000D_ 2362 _x000D_
hsa-mir-454	Chr17: 57210118 - 57218233 [-]	57233025 (17792)	6	tggccaatAtg_x000D_ ttcattggAcc_x000D_ tTgccaatTgc_x000D_ aaaccaatTtT_x000D_ cagattgggAa_x000D_ cagattgggcc_x000D_	2713 _x000D_ -495 _x000D_ -2303 _x000D_ -2156 _x000D_ -2355 _x000D_ -2663 _x000D_	defined by SKA2 TSS
hsa-mir-301a	Chr17: 57223496 - 57231582 [-]	57233025 (4443)	10	tgAattggAcc_x000D_ AcgattggccG_x000D_ aTaccaatccT_x000D_ tagccaatTtT_x000D_ tgAattggAgt_x000D_ cacattggccG_x000D_ cagattggcta_x000D_ ttAattggtgt_x000D_ caAattggctG_x000D_ ctgattgggtt_x000D_	-1098 _x000D_ -2854 _x000D_ -299 _x000D_ 4951 _x000D_ -2310 _x000D_ 4818 _x000D_ 4160 _x000D_ 690 _x000D_ -1932 _x000D_ -848 _x000D_	defined by SKA2 TSS
hsa-mir-21	Chr17: 57915627 - 57923699 [+]	57915327 (3300)	12	gggattggcct_x000D_ gggattggcAG_x000D_ AaTattggtta_x000D_ ttcattggcAa_x000D_ AacattggAca_x000D_ tagattggAta_x000D_ tTcccaatgaa_x000D_ gagccaatgga_x000D_ AgAattggggt_x000D_ gaAattggAgt_x000D_ tccattgggAt_x000D_ taTccaatgtT_x000D_	-485 _x000D_ 4511 _x000D_ 3590 _x000D_ 499 _x000D_ 4825 _x000D_ -934 _x000D_ 3036 _x000D_ -2652 _x000D_ -139 _x000D_ -1332 _x000D_ -251 _x000D_ 27 _x000D_
hsa-mir-633	Chr17: 61018576 - 61026674 [+]	60998963 (22613)	7	taAattggtAa_x000D_ taAattggctt_x000D_ tgTccaatTtg_x000D_ CTaccaatgcc_x000D_ tTcccaatAga_x000D_ cagattggAtG_x000D_ caTattggtgc_x000D_	-1931 _x000D_ 90 _x000D_ -340 _x000D_ 1784 _x000D_ 1257 _x000D_ -1778 _x000D_ 4123 _x000D_
hsa-mir-4315-2	Chr17: 62813147 - 62821220 [-]	62834393 (16173)	8	ggTccaatctc_x000D_ tacattgggga_x000D_ AgcattgggtG_x000D_ tagattggAtc_x000D_ gtAattggAgc_x000D_ tccccaatccT_x000D_ aTTccaatctc_x000D_ tacccaatAtT_x000D_	-675 _x000D_ 2738 _x000D_ 2542 _x000D_ 3454 _x000D_ -1015 _x000D_ -1002 _x000D_ -790 _x000D_ -419 _x000D_	defined by AC103810.1 TSS
hsa-mir-634	Chr17: 64780190 - 64788287 [+]	64766850 (16340)	7	tgAattggctc_x000D_ gcAattggcAc_x000D_ aaTccaatTac_x000D_ tTgccaatgtc_x000D_ ctTattgggta_x000D_ agTccaatgga_x000D_ tggattggAAt_x000D_	-283 _x000D_ 408 _x000D_ 3503 _x000D_ 1483 _x000D_ -1314 _x000D_ -764 _x000D_ 196 _x000D_	defined by PRKCA TSS
hsa-mir-548d-2	Chr17: 65462604 - 65470701 [-]	65474627 (6926)	6	AagattggAca_x000D_ gggattggtga_x000D_ AacattggggG_x000D_ ttAattggccG_x000D_ taAattgggAa_x000D_ cacattgggAG_x000D_	-662 _x000D_ 455 _x000D_ -149 _x000D_ -1596 _x000D_ 4464 _x000D_ 4169 _x000D_
hsa-mir-635	Chr17: 66415591 - 66423689 [-]	66427065 (6376)	8	gggattgggcc_x000D_ caTattggtAt_x000D_ gTcccaatctT_x000D_ cacattggctc_x000D_ AaAattggtct_x000D_ aTTccaatgag_x000D_ AgAattggggt_x000D_ tTgccaatggg_x000D_	3278 _x000D_ 2938 _x000D_ 1635 _x000D_ -2279 _x000D_ 3975 _x000D_ -2296 _x000D_ 608 _x000D_ 2857 _x000D_	defined by WIPI1 TSS
hsa-mir-636	Chr17: 74727531 - 74735630 [-]		11	AaTattggcca_x000D_ gggccaatcag_x000D_ ggTccaatcac_x000D_ AaAattggttt_x000D_ gcTccaatcta_x000D_ cagattggtAa_x000D_ aaaccaatgac_x000D_ tgTattggAgc_x000D_ tgcccaatcgc_x000D_ ctAattgggcc_x000D_ agaccaatTcT_x000D_	598 _x000D_ -872 _x000D_ -2970 _x000D_ 4777 _x000D_ 3464 _x000D_ 1597 _x000D_ -2221 _x000D_ 665 _x000D_ -1061 _x000D_ 1145 _x000D_ 989 _x000D_	defined by SFRS2 TSS
hsa-mir-4316	Chr17: 75388065 - 75396136 [-]	75424774 (31638)	10	acTccaatctc_x000D_ gccccaatccc_x000D_ ttTattggctG_x000D_ tTcccaatgtg_x000D_ CTaccaatcac_x000D_ AgAattggcct_x000D_ AaAattggcca_x000D_ tcTccaatccc_x000D_ gagattggcta_x000D_ ggcccaatgac_x000D_	913 _x000D_ <49> _x000D_ 3809 _x000D_ 392 _x000D_ 3552 _x000D_ 3926 _x000D_ -1090 _x000D_ 954 _x000D_ -1331 _x000D_ 4478 _x000D_
hsa-mir-657	Chr17: 79094075 - 79102173 [-]	79102680 (3507)	1	Aagattggtga_x000D_	307 _x000D_	defined by AATK TSS
hsa-mir-3065	Chr17: 79096677 - 79104756 [+]	79071417 (28260)	2	tcaccaatctT_x000D_ accccaatctc_x000D_	-919 _x000D_ 3588 _x000D_
hsa-mir-338	Chr17: 79094682 - 79102749 [-]	79102680 (2931)	1	Aagattggtga_x000D_	914 _x000D_	defined by AATK TSS
hsa-mir-1250	Chr17: 79101995 - 79110108 [-]	79139643 (32535)	6	gggattggggc_x000D_ gagattggggt_x000D_ tggattggAgc_x000D_ CccccaatgcT_x000D_ gggattggAgG_x000D_ gccattggcct_x000D_	1018 _x000D_ 3641 _x000D_ -2104 _x000D_ 468 _x000D_ 636 _x000D_ 1831 _x000D_	defined by AATK TSS
hsa-mir-3186	Chr17: 79413129 - 79421214 [-]	79448083 (29869)	4	gcgccaatcgT_x000D_ gggattgggAc_x000D_ agcccaatccT_x000D_ ggcattggcct_x000D_	-2212 _x000D_ 1892 _x000D_ -1023 _x000D_ -1465 _x000D_
hsa-mir-4317	Chr18: 6369359 - 6377424 [-]	6415289 (40865)	8	tagccaatctg_x000D_ accccaatAaT_x000D_ ccTattggAtt_x000D_ tccattgggtt_x000D_ tTcccaatgca_x000D_ tggattggAAa_x000D_ gtTattggcAt_x000D_ taAattggtAt_x000D_	4041 _x000D_ 429 _x000D_ -1342 _x000D_ 1625 _x000D_ -616 _x000D_ 1705 _x000D_ 83 _x000D_ -1256 _x000D_	defined by L3MBTL4 TSS
hsa-mir-3156-2	Chr18: 14827165 - 14835242 [+]		8	taTattggcgG_x000D_ gacattgggAG_x000D_ ctTattggttG_x000D_ ttcattggAtG_x000D_ AagattggctG_x000D_ AtgattggtAa_x000D_ tTcccaatAac_x000D_ ttAattggcct_x000D_	545 _x000D_ -536 _x000D_ -88 _x000D_ 587 _x000D_ -187 _x000D_ 1427 _x000D_ 189 _x000D_ -1644 _x000D_	defined by AP006565.1 TSS
hsa-mir-320c-1	Chr18: 19260471 - 19268559 [+]	19250302 (13169)	4	Ccaccaatctc_x000D_ ccTattggctt_x000D_ acaccaatgca_x000D_ tcTccaatTaa_x000D_	-2461 _x000D_ -916 _x000D_ 4496 _x000D_ 3940 _x000D_
hsa-mir-133a-1	Chr18: 19400658 - 19408746 [-]	19411367 (5621)	12	taTattggtAa_x000D_ tgTccaatTaa_x000D_ gaaccaatTta_x000D_ taTattggtca_x000D_ tTaccaatgaa_x000D_ aTcccaatTtg_x000D_ AcTattggttt_x000D_ AgTattggcct_x000D_ gggattggAtt_x000D_ AgAattggtga_x000D_ AgcattggtAt_x000D_ ttAattgggtc_x000D_	-2500 _x000D_ 3096 _x000D_ -2392 _x000D_ -1679 _x000D_ -49 _x000D_ 3040 _x000D_ -330 _x000D_ 469 _x000D_ 4309 _x000D_ 4660 _x000D_ -100 _x000D_ 4572 _x000D_
hsa-mir-1-2	Chr18: 19403964 - 19412049 [-]	19411367 (2318)	11	aacccaatgta_x000D_ taTattggtAa_x000D_ AtAattggcca_x000D_ gaaccaatTta_x000D_ taTattggtca_x000D_ tTaccaatgaa_x000D_ AcTattggttt_x000D_ AgTattggcct_x000D_ AgcattggtAt_x000D_ CcaccaatAta_x000D_ ctTattggtta_x000D_	-2122 _x000D_ 718 _x000D_ -1129 _x000D_ 826 _x000D_ 1539 _x000D_ 3169 _x000D_ 2888 _x000D_ 3775 _x000D_ 3118 _x000D_ -2980 _x000D_ -450 _x000D_
hsa-mir-320c-2	Chr18: 21898650 - 21906700 [+]	21851937 (49713)	5	tgcattggcct_x000D_ taaccaatTtg_x000D_ aTcccaatgaa_x000D_ tagattggAgG_x000D_ tacattggtgc_x000D_	4262 _x000D_ 4135 _x000D_ 1312 _x000D_ -1291 _x000D_ 2818 _x000D_
hsa-mir-302f	Chr18: 27875876 - 27883927 [+]		14	AggattggAgt_x000D_ taaccaatAtc_x000D_ gaTattggctG_x000D_ tacattggtct_x000D_ tccattggtct_x000D_ gtcattggttc_x000D_ tccattggAta_x000D_ tgAattggtgc_x000D_ AagattggAgc_x000D_ CcaccaatcaT_x000D_ tcTattggtgt_x000D_ aaaccaatTtT_x000D_ agaccaatgaa_x000D_ gacattggcAt_x000D_	3532 _x000D_ 2616 _x000D_ -1418 _x000D_ 4272 _x000D_ -2173 _x000D_ -1268 _x000D_ 4771 _x000D_ 1741 _x000D_ -912 _x000D_ 436 _x000D_ 2130 _x000D_ 2766 _x000D_ -800 _x000D_ -1096 _x000D_
hsa-mir-187	Chr18: 33479780 - 33487889 [-]		10	gaTattggtcc_x000D_ aacccaatAaT_x000D_ gaTattggctG_x000D_ gtTattggtgt_x000D_ tgTattgggtG_x000D_ tccattggtct_x000D_ ttgattggAAt_x000D_ Accattggtta_x000D_ gtcattggtAG_x000D_ gtAattggtgc_x000D_	3622 _x000D_ -2494 _x000D_ 3301 _x000D_ 2986 _x000D_ 4867 _x000D_ 2526 _x000D_ 3728 _x000D_ 2418 _x000D_ 2720 _x000D_ 925 _x000D_
hsa-mir-4318	Chr18: 35234098 - 35242179 [+]		10	AgcattggAcc_x000D_ ggcattggcAG_x000D_ gtgattggAta_x000D_ gcTattgggca_x000D_ tgaccaatAcc_x000D_ gggattggAga_x000D_ cacattggcta_x000D_ taTattggAta_x000D_ tggccaatgcT_x000D_ gacattgggtt_x000D_	-815 _x000D_ -1266 _x000D_ 4245 _x000D_ 3126 _x000D_ -237 _x000D_ 2361 _x000D_ 2595 _x000D_ 2217 _x000D_ 2184 _x000D_ 1739 _x000D_
hsa-mir-924	Chr18: 37197086 - 37205139 [-]	37204994 (2855)	18	ttcattggAgt_x000D_ tgaccaatAtg_x000D_ aTaccaatTaa_x000D_ gccccaatTtc_x000D_ ggcccaatAac_x000D_ tagccaatAtT_x000D_ gtgattggtAa_x000D_ caAattggtgG_x000D_ aagccaatAtg_x000D_ aaaccaatTta_x000D_ accccaatAaT_x000D_ ctcattggtAt_x000D_ aTTccaatgag_x000D_ tacattggcgt_x000D_ ctgattggtcc_x000D_ ctgattggtAc_x000D_ AaAattggggc_x000D_	-2431 _x000D_ 4206 _x000D_ -1109 _x000D_ 1172 _x000D_ 307 _x000D_ 1067 _x000D_ -2171 _x000D_ 2473 _x000D_ -2487 _x000D_ 1266 _x000D_ 694 _x000D_ 153 _x000D_ 845 _x000D_ -1299 _x000D_ 2963 2987 _x000D_ 3090 _x000D_ -375 _x000D_
hsa-mir-4319	Chr18: 42545046 - 42553131 [-]	42558168 (8037)	10	acaccaatAac_x000D_ CTaccaatgac_x000D_ tacattggtct_x000D_ gtAattgggca_x000D_ AcTattggctt_x000D_ gTaccaatcca_x000D_ agaccaatgga_x000D_ CagccaatAtc_x000D_ tgaccaatgag_x000D_ aTaccaatctg_x000D_	-2526 _x000D_ -2260 _x000D_ 2702 _x000D_ 2999 _x000D_ 4572 _x000D_ 2641 _x000D_ -2066 _x000D_ -2841 _x000D_ 4725 _x000D_ 3039 _x000D_
hsa-mir-1539	Chr18: 47010743 - 47018793 [+]	47013372 (371)	5	gagccaatggg_x000D_ aacccaatTcg_x000D_ aaTccaatgcT_x000D_ CccccaatTag_x000D_ tcaccaatcca_x000D_	-103 _x000D_ 2416 _x000D_ 4437 _x000D_ 781 _x000D_ 4393 _x000D_
hsa-mir-4320	Chr18: 47647868 - 47655933 [-]		9	tccattggtga_x000D_ aaaccaatAgT_x000D_ tggccaatTtT_x000D_ taaccaatgaa_x000D_ tgcattggAgG_x000D_ tacattggtgG_x000D_ gacccaatTta_x000D_ ctgattgggta_x000D_ ctAattgggtt_x000D_	4897 _x000D_ -1638 _x000D_ 3046 _x000D_ -381 _x000D_ -178 _x000D_ -2817 _x000D_ 2294 _x000D_ -2345 _x000D_ -1308 _x000D_	defined by MYO5B TSS
hsa-mir-122	Chr18: 56115306 - 56123391 [+]	56113494 (4812)	9	AtgattggcAc_x000D_ tggattgggAa_x000D_ tTcccaatgtg_x000D_ taaccaatAtg_x000D_ taTccaatAga_x000D_ gggattggAga_x000D_ ttAattggAct_x000D_ tTcccaatTtc_x000D_ CcTccaatgaa_x000D_	-2603 _x000D_ -441 _x000D_ 4249 _x000D_ 116 _x000D_ -551 _x000D_ 2686 _x000D_ 1691 _x000D_ -2423 _x000D_ 4651 _x000D_
hsa-mir-1302-11	Chr19: 68973 - 77111 [+]		4	gtgattggAga_x000D_ tccattggcca_x000D_ accccaatTgT_x000D_ tggccaatgcT_x000D_	4814 _x000D_ 4332 _x000D_ -2157 _x000D_ 4337 _x000D_
hsa-mir-3187	Chr19: 810584 - 818654 [+]	798447 (15137)	1	CacccaatggT_x000D_	3013 _x000D_
hsa-mir-1909	Chr19: 1811157 - 1819237 [-]		2	tcTccaatccc_x000D_ Aggattgggga_x000D_	4318 _x000D_ -949 _x000D_	defined by REXO1 TSS
hsa-mir-1227	Chr19: 2229060 - 2237148 [-]	2236650 (2502)	2	caTattggcca_x000D_ gtcattggggt_x000D_	-669 _x000D_ 1210 _x000D_	defined by AC004490.2,PLEKHJ1 TSS
hsa-mir-4321	Chr19: 2247638 - 2255718 [+]		5	gccccaatAaa_x000D_ CccccaatgcT_x000D_ gTcccaatgcc_x000D_ tcAattggtca_x000D_ aggccaatccc_x000D_	1326 _x000D_ -2164 _x000D_ 2156 _x000D_ 2489 _x000D_ 3804 _x000D_	defined by AC004490.2,AMH TSS
hsa-mir-7-3	Chr19: 4767682 - 4775792 [+]	4722929 (47753)	9	gggccaatcaT_x000D_ cccattggcca_x000D_ caTattgggAc_x000D_ tgcccaatgtc_x000D_ aaaccaatAca_x000D_ ttTattgggga_x000D_ gggattggAga_x000D_ gacccaatgag_x000D_ taAattgggtt_x000D_	1062 _x000D_ -1629 _x000D_ -2814 _x000D_ -2166 _x000D_ 1735 _x000D_ 1845 _x000D_ -1791 _x000D_ 269 _x000D_ -2057 _x000D_	defined by C19orf30 TSS
hsa-mir-220b	Chr19: 6492959 - 6500959 [+]	6464249 (31710)	6	AaTattggcca_x000D_ tggattgggAc_x000D_ ggTccaatAta_x000D_ gagattggcca_x000D_ cggattggcct_x000D_	1699 1976 _x000D_ -1897 _x000D_ -1358 _x000D_ 2976 _x000D_ 265 _x000D_
hsa-mir-4322	Chr19: 10338089 - 10346162 [+]	10317122 (23967)	11	tggccaatAtg_x000D_ tgaccaatAtg_x000D_ ctgattggctc_x000D_ gcTattggAct_x000D_ tTaccaatTca_x000D_ ccTattggccc_x000D_ ccgattggggc_x000D_ gaaccaatgaa_x000D_ caTattggcca_x000D_ ctgattggtcc_x000D_ AaAattggtca_x000D_	2956 _x000D_ 3999 _x000D_ -2788 _x000D_ 3107 _x000D_ 3926 _x000D_ -2747 _x000D_ 633 _x000D_ -416 _x000D_ 3800 _x000D_ -2716 _x000D_ 4497 _x000D_
hsa-mir-1181	Chr19: 10509133 - 10517214 [-]	10530667 (16453)	4	gagccaatggg_x000D_ AccattgggAc_x000D_ tggattgggAt_x000D_ tTcccaatTcc_x000D_	1184 _x000D_ 235 _x000D_ -972 _x000D_ -2011 _x000D_	defined by CDC37 TSS
hsa-mir-1238	Chr19: 10659798 - 10667881 [+]	10613663 (49135)	15	ttcattggcta_x000D_ gtAattggctG_x000D_ aggccaatgaT_x000D_ ttAattgggca_x000D_ gagccaatcac_x000D_ Caaccaatcaa_x000D_ tggccaatAtg_x000D_ aacccaatgaa_x000D_ gTcccaatcaa_x000D_ ctgattggctG_x000D_ gagccaatTgg_x000D_ gggccaatAaa_x000D_ ccAattgggcc_x000D_ tcTccaatTcc_x000D_	-162 _x000D_ -942 _x000D_ 3292 _x000D_ 4313 4649 _x000D_ 529 _x000D_ 4465 _x000D_ 4271 _x000D_ -1790 _x000D_ 4457 _x000D_ 562 _x000D_ -478 _x000D_ 1189 _x000D_ -475 _x000D_ 1568 _x000D_	defined by ATG4D TSS
hsa-mir-638	Chr19: 10826080 - 10834180 [+]	10828649 (431)	13	cgcattgggAc_x000D_ tcgccaatggg_x000D_ gaaccaatggg_x000D_ caAattggggG_x000D_ Accattggtcc_x000D_ tggccaatAtg_x000D_ gcTattggctG_x000D_ tgTccaatAag_x000D_ gtgattgggtG_x000D_ AacattggAgt_x000D_ accccaatTtT_x000D_ tcTattggggc_x000D_ ttTattggcta_x000D_	-1031 _x000D_ -613 _x000D_ -718 _x000D_ 877 _x000D_ -669 _x000D_ -1409 _x000D_ -541 _x000D_ -507 _x000D_ 3567 _x000D_ -1163 _x000D_ -1888 _x000D_ 281 _x000D_ -440 _x000D_	defined by DNM2 TSS
hsa-mir-199a-1	Chr19: 10923101 - 10931172 [-]	10930651 (2479)	6	Cccccaatgtc_x000D_ cacattggtta_x000D_ CaaccaatAtc_x000D_ tagccaatgag_x000D_ gccattggtct_x000D_	1168 _x000D_ <57> _x000D_ 2031 2086 _x000D_ 1446 _x000D_ -2641 _x000D_
hsa-mir-24-2	Chr19: 13942100 - 13950173 [-]	13949294 (2121)	6	aagccaatccc_x000D_ CTcccaatgcg_x000D_ Aacattggtgt_x000D_ ttgattggcct_x000D_ ccgattggccc_x000D_ gagccaatggT_x000D_	2545 _x000D_ 1504 _x000D_ 3037 _x000D_ 1828 _x000D_ 2510 _x000D_ 4746 _x000D_
hsa-mir-27a	Chr19: 13942253 - 13950331 [-]	13949294 (1963)	7	aagccaatccc_x000D_ CTcccaatgcg_x000D_ Aacattggtgt_x000D_ ttgattggcct_x000D_ ccgattggccc_x000D_ AtgattggtAa_x000D_ gagccaatggT_x000D_	2698 _x000D_ 1657 _x000D_ 3190 _x000D_ 1981 _x000D_ 2663 _x000D_ -2869 _x000D_ 4899 _x000D_
hsa-mir-23a	Chr19: 13942400 - 13950473 [-]	13949294 (1821)	7	tgcattggctG_x000D_ aagccaatccc_x000D_ CTcccaatgcg_x000D_ Aacattggtgt_x000D_ ttgattggcct_x000D_ ccgattggccc_x000D_ AtgattggtAa_x000D_	-2873 _x000D_ 2845 _x000D_ 1804 _x000D_ 3337 _x000D_ 2128 _x000D_ 2810 _x000D_ -2727 _x000D_
hsa-mir-181c	Chr19: 13982513 - 13990623 [+]	13976434 (9079)	6	gagccaatgcT_x000D_ ggcccaatctc_x000D_ tggccaatAaa_x000D_ AggattggttG_x000D_ CccccaatTcc_x000D_ Cccccaatcca_x000D_	2548 _x000D_ 436 _x000D_ 1015 _x000D_ -2791 _x000D_ 2092 _x000D_ 45 _x000D_
hsa-mir-181d	Chr19: 13982689 - 13990826 [+]	13976434 (9255)	6	gagccaatgcT_x000D_ ggcccaatctc_x000D_ tggccaatAaa_x000D_ AggattggttG_x000D_ CccccaatTcc_x000D_ Cccccaatcca_x000D_	2345 _x000D_ 233 _x000D_ 812 _x000D_ -2967 _x000D_ 1889 _x000D_ -21 _x000D_
hsa-mir-639	Chr19: 14637355 - 14645453 [+]	14626935 (13420)	8	aTTccaatgcg_x000D_ agaccaatgta_x000D_ CTcccaatccg_x000D_ ttgattggtca_x000D_ cccattggAgc_x000D_ tggattggtgG_x000D_ tcgattggtct_x000D_ ctgattggccG_x000D_	229 _x000D_ -934 _x000D_ 405 _x000D_ -90 _x000D_ -974 _x000D_ -167 _x000D_ -107 _x000D_ -5 _x000D_	defined by TECR TSS
hsa-mir-1470	Chr19: 15557359 - 15565420 [+]	15511768 (48591)	15	gggattggggc_x000D_ cgcattggcAc_x000D_ tacccaatcaT_x000D_ accccaatggc_x000D_ ctAattggAtc_x000D_ CcaccaatTtc_x000D_ ctTattggggc_x000D_ aTcccaatggc_x000D_ tTcccaatcaT_x000D_ tccattgggtt_x000D_ cagattggcgG_x000D_ gacccaatTag_x000D_ gggattgggAG_x000D_ aTaccaatgaT_x000D_ taTccaatgaa_x000D_	2513 _x000D_ 4573 _x000D_ 1578 _x000D_ 599 _x000D_ 2995 _x000D_ 2008 _x000D_ 2918 _x000D_ -1017 _x000D_ 805 _x000D_ -695 _x000D_ 3674 _x000D_ -1726 _x000D_ 1697 _x000D_ -679 _x000D_ 1032 _x000D_
hsa-mir-3188	Chr19: 18389887 - 18397972 [+]	18392633 (254)	5	tggccaatAtg_x000D_ gccattgggtG_x000D_ ttTattggAtt_x000D_ tagattggtta_x000D_ ccTattggAgt_x000D_	2171 _x000D_ -388 _x000D_ 3394 _x000D_ 2475 _x000D_ 2502 _x000D_
hsa-mir-3189	Chr19: 18494372 - 18502445 [+]	18492979 (4393)	7	Cacccaatgag_x000D_ ccgattgggtG_x000D_ gtcattggtta_x000D_ gtcattggAgt_x000D_ Aggattgggct_x000D_ ttTattggggt_x000D_ caTattggcca_x000D_	-2520 _x000D_ 2050 _x000D_ -1773 _x000D_ -510 _x000D_ 4333 _x000D_ 2443 _x000D_ 1388 _x000D_	defined by GDF15,PGPEP1 TSS
hsa-mir-640	Chr19: 19542872 - 19550968 [+]	19516550 (29322)	9	ttcattggtta_x000D_ ctgattggtca_x000D_ tggattggcAG_x000D_ cccattgggtt_x000D_ gtgattggctG_x000D_ tgTattggtga_x000D_ tacattgggAG_x000D_ caTattggcca_x000D_ ctgattggttt_x000D_	757 _x000D_ 1270 _x000D_ -769 _x000D_ -732 _x000D_ 3865 _x000D_ 723 _x000D_ -41 _x000D_ -1091 _x000D_ -892 _x000D_	defined by GATAD2A TSS
hsa-mir-1270-1	Chr19: 20505080 - 20513163 [-]	20516248 (6085)	7	gTgccaatAta_x000D_ ttgattggAAa_x000D_ ttTattgggca_x000D_ aaaccaatAcT_x000D_ taaccaatgcT_x000D_ tggccaatgtg_x000D_ aggccaatAaT_x000D_	-2202 _x000D_ -2798 _x000D_ 3083 _x000D_ 1932 _x000D_ 405 _x000D_ 3921 _x000D_ -24 _x000D_	defined by AC078899.1 TSS
hsa-mir-1270-2	Chr19: 20574239 - 20582322 [-]	20585407 (6085)	7	gTgccaatAta_x000D_ ttgattggAAa_x000D_ ttTattgggca_x000D_ aaaccaatAcT_x000D_ taaccaatgcT_x000D_ tggccaatgtg_x000D_ aggccaatAaT_x000D_	-2202 _x000D_ -2798 _x000D_ 3083 _x000D_ 1932 _x000D_ 405 _x000D_ 3921 _x000D_ -24 _x000D_	defined by AC078899.1 TSS
hsa-mir-641	Chr19: 40783449 - 40791548 [-]	40792269 (3721)	8	tgcattggcct_x000D_ gggattgggct_x000D_ ccgattggtga_x000D_ gtTattggAtt_x000D_ AaTattggggt_x000D_ ctcattgggct_x000D_ CcTccaatggg_x000D_ CccccaatAcc_x000D_	4742 _x000D_ -1657 _x000D_ -1932 _x000D_ 4262 _x000D_ 4109 _x000D_ 2246 _x000D_ -1458 _x000D_ 4513 _x000D_	defined by AKT2 TSS
hsa-mir-4323	Chr19: 42632596 - 42640665 [-]	42680609 (42944)	9	CaaccaatctT_x000D_ gggattggAAt_x000D_ tcaccaatgac_x000D_ cacattggAga_x000D_ tcTccaatAag_x000D_ ttTattggAga_x000D_ taTattggttc_x000D_ cccattggctG_x000D_ tggccaatgtg_x000D_	4226 _x000D_ 1406 _x000D_ 2208 _x000D_ 570 _x000D_ 630 _x000D_ 2186 _x000D_ -2999 _x000D_ 172 _x000D_ -2407 _x000D_
hsa-mir-330	Chr19: 46137251 - 46145345 [-]	46145457 (3112)	10	taaccaatTtc_x000D_ agcccaatctc_x000D_ tgaccaatAtg_x000D_ tgcattggctc_x000D_ aTTccaatgac_x000D_ gggattggtgc_x000D_ ggaccaatctT_x000D_ ctTattgggga_x000D_ cacattgggAG_x000D_	-972 _x000D_ 2581 _x000D_ 1107 3645 _x000D_ 2727 _x000D_ 3492 _x000D_ 673 _x000D_ -2411 _x000D_ 2613 _x000D_ 916 _x000D_	defined by EML2 TSS
hsa-mir-642	Chr19: 46175186 - 46183283 [+]	46144741 (33445)	6	tggccaatggg_x000D_ tggccaatAtg_x000D_ tgaccaatAtg_x000D_ aaaccaatcac_x000D_ gagattggcgG_x000D_ tcaccaatgag_x000D_	-2040 _x000D_ 358 _x000D_ 4263 _x000D_ 1774 _x000D_ 3711 _x000D_ 78 _x000D_	defined by GIPR TSS
hsa-mir-769	Chr19: 46519190 - 46527308 [+]	46499551 (22639)	13	tcTccaatcag_x000D_ tggccaatTcT_x000D_ tagattggAga_x000D_ taTattgggcc_x000D_ ttTattgggcc_x000D_ aTgccaatgga_x000D_ tgTattggctc_x000D_ cagattgggAc_x000D_ ttTattggAga_x000D_ gaAattggggG_x000D_ ggTccaatAtg_x000D_ gaAattgggtG_x000D_ ggcattggcAc_x000D_	583 _x000D_ 206 _x000D_ -1215 _x000D_ -713 _x000D_ 765 _x000D_ 499 _x000D_ 3190 _x000D_ -213 _x000D_ 117 _x000D_ -259 _x000D_ -1638 _x000D_ -1790 _x000D_ 4346 _x000D_
hsa-mir-320e	Chr19: 47207549 - 47215602 [-]	47220424 (7822)	8	cccattggAtt_x000D_ gagattgggtG_x000D_ tccattgggta_x000D_ caAattggcca_x000D_ tgcattggAgG_x000D_ tgcattggcta_x000D_ tcTccaatAtc_x000D_ tccccaatTcc_x000D_	994 _x000D_ 4556 _x000D_ 2027 _x000D_ 804 _x000D_ 1073 _x000D_ 1621 _x000D_ 2411 _x000D_ -1922 _x000D_	defined by PRKD2 TSS
hsa-mir-3190	Chr19: 47727199 - 47735279 [+]	47724204 (5995)	2	cacattggcca_x000D_ gggccaatAac_x000D_	998 _x000D_ 3429 _x000D_
hsa-mir-3191	Chr19: 47725200 - 47733276 [-]	47759782 (29506)	2	tggccaatgtg_x000D_ acaccaatccg_x000D_	-1011 _x000D_ 3102 _x000D_	defined by BBC3 TSS
hsa-mir-220c	Chr19: 49058611 - 49066611 [-]	49094920 (31309)	3	aggccaatAtT_x000D_ tggattgggtG_x000D_ tTgccaatTcc_x000D_	4052 _x000D_ -2374 _x000D_ -2663 _x000D_
hsa-mir-4324	Chr19: 49807053 - 49815125 [-]		6	tgAattgggga_x000D_ tggccaatAtg_x000D_ AagattggAta_x000D_ gTgccaatTta_x000D_ tccccaatccT_x000D_ tggattggtgG_x000D_	651 _x000D_ 2043 _x000D_ 4413 _x000D_ 3854 _x000D_ -1376 _x000D_ -1517 _x000D_	defined by SLC6A16 TSS
hsa-mir-150	Chr19: 49999041 - 50007125 [-]	50040336 (36211)	12	ggcattgggAc_x000D_ taAattggtcc_x000D_ CcaccaatgcT_x000D_ tgcccaatTcc_x000D_ tgTattgggcc_x000D_ CcaccaatTtc_x000D_ tcgccaatTca_x000D_ CTgccaatgta_x000D_ CcaccaatAtc_x000D_ cacattggcca_x000D_ aggccaatAtg_x000D_ gccattggggc_x000D_	36 _x000D_ 2665 _x000D_ 1051 _x000D_ 1021 _x000D_ 330 _x000D_ 438 _x000D_ 1400 _x000D_ 3060 _x000D_ 1704 _x000D_ -2228 _x000D_ -830 _x000D_ -2746 _x000D_
hsa-mir-99b	Chr19: 52192865 - 52200935 [+]	52191897 (3968)	1	taTattggggt_x000D_	3640 _x000D_
hsa-let-7e	Chr19: 52193039 - 52201118 [+]	52192085 (3954)	1	taTattggggt_x000D_	3457 _x000D_
hsa-mir-125a	Chr19: 52193507 - 52201593 [+]	52192085 (4422)	1	taTattggggt_x000D_	2982 _x000D_
hsa-mir-643	Chr19: 52782050 - 52790147 [+]	52772686 (12364)	11	AtgattggtAt_x000D_ ggcccaatTag_x000D_ ttcattggtga_x000D_ aggccaatAgT_x000D_ tgcattggcca_x000D_ tgaccaatgga_x000D_ ttAattggAta_x000D_ tccattggtct_x000D_ ttTattggttc_x000D_ CcaccaatTgc_x000D_ AcTattgggcc_x000D_	3071 _x000D_ 3562 _x000D_ 2685 _x000D_ 3210 _x000D_ 1598 _x000D_ -831 _x000D_ -2922 _x000D_ -2577 _x000D_ 2895 _x000D_ 2759 _x000D_ -567 _x000D_	defined by ZNF766 TSS
hsa-mir-512-1	Chr19: 54166933 - 54175017 [+]	54120041 (49892)	15	tggccaatAtg_x000D_ ggAattggggc_x000D_ Caaccaatcca_x000D_ gtgattggcAG_x000D_ CTgccaatcac_x000D_ tTgccaatTaa_x000D_ AgTattggctt_x000D_ ggTccaatgac_x000D_ Atgattggttc_x000D_ gaTattggtcG_x000D_ aTcccaatgag_x000D_	-464 1937 4667 _x000D_ -2672 _x000D_ 221 2705 _x000D_ 585 _x000D_ 4481 _x000D_ 1403 _x000D_ -1672 _x000D_ <68> 2468 _x000D_ 4908 _x000D_ 4138 _x000D_ -2732 _x000D_
hsa-mir-512-2	Chr19: 54169411 - 54177509 [+]	54172186 (225)	13	tggccaatAtg_x000D_ tggccaatTtT_x000D_ Caaccaatcca_x000D_ gtgattggcAG_x000D_ tTgccaatTaa_x000D_ CTgccaatcac_x000D_ ggTccaatgac_x000D_ Atgattggttc_x000D_ gaTattggtcG_x000D_	-2942 -457 2175 _x000D_ 4158 _x000D_ -2173 213 _x000D_ -1809 _x000D_ -991 _x000D_ 1989 _x000D_ -2410 <74> _x000D_ 2416 _x000D_ 1646 _x000D_
hsa-mir-1323	Chr19: 54172222 - 54180295 [+]	54172186 (3036)	10	tggccaatAtg_x000D_ tggccaatTtT_x000D_ Caaccaatcca_x000D_ aaaccaatAaa_x000D_ CTgccaatcac_x000D_ tccccaatggg_x000D_ gTTccaatgta_x000D_ ggTccaatgac_x000D_ Atgattggttc_x000D_ gaTattggtcG_x000D_	-538 _x000D_ 1372 _x000D_ -2500 _x000D_ 3634 _x000D_ -724 _x000D_ 4703 _x000D_ 4934 _x000D_ -2737 _x000D_ -297 _x000D_ -1067 _x000D_
hsa-mir-498	Chr19: 54174451 - 54182575 [+]	54172186 (5265)	11	AtgattggttG_x000D_ tggccaatgaa_x000D_ tggccaatAtg_x000D_ tggccaatTtT_x000D_ aaaccaatAaa_x000D_ agcccaatTcT_x000D_ CTgccaatcac_x000D_ tccccaatggg_x000D_ gTTccaatgta_x000D_ ttTattgggta_x000D_ Atgattggttc_x000D_	3783 _x000D_ 4593 _x000D_ -2767 _x000D_ -784 _x000D_ 1354 _x000D_ 4113 _x000D_ -2953 _x000D_ 2423 _x000D_ 2654 _x000D_ 3074 _x000D_ -2526 _x000D_
hsa-mir-520e	Chr19: 54175965 - 54184052 [+]	54172186 (6779)	10	AtgattggttG_x000D_ tggccaatgaa_x000D_ tggccaatTtT_x000D_ aaaccaatAaa_x000D_ agcccaatTcT_x000D_ tccccaatggg_x000D_ gTTccaatgta_x000D_ ttTattgggta_x000D_ cacattggcca_x000D_	2306 _x000D_ 3116 _x000D_ -2298 _x000D_ -36 _x000D_ 2636 3872 _x000D_ 946 _x000D_ 1177 _x000D_ 1597 _x000D_ 4582 _x000D_
hsa-mir-515-1	Chr19: 54179257 - 54187340 [+]	54172186 (10071)	13	AtgattggttG_x000D_ tggccaatgaa_x000D_ AtgattggctG_x000D_ agcccaatTcT_x000D_ gccccaatAaa_x000D_ tccccaatggg_x000D_ agaccaatctT_x000D_ gTTccaatgta_x000D_ ttTattggtgt_x000D_ ttTattgggta_x000D_ cacattggcca_x000D_ gggccaatAaa_x000D_	-899 _x000D_ -89 _x000D_ 4544 _x000D_ -569 584 _x000D_ 2983 _x000D_ -2259 _x000D_ 3819 _x000D_ -2028 _x000D_ 2248 _x000D_ -1608 _x000D_ 1294 _x000D_ 2662 _x000D_
hsa-mir-519e	Chr19: 54180194 - 54188278 [+]	54172186 (11008)	13	AtgattggttG_x000D_ tggccaatgaa_x000D_ AtgattggctG_x000D_ agcccaatTcT_x000D_ gccccaatAaa_x000D_ agaccaatctT_x000D_ gTTccaatgta_x000D_ ttTattggtgt_x000D_ ttTattgggta_x000D_ cacattggcca_x000D_ gggccaatAaa_x000D_	-1836 _x000D_ -1026 _x000D_ 3606 _x000D_ -1506 -270 4714 _x000D_ 2045 _x000D_ 2881 _x000D_ -2965 _x000D_ 1310 _x000D_ -2545 _x000D_ 356 _x000D_ 1724 _x000D_
hsa-mir-520f	Chr19: 54182413 - 54190500 [+]	54172186 (13227)	11	AtgattggctG_x000D_ agcccaatTcT_x000D_ gccccaatAaa_x000D_ CTgccaatgca_x000D_ agaccaatctT_x000D_ ttTattggtgt_x000D_ cacattggcca_x000D_ gggccaatAaa_x000D_	1384 _x000D_ -2489 2492 4015 _x000D_ -90 _x000D_ 3322 _x000D_ 659 _x000D_ -825 _x000D_ -1779 _x000D_ -411 4133 _x000D_
hsa-mir-515-2	Chr19: 54185263 - 54193346 [+]	54172186 (16077)	9	AtgattggctG_x000D_ agcccaatTcT_x000D_ gccccaatAaa_x000D_ CTgccaatgca_x000D_ agaccaatctT_x000D_ ttTattgggta_x000D_ tTTccaatggg_x000D_ gggccaatAaa_x000D_	-1379 _x000D_ -271 1169 _x000D_ -2940 _x000D_ 476 _x000D_ -2104 _x000D_ 4584 _x000D_ 3034 _x000D_ 1287 _x000D_
hsa-mir-519c	Chr19: 54186723 - 54194810 [+]	54172186 (17537)	7	AtgattggctG_x000D_ agcccaatTcT_x000D_ CTgccaatgca_x000D_ ttTattgggta_x000D_ tTTccaatggg_x000D_ gggccaatAaa_x000D_	-2839 _x000D_ -1731 -208 _x000D_ -901 _x000D_ 3120 _x000D_ 1570 _x000D_ -90 _x000D_
hsa-mir-1283-1	Chr19: 54188735 - 54196822 [+]	54172186 (19549)	6	aTTccaatggg_x000D_ agcccaatTcT_x000D_ CTgccaatgca_x000D_ ttTattgggta_x000D_ tTTccaatggg_x000D_ gggccaatAaa_x000D_	3671 _x000D_ -2220 _x000D_ -2913 _x000D_ 1108 _x000D_ -355 _x000D_ -2102 _x000D_
hsa-mir-520a	Chr19: 54191135 - 54199220 [+]	54172186 (21949)	6	aTTccaatggg_x000D_ tgcccaatTtT_x000D_ agcccaatTcT_x000D_ gagccaatAaa_x000D_ ttTattgggta_x000D_ tTTccaatggg_x000D_	1273 _x000D_ 3158 _x000D_ 3972 _x000D_ 4154 _x000D_ -1205 _x000D_ -2755 _x000D_
hsa-mir-526b	Chr19: 54194647 - 54202730 [+]	54172186 (25461)	9	aTTccaatggg_x000D_ tgcccaatTtT_x000D_ agcccaatTcT_x000D_ AgcattgggAt_x000D_ gagccaatAaa_x000D_ gcaccaatAtg_x000D_ gggccaatAaa_x000D_ tcTattggtga_x000D_	-2154 _x000D_ -269 _x000D_ 462 2784 _x000D_ 3488 _x000D_ 644 _x000D_ 2244 _x000D_ 2966 _x000D_ 3645 _x000D_
hsa-mir-519b	Chr19: 54195467 - 54203548 [+]	54172186 (26281)	10	aTTccaatggg_x000D_ tgcccaatTtT_x000D_ agcccaatTcT_x000D_ AgcattgggAt_x000D_ gagccaatAaa_x000D_ gcaccaatAtg_x000D_ gggccaatAaa_x000D_ tcTattggtga_x000D_	-2974 _x000D_ -1089 _x000D_ -275 1966 _x000D_ 2670 _x000D_ -93 _x000D_ 1426 _x000D_ 2148 4631 _x000D_ 2827 _x000D_
hsa-mir-525	Chr19: 54197787 - 54205872 [+]	54172186 (28601)	9	agcccaatTcT_x000D_ AgcattgggAt_x000D_ ttTattgggga_x000D_ gagccaatAaa_x000D_ gcaccaatAtg_x000D_ gggccaatAaa_x000D_ tcTattggtga_x000D_	-2595 -273 _x000D_ 346 _x000D_ 3136 _x000D_ -2413 _x000D_ -813 _x000D_ -91 2307 _x000D_ 503 _x000D_
hsa-mir-523	Chr19: 54198639 - 54206726 [+]	54172186 (29453)	9	agcccaatTcT_x000D_ AgcattgggAt_x000D_ ttTattgggga_x000D_ caTattggcca_x000D_ gcaccaatAtg_x000D_ AcAattggggt_x000D_ gggccaatAaa_x000D_ tcTattggtga_x000D_	-1125 _x000D_ -421 _x000D_ 2282 _x000D_ 4727 _x000D_ -1665 _x000D_ 4913 _x000D_ -943 1453 _x000D_ -264 _x000D_
hsa-mir-518f	Chr19: 54200269 - 54208356 [+]	54172186 (31083)	11	taTccaatctT_x000D_ tggccaatAtg_x000D_ tcTattgggta_x000D_ agcccaatTcT_x000D_ AgcattgggAt_x000D_ ttTattgggga_x000D_ caTattggcca_x000D_ AcAattggggt_x000D_ gggccaatAaa_x000D_ tcTattggtga_x000D_	3916 _x000D_ 3750 _x000D_ 4588 _x000D_ -2755 _x000D_ -2051 _x000D_ 652 _x000D_ 3097 _x000D_ 3283 _x000D_ -2573 -90 _x000D_ -1894 _x000D_
hsa-mir-520b	Chr19: 54201481 - 54209542 [+]	54172186 (32295)	9	taTccaatctT_x000D_ tggccaatAtg_x000D_ tcTattgggta_x000D_ agcccaatTcT_x000D_ ttTattgggga_x000D_ caTattggcca_x000D_ AcAattggggt_x000D_ gggccaatAaa_x000D_	2730 _x000D_ 2564 _x000D_ 3402 _x000D_ 4695 _x000D_ -473 _x000D_ 1911 _x000D_ 2097 _x000D_ -1302 4873 _x000D_
hsa-mir-518b	Chr19: 54202991 - 54211074 [+]	54172186 (33805)	10	taTccaatctT_x000D_ tggccaatAtg_x000D_ tcTattgggta_x000D_ agcccaatTcT_x000D_ ttTattgggga_x000D_ caTattggcca_x000D_ AcAattggggt_x000D_ gggccaatAaa_x000D_	1198 _x000D_ 1032 _x000D_ 1870 _x000D_ 3163 4361 _x000D_ -1983 _x000D_ 379 _x000D_ 565 _x000D_ -2812 3341 _x000D_
hsa-mir-526a-1	Chr19: 54206506 - 54214591 [+]	54172186 (37320)	12	caTattgggca_x000D_ taTccaatctT_x000D_ tggccaatAtg_x000D_ tgaccaatAtg_x000D_ tgcattggcAc_x000D_ tcTattgggta_x000D_ agcccaatTcT_x000D_ aTcccaatgga_x000D_ AcAattggggt_x000D_ gggccaatAaa_x000D_	4406 _x000D_ -2234 _x000D_ -2400 _x000D_ 3857 _x000D_ 1939 _x000D_ -1562 _x000D_ -269 844 _x000D_ 4104 _x000D_ -2867 _x000D_ -91 4575 _x000D_
hsa-mir-520c	Chr19: 54207707 - 54215794 [+]	54172186 (38521)	9	caTattgggca_x000D_ tgaccaatAtg_x000D_ tgcattggcAc_x000D_ tcTattgggta_x000D_ agcccaatTcT_x000D_ aTcccaatgga_x000D_ gggccaatAaa_x000D_	3203 _x000D_ 2654 _x000D_ 736 _x000D_ -2763 _x000D_ -1470 -272 _x000D_ 2901 _x000D_ -1292 3372 _x000D_
hsa-mir-518c	Chr19: 54208989 - 54217090 [+]	54172186 (39803)	9	caTattgggca_x000D_ tgaccaatAtg_x000D_ tgcattggcAc_x000D_ agcccaatTcT_x000D_ aTcccaatgga_x000D_ gggccaatAaa_x000D_	1907 _x000D_ 1358 _x000D_ -459 _x000D_ -2752 -1554 _x000D_ 1605 _x000D_ -2574 2076 4421 _x000D_
hsa-mir-524	Chr19: 54211256 - 54219343 [+]	54172186 (42070)	7	caTattgggca_x000D_ tgaccaatAtg_x000D_ tgcattggcAc_x000D_ ttTattgggga_x000D_ aTcccaatgga_x000D_ gggccaatAaa_x000D_	-259 _x000D_ -808 _x000D_ -2726 _x000D_ 3240 _x000D_ -561 _x000D_ -90 2168 _x000D_
hsa-mir-517a	Chr19: 54212522 - 54220609 [+]	54172186 (43336)	7	caTattgggca_x000D_ gggccaatAcg_x000D_ tgaccaatAtg_x000D_ ttTattgggga_x000D_ aTcccaatgga_x000D_ gggccaatAaa_x000D_	-1525 _x000D_ 4150 _x000D_ -2074 _x000D_ 1974 _x000D_ -1827 _x000D_ -1356 902 _x000D_
hsa-mir-519d	Chr19: 54213601 - 54221689 [+]	54172186 (44415)	6	caTattgggca_x000D_ gggccaatAcg_x000D_ ttTattgggga_x000D_ aTcccaatgga_x000D_ gggccaatAaa_x000D_	-2604 _x000D_ 3070 _x000D_ 894 _x000D_ -2906 _x000D_ -2435 -90 _x000D_
hsa-mir-521-2	Chr19: 54216848 - 54224935 [+]	54172186 (47662)	4	ggaccaatAaa_x000D_ gggccaatAcg_x000D_ ttTattgggga_x000D_ tgTccaatAta_x000D_	3325 _x000D_ -89 _x000D_ -2265 _x000D_ 3643 _x000D_
hsa-mir-520d	Chr19: 54220350 - 54228437 [+]		7	ggaccaatAaa_x000D_ tgTattgggga_x000D_ agcccaatTcT_x000D_ ggAattggAga_x000D_ tgTccaatAta_x000D_ gggccaatAaa_x000D_	-90 _x000D_ 2896 _x000D_ 1711 4987 _x000D_ 1834 _x000D_ 141 _x000D_ 1893 _x000D_
hsa-mir-517b	Chr19: 54221330 - 54229397 [+]		8	ggaccaatAaa_x000D_ tgTattgggga_x000D_ agcccaatTcT_x000D_ ggAattggAga_x000D_ tgTccaatAta_x000D_ gggccaatAaa_x000D_	-1070 _x000D_ 1936 _x000D_ 751 4027 _x000D_ 874 _x000D_ -752 _x000D_ 933 4209 _x000D_
hsa-mir-520g	Chr19: 54222420 - 54230510 [+]		8	ggaccaatAaa_x000D_ tgTattgggga_x000D_ agcccaatTcT_x000D_ ggAattggAga_x000D_ tgTccaatAta_x000D_ gggccaatAaa_x000D_	-2160 _x000D_ 823 _x000D_ -272 2914 _x000D_ -149 _x000D_ -1842 _x000D_ -90 3096 _x000D_
hsa-mir-516b-2	Chr19: 54225696 - 54233781 [+]		7	tgTattgggga_x000D_ agcccaatTcT_x000D_ cccattgggAc_x000D_ gggccaatAca_x000D_ gggccaatAaa_x000D_ gcAattggctc_x000D_	-2363 _x000D_ -272 4045 _x000D_ 3966 _x000D_ 4224 _x000D_ -90 _x000D_ 3250 _x000D_
hsa-mir-526a-2	Chr19: 54227176 - 54235241 [+]		8	agcccaatTcT_x000D_ accccaatgtc_x000D_ cccattgggAc_x000D_ gggccaatAca_x000D_ gggccaatAaa_x000D_ gcAattggctc_x000D_	-1752 2585 3747 _x000D_ 4983 _x000D_ 2506 _x000D_ 2764 _x000D_ -1570 _x000D_ 1790 _x000D_
hsa-mir-518e	Chr19: 54230092 - 54238180 [+]		9	ggaccaatAaa_x000D_ ttTattggAga_x000D_ agcccaatTcT_x000D_ accccaatgtc_x000D_ cccattgggAc_x000D_ gggccaatAca_x000D_ gcAattggctc_x000D_	4861 _x000D_ 2118 _x000D_ -266 808 4679 _x000D_ 2044 _x000D_ -345 _x000D_ -87 _x000D_ -1061 _x000D_
hsa-mir-518a-1	Chr19: 54231260 - 54239345 [+]		10	ggaccaatAaa_x000D_ ttTattggAga_x000D_ agcccaatTcT_x000D_ accccaatgtc_x000D_ ttTattgggga_x000D_ cccattgggAc_x000D_ gggccaatAca_x000D_ gcAattggctc_x000D_	3696 _x000D_ 953 _x000D_ -1434 -272 3514 _x000D_ 879 _x000D_ 4644 _x000D_ -1513 _x000D_ -1255 _x000D_ -2229 _x000D_
hsa-mir-518d	Chr19: 54235131 - 54243218 [+]		8	ggaccaatAaa_x000D_ tggccaatTtT_x000D_ ttTattggAga_x000D_ agcccaatTcT_x000D_ accccaatgtc_x000D_ ttTattgggga_x000D_ gggccaatAca_x000D_	-90 _x000D_ 2457 _x000D_ -2833 _x000D_ -272 1609 _x000D_ -2907 _x000D_ 771 _x000D_ 4279 _x000D_
hsa-mir-516b-1	Chr19: 54237099 - 54245189 [+]		9	ggaccaatAaa_x000D_ ttcattgggga_x000D_ tggccaatTtT_x000D_ agcccaatTcT_x000D_ accccaatgtc_x000D_ ttTattgggga_x000D_ gggccaatAca_x000D_ AtcattgggAa_x000D_	-2058 _x000D_ 3415 _x000D_ 486 _x000D_ -2240 -272 _x000D_ 3340 _x000D_ -1110 _x000D_ 2308 _x000D_ 4770 _x000D_
hsa-mir-518a-2	Chr19: 54239587 - 54247674 [+]		8	ttcattgggga_x000D_ tggccaatTtT_x000D_ agcccaatTcT_x000D_ accccaatgtc_x000D_ ttTattgggga_x000D_ gggccaatAca_x000D_ gggccaatAaa_x000D_ AtcattgggAa_x000D_	930 _x000D_ -1912 _x000D_ -2760 _x000D_ 855 _x000D_ 4299 _x000D_ -90 _x000D_ 3003 _x000D_ 2285 _x000D_
hsa-mir-517c	Chr19: 54241567 - 54249662 [+]		7	ttcattgggga_x000D_ accccaatgtc_x000D_ ttTattgggga_x000D_ gggccaatAca_x000D_ gggccaatAaa_x000D_ AtcattgggAa_x000D_ gagattgggga_x000D_	-963 _x000D_ -1038 _x000D_ 2311 _x000D_ -2070 _x000D_ 1015 _x000D_ 297 _x000D_ 4699 _x000D_
hsa-mir-520h	Chr19: 54242766 - 54250854 [+]		6	ttcattgggga_x000D_ accccaatgtc_x000D_ ttTattgggga_x000D_ gggccaatAaa_x000D_ AtcattgggAa_x000D_ gagattgggga_x000D_	-2162 _x000D_ -2237 _x000D_ 1119 _x000D_ -89 _x000D_ -807 _x000D_ 3507 _x000D_
hsa-mir-521-1	Chr19: 54248890 - 54256977 [+]		4	ggaccaatAaa_x000D_ agcccaatTcT_x000D_ ctcattgggAc_x000D_ gagattgggga_x000D_	2398 _x000D_ 2216 _x000D_ 3322 _x000D_ -2529 _x000D_
hsa-mir-522	Chr19: 54251465 - 54259552 [+]		4	ggaccaatAaa_x000D_ agcccaatTcT_x000D_ ctcattgggAc_x000D_ gggccaatAca_x000D_	-90 _x000D_ -272 _x000D_ 747 _x000D_ 2630 _x000D_
hsa-mir-519a-1	Chr19: 54252651 - 54260736 [+]		5	ggaccaatAaa_x000D_ agcccaatTcT_x000D_ ctcattgggAc_x000D_ gggccaatAca_x000D_ gggccaatAaa_x000D_	-1276 _x000D_ -1458 _x000D_ -352 _x000D_ 1446 _x000D_ 4172 _x000D_
hsa-mir-527	Chr19: 54254272 - 54262357 [+]		5	ggaccaatAaa_x000D_ aggccaatTgT_x000D_ ctcattgggAc_x000D_ gggccaatAca_x000D_ gggccaatAaa_x000D_	-2897 _x000D_ 3554 _x000D_ -1973 _x000D_ -90 _x000D_ 2551 _x000D_
hsa-mir-516a-1	Chr19: 54256995 - 54265085 [+]		7	aggccaatTgT_x000D_ agcccaatTcT_x000D_ ttTattgggga_x000D_ cccattgggAc_x000D_ gggccaatAca_x000D_ gggccaatAaa_x000D_	826 _x000D_ 4028 _x000D_ 2295 _x000D_ 3949 _x000D_ -2813 _x000D_ -87 4210 _x000D_
hsa-mir-1283-2	Chr19: 54258486 - 54266573 [+]		7	aggccaatTgT_x000D_ agcccaatTcT_x000D_ ttTattgggga_x000D_ cccattgggAc_x000D_ gggccaatAaa_x000D_	-575 _x000D_ 2540 _x000D_ 807 _x000D_ 2461 _x000D_ -1578 2722 3935 _x000D_
hsa-mir-516a-2	Chr19: 54261387 - 54269477 [+]		7	agcccaatTcT_x000D_ ttTattgggAa_x000D_ ttTattgggga_x000D_ cccattgggAc_x000D_ tTgccaatgaa_x000D_ gggccaatAaa_x000D_	-274 _x000D_ 3872 _x000D_ -2007 _x000D_ -353 _x000D_ 4610 _x000D_ -92 1031 _x000D_
hsa-mir-519a-2	Chr19: 54262598 - 54270685 [+]		7	agcccaatTcT_x000D_ ttTattgggAa_x000D_ ttTattggttG_x000D_ cccattgggAc_x000D_ tTgccaatgaa_x000D_ gggccaatAaa_x000D_	-1485 _x000D_ 2664 _x000D_ 4278 _x000D_ -1564 _x000D_ 3402 _x000D_ -1303 -90 _x000D_
hsa-mir-371	Chr19: 54287929 - 54295996 [+]	54278742 (12187)	10	tggccaatggg_x000D_ gTcccaatAcc_x000D_ gaAattggggt_x000D_ ttgattgggtG_x000D_ tgcccaatctg_x000D_ tcTattgggtt_x000D_ AaTattgggta_x000D_ tacattggcca_x000D_ Atcattggcct_x000D_ tTTccaatgta_x000D_	3724 _x000D_ 2719 _x000D_ 2060 _x000D_ 37 _x000D_ 3363 _x000D_ 1441 _x000D_ 3311 _x000D_ 2075 _x000D_ -671 _x000D_ -950 _x000D_
hsa-mir-372	Chr19: 54288144 - 54296211 [+]	54278742 (12402)	10	tggccaatggg_x000D_ gTcccaatAcc_x000D_ gaAattggggt_x000D_ ttgattgggtG_x000D_ tgcccaatctg_x000D_ tcTattgggtt_x000D_ AaTattgggta_x000D_ tacattggcca_x000D_ Atcattggcct_x000D_ tTTccaatgta_x000D_	3509 _x000D_ 2504 _x000D_ 1845 _x000D_ -111 _x000D_ 3148 _x000D_ 1226 _x000D_ 3096 _x000D_ 1860 _x000D_ -886 _x000D_ -1165 _x000D_
hsa-mir-373	Chr19: 54288959 - 54297028 [+]	54278742 (13217)	10	tggccaatggg_x000D_ gTcccaatAcc_x000D_ gaAattggggt_x000D_ ttgattgggtG_x000D_ tgcccaatctg_x000D_ tcTattgggtt_x000D_ AaTattgggta_x000D_ tacattggcca_x000D_ Atcattggcct_x000D_ tTTccaatgta_x000D_	2692 _x000D_ 1687 _x000D_ 1028 _x000D_ -926 _x000D_ 2331 _x000D_ 409 _x000D_ 2279 _x000D_ 1043 _x000D_ -1701 _x000D_ -1980 _x000D_
hsa-mir-935	Chr19: 54482561 - 54490652 [+]	54483572 (1989)	9	ggcattggAgc_x000D_ gggattggccG_x000D_ tgTattggggt_x000D_ gacccaatctc_x000D_ AcAattgggct_x000D_ AccattggcgG_x000D_ gtgattggAgG_x000D_ AgcattgggAa_x000D_ aggccaatctg_x000D_	1018 _x000D_ -1589 _x000D_ 2165 _x000D_ 3927 _x000D_ -1950 _x000D_ -575 _x000D_ 2658 _x000D_ -1480 _x000D_ 4881 _x000D_	defined by CACNG8 TSS
hsa-mir-1274b	Chr19: 58019441 - 58027441 [-]	58039164 (14723)	14	aagccaatAac_x000D_ ggcccaatAac_x000D_ tTgccaatgtc_x000D_ AgcattgggtG_x000D_ Aagattgggct_x000D_ CagccaatAca_x000D_ gtTattggtct_x000D_ tgAattggcct_x000D_ ctgattggAta_x000D_ ttTattgggAt_x000D_ CaTccaatcgc_x000D_ cccattggttt_x000D_ CagccaatTaa_x000D_ tTTccaatgca_x000D_	3633 _x000D_ 1076 _x000D_ -2859 _x000D_ -1293 _x000D_ -2248 _x000D_ 4742 _x000D_ 3069 _x000D_ -1514 _x000D_ -1560 _x000D_ 2132 _x000D_ -629 _x000D_ -749 _x000D_ -1282 _x000D_ 3528 _x000D_
hsa-mir-1292	Chr20: 2630423 - 2638489 [+]		12	Aagattggtgc_x000D_ Agcattggtta_x000D_ tgcattggggt_x000D_ tccccaatgtg_x000D_ gaTccaatctg_x000D_ ttcattggccG_x000D_ CacccaatccT_x000D_ ctAattgggga_x000D_ tcgattggAAa_x000D_ ccgattggtcG_x000D_ gacattggAtG_x000D_ gaTccaatAaa_x000D_	1657 _x000D_ -2201 _x000D_ 3423 _x000D_ 4729 _x000D_ 3437 _x000D_ 3613 _x000D_ -1606 _x000D_ 2889 _x000D_ 1207 _x000D_ -214 _x000D_ 3378 _x000D_ 4163 _x000D_	defined by AL133345.1,NOP56 TSS
hsa-mir-103-2	Chr20: 3895141 - 3903219 [+]	3851324 (46817)	10	AtTattggtcc_x000D_ Aacattggctc_x000D_ taTattggggc_x000D_ ctgattggAAa_x000D_ gaTattgggga_x000D_ CagccaatAtg_x000D_ cagattggtgt_x000D_ tggattggAgt_x000D_ gcaccaatTta_x000D_ caTattggcca_x000D_	1178 _x000D_ -482 _x000D_ -1231 _x000D_ -1098 _x000D_ -178 _x000D_ 4432 _x000D_ 4075 _x000D_ 773 _x000D_ 571 _x000D_ 4339 _x000D_	defined by PANK2 TSS
hsa-mir-103-2-as	Chr20: 3893148 - 3901210 [-]	3906693 (8483)	10	gagccaatgtT_x000D_ tacccaatAga_x000D_ tTTccaatcag_x000D_ gccccaatAta_x000D_ CaaccaatAaa_x000D_ taAattggtgc_x000D_ tgcccaatAtT_x000D_ acTccaatcca_x000D_ ggaccaatAaT_x000D_ tccccaatAtc_x000D_	479 _x000D_ 3384 _x000D_ 1095 _x000D_ 1228 _x000D_ 3812 _x000D_ -590 _x000D_ 4523 _x000D_ -792 _x000D_ -1197 _x000D_ 175 _x000D_
hsa-mir-3192	Chr20: 18448259 - 18456336 [+]	18448732 (2527)	10	tacattgggAa_x000D_ tggattgggcc_x000D_ CaTccaatcca_x000D_ tacccaatctg_x000D_ tgAattggtga_x000D_ ttcattggctG_x000D_ ccTattggttc_x000D_ ttTattggAgt_x000D_ tggattggttt_x000D_ ccTattggcta_x000D_	3453 _x000D_ 885 _x000D_ -1326 _x000D_ 699 _x000D_ -1375 _x000D_ 1481 _x000D_ -1034 _x000D_ -1421 _x000D_ 4613 _x000D_ 63 _x000D_	defined by POLR3F TSS
hsa-mir-663	Chr20: 26183821 - 26191914 [-]	26189122 (208)	12	aTTccaatcaa_x000D_ taTccaatTtc_x000D_ gaaccaatTtT_x000D_ taAattggAta_x000D_ agaccaatAtc_x000D_ ttTattggggG_x000D_ agaccaatAac_x000D_ AaAattggggt_x000D_ gaaccaatgac_x000D_ CTaccaatgga_x000D_ tagccaatAtc_x000D_ AtcattggtgG_x000D_	4367 _x000D_ 779 _x000D_ -1810 _x000D_ 303 _x000D_ 4475 _x000D_ 2846 _x000D_ 4233 _x000D_ 1975 _x000D_ 4646 _x000D_ 2500 _x000D_ 4796 _x000D_ 3255 _x000D_	defined by RP3-410C9.2 TSS
hsa-mir-3193	Chr20: 30191989 - 30200044 [+]	30161116 (33873)	6	tagattggttG_x000D_ cccattggctG_x000D_ caTattgggga_x000D_ gtcattggcAa_x000D_ Atcattgggcc_x000D_ gaaccaatgca_x000D_	390 _x000D_ -1984 _x000D_ 2722 _x000D_ 7 _x000D_ -430 _x000D_ 2026 _x000D_
hsa-mir-1825	Chr20: 30822598 - 30830651 [+]	30795104 (30494)	5	ctgattggAta_x000D_ aggccaatcgc_x000D_ gacccaatTtT_x000D_ Cccccaatgtg_x000D_ gacattggAgt_x000D_	2026 _x000D_ 1721 _x000D_ -1193 _x000D_ -2631 _x000D_ 1929 _x000D_	defined by POFUT1 TSS
hsa-mir-644	Chr20: 33051130 - 33059224 [+]	33004327 (49803)	7	agcccaatctc_x000D_ tgcattggtAa_x000D_ tTgccaatAcc_x000D_ aggccaatTtg_x000D_ tTcccaatTtg_x000D_ aTgccaatAac_x000D_ AaAattggtta_x000D_	1325 _x000D_ 4873 _x000D_ -1065 _x000D_ 66 _x000D_ -456 _x000D_ 690 _x000D_ 1517 _x000D_	defined by ITCH TSS
hsa-mir-499	Chr20: 33575179 - 33583301 [+]	33543724 (34455)	3	gagattgggAt_x000D_ CacccaatTtc_x000D_ tcaccaatgag_x000D_	1073 _x000D_ -536 _x000D_ -2253 _x000D_	defined by MYH7B TSS
hsa-mir-1289-1	Chr20: 34036775 - 34044919 [-]	34053901 (11982)	6	tccccaatAgc_x000D_ tgcattggcAc_x000D_ accccaatctg_x000D_ aTcccaatAta_x000D_ tggattggAgG_x000D_ tTcccaatAgg_x000D_	807 _x000D_ -322 _x000D_ -2636 _x000D_ 2962 _x000D_ 2559 _x000D_ -419 _x000D_	defined by GDF5 TSS
hsa-mir-1259	Chr20: 47893847 - 47901847 [+]	47862617 (34230)	20	gagattggccG_x000D_ tgcattggccc_x000D_ ggcccaatcta_x000D_ tggattggAgt_x000D_ Aggattgggga_x000D_ gaTattggcAa_x000D_ aTTccaatggc_x000D_ gaAattggccc_x000D_ AcTattggcca_x000D_ tagccaatTgg_x000D_ ctgattggcta_x000D_ tccattggtAc_x000D_ cccattggctG_x000D_ ccAattggAtt_x000D_ AggattggtgG_x000D_ gtcattgggtG_x000D_ gacattggcct_x000D_ ctgattggtAa_x000D_ tacattggtga_x000D_ ctcattggAta_x000D_	1144 _x000D_ 454 _x000D_ 2057 _x000D_ 4258 _x000D_ 4010 _x000D_ 3018 _x000D_ 2162 _x000D_ 3441 _x000D_ 432 _x000D_ 2271 _x000D_ 1020 _x000D_ 3854 _x000D_ 982 _x000D_ 2274 _x000D_ 2965 _x000D_ 2836 _x000D_ 771 _x000D_ 2381 _x000D_ 3009 _x000D_ 1586 _x000D_	defined by C20orf199 TSS
hsa-mir-645	Chr20: 49199323 - 49207417 [+]	49191761 (10562)	7	aagccaatAtT_x000D_ tgTccaatccc_x000D_ gaaccaatAaT_x000D_ tcTccaatgcc_x000D_ tacccaatTac_x000D_ acaccaatAgT_x000D_ AgAattgggtc_x000D_	-1301 _x000D_ 4321 _x000D_ -2620 _x000D_ 368 _x000D_ -685 _x000D_ 246 _x000D_ 2684 _x000D_
hsa-mir-1302-5	Chr20: 49226172 - 49234322 [-]	49240933 (9611)	4	gcaccaatgtg_x000D_ taAattggttt_x000D_ ttgattggAAa_x000D_ taaccaatTtT_x000D_	209 _x000D_ <15> _x000D_ <111> _x000D_ -1479 _x000D_	defined by C20orf175 TSS
hsa-mir-3194	Chr20: 50064441 - 50072514 [-]	50117219 (47705)	13	ggAattggctc_x000D_ AtTattggcca_x000D_ gtgattggggG_x000D_ ggAattggtAc_x000D_ aaaccaatTcT_x000D_ gaaccaatTtT_x000D_ gagattggtgG_x000D_ aagccaatTaa_x000D_ AaTattggcta_x000D_ caAattggAta_x000D_ gcTccaatgtT_x000D_ aaaccaatAca_x000D_ caAattggAga_x000D_	470 _x000D_ 2121 _x000D_ 693 _x000D_ -764 _x000D_ -2035 _x000D_ -527 _x000D_ 365 _x000D_ -1054 _x000D_ -1045 _x000D_ -353 _x000D_ 3839 _x000D_ -2612 _x000D_ 3905 _x000D_	defined by NFATC2 TSS
hsa-mir-4325	Chr20: 55891557 - 55899647 [-]	55934805 (38158)	10	tccattggAgt_x000D_ cacattggcAG_x000D_ aTgccaatgag_x000D_ gccccaatTgT_x000D_ tgcccaatTta_x000D_ AgTattggctt_x000D_ aagccaatcac_x000D_ Atgattggggc_x000D_ tTTccaatgcc_x000D_ acTccaatgga_x000D_	1802 _x000D_ -1116 _x000D_ 1486 _x000D_ -2982 _x000D_ -1127 _x000D_ 4794 _x000D_ 4081 _x000D_ 2872 _x000D_ 2418 _x000D_ 1851 _x000D_
hsa-mir-296	Chr20: 57387669 - 57395749 [-]	57408989 (16240)	6	ggaccaatgga_x000D_ gacccaatgca_x000D_ aTcccaatgta_x000D_ gagattgggAc_x000D_ agTccaatTaa_x000D_ gagattggtgc_x000D_	822 _x000D_ 2958 _x000D_ 3290 _x000D_ -1864 _x000D_ -2955 _x000D_ 3789 _x000D_
hsa-mir-298	Chr20: 57388280 - 57396368 [-]	57408989 (15621)	7	ggaccaatgga_x000D_ gacccaatgca_x000D_ aTcccaatgta_x000D_ cacattgggta_x000D_ gagattgggAc_x000D_ agTccaatTaa_x000D_ gagattggtgc_x000D_	1433 _x000D_ 3569 _x000D_ 3901 _x000D_ -2666 _x000D_ -1245 _x000D_ -2336 _x000D_ 4400 _x000D_
hsa-mir-646	Chr20: 58880532 - 58888626 [+]	58837430 (46102)	15	gacccaatgtT_x000D_ AtTattggtta_x000D_ accccaatgca_x000D_ tagccaatgga_x000D_ gagccaatcca_x000D_ AggattggcAa_x000D_ ggcccaatTtg_x000D_ gagccaatgcc_x000D_ ggTccaatgtc_x000D_ AggattggtAa_x000D_ gTcccaatgcc_x000D_ tTcccaatcac_x000D_ tccccaatTtT_x000D_ gaAattggAca_x000D_ gacattggctG_x000D_	-532 _x000D_ -2716 _x000D_ 8 _x000D_ 4671 _x000D_ -2189 _x000D_ -1819 _x000D_ 132 _x000D_ -1474 _x000D_ 3601 _x000D_ -569 _x000D_ -2593 _x000D_ -2081 _x000D_ 3056 _x000D_ 1429 _x000D_ 4416 _x000D_	defined by RP5-1043L13.1 TSS
hsa-mir-1257	Chr20: 60523601 - 60531718 [-]	60540812 (12094)	8	ggTattggggc_x000D_ Agcattggtga_x000D_ tcTattggtct_x000D_ aaTccaatggg_x000D_ cacattggctt_x000D_ AccattggcAa_x000D_ ggcattggAtG_x000D_ gcaccaatgtc_x000D_	3347 _x000D_ 4788 _x000D_ -2080 _x000D_ 685 _x000D_ 3152 _x000D_ -1512 _x000D_ -77 _x000D_ 3863 _x000D_	defined by TAF4 TSS
hsa-mir-3195	Chr20: 60636858 - 60644942 [+]	60639685 (173)	9	gtcattggAtt_x000D_ Cggccaatggc_x000D_ gtTattggAca_x000D_ cagattggAgt_x000D_ gcgattggctG_x000D_ gagattggAgc_x000D_ tgaccaatAgc_x000D_ Cagccaatgag_x000D_ agTccaatAcc_x000D_	4493 _x000D_ 1147 _x000D_ 2008 _x000D_ 2767 _x000D_ 1116 _x000D_ 3922 _x000D_ -1508 _x000D_ 2360 _x000D_ -1953 _x000D_
hsa-mir-1-1	Chr20: 61148513 - 61156584 [+]	61143098 (8415)	5	gggattggggG_x000D_ cccattggtct_x000D_ cccattggggt_x000D_ cagattggAgG_x000D_ taAattggtAt_x000D_	1426 _x000D_ -1419 _x000D_ 4038 _x000D_ 1138 _x000D_ -1149 _x000D_	defined by C20orf166 TSS
hsa-mir-133a-2	Chr20: 61159119 - 61167221 [+]		9	cacattggggt_x000D_ gacattggtgt_x000D_ cagattggAgG_x000D_ tgaccaatgcg_x000D_ ttgattggcAa_x000D_ ttTattggcgG_x000D_ tccattgggtG_x000D_ aaaccaatgtT_x000D_ tgTccaatgga_x000D_	-2133 _x000D_ -904 _x000D_ 811 _x000D_ 4496 _x000D_ -1769 _x000D_ 2518 _x000D_ 1568 _x000D_ 234 _x000D_ <47> _x000D_	defined by C20orf166 TSS
hsa-mir-124-3	Chr20: 61806852 - 61814939 [+]	61808955 (897)	4	tgcattgggtc_x000D_ tcTccaatgaa_x000D_ gccattggcca_x000D_ ggcattggtcc_x000D_	2440 _x000D_ -2278 _x000D_ 2832 _x000D_ 3330 _x000D_
hsa-mir-3196	Chr20: 61867131 - 61875195 [+]	61843589 (26542)	4	Ccaccaatgaa_x000D_ cagattggcca_x000D_ ggcattggAca_x000D_ gagattggcca_x000D_	3765 _x000D_ 3648 _x000D_ 100 _x000D_ -2741 _x000D_	defined by BIRC7,NKAIN4 TSS
hsa-mir-4326	Chr20: 61915160 - 61923219 [+]	61885187 (32973)	1	tccccaatTcT_x000D_	4077 _x000D_	defined by ARFGAP1 TSS
hsa-mir-941-1	Chr20: 62547794 - 62555911 [+]	62527100 (23694)	2	aacccaatctc_x000D_ tTcccaatccT_x000D_	3406 _x000D_ -2779 _x000D_	defined by DNAJC5 TSS
hsa-mir-941-2	Chr20: 62548101 - 62556218 [+]	62526490 (24611)	1	aacccaatctc_x000D_	3099 _x000D_	defined by DNAJC5 TSS
hsa-mir-941-3	Chr20: 62548213 - 62556330 [+]	62526490 (24723)	1	aacccaatctc_x000D_	2987 _x000D_	defined by DNAJC5 TSS
hsa-mir-1914	Chr20: 62567817 - 62575897 [-]		6	aaaccaatAgT_x000D_ ccgattggcca_x000D_ CacccaatTcc_x000D_ ggcattggtga_x000D_ gtgattggtta_x000D_ tgcccaatAca_x000D_	4466 _x000D_ 2711 _x000D_ -420 _x000D_ 1308 _x000D_ 1639 _x000D_ 1139 _x000D_	defined by UCKL1 TSS
hsa-mir-647	Chr20: 62568983 - 62577079 [-]	62587801 (13722)	5	ccgattggcca_x000D_ CacccaatTcc_x000D_ ggcattggtga_x000D_ gtgattggtta_x000D_ tgcccaatAca_x000D_	3877 _x000D_ 666 _x000D_ 2474 _x000D_ 2805 _x000D_ 2305 _x000D_	defined by UCKL1 TSS
hsa-mir-3156-3	Chr21: 14773704 - 14781781 [-]		8	taTattggcgG_x000D_ gacattgggAG_x000D_ ctTattggttG_x000D_ ttcattggAtG_x000D_ AagattggctG_x000D_ ggTattggctG_x000D_ AtgattggtAa_x000D_ tTcccaatAac_x000D_	545 _x000D_ -536 _x000D_ -88 _x000D_ 587 _x000D_ -187 _x000D_ 3349 _x000D_ 1419 _x000D_ 189 _x000D_	defined by AL050302.1 TSS
hsa-mir-3118-5	Chr21: 15012095 - 15020171 [-]	15037875 (20704)	13	tgTattggAtt_x000D_ acTccaatggg_x000D_ tgTattggtAt_x000D_ tccattggcca_x000D_ tgTattgggcc_x000D_ tcAattggAgc_x000D_ tTgccaatctg_x000D_ ccTattggttt_x000D_ taAattgggtt_x000D_ CcaccaatgaT_x000D_ tcgccaatTgc_x000D_ tagccaatTca_x000D_ AaTattggttt_x000D_	94 _x000D_ -962 _x000D_ -1110 _x000D_ 2637 _x000D_ 495 _x000D_ -916 _x000D_ 2102 _x000D_ -1531 _x000D_ 3745 _x000D_ -2793 _x000D_ 1983 _x000D_ -2068 _x000D_ 3211 _x000D_
hsa-mir-99a	Chr21: 17908409 - 17916490 [+]	17907551 (3858)	18	aacccaatgcT_x000D_ Cagccaatcac_x000D_ tTaccaatTcc_x000D_ ttgattggtct_x000D_ ttTattggAtt_x000D_ taTattggAgc_x000D_ Atcattggtct_x000D_ CcTccaatgcc_x000D_ gTaccaatgaa_x000D_ tgTattggctc_x000D_ gagccaatTtg_x000D_ taaccaatAtT_x000D_ tTgccaatAaa_x000D_ taTattggctG_x000D_ cccattggcAt_x000D_ AccattggAtt_x000D_ gcAattggAct_x000D_ tcAattgggca_x000D_	-1218 _x000D_ 4780 _x000D_ -454 _x000D_ 2300 _x000D_ 1298 _x000D_ 4945 _x000D_ 1054 _x000D_ 1264 _x000D_ 3250 _x000D_ -2718 _x000D_ 785 _x000D_ 3680 _x000D_ 2665 _x000D_ 1068 _x000D_ <0> _x000D_ 345 _x000D_ 3946 _x000D_ -1464 _x000D_	defined by C21orf34 TSS
hsa-let-7c	Chr21: 17909148 - 17917232 [+]	17907551 (4597)	17	aacccaatgcT_x000D_ Cagccaatcac_x000D_ tTaccaatTcc_x000D_ ttgattggtct_x000D_ ttTattggAtt_x000D_ taTattggAgc_x000D_ Atcattggtct_x000D_ CcTccaatgcc_x000D_ gTaccaatgaa_x000D_ gagccaatTtg_x000D_ taaccaatAtT_x000D_ tTgccaatAaa_x000D_ taTattggctG_x000D_ cccattggcAt_x000D_ AccattggAtt_x000D_ gcAattggAct_x000D_ tcAattgggca_x000D_	-1957 _x000D_ 4038 _x000D_ -1193 _x000D_ 1558 _x000D_ 556 _x000D_ 4203 _x000D_ 312 _x000D_ 522 _x000D_ 2508 _x000D_ 43 _x000D_ 2938 _x000D_ 1923 _x000D_ 326 _x000D_ -739 _x000D_ -313 _x000D_ 3204 _x000D_ -2203 _x000D_	defined by C21orf34 TSS
hsa-mir-125b-2	Chr21: 17959557 - 17967646 [+]	17958899 (3658)	9	gggccaatTac_x000D_ tcaccaatAaT_x000D_ tagccaatcac_x000D_ ctcattggAAt_x000D_ tagccaatgga_x000D_ Aggattggggt_x000D_ agaccaatgaa_x000D_ cagattggtct_x000D_ ttTattggcta_x000D_	-1019 _x000D_ 651 _x000D_ 2376 _x000D_ 1453 _x000D_ 4265 _x000D_ -705 _x000D_ 2515 _x000D_ -2286 _x000D_ 1707 _x000D_	defined by C21orf34 TSS
hsa-mir-548x	Chr21: 20053407 - 20061482 [-]		11	cagattgggtG_x000D_ gtTattggAgc_x000D_ acaccaatctT_x000D_ tgcattggcAa_x000D_ tTaccaatTaa_x000D_ tacattggtAa_x000D_ CacccaatgaT_x000D_ aTgccaatccT_x000D_ taTattggcca_x000D_ ttAattggtAt_x000D_ ttgattgggtt_x000D_	-2520 _x000D_ 3077 _x000D_ <65> _x000D_ 153 _x000D_ 4130 _x000D_ 1052 _x000D_ 3604 _x000D_ 4441 _x000D_ 1562 _x000D_ -555 _x000D_ 3977 _x000D_	defined by AL109763.1 TSS
hsa-mir-155	Chr21: 26943292 - 26951357 [+]	26933564 (12728)	9	aTTccaatgaa_x000D_ taTattggctG_x000D_ tTgccaatTtc_x000D_ accccaatcta_x000D_ Caaccaatgac_x000D_ gTcccaatTtg_x000D_ ggAattgggtG_x000D_ tggattggAgG_x000D_ ttAattgggtt_x000D_	4146 _x000D_ -1364 _x000D_ -249 _x000D_ 4300 _x000D_ 4280 _x000D_ 4872 _x000D_ 4354 _x000D_ 2398 _x000D_ -541 _x000D_	defined by MIRHG2 TSS
hsa-mir-4327	Chr21: 31742611 - 31750696 [-]		5	gaTccaatcac_x000D_ gaTattgggga_x000D_ aacccaatTag_x000D_ ttTattggttt_x000D_ taTccaatAag_x000D_	-2811 _x000D_ -2435 _x000D_ 1220 _x000D_ 3920 _x000D_ -1156 _x000D_	defined by KRTAP13-2 TSS
hsa-mir-802	Chr21: 37090013 - 37098107 [+]	37077286 (15727)	15	tgaccaatTaa_x000D_ tcaccaatggg_x000D_ gacccaatcgc_x000D_ caTattgggga_x000D_ caTattggcca_x000D_ aaTccaatTta_x000D_ gagattggggt_x000D_ CcgccaatccT_x000D_ accccaatTcc_x000D_ tgaccaatTta_x000D_ ttAattggAct_x000D_ aggccaatTtc_x000D_ taTccaatTtg_x000D_ ttAattggtgG_x000D_ agaccaatgca_x000D_	86 _x000D_ -1101 _x000D_ 3705 _x000D_ -480 _x000D_ 2344 _x000D_ 858 _x000D_ -2611 _x000D_ 4708 _x000D_ 4849 _x000D_ 3907 _x000D_ 1506 _x000D_ 2945 _x000D_ 1919 _x000D_ -1547 _x000D_ 3337 _x000D_
hsa-mir-3197	Chr21: 42536484 - 42544557 [+]	42536347 (3137)	3	cccattggAca_x000D_ CacccaatgcT_x000D_ aTcccaatTga_x000D_	2422 _x000D_ -1544 _x000D_ 1837 _x000D_
hsa-mir-3198	Chr22: 18241945 - 18250025 [-]	18257335 (10310)	7	AgcattggAtt_x000D_ tgTattggttc_x000D_ Aacattggtta_x000D_ tacattggAAt_x000D_ AgAattgggca_x000D_ caTattggtca_x000D_ tTcccaatAgg_x000D_	-645 _x000D_ 424 _x000D_ -1146 _x000D_ -355 _x000D_ -315 _x000D_ 1864 _x000D_ -113 _x000D_	defined by BID TSS
hsa-mir-648	Chr22: 18458633 - 18466727 [-]	18483523 (19796)	5	tgTccaatTcc_x000D_ ggaccaatAga_x000D_ gtgattggttc_x000D_ ctgattggtgG_x000D_ ctTattggcgt_x000D_	321 _x000D_ -17 _x000D_ 4423 _x000D_ 1155 _x000D_ 3427 _x000D_	defined by MICAL3,XXbac-B461K10.1 TSS
hsa-mir-185	Chr22: 20017662 - 20025744 [+]	20003574 (17088)	8	taAattggctt_x000D_ gTgccaatgag_x000D_ CTcccaatgac_x000D_ gggattggAga_x000D_ caTattggcca_x000D_ tccccaatggc_x000D_ Aggattggcca_x000D_ tggccaatTcg_x000D_	2651 _x000D_ 3346 _x000D_ <76> _x000D_ <9> _x000D_ -2593 _x000D_ 2032 _x000D_ 1605 _x000D_ -423 _x000D_	defined by C22orf25 TSS
hsa-mir-1306	Chr22: 20070581 - 20078666 [+]		1	tTcccaatAcc_x000D_	2879 _x000D_	defined by DGCR8 TSS
hsa-mir-1286	Chr22: 20231656 - 20239734 [-]	20255277 (18543)	8	aTTccaatggg_x000D_ CTgccaatctc_x000D_ gcTccaatggg_x000D_ CgcccaatAcc_x000D_ tgcccaatggc_x000D_ ttAattggcct_x000D_ gagccaatTac_x000D_ ggcattggggc_x000D_	-930 _x000D_ 1497 _x000D_ -731 _x000D_ 3907 _x000D_ 2574 _x000D_ 3083 _x000D_ 3801 _x000D_ 2301 _x000D_	defined by RTN4R TSS
hsa-mir-649	Chr22: 21383464 - 21391561 [-]	21400561 (12000)	8	agcccaatAgg_x000D_ tgAattggAca_x000D_ caAattggcAc_x000D_ gcTattggggt_x000D_ acaccaatcta_x000D_ cacattgggga_x000D_ ggTattggcAt_x000D_ gtcattggtAa_x000D_	626 _x000D_ -2160 _x000D_ 583 _x000D_ 940 _x000D_ -2398 _x000D_ -1943 _x000D_ 551 _x000D_ 349 _x000D_	defined by AC002472.3,TOP3B TSS
hsa-mir-301b	Chr22: 22004270 - 22012348 [+]	21998807 (8463)	16	CTcccaatgga_x000D_ gaTccaatcac_x000D_ cggattggctG_x000D_ gggattggccc_x000D_ gggattggAAc_x000D_ cgcattgggAa_x000D_ aggccaatgga_x000D_ ggcccaatAac_x000D_ tgTattggggG_x000D_ tacccaatTcg_x000D_ Cggccaatgag_x000D_ tggccaatAtg_x000D_ gccattggAcc_x000D_ cacattgggtc_x000D_ gagattggAgc_x000D_ gggccaatcgg_x000D_	1504 _x000D_ -2158 _x000D_ 4514 _x000D_ 4486 _x000D_ -222 _x000D_ 1205 _x000D_ 4142 _x000D_ 2596 _x000D_ -31 _x000D_ 84 _x000D_ -854 _x000D_ 3126 _x000D_ -1611 _x000D_ 582 _x000D_ -1053 _x000D_ -939 _x000D_	defined by PPIL2,TOP3B TSS
hsa-mir-130b	Chr22: 22004593 - 22012675 [+]	22006472 (1121)	17	CTcccaatgga_x000D_ gaTccaatcac_x000D_ cggattggctG_x000D_ gggattggccc_x000D_ gggattggAAc_x000D_ cgcattgggAa_x000D_ aggccaatgga_x000D_ ggcccaatAac_x000D_ tgTattggggG_x000D_ tacccaatTcg_x000D_ AcgattggAgc_x000D_ Cggccaatgag_x000D_ tggccaatAtg_x000D_ gccattggAcc_x000D_ cacattgggtc_x000D_ gagattggAgc_x000D_ gggccaatcgg_x000D_	1177 _x000D_ -2481 _x000D_ 4187 _x000D_ 4159 _x000D_ -545 _x000D_ 878 _x000D_ 3815 _x000D_ 2269 _x000D_ -354 _x000D_ -161 _x000D_ 4701 _x000D_ -1177 _x000D_ 2799 _x000D_ -1934 _x000D_ 255 _x000D_ -1376 _x000D_ -1262 _x000D_	defined by PPIL2,TOP3B TSS
hsa-mir-650	Chr22: 23162270 - 23170366 [+]		6	aacccaatTaa_x000D_ acaccaatgga_x000D_ gaaccaatgta_x000D_ ttAattggAtc_x000D_ gtTattggctG_x000D_ Cgcccaatgag_x000D_	-2237 _x000D_ -2607 _x000D_ 3935 _x000D_ 2702 _x000D_ 4574 _x000D_ -2124 _x000D_	defined by IGLV2-8,SC-9C5.1 TSS
hsa-mir-548j	Chr22: 26946177 - 26954289 [-]	26975386 (24097)	7	AtTattgggcc_x000D_ tTgccaatctc_x000D_ cagattggAgt_x000D_ CaaccaatTac_x000D_ cccattggAAt_x000D_ ttAattggggt_x000D_ agaccaatgcT_x000D_	-2063 _x000D_ -2236 _x000D_ 3950 _x000D_ 2749 _x000D_ 4343 _x000D_ -1384 _x000D_ -2320 _x000D_	defined by TPST2 TSS
hsa-mir-3199-1	Chr22: 28311512 - 28319600 [-]	28329277 (12677)	10	gaTattggtAa_x000D_ tgTccaatcaa_x000D_ agcccaatctc_x000D_ ttcattggAgt_x000D_ gagattggtAG_x000D_ aTgccaatAca_x000D_ ccTattgggAa_x000D_ aaTccaatgtc_x000D_ AaTattgggtt_x000D_ tccccaatccT_x000D_	3650 _x000D_ -114 _x000D_ -961 _x000D_ 3180 _x000D_ -1787 _x000D_ 2711 _x000D_ 3286 _x000D_ -121 _x000D_ 2974 _x000D_ -1171 _x000D_
hsa-mir-3199-2	Chr22: 28313514 - 28321600 [+]	28315016 (1498)	11	aacccaatAtT_x000D_ tgTattggcAt_x000D_ ttgattggAca_x000D_ gagattgggct_x000D_ CTaccaatctc_x000D_ gacattggAtt_x000D_ tcTattggcca_x000D_ ttTattggttt_x000D_ caTattggcca_x000D_ gccattggAtG_x000D_ Aggattgggga_x000D_	-2986 _x000D_ -2723 _x000D_ 104 _x000D_ 951 _x000D_ 1777 _x000D_ 111 _x000D_ 4425 _x000D_ 3414 _x000D_ 3309 _x000D_ 3938 _x000D_ 1161 _x000D_	defined by RP3-477H23.1 TSS
hsa-mir-3200	Chr22: 31124544 - 31132629 [+]		10	CaTccaatccc_x000D_ aagccaatTtT_x000D_ caTattggtgG_x000D_ taAattggttc_x000D_ ttcattggctt_x000D_ tTaccaatcaT_x000D_ ggTccaatAca_x000D_ tgTccaatAca_x000D_ Agcattggttt_x000D_ gacattgggAa_x000D_	4833 _x000D_ -1279 _x000D_ -2059 _x000D_ -2406 _x000D_ 4600 _x000D_ 348 _x000D_ 2024 _x000D_ <37> _x000D_ 4618 _x000D_ 4815 _x000D_	defined by MTMR3,OSBP2 TSS
hsa-mir-658	Chr22: 38235278 - 38243378 [-]	38273766 (33388)	13	Cggccaatgcc_x000D_ cccattggAtt_x000D_ Cagccaatggc_x000D_ ccgattggttt_x000D_ gtcattggttc_x000D_ ctTattggcca_x000D_ aTgccaatgaT_x000D_ gccattggAgG_x000D_ gaAattggccG_x000D_ gcTccaatTtg_x000D_ gtAattggtta_x000D_ ctTattggtga_x000D_ AaAattggggc_x000D_	4058 _x000D_ -954 _x000D_ 3663 _x000D_ -78 _x000D_ -41 _x000D_ 2605 _x000D_ 4064 _x000D_ 1654 _x000D_ -2787 _x000D_ -2429 _x000D_ -156 _x000D_ 631 _x000D_ -2242 _x000D_	defined by ANKRD54 TSS
hsa-mir-659	Chr22: 38238684 - 38246781 [-]	38273766 (29985)	11	cccattggAtt_x000D_ tgaccaatAtg_x000D_ aagccaatcga_x000D_ aaaccaatAaa_x000D_ gaAattggccG_x000D_ gcTccaatTtg_x000D_ gtAattggtta_x000D_ ccgattggttt_x000D_ ctTattggtga_x000D_ gtcattggttc_x000D_ AaAattggggc_x000D_	2352 _x000D_ -1421 _x000D_ -1908 _x000D_ -433 _x000D_ 519 _x000D_ 877 _x000D_ 3150 _x000D_ 3228 _x000D_ 4037 _x000D_ 3265 _x000D_ 1064 _x000D_
hsa-mir-1281	Chr22: 41485517 - 41493571 [+]	41445000 (43517)	7	tgTattggcAt_x000D_ gtgattgggAc_x000D_ gTaccaatTta_x000D_ aaTccaatggg_x000D_ caTattggtca_x000D_ tacattggAgt_x000D_ aTgccaatgca_x000D_	4765 _x000D_ -916 _x000D_ -1895 _x000D_ 3294 _x000D_ 2864 _x000D_ 2206 _x000D_ 829 _x000D_	defined by EP300 TSS
hsa-mir-33a	Chr22: 42293948 - 42302017 [+]	42273619 (23329)	7	tggattgggtG_x000D_ cagattggAgc_x000D_ cacattggttG_x000D_ ctAattggAtc_x000D_ AgcattggAgt_x000D_ ggcattggtgc_x000D_ ctTattggcct_x000D_	4293 _x000D_ 2172 _x000D_ 2329 _x000D_ -1533 _x000D_ -742 _x000D_ 4052 _x000D_ -298 _x000D_	defined by SREBF2 TSS
hsa-mir-1249	Chr22: 45591834 - 45599900 [-]	45608510 (11610)	3	cccattggttc_x000D_ tgcattggAct_x000D_ Aggattggcca_x000D_	4766 _x000D_ 4180 _x000D_ 1997 _x000D_	defined by C22orf9 TSS
hsa-let-7a-3	Chr22: 46505629 - 46513703 [+]	46473047 (35582)	3	AgTattggcgt_x000D_ tagattggtca_x000D_ gccattggAAt_x000D_	472 _x000D_ 2800 _x000D_ -2588 _x000D_	defined by MIRLET7B TSS
hsa-let-7b	Chr22: 46506566 - 46514649 [+]	46472982 (36584)	4	ctgattgggAG_x000D_ AgTattggcgt_x000D_ tgcattggtga_x000D_ tagattggtca_x000D_	4057 _x000D_ -391 _x000D_ 4139 _x000D_ 1854 _x000D_	defined by MIRLET7B TSS
hsa-mir-3201	Chr22: 48665124 - 48673176 [-]	48649582 (20594)	7	AagattggAcc_x000D_ tagattggttG_x000D_ aacccaatAaa_x000D_ tagccaatTtT_x000D_ tTTccaatgga_x000D_ CaTccaatgtg_x000D_ acaccaatTaT_x000D_	3282 _x000D_ 778 _x000D_ -1065 _x000D_ -2902 _x000D_ 99 _x000D_ -1787 _x000D_ 1821 _x000D_
