# Supplementary material for: Infinity: An In-Silico Tool for Genome-Wide Prediction of Specific DNA Matrices in miRNA Genomic Loci
Source: PLoS One. 2016 Apr 15;11(4):e0153658. doi: 10.1371/journal.pone.0153658 (PMC4833383; doi:10.1371/journal.pone.0153658)
Supplement: S5 Table — (XLSM) [file pone.0153658.s005.xlsm]

## Sheet: Foglio1
pre-miRNA	position	TSS position (distance of TSS from pre-miRNA)	n° of CCAAT matrices	CCAAT matrices	position of matrices respect to TSS	Host Gene
hsa-mir-200b	Chr1: 1092321 - 1100321 [+]	1098321 (4163)	5	Cagccaatccc_x000D_ cccattggggt_x000D_ ctgattgggtc_x000D_ gtgattggttt_x000D_ gagattggcca_x000D_	-1923 _x000D_ -690 _x000D_ -2602 _x000D_ -3921 _x000D_ -143 _x000D_
hsa-mir-200a	Chr1: 1092321 - 1100321 [+]	1098321 (4922)	5	Cagccaatccc_x000D_ cccattggggt_x000D_ ctgattgggtc_x000D_ gtgattggttt_x000D_ gagattggcca_x000D_	-1923 _x000D_ -690 _x000D_ -2602 _x000D_ -3921 _x000D_ -143 _x000D_
hsa-mir-197	Chr1: 110116162 - 110124162 [+]	110122162 (19353)	4	gccattgggga_x000D_ tacattggtgc_x000D_ tTgccaatTtg_x000D_ gTgccaatAtg_x000D_	-4860 _x000D_ 1606 _x000D_ -2366 _x000D_ -4847 _x000D_
hsa-mir-320b-1	Chr1: 117203270 - 117211270 [+]	117209270 (5101)	8	gaTccaatAtg_x000D_ aTTccaatccc_x000D_ ctTattgggtG_x000D_ aagccaatccT_x000D_ ctgattggAAa_x000D_ gTcccaatctc_x000D_ tagccaatgag_x000D_ gtTattggggG_x000D_	-1995 _x000D_ -2987 _x000D_ -3123 _x000D_ -999 _x000D_ 736 _x000D_ -3579 _x000D_ -4798 _x000D_ 1962 _x000D_
hsa-mir-92b	Chr1: 155158787 - 155166787 [+]	155164787 (181)	10	ggTattgggga_x000D_ tccattggtgc_x000D_ aacccaatgcc_x000D_ ggcccaatctc_x000D_ gggattggAgc_x000D_ Aggattgggtt_x000D_ cagattggcct_x000D_ gtgattggAgG_x000D_ gagattggAcc_x000D_ CggccaatgaT_x000D_	-607 _x000D_ 1158 _x000D_ 1833 _x000D_ -5098 _x000D_ -344 _x000D_ 1374 _x000D_ 1785 _x000D_ -4009 _x000D_ 1008 _x000D_ -5339 _x000D_
hsa-mir-181b-1	Chr1: 198854545 - 198862545 [-]	198856545 (28434)	13	tgcccaatAtg_x000D_ gcTccaatgta_x000D_ AgcattgggtG_x000D_ tagccaatAaa_x000D_ aaaccaatcaa_x000D_ gaTattggtga_x000D_ tTgccaatgaT_x000D_ gagccaatgca_x000D_ tgTattggAct_x000D_ gcaccaatTaT_x000D_ taTccaatTta_x000D_ tgTattggttt_x000D_ gcaccaatTgT_x000D_	-2572 _x000D_ -3475 _x000D_ -1720 _x000D_ -2249 _x000D_ 1422 _x000D_ -4717 _x000D_ -4020 _x000D_ 1558 _x000D_ -2939 _x000D_ -5641 _x000D_ 597 _x000D_ -5485 _x000D_ -4759 _x000D_	defined by RP11-31E23.1 TSS
hsa-mir-181a-1	Chr1: 198854545 - 198862545 [-]	198856545 (28263)	13	tgcccaatAtg_x000D_ gcTccaatgta_x000D_ AgcattgggtG_x000D_ tagccaatAaa_x000D_ aaaccaatcaa_x000D_ gaTattggtga_x000D_ tTgccaatgaT_x000D_ gagccaatgca_x000D_ tgTattggAct_x000D_ gcaccaatTaT_x000D_ taTccaatTta_x000D_ tgTattggttt_x000D_ gcaccaatTgT_x000D_	-2572 _x000D_ -3475 _x000D_ -1720 _x000D_ -2249 _x000D_ 1422 _x000D_ -4717 _x000D_ -4020 _x000D_ 1558 _x000D_ -2939 _x000D_ -5641 _x000D_ 597 _x000D_ -5485 _x000D_ -4759 _x000D_	defined by RP11-31E23.1 TSS
hsa-mir-135b	Chr1: 205423195 - 205431195 [-]	205425195 (7669)	11	tggccaatgaa_x000D_ CcgccaatAcc_x000D_ cggattgggAG_x000D_ gggattggggG_x000D_ tccccaatgcc_x000D_ gagattggtga_x000D_ ttgattgggta_x000D_ gggccaatTgc_x000D_ caAattggAgc_x000D_ AgTattgggca_x000D_ agcccaatgag_x000D_	-2940 _x000D_ -4235 _x000D_ -586 _x000D_ 433 _x000D_ -2083 _x000D_ 66 _x000D_ -63 _x000D_ -2617 _x000D_ -5035 _x000D_ 1568 _x000D_ -1180 _x000D_	defined by LEMD1 TSS
hsa-mir-29c	Chr1: 207995156 - 208003156 [-]	207997156 (21872)	13	gtcattggcca_x000D_ tccattggcca_x000D_ AgAattgggca_x000D_ gcTattggttt_x000D_ AcAattggccc_x000D_ tggccaatTac_x000D_ tTTccaatcag_x000D_ gagattggAAt_x000D_ ttTattggcAt_x000D_ ttgattggctc_x000D_ AtcattggtgG_x000D_ ctgattggtgG_x000D_ gggccaatggc_x000D_	-1083 _x000D_ 953 _x000D_ -2665 _x000D_ -4849 _x000D_ -5661 _x000D_ -971 _x000D_ 1347 _x000D_ -3338 _x000D_ -1786 _x000D_ 1033 _x000D_ -1218 _x000D_ 993 _x000D_ 1006 _x000D_
hsa-mir-29b-2	Chr1: 207995156 - 208003156 [-]	207997156 (21288)	13	gtcattggcca_x000D_ tccattggcca_x000D_ AgAattgggca_x000D_ gcTattggttt_x000D_ AcAattggccc_x000D_ tggccaatTac_x000D_ tTTccaatcag_x000D_ gagattggAAt_x000D_ ttTattggcAt_x000D_ ttgattggctc_x000D_ AtcattggtgG_x000D_ ctgattggtgG_x000D_ gggccaatggc_x000D_	-1083 _x000D_ 953 _x000D_ -2665 _x000D_ -4849 _x000D_ -5661 _x000D_ -971 _x000D_ 1347 _x000D_ -3338 _x000D_ -1786 _x000D_ 1033 _x000D_ -1218 _x000D_ 993 _x000D_ 1006 _x000D_
hsa-mir-215	Chr1: 220319512 - 220327512 [-]	220321512 (30208)	11	Aagattggcca_x000D_ ttAattgggct_x000D_ gTgccaatTgc_x000D_ CTaccaatgaa_x000D_ gcTattggAtt_x000D_ agaccaatTtc_x000D_ tTTccaatgaa_x000D_ gtcattggAtG_x000D_ ttAattggttt_x000D_ AaAattggtta_x000D_ agaccaatctg_x000D_	-5132 _x000D_ -4992 _x000D_ -3208 _x000D_ 1966 _x000D_ -5786 _x000D_ -5415 _x000D_ -4940 _x000D_ -3403 _x000D_ 737 _x000D_ -2780 _x000D_ -4604 _x000D_
hsa-mir-320b-2	Chr1: 224473279 - 224481279 [-]	224475279 (30436)	11	ttcattggcgc_x000D_ gtAattgggAt_x000D_ gaTattggtgc_x000D_ ttTattggcAt_x000D_ ttcattgggca_x000D_ CcaccaatAac_x000D_ caAattggAtc_x000D_ tcTattggtgt_x000D_ ttAattggtta_x000D_ tggattggtga_x000D_ AgcattggcAt_x000D_	-3785 _x000D_ 90 _x000D_ -247 _x000D_ -1805 _x000D_ -3624 _x000D_ -5884 _x000D_ -4065 _x000D_ -4512 _x000D_ -950 _x000D_ 1483 _x000D_ -1452 _x000D_	defined by NVL TSS
hsa-mir-552	Chr1: 35148911 - 35156911 [-]	35150911 (15616)	5	gtAattgggAt_x000D_ tggattggAga_x000D_ agcccaatgtg_x000D_ agaccaatAtg_x000D_ agTccaatctT_x000D_	1397 _x000D_ -2695 _x000D_ -5775 _x000D_ -2910 _x000D_ 1321 _x000D_
hsa-mir-30e	Chr1: 41169016 - 41177016 [+]	41175016 (45011)	12	Atgattgggtt_x000D_ CagccaatAag_x000D_ tggccaatAtg_x000D_ Cagccaatggg_x000D_ tgcattgggta_x000D_ Accattggcta_x000D_ gccattggcAt_x000D_ CagccaatcgT_x000D_ gtcattggAAc_x000D_ ttAattgggca_x000D_ ttcattggAgc_x000D_ tggccaatcag_x000D_	-4643 _x000D_ -364 _x000D_ -5411 _x000D_ -75 _x000D_ 534 _x000D_ -3662 _x000D_ -606 _x000D_ -116 _x000D_ 1245 _x000D_ -5546 _x000D_ 20 _x000D_ -416 _x000D_	defined by NFYC TSS
hsa-mir-186	Chr1: 71534333 - 71542333 [-]	71536333 (2934)	9	tacattggttG_x000D_ aaaccaatTta_x000D_ ccgattgggta_x000D_ Atcattggctt_x000D_ aaaccaatTaa_x000D_ Atcattggcct_x000D_ aTaccaatgtc_x000D_ ctTattggAgt_x000D_ tcaccaatTag_x000D_	-2556 _x000D_ -3382 _x000D_ -5121 _x000D_ -5595 _x000D_ -2433 _x000D_ -5618 _x000D_ -3184 _x000D_ -1436 _x000D_ -5528 _x000D_	defined by ZRANB2 TSS
hsa-mir-34a	Chr1: 9257025 - 9265025 [-]	9259025 (47189)	10	cggattggggG_x000D_ ctgattggtgc_x000D_ ttcattggAgt_x000D_ gcAattggtct_x000D_ ggAattgggcc_x000D_ AgcattgggtG_x000D_ Aagattgggtt_x000D_ Cacccaatgca_x000D_ CTcccaatgca_x000D_ gtcattggggt_x000D_	579 _x000D_ 202 _x000D_ 264 _x000D_ -4656 _x000D_ -2541 _x000D_ -2289 _x000D_ -3314 _x000D_ 1727 _x000D_ -149 _x000D_ -1295 _x000D_
hsa-mir-146b	Chr10: 104173511 - 104181511 [+]	104179511 (16758)	6	cccattgggga_x000D_ CccccaatAta_x000D_ tcgccaatTca_x000D_ AggattggggG_x000D_ gagccaatTcc_x000D_ gacattggctG_x000D_	-3299 _x000D_ -2086 _x000D_ 886 _x000D_ -3833 _x000D_ -3845 _x000D_ -3862 _x000D_
hsa-mir-483	Chr11: 2158855 - 2166855 [-]	2160855 (5416)	8	cccattggcgc_x000D_ tTcccaatTgc_x000D_ caAattggtcc_x000D_ tccattgggta_x000D_ ggcattggtct_x000D_ tTcccaatTtc_x000D_ tgaccaatTtg_x000D_ aTTccaatcca_x000D_	142 _x000D_ -1824 _x000D_ -1876 _x000D_ -2388 _x000D_ -3029 _x000D_ -1920 _x000D_ -3897 _x000D_ -4239 _x000D_	defined by IGF2,INS TSS
hsa-mir-210	Chr11: 614308 - 622308 [-]	616308 (48110)	1	gtcattggctG_x000D_	-2252 _x000D_
hsa-mir-200c	Chr12: 7030976 - 7038976 [+]	7036976 (35886)	15	gggattggtAt_x000D_ CaaccaatTca_x000D_ tTgccaatTca_x000D_ ctcattggggt_x000D_ ttTattggAcc_x000D_ gcgattggggc_x000D_ aaTccaatccc_x000D_ cagattggttG_x000D_ tggattgggtt_x000D_ AaTattggttt_x000D_ aTcccaatctc_x000D_ tTTccaatcca_x000D_ agaccaatggg_x000D_ tTcccaatccc_x000D_ tTcccaatTtc_x000D_	-5608 _x000D_ -2215 _x000D_ -2001 _x000D_ -4817 _x000D_ 1754 _x000D_ 375 _x000D_ -418 _x000D_ 1728 _x000D_ -2847 _x000D_ -5286 _x000D_ -404 _x000D_ -423 _x000D_ -2772 _x000D_ 699 _x000D_ -1845 _x000D_
hsa-mir-141	Chr12: 7030976 - 7038976 [+]	7036976 (36284)	15	gggattggtAt_x000D_ CaaccaatTca_x000D_ tTgccaatTca_x000D_ ctcattggggt_x000D_ ttTattggAcc_x000D_ gcgattggggc_x000D_ aaTccaatccc_x000D_ cagattggttG_x000D_ tggattgggtt_x000D_ AaTattggttt_x000D_ aTcccaatctc_x000D_ tTTccaatcca_x000D_ agaccaatggg_x000D_ tTcccaatccc_x000D_ tTcccaatTtc_x000D_	-5608 _x000D_ -2215 _x000D_ -2001 _x000D_ -4817 _x000D_ 1754 _x000D_ 375 _x000D_ -418 _x000D_ 1728 _x000D_ -2847 _x000D_ -5286 _x000D_ -404 _x000D_ -423 _x000D_ -2772 _x000D_ 699 _x000D_ -1845 _x000D_
hsa-mir-135a-2	Chr12: 97918786 - 97926786 [+]	97924786 (32804)	8	ttTattgggtG_x000D_ agcccaatgtc_x000D_ tccattggAtG_x000D_ AacattgggAt_x000D_ gtgattggggc_x000D_ aTgccaatTtc_x000D_ ttTattggAta_x000D_ AtAattggggc_x000D_	-5782 _x000D_ 1264 _x000D_ -1318 _x000D_ -748 _x000D_ 1833 _x000D_ -3442 _x000D_ -4148 _x000D_ 347 _x000D_
hsa-mir-320d-1	Chr13: 41343476 - 41351476 [-]	41345476 (43465)	6	caTattgggca_x000D_ cagattggtAG_x000D_ gcaccaatcag_x000D_ ttcattgggAa_x000D_ tgaccaatctg_x000D_ aaaccaatTaT_x000D_	-4299 _x000D_ -3861 _x000D_ -1639 _x000D_ -4153 _x000D_ -1552 _x000D_ -1441 _x000D_
hsa-mir-337	Chr14: 101287668 - 101295668 [+]	101293668 (47162)	11	ggaccaatAaa_x000D_ Cggccaatcac_x000D_ gggattgggAc_x000D_ gggattggggG_x000D_ AagattgggcG_x000D_ ttcattggcAc_x000D_ ttAattggAtt_x000D_ ctgattggccc_x000D_ ggcattgggca_x000D_ aaaccaatgcc_x000D_ ctgattggccG_x000D_	-3969 _x000D_ -1318 _x000D_ -4654 _x000D_ -388 _x000D_ -5849 _x000D_ -5326 _x000D_ 525 _x000D_ -2931 _x000D_ 1859 _x000D_ 1838 _x000D_ -2972 _x000D_
hsa-mir-493	Chr14: 101308819 - 101316819 [+]	101314819 (20578)	6	gcTccaatgac_x000D_ tcaccaatgcT_x000D_ AacattggtgG_x000D_ aaaccaatAaa_x000D_ ttAattggcAc_x000D_ tcTccaatTcc_x000D_	-2507 _x000D_ -5652 _x000D_ -3976 _x000D_ 1150 _x000D_ -243 _x000D_ -3172 _x000D_
hsa-mir-370	Chr14: 101350633 - 101358633 [+]	101356633 (20843)	16	ctcattggcta_x000D_ tggccaatTtc_x000D_ ttTattggctt_x000D_ AagattggtAa_x000D_ tcTccaatctT_x000D_ tccccaatgga_x000D_ taAattggggt_x000D_ taAattggtgG_x000D_ gaAattggcAc_x000D_ gggccaatcag_x000D_ cccattgggtc_x000D_ ggaccaatTaT_x000D_ gtcattgggtG_x000D_ ttTattggtga_x000D_ ttTattggcta_x000D_	-4041 _x000D_ -4682 _x000D_ -3089 -1836 _x000D_ -5478 _x000D_ -4487 _x000D_ -633 _x000D_ 1724 _x000D_ -1354 _x000D_ -1405 _x000D_ 1416 _x000D_ -35 _x000D_ -943 _x000D_ -5788 _x000D_ -3476 _x000D_ -1581 _x000D_
hsa-mir-494	Chr14: 101451982 - 101459982 [+]	101457982 (37989)	16	acaccaatAcc_x000D_ AtAattggttc_x000D_ gaAattggtAa_x000D_ tggccaatAta_x000D_ aaTccaatAag_x000D_ gaTattggAgt_x000D_ gggccaatccT_x000D_ Atgattggctc_x000D_ tggccaatAaT_x000D_ gTaccaatgtg_x000D_ agaccaatgtg_x000D_ aaaccaatAaa_x000D_ gtAattggcca_x000D_ agaccaatgtT_x000D_	873 _x000D_ -4435 _x000D_ -3074 -936 _x000D_ -2322 _x000D_ 4 _x000D_ -1750 _x000D_ -1563 _x000D_ -1371 _x000D_ -4289 _x000D_ -1871 _x000D_ -86 1215 _x000D_ -2310 _x000D_ -2327 _x000D_ -4945 _x000D_
hsa-mir-134	Chr14: 101485439 - 101493439 [+]	101491439 (29585)	11	ctgattggcga_x000D_ taTccaatcca_x000D_ CaTccaatcca_x000D_ tgTccaatccg_x000D_ aaaccaatTcT_x000D_ tacattggcca_x000D_ gagccaatAcT_x000D_ agaccaatctc_x000D_ cacattggAgG_x000D_ ggcattggAtG_x000D_ aTaccaatgtc_x000D_	-4251 _x000D_ -2965 _x000D_ -4485 _x000D_ 1914 _x000D_ -4182 _x000D_ 266 _x000D_ -2637 _x000D_ -5093 _x000D_ -3176 _x000D_ 342 _x000D_ -2542 _x000D_
hsa-mir-154	Chr14: 101498783 - 101506783 [+]	101504783 (21309)	12	tccattggtga_x000D_ AtTattggtcc_x000D_ ggTattggtgG_x000D_ gcTattggtga_x000D_ CcaccaatTtc_x000D_ gacattggtgt_x000D_ gacattggtca_x000D_ ttgattggcAG_x000D_ aaaccaatTag_x000D_ gagattggtgt_x000D_ ttgattggggG_x000D_	-3065 _x000D_ -383 _x000D_ -192 42 _x000D_ -2397 _x000D_ -2112 _x000D_ -3631 _x000D_ 448 _x000D_ -4788 _x000D_ -1326 _x000D_ -545 _x000D_ -4139 _x000D_
hsa-mir-203	Chr14: 104545904 - 104553904 [+]	104551904 (31838)	9	gcTattgggct_x000D_ aTTccaatgtc_x000D_ ctgattggAga_x000D_ gcTccaatgcc_x000D_ Cagccaatctc_x000D_ gtgattggctt_x000D_ ggcattggcct_x000D_ AccattggcAt_x000D_ gggccaatggc_x000D_	-725 _x000D_ -5323 _x000D_ -769 _x000D_ -2680 _x000D_ -241 _x000D_ -5962 _x000D_ 613 _x000D_ 259 _x000D_ -346 _x000D_
hsa-mir-625	Chr14: 65918044 - 65926044 [+]	65924044 (13776)	7	ttgattggAgc_x000D_ gagattggggG_x000D_ taAattggtgt_x000D_ tcTattgggAt_x000D_ gtcattggAga_x000D_ accccaatgta_x000D_ tcTccaatAtc_x000D_	328 _x000D_ -4789 _x000D_ -2165 _x000D_ -3777 _x000D_ -2718 _x000D_ -3532 _x000D_ -5509 _x000D_	defined by FUT8 TSS
hsa-mir-629	Chr15: 70386833 - 70394833 [-]	70388833 (17026)	8	gcAattggggG_x000D_ gtgattggtga_x000D_ cccattggcca_x000D_ Cagccaatgaa_x000D_ tgcccaatTgc_x000D_ Ccgccaatcag_x000D_ AggattggAcc_x000D_ ctAattgggct_x000D_	-5625 _x000D_ -3212 _x000D_ -1471 _x000D_ -5130 _x000D_ -5993 _x000D_ -3248 _x000D_ 1243 _x000D_ -1914 _x000D_	defined by TLE3 TSS
hsa-mir-140	Chr16: 69952914 - 69960914 [+]	69958914 (8070)	11	ctcattggAgG_x000D_ ttcattggAAa_x000D_ CcaccaatgtT_x000D_ ctgattggAga_x000D_ gcTattggctt_x000D_ gagattggcAG_x000D_ acTccaatgcg_x000D_ gacccaatAcT_x000D_ ttTattggtta_x000D_ ggcattggttt_x000D_ gtcattggcAt_x000D_	-2367 _x000D_ -48 _x000D_ -744 _x000D_ 1639 _x000D_ 750 _x000D_ 1761 _x000D_ 1774 _x000D_ -3670 _x000D_ 1336 _x000D_ -3792 _x000D_ 328 _x000D_	defined by WWP2 TSS
hsa-mir-33b	Chr17: 17726729 - 17734729 [-]	17728729 (11484)	10	tgAattggtgc_x000D_ gaAattggcAc_x000D_ AggattggcAc_x000D_ AgAattggggt_x000D_ gaaccaatgcc_x000D_ tcAattggcAa_x000D_ ctgattggccG_x000D_ cacattgggAG_x000D_ gaAattggcca_x000D_ Cccccaatgga_x000D_	-3078 _x000D_ -500 _x000D_ -1576 _x000D_ -1837 _x000D_ -4949 _x000D_ -1872 _x000D_ 1642 _x000D_ -465 _x000D_ -187 _x000D_ 636 _x000D_	defined by SREBF1 TSS
hsa-mir-10a	Chr17: 46666552 - 46674552 [-]	46668552 (11243)	6	AggattggAgc_x000D_ gTcccaatTca_x000D_ gcgccaatTtc_x000D_ Atcattgggtt_x000D_ CccccaatTca_x000D_ gccattggtgG_x000D_	-1391 _x000D_ 327 _x000D_ -2112 _x000D_ -5831 _x000D_ 1779 _x000D_ 1388 _x000D_	defined by HOXB3,RP11-357H14.4 TSS
hsa-mir-142	Chr17: 56407879 - 56415879 [-]	56409879 (1200)	7	gacccaatgcT_x000D_ tagattggAga_x000D_ cccattggccc_x000D_ acTccaatTtg_x000D_ AaAattgggca_x000D_ tgcccaatctc_x000D_ tgcattggAgc_x000D_	1603 _x000D_ -1687 _x000D_ -5749 _x000D_ -3673 _x000D_ 1981 _x000D_ -3291 _x000D_ -3983 _x000D_
hsa-mir-301a	Chr17: 57231025 - 57239025 [-]	57233025 (4443)	17	Cagccaatcag_x000D_ AcgattggccG_x000D_ tcTccaatggg_x000D_ gggccaatgtg_x000D_ gtgattggttG_x000D_ gccccaatTgT_x000D_ CacccaatgaT_x000D_ Cagccaatgga_x000D_ gtgattggctG_x000D_ gcaccaatctc_x000D_ ccTattggAgt_x000D_ tgTccaatgga_x000D_ agTccaatTga_x000D_ aggccaatcgT_x000D_ gagccaatgag_x000D_ CagccaatccT_x000D_ gaAattggAtt_x000D_	45 _x000D_ 1590 _x000D_ 360 _x000D_ -3182 _x000D_ 167 _x000D_ -2702 _x000D_ -1288 _x000D_ 257 _x000D_ 18 _x000D_ 193 _x000D_ -3494 _x000D_ 423 _x000D_ -829 _x000D_ -49 _x000D_ 391 _x000D_ 285 _x000D_ -3870 _x000D_	defined by SKA2 TSS
hsa-mir-21	Chr17: 57909327 - 57917327 [+]	57915327 (3300)	7	taTccaatccc_x000D_ aTcccaatcaT_x000D_ gagccaatgga_x000D_ ttAattggttc_x000D_ gaAattggAgt_x000D_ caTattggtca_x000D_ caAattggtAt_x000D_	218 _x000D_ -416 _x000D_ 649 _x000D_ -102 _x000D_ 1969 _x000D_ -2276 _x000D_ -4366 _x000D_
hsa-mir-324	Chr17: 7139111 - 7147111 [-]	7141111 (14413)	5	ccTattggtct_x000D_ ggAattggggt_x000D_ ccTattggggG_x000D_ cagattggggc_x000D_ tcAattggcAa_x000D_	-5173 _x000D_ 867 _x000D_ -4094 _x000D_ -1175 _x000D_ -1400 _x000D_
hsa-mir-338	Chr17: 79100680 - 79108680 [-]	79102680 (2931)	5	gggattggggc_x000D_ gagattggggt_x000D_ CccccaatgcT_x000D_ gggattggAgG_x000D_ gccattggcct_x000D_	-3296 _x000D_ -673 _x000D_ -3846 _x000D_ -3678 _x000D_ -2483 _x000D_	defined by AATK TSS
hsa-mir-320c-1	Chr18: 19244302 - 19252302 [+]	19250302 (13169)	11	gaTccaatggT_x000D_ tccccaatAta_x000D_ tgcccaatccT_x000D_ agaccaatAca_x000D_ CcaccaatTcc_x000D_ CacccaatTtc_x000D_ CTgccaatgaa_x000D_ tTgccaatgaa_x000D_ gggccaatcgc_x000D_ agaccaatggg_x000D_ ttTattggAtc_x000D_	-1083 _x000D_ -1955 _x000D_ -545 _x000D_ -5856 _x000D_ -233 _x000D_ -3358 _x000D_ -4416 _x000D_ -1555 _x000D_ -1346 _x000D_ 260 _x000D_ -2658 _x000D_
hsa-mir-320c-2	Chr18: 21845937 - 21853937 [+]	21851937 (49713)	3	aTTccaatgac_x000D_ taTattgggAa_x000D_ cagattggtct_x000D_	-3401 _x000D_ -2245 _x000D_ 1596 _x000D_
hsa-mir-122	Chr18: 56107494 - 56115494 [+]	56113494 (4812)	8	tgAattggcca_x000D_ tggccaatctc_x000D_ ttcattggAAc_x000D_ ggcattggAgc_x000D_ ctgattggtga_x000D_ AtgattggAgc_x000D_ gagattggctt_x000D_ gacattgggtt_x000D_	1428 _x000D_ -4634 _x000D_ -3226 _x000D_ -5739 _x000D_ 723 _x000D_ -3133 _x000D_ -447 _x000D_ -3759 _x000D_
hsa-mir-27a	Chr19: 13947294 - 13955294 [-]	13949294 (1963)	5	tgcattggctG_x000D_ gggattggggc_x000D_ tcaccaatctc_x000D_ gtgattggtct_x000D_ AtgattggtAa_x000D_	-1051 _x000D_ -1445 _x000D_ -4861 _x000D_ -1711 _x000D_ -905 _x000D_
hsa-mir-181c	Chr19: 13970434 - 13978434 [+]	13976434 (9079)	8	tgTccaatggc_x000D_ gccccaatcga_x000D_ gggccaatggg_x000D_ ctcattggctG_x000D_ ttcattggcct_x000D_ tccccaatAcg_x000D_ cggattggcca_x000D_ gtAattggcta_x000D_	-3914 _x000D_ -193 _x000D_ -1561 _x000D_ 672 _x000D_ -2690 _x000D_ -2414 _x000D_ -3553 _x000D_ -5895 _x000D_
hsa-mir-181d	Chr19: 13970434 - 13978434 [+]	13976434 (9255)	8	tgTccaatggc_x000D_ gccccaatcga_x000D_ gggccaatggg_x000D_ ctcattggctG_x000D_ ttcattggcct_x000D_ tccccaatAcg_x000D_ cggattggcca_x000D_ gtAattggcta_x000D_	-3914 _x000D_ -193 _x000D_ -1561 _x000D_ 672 _x000D_ -2690 _x000D_ -2414 _x000D_ -3553 _x000D_ -5895 _x000D_
hsa-mir-330	Chr19: 46143457 - 46151457 [-]	46145457 (3112)	8	gcgattgggct_x000D_ ctcattggttc_x000D_ CagccaatccT_x000D_ gtgattgggtc_x000D_ aaTccaatgaa_x000D_ ccTattggtga_x000D_ tcgattgggcc_x000D_ ggaccaatctT_x000D_	-1569 _x000D_ -3472 _x000D_ -3380 _x000D_ -1828 _x000D_ -3636 _x000D_ -3503 _x000D_ -2783 _x000D_ 702 _x000D_	defined by EML2 TSS
hsa-mir-7-3	Chr19: 4716929 - 4724929 [+]	4722929 (47753)	8	gggccaatcaT_x000D_ tgTccaatgtc_x000D_ gccccaatTca_x000D_ gggattggtgc_x000D_ tggattgggga_x000D_ Cggccaatcag_x000D_ gggattggAca_x000D_ aaTccaatAaa_x000D_	-4153 _x000D_ -3519 _x000D_ -5453 _x000D_ -139 _x000D_ 242 _x000D_ -4943 _x000D_ 948 _x000D_ 1973 _x000D_	defined by C19orf30 TSS
hsa-mir-320e	Chr19: 47218424 - 47226424 [-]	47220424 (7822)	3	ggAattggtct_x000D_ agcccaatTcT_x000D_ ccgattggtcG_x000D_	-5617 _x000D_ 1496 _x000D_ 25 _x000D_	defined by PRKD2 TSS
hsa-mir-220c	Chr19: 49092920 - 49100920 [-]	49094920 (31309)	4	ggcattggctG_x000D_ CacccaatgtT_x000D_ Aacattggtgc_x000D_ tcAattggtAa_x000D_	-4693 _x000D_ -5368 _x000D_ 918 _x000D_ -3738 _x000D_
hsa-mir-520b	Chr19: 54166186 - 54174186 [+]	54172186 (32295)	12	tggccaatAtg_x000D_ ggAattggggc_x000D_ Caaccaatcca_x000D_ gtgattggcAG_x000D_ tTgccaatTaa_x000D_ AgTattggctt_x000D_ ggTccaatgac_x000D_ gaTattggtcG_x000D_ aTcccaatgag_x000D_	-2716 -231 _x000D_ -4924 _x000D_ -1947 537 _x000D_ -1583 _x000D_ -765 _x000D_ -3924 _x000D_ -2184 300 _x000D_ 1970 _x000D_ -4984 _x000D_
hsa-mir-373	Chr19: 54272742 - 54280742 [+]	54278742 (13217)	6	Cagccaatgtg_x000D_ caTattggcAa_x000D_ aagccaatAaT_x000D_ tcaccaatgaa_x000D_ tacccaatccT_x000D_ aaaccaatAaT_x000D_	-1557 _x000D_ -3025 _x000D_ 1676 _x000D_ -1508 _x000D_ -2446 _x000D_ 1711 _x000D_
hsa-mir-220b	Chr19: 6458249 - 6466249 [+]	6464249 (31710)	9	tgcattggggG_x000D_ gggattgggtt_x000D_ tgAattgggAc_x000D_ ccTattggtca_x000D_ Aggattgggtc_x000D_ ggcccaatcga_x000D_ Cccccaatgca_x000D_ AgcattggccG_x000D_ AgAattgggga_x000D_	-4396 _x000D_ -4180 _x000D_ 1194 _x000D_ -3893 _x000D_ -5259 _x000D_ -691 _x000D_ -1688 _x000D_ -2435 _x000D_ 651 _x000D_
hsa-mir-128-1	Chr2: 136413971 - 136421971 [+]	136419971 (2996)	11	aaaccaatgag_x000D_ Aacattggtca_x000D_ aTcccaatctg_x000D_ ctgattggAgG_x000D_ gaTattggcta_x000D_ Atcattggtca_x000D_ aaaccaatAac_x000D_ aacccaatcag_x000D_ Atcattggttt_x000D_ AacattggttG_x000D_ tccccaatctc_x000D_	-877 _x000D_ 195 _x000D_ 1855 _x000D_ 788 _x000D_ -5285 _x000D_ 832 _x000D_ -2614 _x000D_ -4728 _x000D_ -231 _x000D_ 332 _x000D_ -2857 _x000D_	defined by R3HDM1 TSS
hsa-mir-663	Chr20: 26187122 - 26195122 [-]	26189122 (208)	10	taTccaatTtc_x000D_ gaaccaatTtT_x000D_ Agcattggccc_x000D_ aacccaatAaa_x000D_ gTaccaatAga_x000D_ taAattggAta_x000D_ Atcattggcca_x000D_ gTTccaatctc_x000D_ agaccaatcgg_x000D_ tTcccaatAaa_x000D_	1081 _x000D_ -1601 _x000D_ -2891 _x000D_ -5926 _x000D_ -4426 _x000D_ 605 _x000D_ -4831 _x000D_ -3471 _x000D_ -4686 _x000D_ -5701 _x000D_	defined by RP3-410C9.2 TSS
hsa-mir-103-2	Chr20: 3845324 - 3853324 [+]	3851324 (46817)	8	tagattgggAa_x000D_ tgAattggcca_x000D_ tggattggggG_x000D_ tgcattggtcc_x000D_ cacattggggt_x000D_ CcaccaatctT_x000D_ Accattggtgc_x000D_ aacccaatTga_x000D_	-5114 _x000D_ -652 _x000D_ -2811 _x000D_ -4141 _x000D_ -2821 _x000D_ -2478 _x000D_ -5182 _x000D_ 1317 _x000D_	defined by PANK2 TSS
hsa-mir-103-2-as	Chr20: 3904693 - 3912693 [-]	3906693 (8483)	6	tgaccaatAtg_x000D_ tTgccaatTca_x000D_ gTcccaatgca_x000D_ tcaccaatcac_x000D_ AcTattggttt_x000D_ Aggattgggct_x000D_	-3009 _x000D_ -1927 _x000D_ 1463 _x000D_ 1393 _x000D_ -4057 _x000D_ -5641 _x000D_
hsa-mir-298	Chr20: 57406989 - 57414989 [-]	57408989 (15621)	15	tacattggttc_x000D_ gtTattgggga_x000D_ agaccaatTtT_x000D_ AtgattggAtc_x000D_ ctcattgggtG_x000D_ tcAattggctc_x000D_ gagccaatggc_x000D_ caTattggcca_x000D_ gaAattggcta_x000D_ tagattgggAc_x000D_ ggTattggccc_x000D_ tgAattggcta_x000D_ gtgattgggct_x000D_ tTTccaatggc_x000D_ tggattggttc_x000D_	-1918 _x000D_ -5509 _x000D_ -72 _x000D_ -4470 _x000D_ -4664 _x000D_ -1068 _x000D_ 845 _x000D_ -4801 _x000D_ -1866 _x000D_ -36 _x000D_ -1176 _x000D_ -5270 _x000D_ -3814 _x000D_ -5397 _x000D_ -1377 _x000D_
hsa-mir-99a	Chr21: 17901551 - 17909551 [+]	17907551 (3858)	7	tgTattggctc_x000D_ ttcattgggga_x000D_ AtAattgggcc_x000D_ ttcattggtAt_x000D_ AacattggctG_x000D_ Aggattggtgt_x000D_ ttAattgggAa_x000D_	1141 _x000D_ -1513 _x000D_ -5177 _x000D_ -5131 _x000D_ 326 _x000D_ 76 _x000D_ -2647 _x000D_	defined by C21orf34 TSS
hsa-mir-155	Chr21: 26927564 - 26935564 [+]	26933564 (12728)	11	caAattggcAa_x000D_ aagccaatTca_x000D_ Aacattgggga_x000D_ AgAattgggct_x000D_ tcaccaatAaa_x000D_ tTcccaatgtT_x000D_ tggattggAta_x000D_ taTattgggAt_x000D_ caTattggAtt_x000D_ gagattggAgG_x000D_	-5354 _x000D_ -2979 _x000D_ -1178 _x000D_ -3171 _x000D_ -5824 _x000D_ -2250 _x000D_ -5942 -4679 _x000D_ 1705 _x000D_ -2168 _x000D_ -2703 _x000D_	defined by MIRHG2 TSS
hsa-mir-301b	Chr22: 21992807 - 22000807 [+]	21998807 (8463)	13	gcAattgggAa_x000D_ tgTattggcca_x000D_ gTTccaatccg_x000D_ ctcattggtAa_x000D_ acgccaatAgc_x000D_ tcgattggtca_x000D_ gTgccaatgca_x000D_ cggattgggcc_x000D_ gggattggAAt_x000D_ gagccaatcag_x000D_ gtcattggAAt_x000D_ tacattggAgt_x000D_ ggaccaatcaa_x000D_	-4766 _x000D_ -5911 _x000D_ -1391 _x000D_ -2425 _x000D_ -1613 _x000D_ -5557 _x000D_ -1047 _x000D_ -2246 _x000D_ -1016 _x000D_ -5072 _x000D_ -1031 _x000D_ -5772 _x000D_ -2400 _x000D_	defined by PPIL2,TOP3B TSS
hsa-mir-130b	Chr22: 22000472 - 22008472 [+]	22006472 (1121)	11	gaTccaatcac_x000D_ gggattggAAc_x000D_ gccattggAcc_x000D_ cacattgggtc_x000D_ tgTattggggG_x000D_ tacccaatTcg_x000D_ tagccaatTgT_x000D_ gagattggAgc_x000D_ Cggccaatgag_x000D_ tacattgggAG_x000D_ gggccaatcgg_x000D_	-1359 _x000D_ 577 _x000D_ -812 _x000D_ 1459 _x000D_ 768 _x000D_ 961 _x000D_ -3966 _x000D_ -254 _x000D_ -55 _x000D_ -2954 _x000D_ -140 _x000D_	defined by PPIL2,TOP3B TSS
hsa-mir-33a	Chr22: 42267619 - 42275619 [+]	42273619 (23329)	10	gaAattgggca_x000D_ ttTattggctG_x000D_ ttcattggttt_x000D_ ctgattggcca_x000D_ ctTattggcAa_x000D_ AaAattggtcc_x000D_ caAattggAga_x000D_ cacattggggc_x000D_ gTgccaatgtT_x000D_ aaaccaatgcc_x000D_	-5082 _x000D_ -5059 _x000D_ -736 _x000D_ 1202 _x000D_ -5098 _x000D_ -5012 _x000D_ 926 _x000D_ -1073 _x000D_ -568 _x000D_ 105 _x000D_	defined by SREBF2 TSS
hsa-mir-15b	Chr3: 160115725 - 160123725 [+]	160121725 (651)	9	acaccaatAtT_x000D_ AaTattggcgt_x000D_ agcccaatcac_x000D_ acaccaatgaT_x000D_ aaTccaatgtT_x000D_ gtTattggcAa_x000D_ aTaccaatTtg_x000D_ tgaccaatgaa_x000D_ Agcattggttt_x000D_	858 _x000D_ 830 _x000D_ -5322 _x000D_ -5061 _x000D_ -1223 _x000D_ -1052 _x000D_ 1945 _x000D_ -1943 _x000D_ -960 _x000D_	defined by IFT80,SMC4 TSS
hsa-mir-570	Chr3: 195417626 - 195425626 [+]	195423626 (2646)	8	ggTccaatAaa_x000D_ tgcattggAAt_x000D_ ttcattggAAc_x000D_ tacattgggta_x000D_ AtcattggcAa_x000D_ accccaatgga_x000D_ AtAattgggtc_x000D_ ctAattgggtt_x000D_	-5232 _x000D_ -2249 _x000D_ 1251 _x000D_ -1525 _x000D_ -3650 _x000D_ 1303 _x000D_ -4766 _x000D_ 1896 _x000D_	defined by AC069513.1 TSS
hsa-mir-191	Chr3: 49057758 - 49065758 [-]	49059758 (1616)	13	ggcattgggct_x000D_ gtcattggAgG_x000D_ ttTattgggtt_x000D_ Aggattggcga_x000D_ ggTattggctt_x000D_ caAattggcct_x000D_ aTcccaatcac_x000D_ cacattggctc_x000D_ gacattggtgc_x000D_ aggccaatgaa_x000D_ AgcattgggAa_x000D_ tggattggctt_x000D_ gccattggcAc_x000D_	-738 _x000D_ -4208 _x000D_ -5252 _x000D_ 1866 _x000D_ -5987 _x000D_ -3882 _x000D_ -5491 _x000D_ -1625 _x000D_ -2364 _x000D_ -5947 _x000D_ -896 _x000D_ 743 _x000D_ -4435 _x000D_	defined by DALRD3,NDUFAF3 TSS
hsa-let-7g	Chr3: 52310679 - 52318679 [-]	52312679 (10302)	5	aacccaatAaa_x000D_ caAattgggta_x000D_ gggattggctG_x000D_ ctTattggtta_x000D_ gggccaatcaa_x000D_	-2988 _x000D_ -4529 _x000D_ -2966 _x000D_ -4758 _x000D_ -3199 _x000D_	defined by WDR82 TSS
hsa-mir-135a-1	Chr3: 52339559 - 52347559 [-]	52341559 (13235)	5	acaccaatccT_x000D_ gggattggcAG_x000D_ cagattggAca_x000D_ aaTccaatgac_x000D_ CacccaatccT_x000D_	-2075 _x000D_ -1984 _x000D_ -1104 _x000D_ 1297 _x000D_ 1169 _x000D_	defined by GLYCTK,RP11-168J18.1 TSS
hsa-mir-95	Chr4: 8022743 - 8030743 [-]	8024743 (17635)	4	gtcattggAtt_x000D_ tgAattggtga_x000D_ tTgccaatTcc_x000D_ gcaccaatctg_x000D_	-823 _x000D_ -5540 _x000D_ -3604 _x000D_ -203 _x000D_	defined by ABLIM2 TSS
hsa-mir-584	Chr5: 148440077 - 148448077 [-]	148442077 (105)	10	gagccaatTtg_x000D_ ggTattggAcc_x000D_ tccattggctc_x000D_ gaTattggtgt_x000D_ AacattgggtG_x000D_ AaAattggtct_x000D_ ttTattggtcc_x000D_ Caaccaatcag_x000D_ tagattggtgG_x000D_ tccccaatTgc_x000D_	-3429 _x000D_ -5807 _x000D_ -3163 _x000D_ 1491 _x000D_ -1720 _x000D_ -5045 _x000D_ -3396 _x000D_ -4886 _x000D_ 300 _x000D_ -5087 _x000D_	defined by SH3TC2 TSS
hsa-mir-146a	Chr5: 159889244 - 159897244 [+]	159895244 (17115)	6	ctcattgggca_x000D_ ccgattggAgt_x000D_ taaccaatTcc_x000D_ tgcattggAtc_x000D_ ctAattggcAa_x000D_ caTattggcca_x000D_	-454 _x000D_ 64 _x000D_ -4792 _x000D_ -5613 _x000D_ 821 _x000D_ -2471 _x000D_
hsa-mir-103-1-as	Chr5: 167950376 - 167958376 [+]	167956376 (31533)	10	gggccaatgtc_x000D_ tggccaatgtc_x000D_ taTattggctc_x000D_ tgcccaatTaT_x000D_ aTaccaatTta_x000D_ Atcattggccc_x000D_ ccAattggAct_x000D_ aaaccaatTgg_x000D_ acaccaatcaT_x000D_ gccattggtgG_x000D_	-1412 _x000D_ -5776 _x000D_ -1459 _x000D_ -519 _x000D_ -1234 _x000D_ 708 _x000D_ -1557 _x000D_ -1560 _x000D_ 1605 _x000D_ -602 _x000D_
hsa-mir-103-1	Chr5: 168004681 - 168012681 [-]	168006681 (18703)	10	AccattggtcG_x000D_ ctgattggtgc_x000D_ CaTccaatccc_x000D_ gaaccaatAtT_x000D_ gcaccaatcag_x000D_ tgcccaatccT_x000D_ tacccaatgcc_x000D_ Ccgccaatgta_x000D_ cacattggtcc_x000D_	-185 _x000D_ -3710 _x000D_ -1301 _x000D_ -1986 _x000D_ -2661 _x000D_ -931 _x000D_ -832 _x000D_ -395 _x000D_ -5572 -5523 _x000D_	defined by PANK3 TSS
hsa-mir-219-1	Chr6: 33165308 - 33173308 [+]	33171308 (4304)	15	tggattgggtc_x000D_ tgTccaatggT_x000D_ gggattggctt_x000D_ ctTattgggAa_x000D_ ggTattggAgt_x000D_ gcTattggtga_x000D_ gtgattggggG_x000D_ tTTccaatctc_x000D_ ttgattggccc_x000D_ Cccccaatcgc_x000D_ gcgccaatgtg_x000D_ Caaccaatcca_x000D_ caTattggtAa_x000D_ gccattggggc_x000D_ gcgattggAgt_x000D_	-2947 _x000D_ 1957 _x000D_ 1095 _x000D_ -5031 _x000D_ 1222 _x000D_ -28 _x000D_ 764 _x000D_ -5526 _x000D_ 1053 _x000D_ -5381 _x000D_ -2898 _x000D_ -3747 _x000D_ -2705 _x000D_ -555 _x000D_ -2365 _x000D_
hsa-mir-30a	Chr6: 72120064 - 72128064 [-]	72122064 (8740)	9	ggAattgggga_x000D_ ttcattggAta_x000D_ gccattggAAa_x000D_ aaaccaatTta_x000D_ taaccaatgtg_x000D_ AcAattgggtc_x000D_ gtgattggAtG_x000D_ tggattggAct_x000D_ taAattggggG_x000D_	-8 _x000D_ -2613 _x000D_ -801 _x000D_ -5874 _x000D_ 535 _x000D_ -2990 _x000D_ -5965 _x000D_ 334 _x000D_ 1197 _x000D_	defined by C6orf155 TSS
hsa-mir-339	Chr7: 1066355 - 1074355 [-]	1068355 (5693)	7	Aggattggcgc_x000D_ ggcccaatgga_x000D_ cagattgggga_x000D_ ctgattgggtG_x000D_ Aggattggtca_x000D_ cagattggggG_x000D_	-1536 _x000D_ -4559 _x000D_ -152 _x000D_ -4051 _x000D_ -4184 _x000D_ -88 -8 _x000D_	defined by C7orf50 TSS
hsa-mir-182	Chr7: 129418061 - 129426061 [-]	129420061 (9729)	6	ttTattggccG_x000D_ gacattggAtc_x000D_ cacattggctt_x000D_ gagccaatggc_x000D_ tcgattgggAa_x000D_ gggccaatggc_x000D_	-3968 _x000D_ -2237 _x000D_ -3579 _x000D_ -75 _x000D_ -1049 _x000D_ -2669 _x000D_
hsa-mir-96	Chr7: 129418061 - 129426061 [-]	129420061 (5452)	6	ttTattggccG_x000D_ gacattggAtc_x000D_ cacattggctt_x000D_ gagccaatggc_x000D_ tcgattgggAa_x000D_ gggccaatggc_x000D_	-3968 _x000D_ -2237 _x000D_ -3579 _x000D_ -75 _x000D_ -1049 _x000D_ -2669 _x000D_
hsa-mir-183	Chr7: 129418061 - 129426061 [-]	129420061 (5207)	6	ttTattggccG_x000D_ cacattggctt_x000D_ gacattggAtc_x000D_ gagccaatggc_x000D_ tcgattgggAa_x000D_ gggccaatggc_x000D_	-3968 _x000D_ -3579 _x000D_ -2237 _x000D_ -75 _x000D_ -1049 _x000D_ -2669 _x000D_
hsa-mir-29a	Chr7: 130594983 - 130602983 [-]	130596983 (35414)	6	gaAattggtca_x000D_ tgcattggcca_x000D_ aaTccaatccT_x000D_ cagattggttc_x000D_ tagattggAAt_x000D_ Atcattgggct_x000D_	-1233 _x000D_ -3304 _x000D_ 52 _x000D_ -1696 _x000D_ -5681 _x000D_ -4421 _x000D_
hsa-mir-29b-1	Chr7: 130594999 - 130602999 [-]	130596999 (34701)	6	gaAattggtca_x000D_ tgcattggcca_x000D_ aaTccaatccT_x000D_ cagattggttc_x000D_ tagattggAAt_x000D_ Atcattgggct_x000D_	-1217 _x000D_ -3288 _x000D_ 68 _x000D_ -1680 _x000D_ -5665 _x000D_ -4405 _x000D_
hsa-mir-148a	Chr7: 25988703 - 25996703 [-]	25990703 (1097)	9	aTTccaatccc_x000D_ CagccaatAag_x000D_ tgaccaatTcc_x000D_ tTgccaatTgc_x000D_ tgcattggAAt_x000D_ ggcccaatgta_x000D_ tTgccaatAaa_x000D_ gtAattggctG_x000D_ tgTccaatTta_x000D_	-3466 _x000D_ -123 _x000D_ 1297 _x000D_ -5142 _x000D_ -2619 _x000D_ -3358 _x000D_ -5385 _x000D_ -3774 _x000D_ -5165 _x000D_
hsa-mir-550-1	Chr7: 30319651 - 30327651 [+]	30325651 (3759)	10	AtAattggcta_x000D_ ctgattggtca_x000D_ AaAattgggct_x000D_ gagccaatTga_x000D_ aaTccaatAag_x000D_ tTaccaatAca_x000D_ gagccaatcgg_x000D_ gcgccaatggg_x000D_ AgAattggtga_x000D_ Atgattggctc_x000D_	482 _x000D_ -4443 _x000D_ 1093 _x000D_ -3012 _x000D_ -3909 _x000D_ -5531 _x000D_ -1493 _x000D_ -588 _x000D_ 1237 _x000D_ -5131 _x000D_	defined by ZNRF2 TSS
hsa-mir-550-2	Chr7: 32761661 - 32769661 [+]	32767661 (4932)	12	tggccaatggg_x000D_ gcAattgggca_x000D_ gcTccaatgaT_x000D_ ctTattgggAa_x000D_ tagccaatTcT_x000D_ gaTattggtta_x000D_ tgaccaatTgT_x000D_ aaaccaatgtg_x000D_ gtgattggtgc_x000D_ ggcattggttc_x000D_ tcTccaatccT_x000D_ gtAattggcta_x000D_	608 _x000D_ -4391 _x000D_ -3516 _x000D_ -2686 _x000D_ -1378 _x000D_ -4688 _x000D_ -1148 _x000D_ -2189 _x000D_ -922 _x000D_ -5320 _x000D_ -2572 _x000D_ 1678 _x000D_	defined by AC018633.1,AVL9 TSS
hsa-mir-106b	Chr7: 99696611 - 99704611 [-]	99698611 (6914)	11	CTaccaatgaa_x000D_ tggccaatggc_x000D_ gggattggttc_x000D_ ggAattgggta_x000D_ gggattggccG_x000D_ tTcccaatgtg_x000D_ gtgattggctt_x000D_ ccgattggccc_x000D_ aagccaatgcg_x000D_ Aagattgggta_x000D_ gcgccaatTtc_x000D_	-1066 _x000D_ 371 _x000D_ 1739 _x000D_ -2013 _x000D_ 159 _x000D_ -1537 _x000D_ -506 _x000D_ -462 _x000D_ -4071 _x000D_ 984 _x000D_ -413 _x000D_	defined by MCM7 TSS
hsa-mir-25	Chr7: 99697660 - 99705660 [-]	99699660 (8394)	10	aagccaatggc_x000D_ CTaccaatgaa_x000D_ tggccaatggc_x000D_ ggAattgggta_x000D_ gggattggccG_x000D_ tTcccaatgtg_x000D_ gtgattggctt_x000D_ ccgattggccc_x000D_ aagccaatgcg_x000D_ gcgccaatTtc_x000D_	-5257 _x000D_ -17 _x000D_ 1420 _x000D_ -964 _x000D_ 1208 _x000D_ -488 _x000D_ 543 _x000D_ 587 _x000D_ -3022 _x000D_ 636 _x000D_	defined by MCM7 TSS
hsa-mir-93	Chr7: 99697660 - 99705660 [-]	99699660 (8190)	10	aagccaatggc_x000D_ tggccaatggc_x000D_ CTaccaatgaa_x000D_ ggAattgggta_x000D_ gggattggccG_x000D_ tTcccaatgtg_x000D_ gtgattggctt_x000D_ ccgattggccc_x000D_ aagccaatgcg_x000D_ gcgccaatTtc_x000D_	-5257 _x000D_ 1420 _x000D_ -17 _x000D_ -964 _x000D_ 1208 _x000D_ -488 _x000D_ 543 _x000D_ 587 _x000D_ -3022 _x000D_ 636 _x000D_	defined by MCM7 TSS
hsa-mir-151	Chr8: 141772518 - 141780518 [-]	141774518 (31766)	12	ttcattggtgt_x000D_ AtAattggttt_x000D_ AtTattggtta_x000D_ tacattggAAc_x000D_ AgAattggctc_x000D_ ttTattggtgt_x000D_ aTgccaatTta_x000D_ tagattggtta_x000D_ AagattggctG_x000D_ cgTattggAca_x000D_ taaccaatAca_x000D_ gggccaatTca_x000D_	-851 _x000D_ -4693 _x000D_ 490 _x000D_ -542 _x000D_ -1971 _x000D_ -1099 _x000D_ -1304 _x000D_ -175 _x000D_ -2641 _x000D_ -62 _x000D_ 661 _x000D_ -1642 _x000D_	defined by PTK2 TSS
hsa-mir-320a	Chr8: 22100967 - 22108967 [-]	22102967 (411)	7	AcTattggctc_x000D_ CTcccaatgtg_x000D_ gagccaatAtT_x000D_ aaTccaatccT_x000D_ ggAattggAga_x000D_ AcAattggggt_x000D_ tgcattgggAc_x000D_	-2097 _x000D_ 1521 _x000D_ -2300 _x000D_ -2272 _x000D_ -3228 _x000D_ -4023 _x000D_ -2170 _x000D_
hsa-mir-32	Chr9: 111818252 - 111826252 [-]	111820252 (11674)	7	aacccaatAtg_x000D_ gaAattgggtc_x000D_ tTaccaatgca_x000D_ tacattggAgG_x000D_ CTgccaatgtc_x000D_ gaTattgggcc_x000D_ ttAattggtAt_x000D_	-2019 _x000D_ -4429 _x000D_ -4363 _x000D_ 1093 _x000D_ -442 _x000D_ 1922 _x000D_ -4396 _x000D_	defined by C9orf5 TSS
hsa-mir-147	Chr9: 123017092 - 123025092 [-]	123019092 (11764)	10	gaaccaatccc_x000D_ tggccaatTtT_x000D_ aacccaatTca_x000D_ ctcattggtgG_x000D_ gtTattggttc_x000D_ AgAattggggt_x000D_ Atcattgggca_x000D_ ggcattggtca_x000D_ ggTattggggG_x000D_ tacccaatTgT_x000D_	583 _x000D_ -5703 _x000D_ -457 _x000D_ 1272 _x000D_ -4757 _x000D_ -632 _x000D_ -4996 _x000D_ -5484 _x000D_ -3367 _x000D_ -5338 _x000D_
hsa-mir-181a-2	Chr9: 127414716 - 127422716 [+]	127420716 (34005)	8	CTcccaatcca_x000D_ AtAattggttt_x000D_ tgcccaatgaa_x000D_ aaaccaatgtc_x000D_ agcccaatcag_x000D_ aacccaatAca_x000D_ Atgattggtcc_x000D_ aaaccaatgtT_x000D_	-3769 _x000D_ -401 _x000D_ -3276 _x000D_ -5943 _x000D_ -131 _x000D_ -2988 _x000D_ -997 _x000D_ -4342 _x000D_	defined by MIR181A2HG,NR6A1 TSS
hsa-mir-181b-2	Chr9: 127415556 - 127423556 [+]	127421556 (34433)	9	CTcccaatcca_x000D_ AtAattggttt_x000D_ aTaccaatTta_x000D_ tgcccaatgaa_x000D_ agcccaatcag_x000D_ aacccaatAca_x000D_ CcTccaatgtc_x000D_ Atgattggtcc_x000D_ aaaccaatgtT_x000D_	-4609 _x000D_ -1241 _x000D_ 1796 _x000D_ -4116 _x000D_ -971 _x000D_ -3828 _x000D_ 1443 _x000D_ -1837 _x000D_ -5182 _x000D_	defined by MIR181A2HG,NR6A1 TSS
hsa-mir-219-2	Chr9: 131196003 - 131204003 [-]	131198003 (43010)	3	gcaccaatggg_x000D_ cacattgggAa_x000D_ cacattggtta_x000D_	-3184 _x000D_ -788 _x000D_ -3072 _x000D_
hsa-mir-31	Chr9: 21557851 - 21565851 [-]	21559851 (47667)	9	ttcattggAtG_x000D_ tTaccaatTca_x000D_ tcAattggAca_x000D_ agTccaatccT_x000D_ AaAattgggca_x000D_ agTccaatTtc_x000D_ tgTattggAta_x000D_ agaccaatgtT_x000D_ tggattggAAt_x000D_	1848 _x000D_ 1338 _x000D_ -5681 _x000D_ 1441 _x000D_ 1607 _x000D_ -4853 _x000D_ -5823 _x000D_ -4768 _x000D_ -5528 _x000D_	defined by RP11-354P17.1 TSS
hsa-mir-220a	ChrX: 122742908 - 122750908 [-]	122744908 (48853)	9	tgcattgggtt_x000D_ aagccaatcaa_x000D_ AtgattggctG_x000D_ AaTattggttc_x000D_ ttTattgggAa_x000D_ gaAattggAgt_x000D_ gacattgggAa_x000D_ ctTattggcca_x000D_ tgAattgggta_x000D_	-4952 _x000D_ -5357 _x000D_ -3902 _x000D_ -3844 _x000D_ -4583 _x000D_ -3721 _x000D_ -81 _x000D_ -848 _x000D_ -4798 _x000D_
hsa-mir-92a-2	ChrX: 133305920 - 133313920 [-]	133307920 (4278)	9	caTattggttc_x000D_ AtgattggcAt_x000D_ gtTattggAgt_x000D_ gagattgggAt_x000D_ AtgattgggtG_x000D_ tcAattggttc_x000D_ aTaccaatcaT_x000D_ ctTattggtgt_x000D_ AaAattggttc_x000D_	-5904 _x000D_ -2255 _x000D_ -5594 _x000D_ -2587 _x000D_ -4927 _x000D_ 714 _x000D_ -1776 _x000D_ -3527 _x000D_ -5226 _x000D_
hsa-mir-19b-2	ChrX: 133305920 - 133313920 [-]	133307920 (4124)	9	caTattggttc_x000D_ AtgattggcAt_x000D_ gtTattggAgt_x000D_ gagattgggAt_x000D_ AtgattgggtG_x000D_ tcAattggttc_x000D_ aTaccaatcaT_x000D_ ctTattggtgt_x000D_ AaAattggttc_x000D_	-5904 _x000D_ -2255 _x000D_ -5594 _x000D_ -2587 _x000D_ -4927 _x000D_ 714 _x000D_ -1776 _x000D_ -3527 _x000D_ -5226 _x000D_
hsa-mir-20b	ChrX: 133305920 - 133313920 [-]	133307920 (4013)	9	caTattggttc_x000D_ AtgattggcAt_x000D_ gtTattggAgt_x000D_ gagattgggAt_x000D_ AtgattgggtG_x000D_ tcAattggttc_x000D_ aTaccaatcaT_x000D_ ctTattggtgt_x000D_ AaAattggttc_x000D_	-5904 _x000D_ -2255 _x000D_ -5594 _x000D_ -2587 _x000D_ -4927 _x000D_ 714 _x000D_ -1776 _x000D_ -3527 _x000D_ -5226 _x000D_
hsa-mir-18b	ChrX: 133305920 - 133313920 [-]	133307920 (3779)	9	caTattggttc_x000D_ AtgattggcAt_x000D_ gtTattggAgt_x000D_ gagattgggAt_x000D_ AtgattgggtG_x000D_ tcAattggttc_x000D_ aTaccaatcaT_x000D_ ctTattggtgt_x000D_ AaAattggttc_x000D_	-5904 _x000D_ -2255 _x000D_ -5594 _x000D_ -2587 _x000D_ -4927 _x000D_ 714 _x000D_ -1776 _x000D_ -3527 _x000D_ -5226 _x000D_
hsa-mir-106a	ChrX: 133305920 - 133313920 [-]	133307920 (3612)	9	caTattggttc_x000D_ AtgattggcAt_x000D_ gtTattggAgt_x000D_ gagattgggAt_x000D_ AtgattgggtG_x000D_ tcAattggttc_x000D_ aTaccaatcaT_x000D_ ctTattggtgt_x000D_ AaAattggttc_x000D_	-5904 _x000D_ -2255 _x000D_ -5594 _x000D_ -2587 _x000D_ -4927 _x000D_ 714 _x000D_ -1776 _x000D_ -3527 _x000D_ -5226 _x000D_
hsa-mir-542	ChrX: 133678810 - 133686810 [-]	133680810 (5343)	5	tcTccaatTtg_x000D_ Cgcccaatctg_x000D_ tTcccaatcag_x000D_ AccattggcgG_x000D_ tgTccaatTgc_x000D_	-5154 _x000D_ 1017 _x000D_ 654 _x000D_ 1442 _x000D_ -267 _x000D_
hsa-mir-503	ChrX: 133679808 - 133687808 [-]	133681808 (1380)	4	taTattggggt_x000D_ tcTccaatTtg_x000D_ tTcccaatcag_x000D_ tgTccaatTgc_x000D_	-5918 _x000D_ -4156 _x000D_ 1652 _x000D_ 731 _x000D_	defined by AC004383.3 TSS
hsa-mir-320d-2	ChrX: 140048697 - 140056697 [-]	140050697 (42313)	15	acaccaatAaa_x000D_ tcTccaatgaa_x000D_ aaTccaatgtT_x000D_ tcaccaatTga_x000D_ caTattggcca_x000D_ gacccaatAga_x000D_ gagccaatAag_x000D_ acaccaatggT_x000D_ gTaccaatgaT_x000D_ taaccaatcac_x000D_ gTcccaatggc_x000D_ tccattggcAt_x000D_ aaTccaatccT_x000D_ tacccaatcac_x000D_ cccattggAga_x000D_	-1187 _x000D_ -4890 _x000D_ -3355 _x000D_ -1579 _x000D_ -5776 _x000D_ -1272 _x000D_ -4860 _x000D_ -5515 _x000D_ -3602 _x000D_ -3194 _x000D_ -546 _x000D_ -894 _x000D_ -2914 _x000D_ 492 _x000D_ 532 _x000D_
hsa-mir-892b	ChrX: 145076831 - 145084831 [-]	145078831 (39)	10	CTaccaatgtg_x000D_ AtAattgggga_x000D_ ggTattggtAa_x000D_ gaTattgggca_x000D_ ttcattggtgG_x000D_ tggattggtAG_x000D_ Cagccaatctg_x000D_ gaAattggAca_x000D_ tggattggggt_x000D_ aggccaatgca_x000D_	258 _x000D_ -5517 _x000D_ -650 _x000D_ -778 _x000D_ -3099 _x000D_ -4054 _x000D_ -5822 _x000D_ -5961 _x000D_ -591 _x000D_ -878 _x000D_
hsa-mir-513c	ChrX: 146312685 - 146320685 [-]	146314685 (43380)	10	AtTattggttt_x000D_ gaaccaatTcc_x000D_ gTTccaatctg_x000D_ aagccaatTgc_x000D_ tacccaatAcT_x000D_ ttTattgggga_x000D_ ttTattggtgt_x000D_ aaaccaatTtT_x000D_ gacattggtAa_x000D_ gccccaatgaT_x000D_	-1143 _x000D_ 38 _x000D_ -1887 _x000D_ -4345 _x000D_ -5080 _x000D_ -1381 _x000D_ -4772 _x000D_ 1309 _x000D_ -2260 _x000D_ 1650 _x000D_
hsa-mir-513b	ChrX: 146312685 - 146320685 [-]	146314685 (34040)	10	AtTattggttt_x000D_ gaaccaatTcc_x000D_ gTTccaatctg_x000D_ aagccaatTgc_x000D_ tacccaatAcT_x000D_ ttTattgggga_x000D_ ttTattggtgt_x000D_ aaaccaatTtT_x000D_ gacattggtAa_x000D_ gccccaatgaT_x000D_	-1143 _x000D_ 38 _x000D_ -1887 _x000D_ -4345 _x000D_ -5080 _x000D_ -1381 _x000D_ -4772 _x000D_ 1309 _x000D_ -2260 _x000D_ 1650 _x000D_
hsa-mir-513a-1	ChrX: 146312685 - 146320685 [-]	146314685 (19576)	10	AtTattggttt_x000D_ gaaccaatTcc_x000D_ gTTccaatctg_x000D_ aagccaatTgc_x000D_ tacccaatAcT_x000D_ ttTattgggga_x000D_ ttTattggtgt_x000D_ aaaccaatTtT_x000D_ gacattggtAa_x000D_ gccccaatgaT_x000D_	-1143 _x000D_ 38 _x000D_ -1887 _x000D_ -4345 _x000D_ -5080 _x000D_ -1381 _x000D_ -4772 _x000D_ 1309 _x000D_ -2260 _x000D_ 1650 _x000D_
hsa-mir-513a-2	ChrX: 146312685 - 146320685 [-]	146314685 (7215)	10	AtTattggttt_x000D_ gaaccaatTcc_x000D_ gTTccaatctg_x000D_ aagccaatTgc_x000D_ tacccaatAcT_x000D_ ttTattgggga_x000D_ ttTattggtgt_x000D_ aaaccaatTtT_x000D_ gacattggtAa_x000D_ gccccaatgaT_x000D_	-1143 _x000D_ 38 _x000D_ -1887 _x000D_ -4345 _x000D_ -5080 _x000D_ -1381 _x000D_ -4772 _x000D_ 1309 _x000D_ -2260 _x000D_ 1650 _x000D_
hsa-mir-221	ChrX: 45622282 - 45630282 [-]	45624282 (18588)	11	tggccaatTtg_x000D_ AcTattggtgc_x000D_ AtgattgggAc_x000D_ gcTccaatctg_x000D_ ctTattggtca_x000D_ tcTattggAtt_x000D_ tacccaatTaa_x000D_ gcgattggtca_x000D_ Atcattgggta_x000D_ ctAattggcgG_x000D_ ctgattgggAa_x000D_	-5919 _x000D_ 1705 _x000D_ 740 _x000D_ -1152 _x000D_ -3951 _x000D_ -4325 _x000D_ -2704 _x000D_ -5448 _x000D_ -123 _x000D_ -5433 _x000D_ -4406 _x000D_
hsa-mir-222	ChrX: 45622430 - 45630430 [-]	45624430 (17900)	12	tggccaatTtg_x000D_ AcTattggtgc_x000D_ AtgattgggAc_x000D_ gcTccaatctg_x000D_ ctTattggtca_x000D_ tcTattggAtt_x000D_ tacccaatTaa_x000D_ gcgattggtca_x000D_ Atcattgggta_x000D_ ctAattggcgG_x000D_ caAattggggG_x000D_ ctgattgggAa_x000D_	-5771 _x000D_ 1853 _x000D_ 888 _x000D_ -1004 _x000D_ -3803 _x000D_ -4177 _x000D_ -2556 _x000D_ -5300 _x000D_ 25 _x000D_ -5285 _x000D_ -5985 _x000D_ -4258 _x000D_
hsa-mir-500	ChrX: 49763141 - 49771141 [+]	49769141 (3898)	8	tTcccaatTgc_x000D_ caAattggttc_x000D_ cacattggggt_x000D_ tgTattgggAt_x000D_ gTaccaatAtc_x000D_ CTcccaatgca_x000D_ tggattggtca_x000D_ tTcccaatTta_x000D_	-2147 _x000D_ 1171 _x000D_ -5267 _x000D_ -3738 _x000D_ -3254 _x000D_ -4175 _x000D_ 1356 _x000D_ -2645 _x000D_	defined by CLCN5 TSS
hsa-mir-98	ChrX: 53627354 - 53635354 [-]	53629354 (46052)	12	tTaccaatAag_x000D_ gagattgggca_x000D_ caTattggtAa_x000D_ tagccaatAcT_x000D_ gtTattggctc_x000D_ tccattggtct_x000D_ Cagccaatctc_x000D_ tTcccaatctg_x000D_ agTccaatTta_x000D_ tcAattgggta_x000D_ Agcattgggta_x000D_ tcAattgggtc_x000D_	-5885 _x000D_ -5506 _x000D_ -5135 _x000D_ -4075 _x000D_ -2671 _x000D_ -3439 _x000D_ -4499 _x000D_ -5202 _x000D_ -2075 _x000D_ -1962 _x000D_ 1767 _x000D_ -1069 _x000D_	defined by HUWE1 TSS
hsa-mir-374b	ChrX: 73456466 - 73464466 [-]	73458466 (20013)	11	gTgccaatTga_x000D_ tcaccaatgac_x000D_ gaAattgggca_x000D_ cccattggcAa_x000D_ ccgattggAtt_x000D_ gggattgggct_x000D_ tgAattggAga_x000D_ caAattggAtt_x000D_ ggcattggAtG_x000D_ tggattggcca_x000D_ gtTattgggAa_x000D_	1953 _x000D_ -2714 _x000D_ -1861 _x000D_ 617 _x000D_ -4176 _x000D_ -1167 _x000D_ -2987 _x000D_ 1573 _x000D_ -2586 _x000D_ -305 _x000D_ -2008 _x000D_
hsa-mir-374a	ChrX: 73511473 - 73519473 [-]	73513473 (6281)	4	gagccaatgtT_x000D_ tgcattggcct_x000D_ aaTccaatgtT_x000D_ gccattggtAa_x000D_	-4126 _x000D_ -2120 _x000D_ 1692 _x000D_ -3093 _x000D_	defined by NCRNA00182 TSS
