# Supplementary material for: Infinity: An In-Silico Tool for Genome-Wide Prediction of Specific DNA Matrices in miRNA Genomic Loci
Source: PLoS One. 2016 Apr 15;11(4):e0153658. doi: 10.1371/journal.pone.0153658 (PMC4833383; doi:10.1371/journal.pone.0153658)
Supplement: S6 Table — (XLSM) [file pone.0153658.s006.xlsm]

## Sheet: Foglio1
pre-miRNA	position	TSS position (distance of TSS from pre-miRNA)	n° of CCAAT matrices	CCAAT matrices	position of matrices respect to pre-miRNA	Host Gene
hsa-mir-200b	Chr1: 1099484 - 1107579 [+]	1098321 (4163)	1	ggcattggtgG_x000D_	-1283 _x000D_
hsa-mir-200a	Chr1: 1100243 - 1108333 [+]	1098321 (4922)	1	ggcattggtgG_x000D_	-2042 _x000D_
hsa-mir-197	Chr1: 110138515 - 110146590 [+]	110122162 (19353)	5	gaAattggctt_x000D_ taaccaatTta_x000D_ tagccaatctg_x000D_ ctTattggttc_x000D_ tTgccaatAag_x000D_	883 _x000D_ 1971 _x000D_ -2016 _x000D_ -1878 _x000D_ -1340 _x000D_
hsa-mir-320b-1	Chr1: 117211371 - 117219450 [+]	117209270 (5101)	12	ctcattggAAa_x000D_ tcTccaatgaa_x000D_ ttgattgggAt_x000D_ ggTccaatgcc_x000D_ gccattggAgc_x000D_ CagccaatAaa_x000D_ gacattggcAa_x000D_ gagattgggAG_x000D_ aaaccaatTaa_x000D_ CccccaatctT_x000D_ tagattggctG_x000D_ AccattgggAa_x000D_	-28 _x000D_ 2460 _x000D_ 1959 _x000D_ 3139 _x000D_ 4826 _x000D_ 4500 _x000D_ 2689 _x000D_ -846 _x000D_ 4933 _x000D_ 2346 _x000D_ 2334 _x000D_ -2831 _x000D_
hsa-mir-92b	Chr1: 155161968 - 155170064 [+]	155164787 (181)	12	gggattgggta_x000D_ ggTattgggga_x000D_ tccattggtgc_x000D_ aacccaatgcc_x000D_ tccattgggga_x000D_ gggattggAgc_x000D_ Aggattgggtt_x000D_ gacattggcAa_x000D_ cagattggcct_x000D_ ctgattgggAt_x000D_ gagattggAcc_x000D_ tgTccaatcca_x000D_	3155 _x000D_ -789 _x000D_ 880 _x000D_ 1555 _x000D_ 4827 _x000D_ -526 _x000D_ 1096 _x000D_ 1947 _x000D_ 1507 _x000D_ 3149 _x000D_ 730 _x000D_ 4820 _x000D_
hsa-mir-181b-1	Chr1: 198823001 - 198831111 [-]	198856545 (28434)	8	agcccaatAtc_x000D_ AtTattggctt_x000D_ tgcccaatTta_x000D_ CTcccaatgcc_x000D_ tagattggttt_x000D_ gtTattgggAa_x000D_ tTcccaatTca_x000D_ aTgccaatTtg_x000D_	-402 _x000D_ -1248 _x000D_ -2970 _x000D_ 1948 _x000D_ -2548 _x000D_ 4640 _x000D_ 554 _x000D_ -589 _x000D_	defined by RP11-31E23.1 TSS
hsa-mir-181a-1	Chr1: 198823172 - 198831282 [-]	198856545 (28263)	8	agcccaatAtc_x000D_ AtTattggctt_x000D_ tgcccaatTta_x000D_ CTcccaatgcc_x000D_ tagattggttt_x000D_ gtTattgggAa_x000D_ tTcccaatTca_x000D_ aTgccaatTtg_x000D_	-231 _x000D_ -1077 _x000D_ -2799 _x000D_ 2119 _x000D_ -2377 _x000D_ 4811 _x000D_ 725 _x000D_ -418 _x000D_	defined by RP11-31E23.1 TSS
hsa-mir-135b	Chr1: 205412429 - 205420526 [-]	205425195 (7669)	15	caAattggccc_x000D_ tggattggcAt_x000D_ aacccaatTca_x000D_ acTccaatcac_x000D_ gggattggcAG_x000D_ gcaccaatAgc_x000D_ gggattggtAG_x000D_ gggattggAgG_x000D_ AgAattggcca_x000D_ AcTattgggga_x000D_ gaAattggccc_x000D_ gccattggAgG_x000D_ CTgccaatggg_x000D_ CTgccaatgag_x000D_	1289 _x000D_ 3880 _x000D_ 3131 _x000D_ 1309 _x000D_ -2253 _x000D_ -1909 _x000D_ -2309 _x000D_ -2516 _x000D_ -2879 1490 _x000D_ 2420 _x000D_ 1082 _x000D_ 2788 _x000D_ 2075 _x000D_ -766 _x000D_	defined by LEMD1 TSS
hsa-mir-29c	Chr1: 207970196 - 207978284 [-]	207997156 (21872)	6	taAattggtAa_x000D_ tggccaatTta_x000D_ tgTattgggtG_x000D_ aTcccaatTta_x000D_ ttgattggttG_x000D_ ttAattggctG_x000D_	1983 _x000D_ 2297 _x000D_ -190 _x000D_ 4750 _x000D_ -1614 _x000D_ 402 _x000D_
hsa-mir-29b-2	Chr1: 207970787 - 207978868 [-]	207997156 (21288)	5	taAattggtAa_x000D_ tggccaatTta_x000D_ tgTattgggtG_x000D_ ttgattggttG_x000D_ ttAattggctG_x000D_	2574 _x000D_ 2888 _x000D_ 313 _x000D_ -1030 _x000D_ 993 _x000D_
hsa-mir-215	Chr1: 220286194 - 220294304 [-]	220321512 (30208)	10	aTaccaatTtc_x000D_ agcccaatAaa_x000D_ tgcattggcAt_x000D_ tTTccaatgac_x000D_ acaccaatAtg_x000D_ aggccaatAtT_x000D_ CagccaatcaT_x000D_ gTaccaatTtc_x000D_ tgTattggAca_x000D_ tgaccaatgac_x000D_	3815 _x000D_ 3127 _x000D_ 1678 _x000D_ 1260 _x000D_ 3455 _x000D_ <77> _x000D_ -1225 _x000D_ -239 _x000D_ -1745 _x000D_ -515 _x000D_
hsa-mir-194-1	Chr1: 220286498 - 220294583 [-]		11	aTaccaatTtc_x000D_ agcccaatAaa_x000D_ tgcattggcAt_x000D_ tTTccaatgac_x000D_ acaccaatAtg_x000D_ aggccaatAtT_x000D_ CagccaatcaT_x000D_ gTaccaatTtc_x000D_ tgTattggAca_x000D_ aaTccaatTtc_x000D_ tgaccaatgac_x000D_	4119 _x000D_ 3431 _x000D_ 1982 _x000D_ 1564 _x000D_ 3759 _x000D_ 271 _x000D_ -946 _x000D_ <40> _x000D_ -1466 _x000D_ -2913 _x000D_ -236 _x000D_
hsa-mir-320b-2	Chr1: 224439705 - 224447843 [-]	224475279 (30436)	6	ctcattggtta_x000D_ tcaccaatctg_x000D_ tgaccaatAtg_x000D_ gtAattggcAt_x000D_ cacattggctc_x000D_ gTgccaatAag_x000D_	4499 _x000D_ -992 _x000D_ 2701 _x000D_ 902 _x000D_ 1842 _x000D_ 1285 _x000D_	defined by NVL TSS
hsa-mir-552	Chr1: 35130199 - 35138295 [-]	35150911 (15616)	17	AacattggcAa_x000D_ accccaatgcc_x000D_ AagattggAgt_x000D_ aTcccaatgtc_x000D_ aTgccaatTga_x000D_ aTaccaatTgc_x000D_ taAattgggtt_x000D_ gtgattggAtc_x000D_ ctcattggAAa_x000D_ tagattggcAG_x000D_ ggAattggctt_x000D_ aagccaatgag_x000D_ AacattggAga_x000D_ agTccaatcaa_x000D_ tcAattggcca_x000D_ ggaccaatgcc_x000D_ taAattggAga_x000D_	-258 _x000D_ 2656 _x000D_ -1716 _x000D_ -2386 _x000D_ 1622 _x000D_ 3753 _x000D_ 1851 _x000D_ -1394 _x000D_ 2268 _x000D_ 4698 _x000D_ 3313 _x000D_ -2900 _x000D_ 1028 _x000D_ 2156 _x000D_ -2779 _x000D_ 4777 _x000D_ 324 _x000D_
hsa-mir-30e	Chr1: 41217027 - 41225119 [+]	41175016 (45011)	9	tgTattgggga_x000D_ gaAattggctG_x000D_ tcTattggtAa_x000D_ gagattgggAc_x000D_ CagccaatAcc_x000D_ aggccaatgtg_x000D_ tccattggcAG_x000D_ caAattggctG_x000D_ ttgattggcAt_x000D_	4499 _x000D_ 3450 _x000D_ 2236 _x000D_ 3259 _x000D_ 1787 _x000D_ 4686 _x000D_ 1186 _x000D_ 618 _x000D_ 493 _x000D_	defined by NFYC TSS
hsa-mir-186	Chr1: 71528313 - 71536399 [-]	71536333 (2934)	9	gtgattggtga_x000D_ tccattggcta_x000D_ tTaccaatgtT_x000D_ aggccaatgga_x000D_ gggattggttt_x000D_ aTcccaatAcc_x000D_ Accattggttt_x000D_ AtcattgggAa_x000D_ aagccaatAag_x000D_	1882 _x000D_ 2872 _x000D_ 3285 _x000D_ 3420 _x000D_ 2130 _x000D_ -421 _x000D_ 4096 _x000D_ 1251 _x000D_ -472 _x000D_	defined by ZRANB2 TSS
hsa-mir-34a	Chr1: 9206726 - 9214836 [-]	9259025 (47189)	6	ggAattggAcc_x000D_ gTgccaatAtc_x000D_ cccattggtgt_x000D_ Cagccaatgcc_x000D_ gggccaatgaa_x000D_ tcaccaatTgc_x000D_	793 _x000D_ 3219 _x000D_ 963 _x000D_ 3694 _x000D_ 1709 _x000D_ 1321 _x000D_
hsa-mir-146b	Chr10: 104193269 - 104201342 [+]	104179511 (16758)	6	gaAattggtca_x000D_ acTccaatTcc_x000D_ tggattgggcG_x000D_ ctcattggttG_x000D_ tgcattggcga_x000D_ tagattggggt_x000D_	1600 _x000D_ -225 _x000D_ 1646 _x000D_ 4464 _x000D_ 3618 _x000D_ -2937 _x000D_
hsa-mir-107	Chr10: 91347503 - 91355584 [-]		10	taAattggtca_x000D_ gcaccaatgtT_x000D_ Aacattggctc_x000D_ tcTattgggtt_x000D_ cacattggtca_x000D_ ttgattggtgG_x000D_ gTgccaatTtg_x000D_ agaccaatAtg_x000D_ agTccaatAtc_x000D_ Aacattgggtc_x000D_	4178 _x000D_ -1070 _x000D_ -408 _x000D_ 2423 _x000D_ -430 _x000D_ 976 _x000D_ 997 _x000D_ 743 _x000D_ 3738 _x000D_ 3900 _x000D_	defined by PANK1 TSS
hsa-mir-483	Chr11: 2150363 - 2158439 [-]	2160855 (5416)	17	tcTccaatgtT_x000D_ AacattggAca_x000D_ ctgattggAtt_x000D_ tccccaatTaT_x000D_ tcAattggcta_x000D_ ctAattggctt_x000D_ cgAattggctG_x000D_ gaAattggctt_x000D_ cacattggAga_x000D_ caAattggcct_x000D_ gtAattggcAc_x000D_ aTcccaatggg_x000D_ cacattggcct_x000D_ AccattggAgt_x000D_ tcgattggctt_x000D_ tccccaatgtc_x000D_ acaccaatggg_x000D_	2794 _x000D_ 4490 _x000D_ 3690 _x000D_ 1414 _x000D_ 1566 _x000D_ 1494 _x000D_ 1597 _x000D_ 1530 _x000D_ 3132 _x000D_ 1681 _x000D_ 1944 _x000D_ -1308 _x000D_ 4538 _x000D_ -1965 _x000D_ 1370 _x000D_ 4782 _x000D_ -1320 _x000D_	defined by IGF2,INS TSS
hsa-mir-210	Chr11: 563088 - 571198 [-]	616308 (48110)	7	AagattggAca_x000D_ CccccaatAga_x000D_ aTTccaatgtg_x000D_ ggcccaatctc_x000D_ gggattggctG_x000D_ gccattggctG_x000D_ AtcattggAtt_x000D_	2849 _x000D_ -1636 _x000D_ 2823 _x000D_ 2492 _x000D_ 931 _x000D_ -309 _x000D_ -2043 _x000D_
hsa-mir-194-2	Chr11: 64653826 - 64661911 [-]		8	gaaccaatccT_x000D_ tggccaatccT_x000D_ gTTccaatgca_x000D_ tgcccaatAaa_x000D_ ccgattggccc_x000D_ ccAattggttc_x000D_ gcTattggAga_x000D_ tcTccaatTgg_x000D_	662 _x000D_ -1889 _x000D_ 2506 _x000D_ 643 _x000D_ 2058 _x000D_ -5 _x000D_ 2492 _x000D_ -8 _x000D_	defined by AP001187.2 TSS
hsa-mir-200c	Chr12: 7069862 - 7077930 [+]	7036976 (35886)	7	aagccaatTtT_x000D_ CcaccaatgcT_x000D_ AgAattgggcc_x000D_ Aggattggggc_x000D_ Agcattgggtc_x000D_ aagccaatctg_x000D_ aacccaatAgc_x000D_	2969 _x000D_ 3689 _x000D_ 3983 _x000D_ 734 _x000D_ 4779 _x000D_ 3285 _x000D_ -1288 _x000D_
hsa-mir-141	Chr12: 7070260 - 7078355 [+]	7036976 (36284)	7	aagccaatTtT_x000D_ CcaccaatgcT_x000D_ AgAattgggcc_x000D_ Agcattgggtc_x000D_ Aggattggggc_x000D_ aagccaatctg_x000D_ aacccaatAgc_x000D_	2544 _x000D_ 3264 _x000D_ 3558 _x000D_ 4354 _x000D_ 309 _x000D_ 2860 _x000D_ -1686 _x000D_
hsa-mir-135a-2	Chr12: 97954590 - 97962690 [+]	97924786 (32804)	12	gacccaatTag_x000D_ gtcattggAgG_x000D_ gagccaatgac_x000D_ AccattgggAt_x000D_ AgAattgggtt_x000D_ tacattggAtG_x000D_ caAattggAga_x000D_ gTaccaatcta_x000D_ tTaccaatTta_x000D_ aaaccaatTcc_x000D_ Atgattggtta_x000D_ Accattgggtt_x000D_	-1182 _x000D_ 2710 _x000D_ -2541 _x000D_ -798 _x000D_ -759 _x000D_ 420 _x000D_ -1215 _x000D_ 4515 _x000D_ 4443 _x000D_ 3183 _x000D_ -64 _x000D_ -2403 _x000D_
hsa-mir-320d-1	Chr13: 41296963 - 41305011 [-]	41345476 (43465)	5	taAattggtgG_x000D_ tTgccaatAgg_x000D_ ggaccaatTcg_x000D_ AtcattggcAa_x000D_ AaTattgggct_x000D_	-2186 _x000D_ 129 _x000D_ -1652 _x000D_ -2688 _x000D_ -113 _x000D_
hsa-mir-15a	Chr13: 50618254 - 50626337 [-]		8	taTattggcAa_x000D_ gaaccaatcca_x000D_ tTcccaatAta_x000D_ AaTattggcgt_x000D_ tacccaatAcT_x000D_ ctTattggcAa_x000D_ cagattggggt_x000D_ ctcattggAta_x000D_	4738 _x000D_ -2937 _x000D_ 3050 _x000D_ 82 _x000D_ 3273 _x000D_ -2982 _x000D_ 742 _x000D_ 691 _x000D_	defined by DLEU2 TSS
hsa-mir-17	Chr13: 91999859 - 92007943 [+]		11	ttAattgggct_x000D_ tgTccaatAtg_x000D_ ttAattgggga_x000D_ tTaccaatAca_x000D_ Cgcccaatcaa_x000D_ Aggattggttt_x000D_ AaAattgggcc_x000D_ AtTattgggct_x000D_ gggattggtAG_x000D_ CacccaatAaa_x000D_ ttgattggggG_x000D_	2662 _x000D_ 4356 _x000D_ 3952 _x000D_ 1192 _x000D_ 475 _x000D_ -764 _x000D_ 1688 _x000D_ -1077 _x000D_ 4598 _x000D_ 1821 _x000D_ -1264 _x000D_
hsa-mir-18a	Chr13: 92000005 - 92008076 [+]		11	ttAattgggct_x000D_ tgTccaatAtg_x000D_ ttAattgggga_x000D_ tTaccaatAca_x000D_ Aggattggttt_x000D_ Cgcccaatcaa_x000D_ AaAattgggcc_x000D_ AtTattgggct_x000D_ gggattggtAG_x000D_ CacccaatAaa_x000D_ ttgattggggG_x000D_	2529 _x000D_ 4223 _x000D_ 3819 _x000D_ 1059 _x000D_ -910 _x000D_ 342 _x000D_ 1555 _x000D_ -1223 _x000D_ 4465 _x000D_ 1688 _x000D_ -1410 _x000D_	defined by MIR18A,MIRHG1 TSS
hsa-mir-19a	Chr13: 92000145 - 92008227 [+]		11	ttAattgggct_x000D_ tgTccaatAtg_x000D_ ttAattgggga_x000D_ tTaccaatAca_x000D_ Cgcccaatcaa_x000D_ Aggattggttt_x000D_ AaAattgggcc_x000D_ AtTattgggct_x000D_ gggattggtAG_x000D_ CacccaatAaa_x000D_ ttgattggggG_x000D_	2378 _x000D_ 4072 _x000D_ 3668 _x000D_ 908 _x000D_ 191 _x000D_ -1050 _x000D_ 1404 _x000D_ -1363 _x000D_ 4314 _x000D_ 1537 _x000D_ -1550 _x000D_
hsa-mir-20a	Chr13: 92000319 - 92008390 [+]		12	ttAattgggct_x000D_ tgTccaatAtg_x000D_ ttAattgggga_x000D_ AaAattggggt_x000D_ tTaccaatAca_x000D_ Cgcccaatcaa_x000D_ Aggattggttt_x000D_ AaAattgggcc_x000D_ gggattggtAG_x000D_ AtTattgggct_x000D_ CacccaatAaa_x000D_ ttgattggggG_x000D_	2215 _x000D_ 3909 _x000D_ 3505 _x000D_ 4868 _x000D_ 745 _x000D_ 28 _x000D_ -1224 _x000D_ 1241 _x000D_ 4151 _x000D_ -1537 _x000D_ 1374 _x000D_ -1724 _x000D_
hsa-mir-19b-1	Chr13: 92000446 - 92008533 [+]		12	ttAattgggct_x000D_ tgTccaatAtg_x000D_ ttAattgggga_x000D_ AaAattggggt_x000D_ tTaccaatAca_x000D_ Cgcccaatcaa_x000D_ Aggattggttt_x000D_ AaAattgggcc_x000D_ AtTattgggct_x000D_ gggattggtAG_x000D_ CacccaatAaa_x000D_ ttgattggggG_x000D_	2072 _x000D_ 3766 _x000D_ 3362 _x000D_ 4725 _x000D_ 602 _x000D_ -28 _x000D_ -1351 _x000D_ 1098 _x000D_ -1664 _x000D_ 4008 _x000D_ 1231 _x000D_ -1851 _x000D_
hsa-mir-92a-1	Chr13: 92000568 - 92008646 [+]		12	ttAattgggct_x000D_ tgTccaatAtg_x000D_ ttAattgggga_x000D_ AaAattggggt_x000D_ tTaccaatAca_x000D_ Aggattggttt_x000D_ Cgcccaatcaa_x000D_ AaAattgggcc_x000D_ AtTattgggct_x000D_ gggattggtAG_x000D_ CacccaatAaa_x000D_ ttgattggggG_x000D_	1959 _x000D_ 3653 _x000D_ 3249 _x000D_ 4612 _x000D_ 489 _x000D_ -1473 _x000D_ -150 _x000D_ 985 _x000D_ -1786 _x000D_ 3895 _x000D_ 1118 _x000D_ -1973 _x000D_
hsa-mir-493	Chr14: 101332397 - 101340486 [+]	101314819 (20578)	7	CccccaatTgc_x000D_ gtcattggAtt_x000D_ gtgattggAga_x000D_ ccgattggttt_x000D_ tccccaatgta_x000D_ tccccaatcca_x000D_	-2638 _x000D_ 424 1466 _x000D_ -2309 _x000D_ -658 _x000D_ 2208 _x000D_ 2231 _x000D_
hsa-mir-337	Chr14: 101337830 - 101345923 [+]	101293668 (47162)	4	CTgccaatcca_x000D_ gaTattggcAt_x000D_ tccccaatgca_x000D_ tgcccaatggc_x000D_	2855 _x000D_ 778 _x000D_ 1064 _x000D_ 656 _x000D_
hsa-mir-370	Chr14: 101374476 - 101382551 [+]	101356633 (20843)	17	tgcattgggtt_x000D_ tgcattggtta_x000D_ cagattggAtt_x000D_ tgcccaatgga_x000D_ Caaccaatgtg_x000D_ accccaatctc_x000D_ ggTattggtcG_x000D_ Cccccaatgga_x000D_ Agcattggtgc_x000D_ gTaccaatgaT_x000D_ AaTattggcta_x000D_ aaTccaatTag_x000D_ tTaccaatccc_x000D_ ggTccaatggT_x000D_ caAattggAga_x000D_ aaaccaatgaT_x000D_ gccattggctt_x000D_	1372 _x000D_ 4191 _x000D_ 4552 _x000D_ 4722 _x000D_ 2300 _x000D_ -2720 _x000D_ 2951 _x000D_ -619 _x000D_ -1752 _x000D_ 1095 _x000D_ -944 _x000D_ 4662 _x000D_ 359 _x000D_ -1613 _x000D_ 2793 _x000D_ 4623 _x000D_ 113 _x000D_
hsa-mir-494	Chr14: 101492971 - 101501052 [+]	101457982 (37989)	11	tgAattggAtt_x000D_ tgTattggcgG_x000D_ ggAattggccc_x000D_ tagattgggtG_x000D_ gcaccaatgac_x000D_ tgTccaatccg_x000D_ CcaccaatccT_x000D_ gcTccaatAcc_x000D_ ttgattggcAG_x000D_ ttgattggggG_x000D_ AgAattggcta_x000D_	-659 _x000D_ -235 _x000D_ -1923 _x000D_ -1037 _x000D_ -1213 _x000D_ -2619 _x000D_ -1197 _x000D_ -275 _x000D_ 3942 _x000D_ 4591 _x000D_ -727 _x000D_
hsa-mir-134	Chr14: 101518024 - 101526097 [+]	101491439 (29585)	10	ttcattggAgt_x000D_ tgcccaatTcT_x000D_ tacccaatAcT_x000D_ ggcattggtgt_x000D_ gtAattggtca_x000D_ gaaccaatggg_x000D_ caTattggAcc_x000D_ tccccaatTca_x000D_ tgcccaatAca_x000D_ gacattgggtc_x000D_	-2868 _x000D_ 2105 _x000D_ 560 _x000D_ -2929 _x000D_ -1804 _x000D_ 1639 _x000D_ -2762 _x000D_ -2320 _x000D_ 1507 _x000D_ 4973 _x000D_
hsa-mir-154	Chr14: 101523092 - 101531176 [+]	101504783 (21309)	8	ggAattggAtt_x000D_ tgaccaatccT_x000D_ tgcccaatTcT_x000D_ tggccaatctc_x000D_ tacattggttt_x000D_ ttcattggcAG_x000D_ ggcattggctc_x000D_ gacattgggtc_x000D_	3182 _x000D_ 250 _x000D_ -2890 _x000D_ 800 _x000D_ 3773 _x000D_ 1820 _x000D_ 3201 _x000D_ -22 _x000D_
hsa-mir-203	Chr14: 104580742 - 104588852 [+]	104551904 (31838)	3	ggaccaatgga_x000D_ Cgaccaatcca_x000D_ ttTattggtAt_x000D_	2236 _x000D_ 53 _x000D_ 4231 _x000D_
hsa-mir-625	Chr14: 65934820 - 65942905 [+]	65924044 (13776)	11	taTattgggta_x000D_ gaaccaatTaa_x000D_ tcTccaatgtT_x000D_ acTccaatTac_x000D_ tTaccaatTta_x000D_ ctTattggtct_x000D_ CccccaatctT_x000D_ tgAattgggtc_x000D_ ttTattggAtc_x000D_ tcAattggtAc_x000D_ cacattggAgc_x000D_	2993 _x000D_ 1515 _x000D_ -2112 _x000D_ 4954 _x000D_ 2492 _x000D_ -2552 _x000D_ 3920 _x000D_ 2591 _x000D_ 2222 _x000D_ -1245 _x000D_ -899 _x000D_	defined by FUT8 TSS
hsa-mir-629	Chr15: 70366710 - 70374807 [-]	70388833 (17026)	9	ccTattggcAc_x000D_ gaTccaatgcT_x000D_ ggcccaatccc_x000D_ gcgattggcct_x000D_ gagattggAgt_x000D_ tccccaatctg_x000D_ gaAattggAgc_x000D_ gtgattggcgc_x000D_ acgccaatTcg_x000D_	2797 _x000D_ -557 _x000D_ -100 _x000D_ 649 _x000D_ 3522 _x000D_ 4849 _x000D_ 2978 _x000D_ -2660 _x000D_ -1814 _x000D_	defined by TLE3 TSS
hsa-mir-7-2	Chr15: 89152056 - 89160166 [+]		12	ttcattggAtc_x000D_ caAattggtgt_x000D_ AaTattggtct_x000D_ caAattgggtG_x000D_ gcaccaatAgg_x000D_ ttTattggccc_x000D_ ggcattggtcc_x000D_ aggccaatgta_x000D_ ttTattggAgt_x000D_ cagattgggca_x000D_ aagccaatgaa_x000D_ tacccaatAtT_x000D_	-2042 _x000D_ 1466 _x000D_ 1927 _x000D_ -513 _x000D_ -1067 _x000D_ -2664 _x000D_ -2864 _x000D_ 4917 _x000D_ 2590 _x000D_ 1517 _x000D_ -2021 _x000D_ 1922 _x000D_
hsa-mir-140	Chr16: 69963984 - 69972084 [+]	69958914 (8070)	5	CTaccaatgtg_x000D_ tggccaatgtT_x000D_ tccattgggcc_x000D_ gaTattgggcc_x000D_ AccattggccG_x000D_	-575 _x000D_ -2697 _x000D_ -702 _x000D_ -1369 _x000D_ 2216 _x000D_	defined by WWP2 TSS
hsa-mir-33b	Chr17: 17712149 - 17720245 [-]	17728729 (11484)	2	ctAattggAga_x000D_ cccattggggc_x000D_	-1713 _x000D_ -1760 _x000D_	defined by SREBF1 TSS
hsa-mir-10a	Chr17: 46652199 - 46660309 [-]	46668552 (11243)	10	aagccaatTgT_x000D_ AacattggcAa_x000D_ gggattggcAG_x000D_ accccaatTac_x000D_ agcccaatccc_x000D_ ggcccaatgga_x000D_ Aacattggcgt_x000D_ ccTattggAcc_x000D_ ccgattggggt_x000D_ gccattggctc_x000D_	2068 _x000D_ -1312 _x000D_ -1881 _x000D_ 2820 _x000D_ -984 _x000D_ 3087 _x000D_ 4348 _x000D_ -1433 _x000D_ -413 _x000D_ 1382 _x000D_	defined by HOXB3,RP11-357H14.4 TSS
hsa-mir-142	Chr17: 56403592 - 56411679 [-]	56409879 (1200)	9	ggcccaatctg_x000D_ gacccaatgcT_x000D_ tagattggAga_x000D_ tccattggctc_x000D_ Cacccaatgtg_x000D_ tccccaatgcc_x000D_ AaAattgggca_x000D_ gccccaatTcT_x000D_ ccTattggtgG_x000D_	4469 _x000D_ 315 _x000D_ -2888 _x000D_ 1574 _x000D_ 1304 _x000D_ 3733 _x000D_ 693 _x000D_ 4782 _x000D_ 2362 _x000D_
hsa-mir-301a	Chr17: 57223496 - 57231582 [-]	57233025 (4443)	10	tgAattggAcc_x000D_ AcgattggccG_x000D_ aTaccaatccT_x000D_ tagccaatTtT_x000D_ tgAattggAgt_x000D_ cacattggccG_x000D_ cagattggcta_x000D_ ttAattggtgt_x000D_ caAattggctG_x000D_ ctgattgggtt_x000D_	-1098 _x000D_ -2854 _x000D_ -299 _x000D_ 4951 _x000D_ -2310 _x000D_ 4818 _x000D_ 4160 _x000D_ 690 _x000D_ -1932 _x000D_ -848 _x000D_	defined by SKA2 TSS
hsa-mir-21	Chr17: 57915627 - 57923699 [+]	57915327 (3300)	12	gggattggcct_x000D_ gggattggcAG_x000D_ AaTattggtta_x000D_ ttcattggcAa_x000D_ AacattggAca_x000D_ tagattggAta_x000D_ tTcccaatgaa_x000D_ gagccaatgga_x000D_ AgAattggggt_x000D_ gaAattggAgt_x000D_ tccattgggAt_x000D_ taTccaatgtT_x000D_	-485 _x000D_ 4511 _x000D_ 3590 _x000D_ 499 _x000D_ 4825 _x000D_ -934 _x000D_ 3036 _x000D_ -2652 _x000D_ -139 _x000D_ -1332 _x000D_ -251 _x000D_ 27 _x000D_
hsa-mir-324	Chr17: 7121615 - 7129698 [-]	7141111 (14413)	6	acTccaatccT_x000D_ ctcattggggt_x000D_ ggcattggtgt_x000D_ ggAattgggcG_x000D_ tccattgggcc_x000D_ Cccccaatccc_x000D_	4400 _x000D_ 4129 _x000D_ <27> _x000D_ 1172 _x000D_ -2182 _x000D_ 1580 _x000D_
hsa-mir-338	Chr17: 79094682 - 79102749 [-]	79102680 (2931)	1	Aagattggtga_x000D_	914 _x000D_	defined by AATK TSS
hsa-mir-320c-1	Chr18: 19260471 - 19268559 [+]	19250302 (13169)	4	Ccaccaatctc_x000D_ ccTattggctt_x000D_ acaccaatgca_x000D_ tcTccaatTaa_x000D_	-2461 _x000D_ -916 _x000D_ 4496 _x000D_ 3940 _x000D_
hsa-mir-320c-2	Chr18: 21898650 - 21906700 [+]	21851937 (49713)	5	tgcattggcct_x000D_ taaccaatTtg_x000D_ aTcccaatgaa_x000D_ tagattggAgG_x000D_ tacattggtgc_x000D_	4262 _x000D_ 4135 _x000D_ 1312 _x000D_ -1291 _x000D_ 2818 _x000D_
hsa-mir-122	Chr18: 56115306 - 56123391 [+]	56113494 (4812)	9	AtgattggcAc_x000D_ tggattgggAa_x000D_ tTcccaatgtg_x000D_ taaccaatAtg_x000D_ taTccaatAga_x000D_ gggattggAga_x000D_ ttAattggAct_x000D_ tTcccaatTtc_x000D_ CcTccaatgaa_x000D_	-2603 _x000D_ -441 _x000D_ 4249 _x000D_ 116 _x000D_ -551 _x000D_ 2686 _x000D_ 1691 _x000D_ -2423 _x000D_ 4651 _x000D_
hsa-mir-27a	Chr19: 13942253 - 13950331 [-]	13949294 (1963)	7	aagccaatccc_x000D_ CTcccaatgcg_x000D_ Aacattggtgt_x000D_ ttgattggcct_x000D_ ccgattggccc_x000D_ gagccaatggT_x000D_ AtgattggtAa_x000D_	2698 _x000D_ 1657 _x000D_ 3190 _x000D_ 1981 _x000D_ 2663 _x000D_ 4899 _x000D_ -2869 _x000D_
hsa-mir-181c	Chr19: 13982513 - 13990623 [+]	13976434 (9079)	6	gagccaatgcT_x000D_ ggcccaatctc_x000D_ tggccaatAaa_x000D_ AggattggttG_x000D_ CccccaatTcc_x000D_ Cccccaatcca_x000D_	2548 _x000D_ 436 _x000D_ 1015 _x000D_ -2791 _x000D_ 2092 _x000D_ 45 _x000D_
hsa-mir-181d	Chr19: 13982689 - 13990826 [+]	13976434 (9255)	6	gagccaatgcT_x000D_ ggcccaatctc_x000D_ tggccaatAaa_x000D_ AggattggttG_x000D_ CccccaatTcc_x000D_ Cccccaatcca_x000D_	2345 _x000D_ 233 _x000D_ 812 _x000D_ -2967 _x000D_ 1889 _x000D_ -21 _x000D_
hsa-mir-330	Chr19: 46137251 - 46145345 [-]	46145457 (3112)	10	taaccaatTtc_x000D_ agcccaatctc_x000D_ tgaccaatAtg_x000D_ tgcattggctc_x000D_ aTTccaatgac_x000D_ gggattggtgc_x000D_ ctTattgggga_x000D_ ggaccaatctT_x000D_ cacattgggAG_x000D_	-972 _x000D_ 2581 _x000D_ 1107 3645 _x000D_ 2727 _x000D_ 3492 _x000D_ 673 _x000D_ 2613 _x000D_ -2411 _x000D_ 916 _x000D_	defined by EML2 TSS
hsa-mir-320e	Chr19: 47207549 - 47215602 [-]	47220424 (7822)	8	cccattggAtt_x000D_ gagattgggtG_x000D_ tccattgggta_x000D_ caAattggcca_x000D_ tgcattggAgG_x000D_ tgcattggcta_x000D_ tcTccaatAtc_x000D_ tccccaatTcc_x000D_	994 _x000D_ 4556 _x000D_ 2027 _x000D_ 804 _x000D_ 1073 _x000D_ 1621 _x000D_ 2411 _x000D_ -1922 _x000D_	defined by PRKD2 TSS
hsa-mir-7-3	Chr19: 4767682 - 4775792 [+]	4722929 (47753)	9	gggccaatcaT_x000D_ cccattggcca_x000D_ caTattgggAc_x000D_ tgcccaatgtc_x000D_ aaaccaatAca_x000D_ ttTattgggga_x000D_ gggattggAga_x000D_ gacccaatgag_x000D_ taAattgggtt_x000D_	1062 _x000D_ -1629 _x000D_ -2814 _x000D_ -2166 _x000D_ 1735 _x000D_ 1845 _x000D_ -1791 _x000D_ 269 _x000D_ -2057 _x000D_	defined by C19orf30 TSS
hsa-mir-220c	Chr19: 49058611 - 49066611 [-]	49094920 (31309)	3	aggccaatAtT_x000D_ tggattgggtG_x000D_ tTgccaatTcc_x000D_	4052 _x000D_ -2374 _x000D_ -2663 _x000D_
hsa-mir-520b	Chr19: 54201481 - 54209542 [+]	54172186 (32295)	9	taTccaatctT_x000D_ tggccaatAtg_x000D_ tcTattgggta_x000D_ agcccaatTcT_x000D_ ttTattgggga_x000D_ caTattggcca_x000D_ AcAattggggt_x000D_ gggccaatAaa_x000D_	2730 _x000D_ 2564 _x000D_ 3402 _x000D_ 4695 _x000D_ -473 _x000D_ 1911 _x000D_ 2097 _x000D_ -1302 4873 _x000D_
hsa-mir-520g	Chr19: 54222420 - 54230510 [+]		8	ggaccaatAaa_x000D_ tgTattgggga_x000D_ agcccaatTcT_x000D_ ggAattggAga_x000D_ tgTccaatAta_x000D_ gggccaatAaa_x000D_	-2160 _x000D_ 823 _x000D_ -272 2914 _x000D_ -149 _x000D_ -1842 _x000D_ -90 3096 _x000D_
hsa-mir-516b-2	Chr19: 54225696 - 54233781 [+]		7	tgTattgggga_x000D_ agcccaatTcT_x000D_ cccattgggAc_x000D_ gggccaatAca_x000D_ gggccaatAaa_x000D_ gcAattggctc_x000D_	-2363 _x000D_ -272 4045 _x000D_ 3966 _x000D_ 4224 _x000D_ -90 _x000D_ 3250 _x000D_
hsa-mir-516b-1	Chr19: 54237099 - 54245189 [+]		9	ggaccaatAaa_x000D_ ttcattgggga_x000D_ tggccaatTtT_x000D_ agcccaatTcT_x000D_ accccaatgtc_x000D_ ttTattgggga_x000D_ gggccaatAca_x000D_ AtcattgggAa_x000D_	-2058 _x000D_ 3415 _x000D_ 486 _x000D_ -2240 -272 _x000D_ 3340 _x000D_ -1110 _x000D_ 2308 _x000D_ 4770 _x000D_
hsa-mir-516a-1	Chr19: 54256995 - 54265085 [+]		7	aggccaatTgT_x000D_ agcccaatTcT_x000D_ ttTattgggga_x000D_ cccattgggAc_x000D_ gggccaatAca_x000D_ gggccaatAaa_x000D_	826 _x000D_ 4028 _x000D_ 2295 _x000D_ 3949 _x000D_ -2813 _x000D_ -87 4210 _x000D_
hsa-mir-516a-2	Chr19: 54261387 - 54269477 [+]		7	agcccaatTcT_x000D_ ttTattgggAa_x000D_ ttTattgggga_x000D_ cccattgggAc_x000D_ tTgccaatgaa_x000D_ gggccaatAaa_x000D_	-274 _x000D_ 3872 _x000D_ -2007 _x000D_ -353 _x000D_ 4610 _x000D_ -92 1031 _x000D_
hsa-mir-373	Chr19: 54288959 - 54297028 [+]	54278742 (13217)	10	tggccaatggg_x000D_ gTcccaatAcc_x000D_ gaAattggggt_x000D_ ttgattgggtG_x000D_ tgcccaatctg_x000D_ tcTattgggtt_x000D_ AaTattgggta_x000D_ tacattggcca_x000D_ Atcattggcct_x000D_ tTTccaatgta_x000D_	2692 _x000D_ 1687 _x000D_ 1028 _x000D_ -926 _x000D_ 2331 _x000D_ 409 _x000D_ 2279 _x000D_ 1043 _x000D_ -1701 _x000D_ -1980 _x000D_
hsa-mir-220b	Chr19: 6492959 - 6500959 [+]	6464249 (31710)	6	AaTattggcca_x000D_ tggattgggAc_x000D_ ggTccaatAta_x000D_ gagattggcca_x000D_ cggattggcct_x000D_	1699 1976 _x000D_ -1897 _x000D_ -1358 _x000D_ 2976 _x000D_ 265 _x000D_
hsa-mir-128-1	Chr2: 136419967 - 136428049 [+]	136419971 (2996)	15	aTcccaatctg_x000D_ ttgattggAtt_x000D_ ctgattggAgG_x000D_ ggTccaatcac_x000D_ AtcattggAtt_x000D_ agaccaatAaT_x000D_ AacattggttG_x000D_ AtAattggcct_x000D_ Aacattggtca_x000D_ ttcattggAAc_x000D_ AacattggAga_x000D_ tcaccaatAaa_x000D_ Atcattggtca_x000D_ AgAattggttt_x000D_	-1142 _x000D_ 2637 _x000D_ -2209 _x000D_ 4431 _x000D_ 2282 _x000D_ 2828 _x000D_ -2665 _x000D_ -17 _x000D_ -2802 _x000D_ 2759 _x000D_ 3450 _x000D_ 3902 _x000D_ -2165 _x000D_ -339 1176 _x000D_	defined by R3HDM1 TSS
hsa-mir-216a	Chr2: 56211084 - 56219194 [-]		11	ctcattggAtt_x000D_ gacccaatgac_x000D_ gcAattggAga_x000D_ tggccaatctc_x000D_ tacccaatTtg_x000D_ tacccaatTaT_x000D_ tacattggtAa_x000D_ ttTattggAtt_x000D_ gtgattggttt_x000D_ tTcccaatcac_x000D_ tTcccaatTcc_x000D_	-860 _x000D_ -2154 _x000D_ 1848 _x000D_ 3210 _x000D_ 3007 _x000D_ 4608 _x000D_ -2728 _x000D_ 177 _x000D_ -293 _x000D_ 4093 _x000D_ 1392 _x000D_	defined by AC011306.2 TSS
hsa-mir-216b	Chr2: 56222848 - 56230930 [-]		11	ttcattggAtt_x000D_ tagccaatcaT_x000D_ acaccaatTtc_x000D_ cccattggcta_x000D_ gaAattggtct_x000D_ tgcccaatggc_x000D_ AacattggtAt_x000D_ aaTccaatTtc_x000D_ tTgccaatAga_x000D_ tacccaatAgg_x000D_ acaccaatgcc_x000D_	1516 _x000D_ -832 _x000D_ 1249 _x000D_ 4089 _x000D_ 1065 _x000D_ 3509 _x000D_ 1151 _x000D_ 955 _x000D_ 558 _x000D_ 2892 _x000D_ 3502 _x000D_	defined by AC011306.2 TSS
hsa-mir-663	Chr20: 26183821 - 26191914 [-]	26189122 (208)	12	aTTccaatcaa_x000D_ taTccaatTtc_x000D_ gaaccaatTtT_x000D_ taAattggAta_x000D_ agaccaatAtc_x000D_ ttTattggggG_x000D_ agaccaatAac_x000D_ AaAattggggt_x000D_ gaaccaatgac_x000D_ tagccaatAtc_x000D_ CTaccaatgga_x000D_ AtcattggtgG_x000D_	4367 _x000D_ 779 _x000D_ -1810 _x000D_ 303 _x000D_ 4475 _x000D_ 2846 _x000D_ 4233 _x000D_ 1975 _x000D_ 4646 _x000D_ 4796 _x000D_ 2500 _x000D_ 3255 _x000D_	defined by RP3-410C9.2 TSS
hsa-mir-103-2-as	Chr20: 3893148 - 3901210 [-]	3906693 (8483)	10	gagccaatgtT_x000D_ tacccaatAga_x000D_ tTTccaatcag_x000D_ gccccaatAta_x000D_ CaaccaatAaa_x000D_ taAattggtgc_x000D_ tgcccaatAtT_x000D_ acTccaatcca_x000D_ ggaccaatAaT_x000D_ tccccaatAtc_x000D_	479 _x000D_ 3384 _x000D_ 1095 _x000D_ 1228 _x000D_ 3812 _x000D_ -590 _x000D_ 4523 _x000D_ -792 _x000D_ -1197 _x000D_ 175 _x000D_
hsa-mir-103-2	Chr20: 3895141 - 3903219 [+]	3851324 (46817)	10	AtTattggtcc_x000D_ Aacattggctc_x000D_ taTattggggc_x000D_ ctgattggAAa_x000D_ gaTattgggga_x000D_ CagccaatAtg_x000D_ cagattggtgt_x000D_ tggattggAgt_x000D_ gcaccaatTta_x000D_ caTattggcca_x000D_	1178 _x000D_ -482 _x000D_ -1231 _x000D_ -1098 _x000D_ -178 _x000D_ 4432 _x000D_ 4075 _x000D_ 773 _x000D_ 571 _x000D_ 4339 _x000D_	defined by PANK2 TSS
hsa-mir-298	Chr20: 57388280 - 57396368 [-]	57408989 (15621)	7	ggaccaatgga_x000D_ gacccaatgca_x000D_ aTcccaatgta_x000D_ cacattgggta_x000D_ gagattgggAc_x000D_ agTccaatTaa_x000D_ gagattggtgc_x000D_	1433 _x000D_ 3569 _x000D_ 3901 _x000D_ -2666 _x000D_ -1245 _x000D_ -2336 _x000D_ 4400 _x000D_
hsa-mir-99a	Chr21: 17908409 - 17916490 [+]	17907551 (3858)	18	aacccaatgcT_x000D_ Cagccaatcac_x000D_ tTaccaatTcc_x000D_ ttgattggtct_x000D_ ttTattggAtt_x000D_ taTattggAgc_x000D_ Atcattggtct_x000D_ CcTccaatgcc_x000D_ gTaccaatgaa_x000D_ tgTattggctc_x000D_ gagccaatTtg_x000D_ taaccaatAtT_x000D_ tTgccaatAaa_x000D_ taTattggctG_x000D_ cccattggcAt_x000D_ AccattggAtt_x000D_ gcAattggAct_x000D_ tcAattgggca_x000D_	-1218 _x000D_ 4780 _x000D_ -454 _x000D_ 2300 _x000D_ 1298 _x000D_ 4945 _x000D_ 1054 _x000D_ 1264 _x000D_ 3250 _x000D_ -2718 _x000D_ 785 _x000D_ 3680 _x000D_ 2665 _x000D_ 1068 _x000D_ <0> _x000D_ 345 _x000D_ 3946 _x000D_ -1464 _x000D_	defined by C21orf34 TSS
hsa-mir-155	Chr21: 26943292 - 26951357 [+]	26933564 (12728)	9	aTTccaatgaa_x000D_ taTattggctG_x000D_ tTgccaatTtc_x000D_ accccaatcta_x000D_ Caaccaatgac_x000D_ gTcccaatTtg_x000D_ ggAattgggtG_x000D_ tggattggAgG_x000D_ ttAattgggtt_x000D_	4146 _x000D_ -1364 _x000D_ -249 _x000D_ 4300 _x000D_ 4280 _x000D_ 4872 _x000D_ 4354 _x000D_ 2398 _x000D_ -541 _x000D_	defined by MIRHG2 TSS
hsa-mir-301b	Chr22: 22004270 - 22012348 [+]	21998807 (8463)	16	CTcccaatgga_x000D_ gaTccaatcac_x000D_ cggattggctG_x000D_ gggattggccc_x000D_ gggattggAAc_x000D_ cgcattgggAa_x000D_ aggccaatgga_x000D_ ggcccaatAac_x000D_ tgTattggggG_x000D_ tacccaatTcg_x000D_ Cggccaatgag_x000D_ tggccaatAtg_x000D_ gccattggAcc_x000D_ cacattgggtc_x000D_ gagattggAgc_x000D_ gggccaatcgg_x000D_	1504 _x000D_ -2158 _x000D_ 4514 _x000D_ 4486 _x000D_ -222 _x000D_ 1205 _x000D_ 4142 _x000D_ 2596 _x000D_ -31 _x000D_ 84 _x000D_ -854 _x000D_ 3126 _x000D_ -1611 _x000D_ 582 _x000D_ -1053 _x000D_ -939 _x000D_	defined by PPIL2,TOP3B TSS
hsa-mir-130b	Chr22: 22004593 - 22012675 [+]	22006472 (1121)	17	CTcccaatgga_x000D_ gaTccaatcac_x000D_ cggattggctG_x000D_ gggattggccc_x000D_ gggattggAAc_x000D_ cgcattgggAa_x000D_ aggccaatgga_x000D_ ggcccaatAac_x000D_ tgTattggggG_x000D_ tacccaatTcg_x000D_ AcgattggAgc_x000D_ Cggccaatgag_x000D_ tggccaatAtg_x000D_ gccattggAcc_x000D_ cacattgggtc_x000D_ gagattggAgc_x000D_ gggccaatcgg_x000D_	1177 _x000D_ -2481 _x000D_ 4187 _x000D_ 4159 _x000D_ -545 _x000D_ 878 _x000D_ 3815 _x000D_ 2269 _x000D_ -354 _x000D_ -161 _x000D_ 4701 _x000D_ -1177 _x000D_ 2799 _x000D_ -1934 _x000D_ 255 _x000D_ -1376 _x000D_ -1262 _x000D_	defined by PPIL2,TOP3B TSS
hsa-mir-33a	Chr22: 42293948 - 42302017 [+]	42273619 (23329)	7	tggattgggtG_x000D_ cagattggAgc_x000D_ cacattggttG_x000D_ ctAattggAtc_x000D_ AgcattggAgt_x000D_ ggcattggtgc_x000D_ ctTattggcct_x000D_	4293 _x000D_ 2172 _x000D_ 2329 _x000D_ -1533 _x000D_ -742 _x000D_ 4052 _x000D_ -298 _x000D_	defined by SREBF2 TSS
hsa-mir-15b	Chr3: 160119376 - 160127474 [+]	160121725 (651)	12	acaccaatAtT_x000D_ gggattggAct_x000D_ AaTattggcgt_x000D_ tgcccaatTaa_x000D_ ttAattggcca_x000D_ aaTccaatgtT_x000D_ gtTattggcAa_x000D_ aTaccaatTtg_x000D_ tgaccaatgaa_x000D_ aagccaatTtg_x000D_ Agcattggttt_x000D_ tTTccaatgta_x000D_	108 _x000D_ 1642 _x000D_ 80 _x000D_ 1669 _x000D_ 2115 _x000D_ -1875 _x000D_ -1704 _x000D_ 1195 _x000D_ -2595 _x000D_ 1466 _x000D_ -1612 _x000D_ 2967 _x000D_	defined by IFT80,SMC4 TSS
hsa-mir-570	Chr3: 195423272 - 195431369 [+]	195423626 (2646)	7	aggccaatAtc_x000D_ ttcattggAAc_x000D_ accccaatctc_x000D_ tcAattggcca_x000D_ gtcattggtAG_x000D_ accccaatgga_x000D_ ctAattgggtt_x000D_	3243 _x000D_ -1396 _x000D_ 2212 _x000D_ 1510 _x000D_ 2996 _x000D_ -1344 _x000D_ -751 _x000D_	defined by AC069513.1 TSS
hsa-mir-191	Chr3: 49053050 - 49061142 [-]	49059758 (1616)	6	ggcattgggct_x000D_ Aggattggcga_x000D_ ttTattgggca_x000D_ AgcattgggAa_x000D_ tggattggctt_x000D_ ggcattggccc_x000D_	-2355 _x000D_ 157 _x000D_ 1223 _x000D_ -2513 _x000D_ -874 _x000D_ 3152 _x000D_	defined by DALRD3,NDUFAF3 TSS
hsa-let-7g	Chr3: 52297293 - 52305377 [-]	52312679 (10302)	7	caAattggtAa_x000D_ accccaatgcc_x000D_ ctcattggtAt_x000D_ tgTccaatTga_x000D_ tcgattggtAt_x000D_ ttAattggcct_x000D_ gccattggcAc_x000D_	1005 _x000D_ 2193 _x000D_ 616 _x000D_ 720 _x000D_ 2337 _x000D_ 3601 _x000D_ -2186 _x000D_	defined by WDR82 TSS
hsa-mir-135a-1	Chr3: 52323234 - 52331324 [-]	52341559 (13235)	9	agcccaatTgc_x000D_ gagccaatgaT_x000D_ CTgccaatcta_x000D_ gggccaatgtg_x000D_ ggTccaatccg_x000D_ gggattggAgc_x000D_ gtcattggctt_x000D_ gacattggtAc_x000D_ CTcccaatctc_x000D_	4661 _x000D_ 1732 _x000D_ 2200 _x000D_ 3087 _x000D_ -772 _x000D_ <59> _x000D_ -2923 _x000D_ 1128 _x000D_ -198 _x000D_	defined by GLYCTK,RP11-168J18.1 TSS
hsa-mir-302a	Chr4: 113564338 - 113572407 [-]		8	CTaccaatgtg_x000D_ gTgccaatAaa_x000D_ aagccaatTaa_x000D_ CTgccaatcac_x000D_ tTgccaatTaa_x000D_ aagccaatgac_x000D_ aaTccaatTta_x000D_ AaAattggttc_x000D_	-2818 _x000D_ -2604 _x000D_ 552 _x000D_ 4463 _x000D_ -1064 _x000D_ 315 _x000D_ -232 _x000D_ 3280 _x000D_
hsa-mir-302b	Chr4: 113564640 - 113572713 [-]		8	CTaccaatgtg_x000D_ gTgccaatAaa_x000D_ aagccaatTaa_x000D_ tTgccaatTaa_x000D_ CTgccaatcac_x000D_ aagccaatgac_x000D_ aaTccaatTta_x000D_ AaAattggttc_x000D_	-2512 _x000D_ -2298 _x000D_ 854 _x000D_ -758 _x000D_ 4765 _x000D_ 617 _x000D_ 1 _x000D_ 3582 _x000D_
hsa-mir-95	Chr4: 8002027 - 8010108 [-]	8024743 (17635)	8	acTccaatggc_x000D_ taTattgggta_x000D_ Aacattggcct_x000D_ ttcattgggca_x000D_ gtgattggccG_x000D_ CcTccaatccc_x000D_ ggTccaatcag_x000D_ ggaccaatTcT_x000D_	-547 _x000D_ 1862 _x000D_ -1270 _x000D_ -2022 _x000D_ 4563 _x000D_ 852 _x000D_ 2711 _x000D_ -2776 _x000D_	defined by ABLIM2 TSS
hsa-mir-584	Chr5: 148436875 - 148444972 [-]	148442077 (105)	6	aacccaatAac_x000D_ ctcattggctt_x000D_ gaTattggtgt_x000D_ AacattgggtG_x000D_ tTTccaatctc_x000D_ tagattggtgG_x000D_	3777 _x000D_ 4384 _x000D_ 1288 _x000D_ -1826 _x000D_ 2496 _x000D_ 97 _x000D_	defined by SH3TC2 TSS
hsa-mir-146a	Chr5: 159909359 - 159917458 [+]	159895244 (17115)	8	gaaccaatgta_x000D_ taTattgggca_x000D_ tgaccaatTcc_x000D_ tgcattggAtt_x000D_ aaaccaatgca_x000D_ ttTattggAta_x000D_ tTcccaatTca_x000D_ agaccaatgca_x000D_	-2176 _x000D_ -608 _x000D_ 4763 _x000D_ -94 _x000D_ -1550 _x000D_ 3865 _x000D_ 3226 _x000D_ -2389 _x000D_
hsa-mir-103-1	Chr5: 167982900 - 167990978 [-]	168006681 (18703)	11	Aacattggttc_x000D_ taTattggctt_x000D_ tggattgggAa_x000D_ tgaccaatTga_x000D_ tgAattggAgt_x000D_ AaTattggttc_x000D_ tcaccaatAac_x000D_ AggattgggAa_x000D_ gtTattggcAa_x000D_ ttTattggcca_x000D_ tcTattggAca_x000D_	-458 _x000D_ -1098 _x000D_ 191 _x000D_ 783 _x000D_ -378 _x000D_ 2184 _x000D_ -466 _x000D_ 441 _x000D_ 4407 _x000D_ 1243 _x000D_ -986 _x000D_	defined by PANK3 TSS
hsa-mir-103-1-as	Chr5: 167984909 - 167992971 [+]	167956376 (31533)	10	acTccaatTca_x000D_ gaaccaatAtT_x000D_ gtTattggtga_x000D_ aagccaatAta_x000D_ tggccaatAaa_x000D_ tgTccaatAga_x000D_ tcAattggtca_x000D_ gaaccaatgtT_x000D_ tTcccaatccT_x000D_ tTcccaatcca_x000D_	375 _x000D_ -2203 _x000D_ 463 _x000D_ 1095 _x000D_ -1262 _x000D_ 983 _x000D_ -802 _x000D_ 455 _x000D_ -460 _x000D_ -210 _x000D_
hsa-mir-219-1	Chr6: 33172612 - 33180722 [+]	33171308 (4304)	7	tgTccaatggT_x000D_ CagccaatAag_x000D_ gtgattgggct_x000D_ tTcccaatggg_x000D_ tagattgggga_x000D_ gggattggtgc_x000D_ tgAattgggtt_x000D_	-2348 _x000D_ 4553 _x000D_ -2150 _x000D_ -89 _x000D_ 4826 _x000D_ 3050 _x000D_ 1303 _x000D_
hsa-mir-30a	Chr6: 72108253 - 72116324 [-]	72122064 (8740)	5	tgAattggAct_x000D_ gaTccaatgaa_x000D_ aTaccaatAgc_x000D_ aTaccaatgaa_x000D_ ttAattggtAa_x000D_	-2997 _x000D_ -1989 _x000D_ 3849 _x000D_ 4975 _x000D_ 1285 _x000D_	defined by C6orf155 TSS
hsa-mir-339	Chr7: 1057568 - 1065662 [-]	1068355 (5693)	2	gggattggggt_x000D_ cccattggcAG_x000D_	-678 _x000D_ -2007 _x000D_	defined by C7orf50 TSS
hsa-mir-592	Chr7: 126693141 - 126701238 [-]		10	gaAattgggAa_x000D_ tgaccaatAgg_x000D_ cagattggAct_x000D_ Atcattggttt_x000D_ gaTattgggAa_x000D_ AtcattggctG_x000D_ caTattggAct_x000D_ Atcattgggtt_x000D_ gaaccaatcaT_x000D_ ctAattggttG_x000D_	2135 _x000D_ -1362 _x000D_ 2445 _x000D_ 1357 _x000D_ 4234 _x000D_ -1800 _x000D_ -2440 _x000D_ -2422 _x000D_ -1126 _x000D_ 2628 _x000D_	defined by GRM8 TSS
hsa-mir-182	Chr7: 129405222 - 129413332 [-]	129420061 (9729)	6	tgTccaatggT_x000D_ Cacccaatgcc_x000D_ gaAattggggG_x000D_ gcaccaatgag_x000D_ CccccaatAaa_x000D_ aTgccaatggg_x000D_	-1942 _x000D_ 4053 _x000D_ 2340 _x000D_ 4808 _x000D_ -2847 _x000D_ 4059 _x000D_
hsa-mir-96	Chr7: 129409531 - 129417609 [-]	129420061 (5452)	5	tgTccaatggT_x000D_ ggcccaatctg_x000D_ aggccaatgtT_x000D_ gTgccaatAtg_x000D_ CccccaatAaa_x000D_	2257 _x000D_ -853 _x000D_ 556 _x000D_ <62> _x000D_ 1352 _x000D_
hsa-mir-183	Chr7: 129409744 - 129417854 [-]	129420061 (5207)	6	tgTccaatggT_x000D_ ggcccaatctg_x000D_ tgcattgggca_x000D_ aggccaatgtT_x000D_ gTgccaatAtg_x000D_ CccccaatAaa_x000D_	2470 _x000D_ -608 _x000D_ -2952 _x000D_ 769 _x000D_ 197 _x000D_ 1565 _x000D_
hsa-mir-29a	Chr7: 130556505 - 130564569 [-]	130596983 (35414)	8	gaaccaatccc_x000D_ AggattggAgc_x000D_ agcccaatgta_x000D_ CagccaatAcc_x000D_ CcTccaatctc_x000D_ tgcccaatgga_x000D_ tgTattggtga_x000D_ Atgattgggga_x000D_	-213 _x000D_ -2071 _x000D_ -73 _x000D_ 4166 _x000D_ 589 _x000D_ 4123 _x000D_ 44 _x000D_ 1 _x000D_
hsa-mir-29b-1	Chr7: 130557217 - 130565298 [-]	130596999 (34701)	8	gaaccaatccc_x000D_ AggattggAgc_x000D_ agcccaatgta_x000D_ CagccaatAcc_x000D_ CcTccaatctc_x000D_ tgcccaatgga_x000D_ tgTattggtga_x000D_ Atgattgggga_x000D_	435 _x000D_ -1342 _x000D_ 575 _x000D_ 4878 _x000D_ 1301 _x000D_ 4835 _x000D_ 756 _x000D_ 713 _x000D_
hsa-mir-148a	Chr7: 25984538 - 25992606 [-]	25990703 (1097)	6	CagccaatAag_x000D_ tgaccaatTcc_x000D_ AaAattggcgc_x000D_ tgcccaatTgg_x000D_ gagattggcAG_x000D_ ccAattggtta_x000D_	-1221 _x000D_ 131 _x000D_ 4593 _x000D_ 3615 _x000D_ 4217 _x000D_ 3618 _x000D_
hsa-mir-196b	Chr7: 27204098 - 27212182 [-]		4	Cggccaatggg_x000D_ ggAattggggG_x000D_ tTgccaatctT_x000D_ ggcattggAtt_x000D_	3884 _x000D_ 2431 _x000D_ -1205 _x000D_ 1540 _x000D_	defined by HOXA9,MIR196B TSS
hsa-mir-550-1	Chr7: 30326410 - 30334507 [+]	30325651 (3759)	14	taTattggcAa_x000D_ Aggattggtga_x000D_ AaAattgggct_x000D_ ggcattggAtc_x000D_ ggcattggtga_x000D_ tgAattgggct_x000D_ AtAattgggta_x000D_ aTaccaatAca_x000D_ tTaccaatAtc_x000D_ cagattggtgG_x000D_ gtTattggctG_x000D_ AgAattggtga_x000D_ gaAattggAca_x000D_ gccattgggca_x000D_	169 _x000D_ -66 _x000D_ -2667 _x000D_ 3713 _x000D_ 1621 _x000D_ -794 _x000D_ 160 _x000D_ -775 _x000D_ -386 _x000D_ 3841 _x000D_ 589 _x000D_ -2523 _x000D_ 317 _x000D_ 1435 _x000D_	defined by ZNRF2 TSS
hsa-mir-550-2	Chr7: 32769593 - 32777690 [+]	32767661 (4932)	14	Aggattggtga_x000D_ cagattggtAG_x000D_ ggcattggtga_x000D_ tgAattgggct_x000D_ taaccaatAaa_x000D_ aTaccaatAca_x000D_ ggAattggtct_x000D_ tTaccaatAtc_x000D_ AaAattgggcc_x000D_ gtTattggctG_x000D_ AcAattgggta_x000D_ AgAattggtga_x000D_ gaAattggAca_x000D_ gccattgggca_x000D_	-66 _x000D_ 4185 _x000D_ 1676 _x000D_ -793 _x000D_ 4144 _x000D_ -774 _x000D_ -410 _x000D_ -386 _x000D_ -2645 _x000D_ 629 _x000D_ 165 _x000D_ -2507 _x000D_ 331 _x000D_ 1490 _x000D_	defined by AC018633.1,AVL9 TSS
hsa-mir-25	Chr7: 99686182 - 99694266 [-]	99699660 (8394)	8	tgTattgggga_x000D_ ggAattggctc_x000D_ tccccaatAga_x000D_ gaAattgggAt_x000D_ gccccaatcac_x000D_ acaccaatgcg_x000D_ tTgccaatcag_x000D_ aaaccaatgaa_x000D_	4023 _x000D_ 4054 _x000D_ 2830 _x000D_ 4835 _x000D_ 3935 _x000D_ 2457 _x000D_ 3923 _x000D_ 2742 _x000D_	defined by MCM7 TSS
hsa-mir-93	Chr7: 99686390 - 99694470 [-]	99699660 (8190)	7	ggAattggctc_x000D_ tgTattgggga_x000D_ tccccaatAga_x000D_ gccccaatcac_x000D_ acaccaatgcg_x000D_ tTgccaatcag_x000D_ aaaccaatgaa_x000D_	4262 _x000D_ 4231 _x000D_ 3038 _x000D_ 4143 _x000D_ 2665 _x000D_ 4131 _x000D_ 2950 _x000D_	defined by MCM7 TSS
hsa-mir-106b	Chr7: 99686615 - 99694697 [-]	99698611 (6914)	7	ggAattggctc_x000D_ tgTattgggga_x000D_ tccccaatAga_x000D_ gccccaatcac_x000D_ acaccaatgcg_x000D_ tTgccaatcag_x000D_ aaaccaatgaa_x000D_	4487 _x000D_ 4456 _x000D_ 3263 _x000D_ 4368 _x000D_ 2890 _x000D_ 4356 _x000D_ 3175 _x000D_	defined by MCM7 TSS
hsa-mir-151	Chr8: 141737662 - 141745752 [-]	141774518 (31766)	10	tTaccaatgcc_x000D_ AaTattggtta_x000D_ taTccaatAca_x000D_ tgAattggAgt_x000D_ gacccaatccc_x000D_ gccccaatgcc_x000D_ ttcattggcAt_x000D_ cacattggAAa_x000D_ tagattggttc_x000D_ ttTattggcta_x000D_	-2707 _x000D_ 2864 _x000D_ 142 _x000D_ -1728 _x000D_ -1302 _x000D_ -1793 _x000D_ 3079 _x000D_ -1221 _x000D_ 2088 _x000D_ 2799 _x000D_	defined by PTK2 TSS
hsa-mir-320a	Chr8: 22097474 - 22105556 [-]	22102967 (411)	13	AcTattggctc_x000D_ CTcccaatgtg_x000D_ ttTattggcca_x000D_ gagccaatAtT_x000D_ tgcattgggAc_x000D_ aaaccaatAcc_x000D_ tTgccaatTta_x000D_ taAattgggAt_x000D_ AgTattggctt_x000D_ aaTccaatccT_x000D_ cacattggAtc_x000D_ Atcattgggtc_x000D_ gacattggtAc_x000D_	-2509 _x000D_ 1027 _x000D_ 2777 _x000D_ -2712 _x000D_ -2582 _x000D_ 3807 _x000D_ 3710 _x000D_ 4708 _x000D_ 3680 _x000D_ -2684 _x000D_ 2647 _x000D_ 2043 _x000D_ 1627 _x000D_
hsa-mir-32	Chr9: 111803508 - 111811578 [-]	111820252 (11674)	10	gcAattgggtt_x000D_ gcAattggggt_x000D_ aagccaatTga_x000D_ gaAattggggG_x000D_ gcgattggctG_x000D_ tcaccaatAcc_x000D_ AccattggcAc_x000D_ gagattggAgG_x000D_ aTgccaatTac_x000D_ tggattggAtG_x000D_	-148 _x000D_ -1799 _x000D_ 3953 _x000D_ -310 _x000D_ -1921 _x000D_ -1940 _x000D_ 2876 _x000D_ 3652 _x000D_ 1496 _x000D_ 2369 _x000D_	defined by C9orf5 TSS
hsa-mir-147	Chr9: 123002256 - 123010328 [-]	123019092 (11764)	7	cccattggccc_x000D_ ttgattggAAa_x000D_ tTgccaatTta_x000D_ ccTattggAct_x000D_ tgAattgggcc_x000D_ aTTccaatgag_x000D_ AggattggtgG_x000D_	4580 _x000D_ -178 _x000D_ 4546 _x000D_ 1722 _x000D_ 1380 _x000D_ -132 _x000D_ 883 _x000D_
hsa-mir-181a-2	Chr9: 127451721 - 127459831 [+]	127420716 (34005)	11	ggaccaatcca_x000D_ acaccaatcca_x000D_ tccccaatAta_x000D_ taaccaatTaT_x000D_ tccattggAAt_x000D_ aaaccaatcta_x000D_ gcTccaatgtc_x000D_ ctTattggAca_x000D_ ctTattggAtt_x000D_ tggattggctt_x000D_ aTgccaatgaa_x000D_	4877 _x000D_ -2578 _x000D_ -302 _x000D_ 3224 _x000D_ -2727 _x000D_ -1959 _x000D_ 996 _x000D_ 4703 _x000D_ -2878 _x000D_ -1930 _x000D_ 3344 _x000D_	defined by MIR181A2HG,NR6A1 TSS
hsa-mir-181b-2	Chr9: 127452989 - 127461078 [+]	127421556 (34433)	7	ggaccaatcca_x000D_ tccccaatAta_x000D_ tTaccaatAag_x000D_ taaccaatTaT_x000D_ gcTccaatgtc_x000D_ ctTattggAca_x000D_ aTgccaatgaa_x000D_	3630 _x000D_ -1570 _x000D_ 4365 _x000D_ 1977 _x000D_ -162 _x000D_ 3456 _x000D_ 2097 _x000D_	defined by MIR181A2HG,NR6A1 TSS
hsa-mir-219-2	Chr9: 131149896 - 131157993 [-]	131198003 (43010)	10	AtgattggttG_x000D_ tacccaatAga_x000D_ gTTccaatcag_x000D_ gggattggggc_x000D_ tggccaatTtc_x000D_ gTaccaatTgc_x000D_ accccaatAcT_x000D_ ttcattgggAa_x000D_ ttAattggggt_x000D_ tgTccaatgga_x000D_	-1907 _x000D_ -1566 _x000D_ 967 _x000D_ -2354 _x000D_ 773 _x000D_ -703 _x000D_ 372 _x000D_ -1618 _x000D_ 859 _x000D_ -1464 _x000D_
hsa-mir-31	Chr9: 21507113 - 21515184 [-]	21559851 (47667)	12	tgTccaatAac_x000D_ gtcattggAtc_x000D_ ttTattggAga_x000D_ tccattggctc_x000D_ cacattggcct_x000D_ ttTattgggAa_x000D_ Aacattggtgc_x000D_ gtTattggctt_x000D_ tcAattggcca_x000D_ ttAattggggt_x000D_ tcTccaatctT_x000D_ taAattggggG_x000D_	2105 _x000D_ 669 _x000D_ -1724 _x000D_ 2888 _x000D_ 163 _x000D_ 705 _x000D_ 352 _x000D_ 3706 _x000D_ 1714 _x000D_ -2835 _x000D_ -941 _x000D_ 3307 _x000D_	defined by RP11-354P17.1 TSS
hsa-mir-7-1	Chr9: 86579662 - 86587772 [-]		8	tgaccaatTtT_x000D_ ttcattggAtG_x000D_ AggattggtAt_x000D_ ttgattggtAa_x000D_ Atgattggtgc_x000D_ gaaccaatggg_x000D_ ctgattggcAG_x000D_ caAattggtAc_x000D_	4490 _x000D_ -4 _x000D_ -2396 _x000D_ 2718 _x000D_ 5 _x000D_ 3878 _x000D_ 1207 _x000D_ 4410 _x000D_	defined by HNRNPK TSS
hsa-mir-220a	ChrX: 122691055 - 122699055 [-]	122744908 (48853)	8	AtcattgggAc_x000D_ gaTattggcct_x000D_ AtTattggtct_x000D_ gaTattggctG_x000D_ agTccaatTtg_x000D_ tcTccaatAaa_x000D_ AaAattggttt_x000D_ tcAattggttt_x000D_	3674 _x000D_ -2126 _x000D_ -1884 _x000D_ -2447 _x000D_ 1951 _x000D_ 3786 _x000D_ 4768 _x000D_ 1560 _x000D_
hsa-mir-92a-2	ChrX: 133298567 - 133306642 [-]	133307920 (4278)	8	aTTccaatcaa_x000D_ Aacattggtct_x000D_ aacccaatTta_x000D_ gggattggAga_x000D_ Aagattgggtc_x000D_ aaaccaatggg_x000D_ ggaccaatAtg_x000D_	3918 3972 _x000D_ 1811 _x000D_ -1746 _x000D_ -1946 _x000D_ -281 _x000D_ 621 _x000D_ 3384 _x000D_
hsa-mir-19b-2	ChrX: 133298700 - 133306796 [-]	133307920 (4124)	8	aTTccaatcaa_x000D_ Aacattggtct_x000D_ aacccaatTta_x000D_ gggattggAga_x000D_ Aagattgggtc_x000D_ aaaccaatggg_x000D_ ggaccaatAtg_x000D_	4051 4105 _x000D_ 1944 _x000D_ -1592 _x000D_ -1792 _x000D_ -127 _x000D_ 754 _x000D_ 3517 _x000D_
hsa-mir-20b	ChrX: 133298838 - 133306907 [-]	133307920 (4013)	8	aTTccaatcaa_x000D_ Aacattggtct_x000D_ aacccaatTta_x000D_ gggattggAga_x000D_ Aagattgggtc_x000D_ aaaccaatggg_x000D_ ggaccaatAtg_x000D_	4189 4243 _x000D_ 2082 _x000D_ -1481 _x000D_ -1681 _x000D_ -16 _x000D_ 892 _x000D_ 3655 _x000D_
hsa-mir-18b	ChrX: 133299070 - 133307141 [-]	133307920 (3779)	8	aTTccaatcaa_x000D_ Aacattggtct_x000D_ aacccaatTta_x000D_ gggattggAga_x000D_ Aagattgggtc_x000D_ aaaccaatggg_x000D_ ggaccaatAtg_x000D_	4421 4475 _x000D_ 2314 _x000D_ -1247 _x000D_ -1447 _x000D_ 147 _x000D_ 1124 _x000D_ 3887 _x000D_
hsa-mir-106a	ChrX: 133299227 - 133307308 [-]	133307920 (3612)	9	aTTccaatcaa_x000D_ Aacattggtct_x000D_ aacccaatTta_x000D_ gggattggAga_x000D_ Aagattgggtc_x000D_ tcAattggttc_x000D_ aaaccaatggg_x000D_ ggaccaatAtg_x000D_	4578 4632 _x000D_ 2471 _x000D_ -1080 _x000D_ -1280 _x000D_ 304 _x000D_ -2899 _x000D_ 1281 _x000D_ 4044 _x000D_
hsa-mir-542	ChrX: 133670370 - 133678467 [-]	133680810 (5343)	11	tgTccaatTaa_x000D_ tgTattgggga_x000D_ taTattgggAa_x000D_ cccattggcct_x000D_ cgcattggcca_x000D_ tgTattgggAt_x000D_ AgAattgggca_x000D_ tacattggAca_x000D_ gtTattgggAa_x000D_ Aagattggccc_x000D_ ccAattggcAt_x000D_	-1928 _x000D_ 787 _x000D_ 958 _x000D_ -1587 _x000D_ 1690 _x000D_ 1121 _x000D_ 3448 _x000D_ -610 _x000D_ -2300 _x000D_ -582 _x000D_ -2205 _x000D_
hsa-mir-503	ChrX: 133675357 - 133683428 [-]	133681808 (1380)	10	tgTccaatTaa_x000D_ Cgcccaatctg_x000D_ cccattggcct_x000D_ tTcccaatcag_x000D_ tacattggAca_x000D_ AccattggcgG_x000D_ tgTccaatTgc_x000D_ gtTattgggAa_x000D_ Aagattggccc_x000D_ ccAattggcAt_x000D_	2962 _x000D_ 563 _x000D_ 3303 _x000D_ 200 _x000D_ 4280 _x000D_ 988 _x000D_ -650 _x000D_ 2590 _x000D_ 4308 _x000D_ 2685 _x000D_	defined by AC004383.3 TSS
hsa-mir-320d-2	ChrX: 140003336 - 140011384 [-]	140050697 (42313)	13	aacccaatTca_x000D_ accccaatgac_x000D_ AaAattggggt_x000D_ gagccaatAaa_x000D_ taTattggcga_x000D_ ttAattggcAa_x000D_ AccattggctG_x000D_ AagattggAtt_x000D_ aagccaatTtT_x000D_ cacattggAAt_x000D_ gaAattgggAt_x000D_ AccattggAcc_x000D_ tgTattgggct_x000D_	-1606 _x000D_ -1545 _x000D_ -1953 _x000D_ 1832 _x000D_ -1890 _x000D_ 3842 _x000D_ -2726 _x000D_ -641 _x000D_ 2082 _x000D_ 1762 _x000D_ -184 _x000D_ 821 _x000D_ -1987 _x000D_
hsa-mir-892b	ChrX: 145073715 - 145081792 [-]	145078831 (39)	7	CTaccaatgtg_x000D_ ggTattggtAa_x000D_ gaTattgggca_x000D_ cagattggtga_x000D_ tacattggAgG_x000D_ tggattggggt_x000D_ aggccaatgca_x000D_	141 _x000D_ -690 _x000D_ -818 _x000D_ 3939 _x000D_ 3687 _x000D_ -631 _x000D_ -918 _x000D_
hsa-mir-513c	ChrX: 146266221 - 146274305 [-]	146314685 (43380)	13	tacattggcAc_x000D_ Caaccaatgtc_x000D_ tacccaatgta_x000D_ aaaccaatggg_x000D_ ggTccaatctc_x000D_ acgccaatgca_x000D_ gagattgggAt_x000D_ tcaccaatTca_x000D_ CTgccaatgcc_x000D_ tcaccaatTta_x000D_ accccaatAaa_x000D_ ctcattgggAG_x000D_ gacccaatAgT_x000D_	-1630 _x000D_ 2192 _x000D_ 2350 _x000D_ -428 _x000D_ 4847 _x000D_ -230 _x000D_ 1700 _x000D_ 2416 _x000D_ 1921 _x000D_ 468 _x000D_ -2007 _x000D_ 4388 _x000D_ 4668 _x000D_
hsa-mir-513b	ChrX: 146275561 - 146283645 [-]	146314685 (34040)	13	gaTccaatcac_x000D_ Caaccaatgtc_x000D_ cgcattggcta_x000D_ Cccccaatggg_x000D_ tgTattgggcG_x000D_ Agcattgggta_x000D_ aacccaatgga_x000D_ gagattgggAt_x000D_ tcaccaatTca_x000D_ tccattggctG_x000D_ CTgccaatgcc_x000D_ tagccaatAta_x000D_ gTcccaatgag_x000D_	3815 _x000D_ 2202 _x000D_ -2518 _x000D_ 4321 _x000D_ 4695 _x000D_ 4113 _x000D_ 649 _x000D_ 1699 _x000D_ 2426 _x000D_ -1316 _x000D_ 1925 _x000D_ 2360 _x000D_ -1288 _x000D_
hsa-mir-513a-1	ChrX: 146289980 - 146298109 [-]	146314685 (19576)	18	gaTccaatcac_x000D_ taTattggcAc_x000D_ Aacattgggga_x000D_ aTTccaatgga_x000D_ gTgccaatcac_x000D_ taTattggggt_x000D_ acgccaatgca_x000D_ tagccaatgta_x000D_ Cagccaatgtc_x000D_ gagattgggAt_x000D_ tccattggAAt_x000D_ tcaccaatTca_x000D_ CTgccaatgcc_x000D_ tcaccaatTta_x000D_ AaAattggtct_x000D_ ttcattggggG_x000D_ gacattggggt_x000D_ tacattggAta_x000D_	3981 _x000D_ -1009 _x000D_ 4013 _x000D_ 1150 _x000D_ 4632 _x000D_ 4859 _x000D_ -221 _x000D_ 2586 _x000D_ 2428 _x000D_ 1948 _x000D_ -1181 _x000D_ 2658 _x000D_ 2156 _x000D_ 444 _x000D_ 2948 _x000D_ 1368 _x000D_ 4036 _x000D_ 204 _x000D_
hsa-mir-513a-2	ChrX: 146302343 - 146310470 [-]	146314685 (7215)	13	gaTattggctG_x000D_ gtcattggtgt_x000D_ Aggattgggtt_x000D_ gtTattggtct_x000D_ taTattgggga_x000D_ ttgattggtAt_x000D_ ttcattggAgG_x000D_ CTaccaatgac_x000D_ gaTattggtct_x000D_ ttgattggAAt_x000D_ tcaccaatTta_x000D_ acaccaatgca_x000D_ tacattggAta_x000D_	1944 _x000D_ -1716 _x000D_ -2700 _x000D_ 2510 _x000D_ 1053 _x000D_ -1704 _x000D_ 1338 _x000D_ 3518 _x000D_ 2266 _x000D_ 2372 _x000D_ 438 _x000D_ -228 _x000D_ 207 _x000D_
hsa-mir-224	ChrX: 151122049 - 151130130 [-]		15	ctgattggAgc_x000D_ gggattggctt_x000D_ gaaccaatcca_x000D_ gacattgggtG_x000D_ AtgattggAga_x000D_ ttcattggtgG_x000D_ taaccaatgtc_x000D_ CacccaatccT_x000D_ gaAattggAgt_x000D_ gcTattggAga_x000D_ ttgattggtgc_x000D_ tTTccaatgga_x000D_ caAattggcAt_x000D_ CaTccaatggg_x000D_ gccattggtct_x000D_	4986 _x000D_ 2016 _x000D_ -814 _x000D_ 2455 _x000D_ -1136 _x000D_ -2793 _x000D_ 2954 _x000D_ -1872 _x000D_ 476 _x000D_ -1383 _x000D_ 4809 _x000D_ -2667 _x000D_ 918 _x000D_ 4602 _x000D_ 2526 _x000D_	defined by GABRE TSS
hsa-mir-105-1	ChrX: 151555690 - 151563771 [-]		6	tgTattggAct_x000D_ AtcattggAgc_x000D_ AgTattggctc_x000D_ gacattggAca_x000D_ AtTattggtga_x000D_ taTattggtgt_x000D_	2398 _x000D_ 691 _x000D_ 855 _x000D_ 3984 _x000D_ 3582 _x000D_ 631 _x000D_	defined by GABRA3 TSS
hsa-mir-221	ChrX: 45600584 - 45608694 [-]	45624282 (18588)	16	AtTattgggca_x000D_ tcaccaatcag_x000D_ AtAattggcca_x000D_ AtTattggtta_x000D_ tacattggAga_x000D_ tcaccaatgcT_x000D_ gggattggcct_x000D_ acaccaatccT_x000D_ gcaccaatAgT_x000D_ tTaccaatggc_x000D_ accccaatTtT_x000D_ gTcccaatctT_x000D_ tccattggctG_x000D_ tggccaatgaT_x000D_ tagattggttt_x000D_ AgTattgggtt_x000D_	-703 _x000D_ 982 _x000D_ -1952 _x000D_ -2971 _x000D_ 4685 _x000D_ 11 _x000D_ -2435 _x000D_ -1488 _x000D_ 3116 _x000D_ 4744 _x000D_ 4335 _x000D_ 2748 _x000D_ <108> _x000D_ 4751 _x000D_ -1205 _x000D_ 1448 _x000D_
hsa-mir-222	ChrX: 45601420 - 45609530 [-]	45624430 (17900)	12	tcaccaatgcT_x000D_ AtTattgggca_x000D_ gggattggcct_x000D_ tcaccaatcag_x000D_ AtAattggcca_x000D_ acaccaatccT_x000D_ AtTattggtta_x000D_ gcaccaatAgT_x000D_ gTcccaatctT_x000D_ tccattggctG_x000D_ AgTattgggtt_x000D_ tagattggttt_x000D_	847 _x000D_ 23 _x000D_ -1599 _x000D_ 1818 _x000D_ -1116 _x000D_ -652 _x000D_ -2135 _x000D_ 3952 _x000D_ 3584 _x000D_ 834 _x000D_ 2284 _x000D_ -369 _x000D_
hsa-mir-188	ChrX: 49765109 - 49773195 [+]		6	tTcccaatTgc_x000D_ caAattggttc_x000D_ tgTattgggAt_x000D_ gTaccaatAtc_x000D_ tggattggtca_x000D_ tTcccaatTta_x000D_	-1116 _x000D_ 2116 _x000D_ -2707 _x000D_ -2223 _x000D_ 2301 _x000D_ -1614 _x000D_	defined by CLCN5 TSS
hsa-mir-500	ChrX: 49770039 - 49778123 [+]	49769141 (3898)	7	cacattgggtG_x000D_ caAattggttc_x000D_ tgTattgggca_x000D_ tTcccaatgcc_x000D_ tccccaatccT_x000D_ ggcattggAca_x000D_ tggattggtca_x000D_	780 _x000D_ -2728 _x000D_ 1396 _x000D_ 4432 _x000D_ 2988 _x000D_ 1415 _x000D_ -2543 _x000D_	defined by CLCN5 TSS
hsa-mir-98	ChrX: 53578183 - 53586302 [-]	53629354 (46052)	13	gaAattggtca_x000D_ gcaccaatAga_x000D_ ggAattgggtc_x000D_ cacattggtct_x000D_ gaTattggtga_x000D_ tcAattggttG_x000D_ ttAattggAgc_x000D_ tcTattggggG_x000D_ ttgattggAtG_x000D_ ctgattggggt_x000D_ ttTattggtcc_x000D_ AtcattggctG_x000D_ gccccaatTag_x000D_	-1266 _x000D_ 4390 _x000D_ 1516 _x000D_ -1114 _x000D_ 1781 _x000D_ -1007 _x000D_ 143 _x000D_ 1974 _x000D_ -482 _x000D_ 1231 _x000D_ -394 _x000D_ 1252 _x000D_ <61> _x000D_	defined by HUWE1 TSS
hsa-mir-374b	ChrX: 73433381 - 73441453 [-]	73458466 (20013)	6	aacccaatccT_x000D_ ttAattgggcG_x000D_ gccattggAga_x000D_ tcTccaatTga_x000D_ tccattggtct_x000D_ aggccaatgtc_x000D_	3433 _x000D_ 143 _x000D_ 3729 _x000D_ 322 _x000D_ 4920 _x000D_ 4649 _x000D_
hsa-mir-374a	ChrX: 73502120 - 73510192 [-]	73513473 (6281)	8	aTgccaatgag_x000D_ gcTccaatAaa_x000D_ taTattggAga_x000D_ AgTattggctt_x000D_ tagattggggc_x000D_ tTcccaatTcc_x000D_ gcaccaatctT_x000D_ gacattgggtc_x000D_	2623 _x000D_ 4022 _x000D_ 942 _x000D_ 4283 _x000D_ 374 _x000D_ -154 _x000D_ 4087 _x000D_ -922 _x000D_	defined by NCRNA00182 TSS
